# Supplementary material for: Integrative transcriptomics and peptidomics approach reveals unexpectedly diverse endogenous secretory peptides in Odorrana grahami frog skin
Source: BMC Biol. 2025 Nov 28;23:354. doi: 10.1186/s12915-025-02463-w (PMC12664280; doi:10.1186/s12915-025-02463-w)
Supplement: Supplementary file 1 — Additional file 1: Table S1. Previously reported ESPs in O. grahami. Tables S2–S7. Identified ESPs in this study, including ESP lists (S2), precursor protein sequences (S3), transcript sequences (S4), signal peptide start (S5), signal peptide cleavage sites (S6), and enzyme cleavage sites before ESPs (S7). Table S8. Reported FSAP family peptides in O. andersonii. Tables S9–S10. GO terms (S9) and KEGG pathways (S10) of ESPs. Table S11. Candidate ORF_shift protein sequences of identified ESPs. Table S12. Previously reported validation of identified transcripts at the protein level. [file 12915_2025_2463_MOESM1_ESM.xlsx]

## Sheet: Table S1
Previously reported ESPs in Odorrana grahami
Name	Peptide	Length	Family	Functional effect	Detected at protein level	Synonyms	Reference	DADP (Class-1) ID	uniprotkb ID	nr ID
odorranain-BLP-1	QRECRAPHWAIGHFM	15	bombesin/neuromedin-B/ranatensin	myotropic activities	Yes	[Odorrana grahami]: B3, odorranain-BLP-1	[12]		A3E331_ODOGR	ABI24023.1
odorranain-BLP-2	QSTYRAPQWAVGHLM	15	bombesin/neuromedin-B/ranatensin	myotropic activities		[Odorrana grahami]: B5, odorranain-BLP-2	[12]		A3E332_ODOGR	ABI24024.1
odorranain-BLP-3	QREYRTPHWAIGHFM	15	bombesin/neuromedin-B/ranatensin	myotropic activities		[Odorrana grahami]: B2, odorranain-BLP-3	[12]		A3E337_ODOGR	ABI24029.1
odorranain-BLP-4	QREYRAPHWAIGHFM	15	bombesin/neuromedin-B/ranatensin	myotropic activities	Yes	[Odorrana grahami]: B1, odorranain-BLP-4	[12]		A3E333_ODOGR^A3E334_ODOGR^A3E340_ODOGR	ABI24025.1^ABI24026.1^ABI24032.1
odorranain-BLP-5	QNTYRAPQWAVGHLM	15	bombesin/neuromedin-B/ranatensin	myotropic activities	Yes	[Odorrana grahami]: B4, odorranain-BLP-5; [Odorrana schmackeri]: bombesin precursor	[12]		A3E330_ODOGR^A3E335_ODOGR^A3E341_ODOGR	ABI24022.1^ABI24027.1^ABI24028.1^ABI24030.1^ABI24031.1^ABI24033.1
bradykinin	RPPGFSPFR	9	FSAP	myotropic activities			[13]	SP_E5D2J6^SP_E5D2J7^SP_E5D2J8
Thr6-bradykinin	RPPGFTPFR	9	FSAP	myotropic activities			[13]	SP_E5D5L0	E5D2J6_ODOGR^E5D2J7_ODOGR^E5D5L0_ODOGR	ADO00331.1^ADO00332.1^ADO00333.1^ADO00335.1^ADO15007.1
brevinin-1E	FLPLLAGLAANFLPKIFCKITRKC	24	FSAP	antimicrobial	Yes, in non-O. grahami ONLY	[Odorrana grahami]: brevinin-1E-OG2; [Pelophylax lessonae][Pelophylax ridibundus][Pelophylax saharicus] : Brevinin-1E	[11, 14]
brevinin-1E-OG2	FLPLLAGLAANFLPKLFCKITRKG	24	FSAP			[Odorrana grahami]: brevinin-1E-OG2, brevinin-1E-OG3	[11]	SP_A6MAR9	A6MAR9_ODOGR	ABG76224.1
brevinin-1E-OG3	FLPLLAGLAANFLPKLFCKITKKC	24	FSAP			[Odorrana grahami]: brevinin-1E-OG1, brevinin-1E-OG3, brevinin-1E-OG4	[11]	SP_A6MAR8^SP_A6MAS0^SP_A6MAS1^SP_A6MAS2	A6MAR8_ODOGR^A6MAS0_ODOGR^A6MAS1_ODOGR^A6MAS2_ODOGR	ABG76223.1^ABG76225.1^ABG76226.1^ABG76227.1
Brevinin-1E-OG4	FLPFLAGLAANFLPKLFCKITRKC	24	FSAP					SP_A6MAS3	A6MAS3_ODOGR	ABG76228.1
brevinin-1E-OG5	FLPLLAGLAANFLPKLFCKITRKC	24	FSAP		Yes	[Odorrana grahami]: brevinin-1E-OG5, brevinin-1E-OG1; [Odorrana margaretae]: brevinin-1E-MG1, brevinin-1E-MG2	[11]	SP_A6MAS5	A6MAS5_ODOGR	ABG76230.1
brevinin-1E-OG6	FLPLLAGLANNFLPKLFCKITKKCRNFGNGIGNHLMWNII	40	FSAP		Yes	[Odorrana grahami]: brevinin-1E-OG6	[11]
brevinin-1E-OG7	FFPLIAGLAANFLPQILCKIARKC	24	FSAP			[Odorrana andersonii]: brevinin-1-RAB1; [Odorrana grahami]: brevinin-1E-OG7			C3RTH8_ODOGR	ACB05701.1
brevinin-1E-OG8	FLPLLAGLAANFLPKLFCKITAKKKKKKK	29	FSAP			[Odorrana grahami]: brevinin-1E-OG8			A6MAS6_ODOGR	ABG76231.1^ABG76234.1
brevinin-1GRa	FLPLLAGLAANFLPKIFCKITKKC	24	FSAP		Yes	[Odorrana grahami]: brevinin-1E-OG6, brevinin-1E-OG5, brevinin-1GRa	[7, 11]	SP_A6MAS4^SP_A6MAS7	A6MAS4_ODOGR^A6MAS7_ODOGR	ABG76229.1^ABG76232.1
brevinin-2E-OG1	GLLDTFKNMALNAAKSAGVSVLNALSCKLSKTC	33	FSAP		Yes	[Odorrana andersonii]: brevinin-2-OA2; [Odorrana grahami]: brevinin-2E-OG1, brevinin-2E-OG3	[9, 11]	SP_A6MAT0	A6MAT0_ODOGR	ABG76235.1^ABG76237.1
brevinin-2E-OG2	GLLDTFKNLALNAPKSAGVSVLNSLSCKLSKTC	33	FSAP			[Odorrana grahami]: brevinin-2E-OG2		SP_A6MAT5	A6MAT5_ODOGR	ABG76240.1
brevinin-2E-OG4	GLLDTFKNLALNAAKSAGVSVLNSLSCKLFKTC	33	FSAP			[Odorrana grahami]: brevinin-2E-OG4		SP_A6MAT9^SP_A6MAU0	A6MAT9_ODOGR^A6MAU0_ODOGR	ABG76244.1^ABG76245.1
brevinin-2E-OG5	GLLDTFKNMALNAAKSAGVSVLNSLSCKLSKTC	33	FSAP			[Odorrana grahami]: brevinin-2E-OG7, brevinin-2E-OG5	[11]	SP_A6MAU4	A6MAU4_ODOGR	ABG76249.1
Brevinin-2E-OG5-1	GLLDTFKNLALNAAKSAGVGTEFIIL	26	FSAP					SP_A6MAU1	A6MAU1_ODOGR	ABG76246.1
brevinin-2E-OG6	GLLDTFKNLALNAAKSAGTEFIIL	24	FSAP			[Odorrana grahami]: brevinin-2E-OG6	[11]
Brevinin-2E-OG7	GFLETFKNLALNAAKSAGVSVLNSLSCKLSKTC	33	FSAP					SP_B5L171	B5L171_ODOGR	ABX58805.1
brevinin-2GRa	GLLDTFKNLALNAAKSAGVSVLNSLSCKLSKTC	33	FSAP	antimicrobial	Yes	[Odorrana andersonii]: brevinin-2-RA11, Brevinin-2-OA18; [Odorrana grahami]: brevinin-2E-OG6, brevinin-2E-OG1, brevinin-2GRa; [Odorrana jingdongensis]: brevinin-2JD; [Odorrana margaretae]: brevinin-2E-MG1, brevinin-2-OMar1	[7, 9, 11, 15]	SP_A6MAT1^SP_A6MAT3^SP_A6MAT4^SP_A6MAU2^SP_A6MAU3^SP_A6MBT9	A6MAT1_ODOGR^A6MAT3_ODOGR^A6MAT4_ODOGR^A6MAU2_ODOGR^A6MAU3_ODOGR^A6MBT9_ODOGR	ABG76236.1^ABG76238.1^ABG76239.1^ABG76241.1^ABG76242.1^ABG76243.1^ABG76247.1^ABG76248.1^ABG76594.1
brevinin-2GRb	GVLGTVKNLLIGAGKSAAQSVLKTLSCKLSNDC	33	FSAP	antimicrobial	Yes	[Odorrana grahami]: odorranain-C7, odorranain-C8, brevinin-2GRb	[7]	SP_A6MBE6^SP_A6MBE7^SP_A6MBG9^SP_A6MBH0^SP_A6MBH1^SP_A6MBI9^SP_A6MBK0^SP_A6MBK1	A6MBE6_ODOGR^A6MBE7_ODOGR^A6MBG9_ODOGR^A6MBH0_ODOGR^A6MBH1_ODOGR^A6MBI9_ODOGR^A6MBK0_ODOGR^A6MBK1_ODOGR^BR2B_ODOGR	ABG76451.1^ABG76452.1^ABG76474.1^ABG76475.1^ABG76476.1^ABG76477.1^ABG76478.1^ABG76479.1^ABG76480.1^ABG76481.1^ABG76482.1^ABG76483.1^ABG76484.1^ABG76494.1^ABG76498.1^ABG76503.1^ABG76504.1^ABG76505.1^ABG76506.1^ABG76509.1^ABG76511.1
esculentin-1GRa	GLFSKFAGKGIKNLIFKGVKHIGKEVGMDVIRTGIDVAGCKIKGEC	46	FSAP	antimicrobial	Yes, in protein level ONLY	[Odorrana andersonii]: esculentin-1-RA7; [Odorrana grahami]: esculentin-1GRa	[7]	SP_2641
esculentin-1-OG1	GLFSKFAGKGIKNFLIKGVKHIGKEVGMDVIRTRIDVAGCKIKGEC	46	FSAP			[Odorrana grahami]: esculentin-1-OG1, esculentin-1-OG2	[11]		A6MAV5_ODOGR	ABG76260.1
esculentin-1-OG10	GLFSKFAGKGIKNFLIKGVKHIGKEVGMDVIRTGIDVAGCKIKGVC	46	FSAP			[Odorrana grahami]: esculentin-1-OG10		SP_B5L170	B5L170_ODOGR	ABX58804.1
esculentin-1-OG11	GLFSKFAGKGIKNFLIEGVKHIGKEVGMDVIRTGIDVAGCKIKGEC	46	FSAP			[Odorrana grahami]: esculentin-1-OG11		SP_B5L166	B5L166_ODOGR	ABX58800.1
esculentin-1-OG2	GLFSKFAGKGIKNFLIKGVKHIGKEVGMDVIRTGIDVAGCKIKGEC	46	FSAP	antimicrobial	Yes, in non-O. grahami ONLY	[Odorrana andersonii]: esculentin-1-RA5, esculentin-1-OA5; [Odorrana grahami]: esculentin-1-OG2, esculentin-1-OG1; [Odorrana margaretae]: esculentin-1-MG2, esculentin-1-OMar1	[9, 11]	SP_A6MAU5^SP_A6MAU6^SP_A6MAV8	A6MAU5_ODOGR^A6MAU6_ODOGR^A6MAU9_ODOGR^A6MAV0_ODOGR^A6MAV2_ODOGR^A6MAV4_ODOGR^A6MAV6_ODOGR^A6MAV7_ODOGR^A6MAV8_ODOGR	ABG76250.1^ABG76251.1^ABG76252.1^ABG76253.1^ABG76254.1^ABG76255.1^ABG76257.1^ABG76258.1^ABG76259.1^ABG76261.1^ABG76262.1^ABG76263.1
esculentin-1-OG3	GLFSKFAGKGIKNFLIKGVKHIGKEVGLDVIRTGIDVAGCKIKGEC	46	FSAP			[Odorrana grahami]: esculentin-1-OG3, esculentin-1-OG4	[11]	SP_A6MAV9	A6MAV9_ODOGR	ABG76264.1
esculentin-1-OG4	GLFSKFAGKGIKDLIFKGVKHIGKEVGTDVIRTGIDVAGCKIKGEC	46	FSAP			[Odorrana grahami]: esculentin-1-OG4, esculentin-1-OG5	[11]	SP_A6MAW1	A6MAW1_ODOGR	ABG76266.1
esculentin-1-OG5	GLFSKFAGKGIKDLIFKGVKHIGKEVGMDVIRTGIDVAGCKIKGEC	46	FSAP	antimicrobial	Yes	[Odorrana andersonii]: esculentin-1-RA8, esculentin-1-OA3; [Odorrana grahami]: esculentin-1-OG5, esculentin-1-OG3	[9, 11]	SP_A6MAV1^SP_A6MAW0^SP_A6MAW2	A6MAV1_ODOGR^A6MAW0_ODOGR^A6MAW2_ODOGR	ABG76256.1^ABG76265.1^ABG76267.1
esculentin-1-OG6	GLFSKFAGKGIKDLIFKGVKHIGKEVGMDVIRTGIDVAGRKIKGEC	46	FSAP			[Odorrana grahami]: esculentin-1-OG6		SP_A6MAW3	A6MAW3_ODOGR	ABG76268.1
esculentin-1-OG7	GLFSKFAGKGIKIF	14	FSAP			[Odorrana grahami]: esculentin-1-OG7			A6MAW4_ODOGR	ABG76269.1
esculentin-1-OG8	GLFSKFAGKGIKDLIFKGVKHIGKEVGMDVIRTGIDAAGCKIKGEC	46	FSAP			[Odorrana grahami]: esculentin-1-OG8		SP_B5L1A5	B5L1A5_ODOGR	ABX58839.1
esculentin-1-OG9	GLFSKFAGKGIKNFLIKGVKHIGKEVGMDVIGTGIDVAGCKIKGEC	46	FSAP			[Odorrana grahami]: esculentin-1-OG9		SP_B5L176	B5L176_ODOGR	ABX58810.1
esculentin-2-OG1	GLFTLIKGAAKLIGKTVAKEAGKTGPELMACKITNQC	37	FSAP			[Odorrana grahami]: esculentin-2-OG1		SP_A6MAW6	A6MAW6_ODOGR	ABG76271.1
esculentin-2-OG10	GLFTLIKGAAKLIGKTVAKEAGKTGLELMACKITNQC	37	FSAP	antimicrobial	Yes	[Odorrana andersonii]: esculentin-2-OA3; [Odorrana grahami]: esculentin-2-OG10, esculentin-2-OG7, brevinin-2GRc; [Odorrana jingdongensis]: esculentin-2JDa	[7, 9, 15]	SP_A6MAW5^SP_A6MAW7^SP_A6MAW9^SP_A6MAX4^SP_A6MAX7^SP_A6MAX8^SP_A6MAY0^SP_A6MAY1	A6MAW5_ODOGR^A6MAW7_ODOGR^A6MAW9_ODOGR^A6MAX0_ODOGR^A6MAX4_ODOGR^A6MAX7_ODOGR^A6MAX8_ODOGR^A6MAY0_ODOGR^BR2C_ODOGR	ABG76270.1^ABG76272.1^ABG76274.1^ABG76275.1^ABG76277.1^ABG76279.1^ABG76280.1^ABG76282.1^ABG76283.1^ABG76285.1^ABG76289.1^ABG76290.1
esculentin-2-OG11	GLFTLIKGAAKLIGKTVAKEAGRTGLELMACKITNQC	37	FSAP			[Odorrana grahami]: esculentin-2-OG11		SP_B5L1A6	B5L1A6_ODOGR	ABX58840.1
esculentin-2-OG12	GLFTLIKGAAKLIGKIVAKEAGKTGLELMACKITNQC	37	FSAP			[Odorrana grahami]: esculentin-2-OG12		SP_B5L199	B5L199_ODOGR	ABX58833.1
esculentin-2-OG13	GPFTLIKGAAKLIGKTVAKEAGKTGLELMACKITNQC	37	FSAP			[Odorrana grahami]: esculentin-2-OG13		SP_B5L198	B5L198_ODOGR	ABX58832.1
esculentin-2-OG14	GLFTLIKGAAKLIGKTAAKEAGKTGLELMACKITNQC	37	FSAP			[Odorrana grahami]: esculentin-2-OG14		SP_B5L174	B5L174_ODOGR	ABX58808.1
esculentin-2-OG15	GLFTLIKGAAKLIGKAVAKEAGKTGLELMACKITNQC	37	FSAP			[Odorrana grahami]: esculentin-2-OG15		SP_B5L169	B5L169_ODOGR	ABX58803.1
esculentin-2-OG16	GLFTLIKGAAKSIGKTVAKEAGKTGLELMACKITNQC	37	FSAP			[Odorrana grahami]: esculentin-2-OG16		SP_B5L168	B5L168_ODOGR	ABX58802.1^ABX58807.1
esculentin-2-OG2	GLFTLIKGAAKLIGKTVAKEAGKTGLELMACKITHQC	37	FSAP			[Odorrana grahami]: esculentin-2-OG2		SP_A6MAW8	A6MAW8_ODOGR	ABG76273.1
esculentin-2-OG3	GLFTLIKDAAKLIGKTVAKEAGKTGLELMACKITNQC	37	FSAP			[Odorrana grahami]: esculentin-2-OG3			A6MAX1_ODOGR	ABG76276.1
esculentin-2-OG4	GFFTLIKGAAKLIGKTVAKEAGKTGLEIMACKITNQC	37	FSAP			[Odorrana grahami]: esculentin-2-OG4		SP_A6MAX3	A6MAX3_ODOGR	ABG76278.1
esculentin-2-OG5	GLFTLIKGAAKLIGRTVAKEAGKTGLELMACKITNQC	37	FSAP			[Odorrana grahami]: esculentin-2-OG5		SP_A6MAX6	A6MAX6_ODOGR	ABG76281.1
Esculentin-2-OG6	GLFTLIKGAAKLIGKTVVKEAGKTGLELMACKITNQC	37	FSAP		Yes	[Odorrana grahami]: esculentin-2-OG6	[11]	SP_A6MAX9	A6MAX9_ODOGR	ABG76284.1
esculentin-2-OG7	GGLFTLIKGAAKLIGKTVAKEAGKTGLELMACKITNQC	38	FSAP			[Odorrana grahami]: esculentin-2-OG7			A6MAY1_ODOGR	ABG76286.1
esculentin-2-OG8	GIFSILKIATKLIGKTLAKAAGKAGAELAACKAANQC	37	FSAP			[Odorrana grahami]: esculentin-2-OG8		SP_A6MAY2	A6MAY2_ODOGR	ABG76287.1
esculentin-2-OG9	GLFTLIKGAAKLIGKTVAKKAGKTGLELMACKITNQC	37	FSAP			[Odorrana grahami]: esculentin-2-OG9		SP_A6MAY3	A6MAY3_ODOGR	ABG76288.1
Leu5Thr6-bradykinin	RPPGLTPFR	9	FSAP	myotropic activities			[13]		E5D2J8_ODOGR	ADO00334.1
nigrocin-2GRa	GLLSGILGAGKHIVCGLSGLC	21	FSAP	antimicrobial, mast cell degranulation	Yes	[Odorrana andersonii]: nigrosin-RA2, nigrocin-OA26; [Odorrana grahami]: nigrosin-OG20, nigrocin-OG20, nigrocin-2GRa, grahamin 2, grahamin-1	[7, 9, 11, 16]	SP_A6MAY7^SP_A6MAY8^SP_A6MAY9^SP_A6MAZ0^SP_A6MAZ2^SP_A6MAZ9^SP_A6MB01^SP_A6MB04^SP_A6MB05^SP_A6MB08^SP_A6MB10^SP_A6MB14^SP_A6MB21^SP_A6MB31^SP_A6MB41^SP_A6MB62^SP_A6MB73^SP_A6MB75^SP_A6MB77^SP_A6MB79^SP_A6MB83^SP_A6MB89^SP_A6MB91^SP_A6MB92^SP_A6MB95^SP_A6MBA2^SP_A6MBA3^SP_P0C2A5^SP_P85070^SP_P85071	A6MAY7_ODOGR^A6MAY8_ODOGR^A6MAY9_ODOGR^A6MAZ0_ODOGR^A6MAZ2_ODOGR^A6MAZ9_ODOGR^A6MB01_ODOGR^A6MB04_ODOGR^A6MB05_ODOGR^A6MB08_ODOGR^A6MB10_ODOGR^A6MB14_ODOGR^A6MB21_ODOGR^A6MB31_ODOGR^A6MB41_ODOGR^A6MB62_ODOGR^A6MB73_ODOGR^A6MB75_ODOGR^A6MB77_ODOGR^A6MB79_ODOGR^A6MB83_ODOGR^A6MB89_ODOGR^A6MB91_ODOGR^A6MB92_ODOGR^A6MB95_ODOGR^A6MBA2_ODOGR^A6MBA3_ODOGR^NIG2A_ODOGR	ABG76292.1^ABG76293.1^ABG76294.1^ABG76295.1^ABG76296.1^ABG76297.1^ABG76298.1^ABG76301.1^ABG76302.1^ABG76303.1^ABG76304.1^ABG76306.1^ABG76308.1^ABG76309.1^ABG76310.1^ABG76313.1^ABG76314.1^ABG76315.1^ABG76316.1^ABG76317.1^ABG76318.1^ABG76319.1^ABG76320.1^ABG76323.1^ABG76324.1^ABG76325.1^ABG76326.1^ABG76330.1^ABG76331.1^ABG76333.1^ABG76334.1^ABG76335.1^ABG76336.1^ABG76337.1^ABG76339.1^ABG76341.1^ABG…
nigrocin-2GRb	GLFGKILGVGKKVLCGLSGMC	21	FSAP	antimicrobial, mast cell degranulation, inhibits NO release	Yes	[Odorrana grahami]: odorranain-H1, odorranain-H3, nigrocin-2GRb	[11],[7]	SP_A6MBL9^SP_A6MBM0^SP_A6MBM3	A6MBL9_ODOGR^A6MBM0_ODOGR^A6MBM3_ODOGR^NIG2B_ODOGR	ABG76524.1^ABG76525.1^ABG76526.1^ABG76527.1^ABG76528.1^ABG76530.1^ABG76531.1^ABG76532.1
nigrocin-2GRc	GLLSGILGAGKNIVCGLSGLC	21	FSAP	antimicrobial	Yes	[Odorrana grahami]: nigrosin-OG17, nigrosin-OG20, nigrocin-2GRc, nigrocin-OG17, grahamin 1, grahamin-2 [Odorrana margaretae]: nigrosin-MG2, nigrocin-OMar2	[7, 9, 11, 16]	SP_A6MAZ4^SP_A6MAZ5^SP_A6MB24^SP_A6MB45^SP_A6MB66^SP_P0C2A4	A6MAZ4_ODOGR^A6MAZ5_ODOGR^A6MB24_ODOGR^A6MB45_ODOGR^A6MB66_ODOGR^NIG2C_ODOGR	ABG76299.1^ABG76300.1^ABG76321.1^ABG76322.1^ABG76327.1^ABG76329.1^ABG76348.1^ABG76350.1^ABG76364.1^ABG76371.1^ABG76373.1^ABG76392.1^ABG76406.1
nigrocin-OG1	GLLSGILGAGKHVVCGLSGLC	21	FSAP		Yes	[Odorrana grahami]: nigrosin-OG1, nigrocin-OG1	[11]	SP_A6MAY6	A6MAY6_ODOGR	ABG76291.1
nigrocin-OG10	GLLSGILGAGKNIVCGLSGLLKLESEII	28	FSAP		Yes	[Odorrana grahami]: nigrosin-OG10, nigrocin-OG10	[11]	SP_A6MB69	A6MB69_ODOGR	ABG76374.1
nigrocin-OG11	GLLKGILGAGKHIVCGFSGLC	21	FSAP			[Odorrana grahami]: nigrosin-OG11, nigrocin-OG11	[11]	SP_A6MB72	A6MB72_ODOGR	ABG76377.1
nigrocin-OG12	GPLSGILGAGKHIVCGLSGLC	21	FSAP			[Odorrana grahami]: nigrosin-OG12, nigrocin-OG12	[11]	SP_A6MB78	A6MB78_ODOGR	ABG76383.1
nigrocin-OG13	GLLSGILGAGKHIVCGLSGLR	21	FSAP	antimicrobial		[Odorrana grahami]: nigrosin-OG13, nigrocin-OG13	[11]	SP_A6MB81	A6MB81_ODOGR	ABG76386.1
nigrocin-OG14	GLLKGILGAGKHIVCGLSGLC	21	FSAP			[Odorrana grahami]: nigrocin-OG14	[11]
nigrocin-OG15	GLLRGILGAGKHIVCGLSGLC	21	FSAP			[Odorrana grahami]: nigrosin-OG15, nigrocin-OG15	[11]	SP_A6MB93	A6MB93_ODOGR	ABG76398.1
nigrocin-OG16	GLLSGILGAGEHIVCGLSGLC	21	FSAP			[Odorrana grahami]: nigrosin-OG16, nigrocin-OG16	[11]	SP_A6MB35	A6MB35_ODOGR	ABG76340.1^ABG76402.1
nigrocin-OG18	GLLSGILGAGKNIVCGLSGPC	21	FSAP			[Odorrana grahami]: nigrosin-OG18, nigrocin-OG18	[11]	SP_A6MBA5	A6MBA5_ODOGR	ABG76410.1
nigrocin-OG19	GLLSGILGAGKHTVCGLSGLC	21	FSAP			[Odorrana grahami]: nigrosin-OG19, nigrocin-OG19	[11]	SP_A6MB00^SP_A6MB33	A6MB00_ODOGR^A6MB33_ODOGR	ABG76305.1^ABG76338.1^ABG76411.1
nigrocin-OG2	GLLGKILGVEKKVLCGLSGMC	21	FSAP	mast cell degranulation		[Odorrana grahami]: nigrosin-OG2, nigrocin-OG2	[11]	SP_A6MB02	A6MB02_ODOGR	ABG76307.1
nigrocin-OG21	GLLSGVLGVGKKVLCGLSGLC	21	FSAP	antimicrobial, mast cell degranulation		[Odorrana grahami]: nigrosin-OG21, nigrocin-OG21; [Odorrana margaretae]: nigrocin-OMar7	[9, 11]	SP_A6MB84^SP_A6MB90	A6MB84_ODOGR^A6MB90_ODOGR	ABG76389.1^ABG76395.1
nigrocin-OG22	GLLSKILGVGKKVLCGLSGMC	21	FSAP			[Odorrana grahami]: nigrosin-OG22, nigrocin-OG22	[11]	SP_A6MBA0	A6MBA0_ODOGR	ABG76405.1
nigrocin-OG23	GLLSGVLGVGKKVVCGLSGLC	21	FSAP			[Odorrana grahami]: nigrocin-OG23	[11]
nigrocin-OG24	GLLSGILGAGKHIVCRLSGLC	21	FSAP			[Odorrana grahami]: nigrocin-OG24		SP_B5L1A4	B5L1A4_ODOGR	ABX58838.1
nigrocin-OG25	GFLSGILGAGKHIVCGLSGVC	21	FSAP			[Odorrana grahami]: nigrocin-OG25		SP_B5L187	B5L187_ODOGR	ABX58821.1
nigrocin-OG26	GLLSGVLGAGKHIVCGLSGLC	21	FSAP			[Odorrana grahami]: nigrocin-OG26		SP_B5L188^SP_B5L195^SP_B5L1A1	B5L188_ODOGR^B5L195_ODOGR^B5L1A1_ODOGR	ABX58822.1^ABX58829.1^ABX58835.1^ABX58836.1
nigrocin-OG27	GLLSGTLGAGKNIVCGLSGLC	21	FSAP			[Odorrana grahami]: nigrocin-OG27		SP_B5L197	B5L197_ODOGR	ABX58831.1
nigrocin-OG28	GLLSGIPGAGKHIVCGLSGLC	21	FSAP			[Odorrana grahami]: nigrocin-OG28		SP_B5L184	B5L184_ODOGR	ABX58818.1
nigrocin-OG29	GLLSGILGAGKHIVCGLGGLC	21	FSAP			[Odorrana grahami]: nigrocin-OG29		SP_B5L178	B5L178_ODOGR	ABX58812.1
nigrocin-OG3	GLLSGILGVGKHIVCGLSGLC	21	FSAP			[Odorrana grahami]: nigrosin-OG3, nigrocin-OG3	[11]	SP_A6MB06	A6MB06_ODOGR	ABG76311.1
nigrocin-OG30	GLLSGILGAGTNIVCGLSGLS	21	FSAP			[Odorrana grahami]: nigrocin-OG30		SP_B5L164	B5L164_ODOGR	ABX58798.1
nigrocin-OG31	GLLSGVLGVGKKVPCGLSGLC	21	FSAP			[Odorrana grahami]: nigrocin-OG31		SP_B5L185	B5L185_ODOGR	ABX58819.1
nigrocin-OG4	GLLSGILGAGKHIICGLSGLC	21	FSAP	antimicrobial, mast cell degranulation		[Odorrana grahami]: nigrosin-OG4, nigrocin-OG4	[11]	SP_A6MB07	A6MB07_ODOGR	ABG76312.1
nigrocin-OG5	GLLSGILGAGKQKVCGLSGLC	21	FSAP	antimicrobial, mast cell degranulation		[Odorrana grahami]: nigrosin-OG5, nigrocin-OG5	[11]	SP_A6MB23	A6MB23_ODOGR	ABG76328.1
nigrocin-OG6	GLLSGILGTGKHIVCGLSGLC	21	FSAP			[Odorrana grahami]: nigrosin-OG6, nigrocin-OG6	[11]	SP_A6MB27	A6MB27_ODOGR	ABG76332.1
nigrocin-OG7	GLLSGILGAGKHIVCGLSWLC	21	FSAP			[Odorrana grahami]: nigrosin-OG7, nigrocin-OG7	[11]	SP_A6MB50	A6MB50_ODOGR	ABG76355.1
nigrocin-OG8	GLLSGILGAGKHIVCGLSRLC	21	FSAP			[Odorrana grahami]: nigrosin-OG8, nigrocin-OG8	[11]	SP_A6MB56	A6MB56_ODOGR	ABG76361.1
nigrocin-OG9	GFLSGILGAGKHIVCGLSGLC	21	FSAP			[Odorrana grahami]: nigrosin-OG9, nigrocin-OG9	[11]	SP_A6MB61	A6MB61_ODOGR	ABG76366.1
nigrosin-OG13	GLLSGILSAGKHIVCGLSGLC	21	FSAP					SP_A6MB88	A6MB88_ODOGR	ABG76393.1
odorranain-A1	VVKCSSRLGSPDSRCN	16	FSAP	mast cell degranulation	Yes	[Odorrana grahami]: odorranain-A1	[11]	SP_A6MBB0
odorranain-A2	VVKCSYQLGSPDSRCN	16	FSAP			[Odorrana grahami]: odorranain-A2		SP_A6MBB4
odorranain-A3	VVKCSYRLGSPDSRCN	16	FSAP			[Odorrana andersonii]: odorranain-A-RA1, Odorranain-A-OA7; [Odorrana grahami]: odorranain-A3, odorranain-C3	[9]	SP_A6MBA8^SP_A6MBA9^SP_A6MBB1^SP_A6MBB2^SP_A6MBB3^SP_A6MBB6^SP_A6MBB8^SP_A6MBC4
odorranain-A4	VVKCSYRLGSPGSRCN	16	FSAP			[Odorrana grahami]: odorranain-A4		SP_A6MBC5
odorranain-A5	VVKCSYREGSPDSRCK	16	FSAP			[Odorrana grahami]: odorranain-A5; [Odorrana margaretae]: odorranain-A-MG2, odorranain-A-OMar1	[9]	SP_A6MBD0
odorranain-A6	VVKCSYRPGSPDSRCK	16	FSAP			[Odorrana grahami]: odorranain-A6, odorranain-A4; [Odorrana margaretae]: odorranain-A6; [Odorrana hainanensis]: odorranain-A6; [Odorrana tiannanensis]: odorranain-A6; [Odorrana wuchuanensis]: odorranain-A-OW1	[9, 18]	SP_A6MBC6^SP_A6MBC8^SP_A6MBC9^SP_A6MBD1
odorranain-A7	VVKCSYREGSADSRCK	16	FSAP			[Odorrana grahami]: odorranain-A7		SP_A6MBD2
odorranain-A8	VFKCYKPDSRGFQVCE	16	FSAP			[Odorrana grahami]: odorranain-A8		SP_A6MBD3	A6MBD3_ODOGR	ABG76438.1
odorranain-B1	AALKGCWTKSIPPKPCFGKR	20	FSAP	antimicrobial, mast cell degranulation, trypsin inhibitor	Yes	[Odorrana grahami]: odorranain-B1, ORB, ranacyclin B1; [Odorrana hainanensis]: odorranain-B1; [Odorrana margaretae]: odorranain-B-OMar1; [Odorrana schmackeri]: OSTI, odorranain-B-OS1; [Odorrana tiannanensis]: odorranain-B1	[9, 11 , 17, 18, 26]	SP_A6MBD4^SP_A6MBD5^SP_A6MBD6^SP_A6MBD7^SP_A6MBD9^SP_A6MBE0^SP_A6MBE3^SP_A6MBE5	A6MBD4_ODOGR^A6MBD5_ODOGR^A6MBD6_ODOGR^A6MBD7_ODOGR^A6MBD9_ODOGR^A6MBE0_ODOGR^A6MBE3_ODOGR^A6MBE5_ODOGR	ABG76439.1^ABG76440.1^ABG76441.1^ABG76442.1^ABG76443.1^ABG76444.1^ABG76445.1^ABG76446.1^ABG76447.1^ABG76448.1^ABG76450.1^ACF49498.1
odorranain-B2	AALKGCWTKSIPPKPCFRKR	20	FSAP			[Odorrana grahami]: odorranain-B2		SP_A6MBE4	A6MBE4_ODOGR	ABG76449.1
odorranain-B4	AALKGCWTKSIPPKPCSGKR	20	FSAP	antimicrobial		[Odorrana grahami]: odorranain B4, ranacyclin B3	[17]	SP_D0PRC0	D0PRC0_ODOGR	ACF49496.1
odorranain-B5	AALKGCWTNSIPPKPCSGKR	20	FSAP			[Odorrana grahami]: odorranain B5, ranacyclin B4	[17]	SP_D0PRC1	D0PRC1_ODOGR	ACF49497.1
odorranain-B6	AALRGCWTKSIPPKPCSGKR	20	FSAP			[Odorrana andersonii]: odorranain-B-RA1; [Odorrana grahami]: odorranain B6, ranacyclin B5	[17]		C3RTH9_ODOGR	ACB05702.1
odorranain-C1	GVLGAVKDLLIGAGKSAAQSVLKTLSCKLSNDC	33	FSAP	antimicrobial, mast cell degranulation		[Odorrana grahami]: odorranain-C1	[11]	SP_A6MBF6	A6MBF6_ODOGR	ABG76461.1
odorranain-C10	GVLGTVKDLLIGAGKSAARVC	21	FSAP			[Odorrana grahami]: odorranain-C10		SP_B5L194	B5L194_ODOGR	ABX58828.1
odorranain-C2	GVLGTVKNLLIGTGKSAAQSVLKTLSCKLSNDC	33	FSAP			[Odorrana grahami]: odorranain-C2		SP_A6MBG8	A6MBG8_ODOGR	ABG76473.1
odorranain-C3	GVLGTVKNLLIGAGKSAAQSVLETLSCKLSNDC	33	FSAP			[Odorrana grahami]: odorranain-C3		SP_A6MBI0	A6MBI0_ODOGR	ABG76485.1
odorranain-C4	GVLGTVKNLLIGTGKGAAQSVLKTLSCKLSNDC	33	FSAP			[Odorrana grahami]: odorranain-C4	[11]	SP_A6MBI3	A6MBI3_ODOGR	ABG76488.1
odorranain-C4-1	GVLGTVKDLLIGAGKSAAQSVLKILSCKLSNDC	33	FSAP				A6MBI4	SP_A6MBI4	A6MBI4_ODOGR	ABG76489.1
odorranain-C5	GVPGTVKDLLIGAGKSAAQSVLKALSCKLSNDC	33	FSAP			[Odorrana grahami]: odorranain-C5		SP_A6MBJ0	A6MBJ0_ODOGR	ABG76495.1
odorranain-C6	GVLGTVKNLLIGAGKSAAQSVLKTLSCKLFNDC	33	FSAP		Yes	[Odorrana grahami]: odorranain-C6	[11]	SP_A6MBF3^SP_A6MBK2	A6MBF3_ODOGR^A6MBK2_ODOGR	ABG76458.1^ABG76507.1
odorranain-C7	GVLGTVKDLLIGAGKSAAQSVLKTLSCKLSNDC	33	FSAP			[Odorrana grahami]: odorranain-C7		SP_A6MBE8^SP_A6MBE9^SP_A6MBF2^SP_A6MBF4^SP_A6MBF7^SP_A6MBF9^SP_A6MBG0^SP_A6MBG7^SP_A6MBI2^SP_A6MBI6^SP_A6MBI7^SP_A6MBJ2^SP_A6MBJ4^SP_A6MBK3	A6MBE8_ODOGR^A6MBE9_ODOGR^A6MBF2_ODOGR^A6MBF4_ODOGR^A6MBF7_ODOGR^A6MBF9_ODOGR^A6MBG0_ODOGR^A6MBG7_ODOGR^A6MBI2_ODOGR^A6MBI6_ODOGR^A6MBI7_ODOGR^A6MBJ2_ODOGR^A6MBJ4_ODOGR^A6MBK3_ODOGR	ABG76453.1^ABG76454.1^ABG76455.1^ABG76456.1^ABG76457.1^ABG76459.1^ABG76462.1^ABG76463.1^ABG76464.1^ABG76465.1^ABG76466.1^ABG76467.1^ABG76468.1^ABG76469.1^ABG76470.1^ABG76471.1^ABG76472.1^ABG76486.1^ABG76487.1^ABG76490.1^ABG76491.1^ABG76492.1^ABG76493.1^ABG76496.1^ABG76497.1^ABG76499.1^ABG76500.1^ABG76501.1^ABG76502.1^ABG76508.1^ABG76510.1
odorranain-C9	GVLGTVKDLLIGAGKSAAQSVLKTLSCKLFNDC	33	FSAP			[Odorrana grahami]: odorranain-C9		SP_B5L167^SP_B5L186	B5L167_ODOGR^B5L186_ODOGR	ABX58801.1^ABX58820.1
odorranain-D1	GFLDTFKNLALNAAKSAGVSVLNSLSCKLFKTC	33	FSAP	antimicrobial, mast cell degranulation		[Odorrana grahami]: odorranain-D1	[11]	SP_A6MBK7	A6MBK7_ODOGR	ABG76512.1
odorranain-E1	GLGGAKKNFIIAANKTAPQSVKKTFSCKLYNG	32	FSAP	antimicrobial, mast cell degranulation, inhibits NO release		[Odorrana grahami]: odorranain-E1	[11]	SP_2677	A6MBK8_ODOGR	ABG76513.1
odorranain-F1	GFMDTAKNAAKNVAVTLLDNLKCKITKAC	29	FSAP	antimicrobial, mast cell degranulation		[Odorrana grahami]: odorranain-F1, odorranain-F2	[11]	SP_A6MBL3	A6MBL3_ODOGR	ABG76518.1
odorranain-F2	GFMDTAKNVAKNVAVTLLDNLKCKITKAC	29	FSAP	antimicrobial		[Odorrana grahami]: odorranain-F2, odorranain-F1	[11]	SP_A6MBK9^SP_A6MBL0^SP_A6MBL1^SP_A6MBL4^SP_A6MBL5^SP_A6MBL6	A6MBK9_ODOGR^A6MBL0_ODOGR^A6MBL1_ODOGR^A6MBL2_ODOGR^A6MBL4_ODOGR^A6MBL5_ODOGR^A6MBL6_ODOGR	ABG76514.1^ABG76515.1^ABG76516.1^ABG76517.1^ABG76519.1^ABG76520.1^ABG76521.1
odorranain-G1	FMPILSCSRFKRC	13	FSAP	antimicrobial	Yes	[Odorrana andersonii]: odorranain-G-OA2; [Odorrana grahami]: odorranain-G1	[9, 11]	SP_A6MBL7^SP_A6MBL8	A6MBL7_ODOGR^A6MBL8_ODOGR	ABG76522.1^ABG76523.1
odorranain-H1	GIFGKILGVGKKVLCGLSGVC	21	FSAP	antimicrobial	Yes	[Odorrana grahami]: odorranain-H2, odorranain-H1	[11]	SP_A6MBN4	A6MBN4_ODOGR	ABG76539.1
odorranain-H2	GIFGKILGVGKKVLCGLSGMC	21	FSAP	antimicrobial	Yes	[Odorrana andersonii]: odorranain-H-RA1, Nigrocin-OA13; [Odorrana grahami]: odorranain-H2; [Odorrana jingdongensis]: nigrocin-2JDb; [Odorrana margaretae]: nigrocin-OMar6	[9, 11, 15]	SP_A6MBM8^SP_A6MBN0^SP_A6MBN1	A6MBM8_ODOGR^A6MBN0_ODOGR^A6MBN1_ODOGR	ABG76533.1^ABG76534.1^ABG76535.1^ABG76536.1^ABG76538.1
odorranain-H4	GIFGKILGVGKKVPCGLSGMC	21	FSAP					SP_B5L165	B5L165_ODOGR	ABX58799.1
odorranain-H5	GIFGKILGVGKKVLCGLSGMW	21	FSAP			[Odorrana grahami]: odorranain-H5, odorranain-H4	[11]	SP_B5L175	B5L175_ODOGR	ABX58809.1
odorranain-HP	GLLRASSVWGRKYYVDLAGCAKA	23	FSAP	antimicrobial	Yes	[Odorrana andersonii]: odorranain-W-RA1; [Odorrana grahami]: odorranin-HP, odorranain-W2, odorranain-HP	[24]	SP_A7YL71	A7YL71_ODOGR	ABU95103.1^ABX58813.1
odorranain-I1	GFFTLIKAANKLINKTVNKEAGKGGLEIMA	30	FSAP	mast cell degranulation		[Odorrana grahami]: odorranain-I1		SP_A6MBN5	A6MBN5_ODOGR	ABG76540.1
odorranain-J1	GLFTLIKCAYQLIAPTVACN	20	FSAP	antimicrobial, mast cell degranulation	Yes	[Odorrana grahami]: odorranain-J1	[11]	SP_A6MBN6	A6MBN6_ODOGR	ABG76541.1
odorranain-J2	GLFTFIKCAYKLRAPTVACN	20	FSAP			[Odorrana grahami]: odorranain-J2	[11]
odorranain-K1	GLFTLIKGAAKLIGKTVPKKQARLGMNLWLVKLPTNVKT	39	FSAP	antimicrobial, mast cell degranulation		[Odorrana grahami]: odorranain-k1		SP_A6MBN8	A6MBN8_ODOGR	ABG76543.1
odorranain-K2	GLFTLIKGAAKLIGKTVAKEAGRLGLNLWLVKLPTNVKT	39	FSAP			[Odorrana grahami]: odorranain-k2		SP_B5L189	B5L189_ODOGR	ABX58823.1
odorranain-L1	VEVQVRAVGIQGLSPLRQPAP	21	FSAP	antimicrobial, mast cell degranulation	Yes	[Odorrana grahami]: odorranain-L1	[11]	SP_A6MBP0	A6MBP0_ODOGR	ABG76545.1
odorranain-L2	VEVQVRDKGKGIYGLSPLRQPAP	23	FSAP			[Odorrana grahami]: odorranain-L2		SP_A6MBN9^SP_A6MBP1^SP_A6MBP2	A6MBN9_ODOGR^A6MBP1_ODOGR^A6MBP2_ODOGR	ABG76544.1^ABG76546.1^ABG76547.1
odorranain-L3	VEVQVREVGIQGLSPLRQPAP	21	FSAP			[Odorrana grahami]: odorranain-L3		SP_A6MBP3	A6MBP3_ODOGR	ABG76548.1
odorranain-L4	VEVQVRDKGKGIYGLSPLRQPTP	23	FSAP			[Odorrana grahami]: odorranain-L4		SP_A6MBP4	A6MBP4_ODOGR	ABG76549.1
odorranain-M1	ATAWDFGPHGLLPIRPIRIRPLCG	24	FSAP	antimicrobial, mast cell degranulation, wound-healing	Yes	[Odorrana grahami]: odorranain-M1, odorranain-M2, AH90	[11, 27]		A6MBP5_ODOGR	ABG76550.1
odorranain-M2	ATAWDFGPHGLLPIRPIRIRPLCGKDKS	28	FSAP	antimicrobial		[Odorrana grahami]: odorranain-M2, odorranain-M1	[11]		A6MBP6_ODOGR	ABG76551.1^ABG76552.1
odorranain-M3	ATALGLSSRGLLPIGFMFKDTIRCRKY	27	FSAP			[Odorrana grahami]: odorranain-M3		SP_A6MBP8	A6MBP8_ODOGR	ABG76553.1
odorranain-N1	DEKGPKWKR	9	FSAP	antimicrobial, mast cell degranulation	Yes	[Odorrana grahami]: odorranain-N1	[11]	SP_2820	A6MBP9_ODOGR	ABG76554.1
odorranain-O1	AVPLIYNRPGIYVTKRPKGK	20	FSAP	antimicrobial, mast cell degranulation	Yes	[Odorrana andersonii][Odorrana margaretae]: odorranain-O-RA; [Odorrana grahami]: odorranain-O1; [Odorrana livida]: lividin-8	[11]
odorranain-O2	AVPLIYNPPGIYATKDQKENNLLEII	26	FSAP			[Odorrana grahami]: odorranain-O2		SP_B5L192	B5L192_ODOGR	ABX58826.1^ABX58827.1
odorranain-O3	AVPLIYNRPGIYAPKRPKGK	20	FSAP			[Odorrana grahami]: odorranain-O3		SP_C3RTI0	C3RTI0_ODOGR	ACB05703.1
odorranain-P1a	VIPFVASVAAETMQHVYCAASKKMLKLNWKSSDVENHLAKC	41	FSAP	antimicrobial, mast cell degranulation		[Odorrana grahami]: odorranain-P1a, odorranain-P1b	[11]	SP_A6MBQ0
odorranain-P1b	VIPFVASVAAEMMQHVYCAASKKC	24	FSAP	antimicrobial	Yes, in non-O. grahami ONLY	[Odorrana andersonii]:odorranain-P-RA2, brevinin-1-OA2; [Odorrana grahami]: odorranain-P1b, odorranain-P1a; [Odorrana schmackeri]: odorranain-P1b; [Odorrana margaretae]: brevinin-1-OMar6	[9, 11]	SP_A6MBQ1^SP_A6MBQ6^SP_A6MBQ7^SP_A6MBQ8^SP_A6MBQ9^SP_A6MBR0	A6MBQ1_ODOGR^A6MBQ6_ODOGR^A6MBQ7_ODOGR^A6MBQ8_ODOGR^A6MBQ9_ODOGR^A6MBR0_ODOGR
odorranain-P1c	VIPSVASVAAEMMQHVYCAASKKC	24	FSAP			[Odorrana grahami]: odorranain-P1c		SP_B5L177^SP_B5L1A3
odorranain-P1d	VIPFVASVAAEMMQPVYCAASKKC	24	FSAP			[Odorrana grahami]: odorranain-P1d		SP_B5L196
odorranain-P1e	VIPFVASVAAEKMQHVYCAASKKC	24	FSAP			[Odorrana grahami]: odorranain-P1e		SP_B5L1A0	B5L1A0_ODOGR	ABX58834.1
odorranain-P1g	VIPFVASVAAEMMQHVYCAASKKR	24	FSAP			[Odorrana grahami]: odorranain-P1g		SP_B5L162
odorranain-P1h	VIPFVASVAAEMMQHVYCAASKKMLKLNWKSSDVENHLAKC	40	FSAP			[Odorrana grahami]: odorranain-P1h		SP_B5L163	B5L163_ODOGR
odorranain-P2a	GLLSGILGAGKHIVCGLSGPCQSLNRKSSDVEYHLAKC	38	FSAP	antimicrobial, mast cell degranulation		[Odorrana grahami]: odorranain-P2a	[11]	SP_A6MBR1	A6MBR1_ODOGR	ABG76566.1
odorranain-P2b	GLLSGILGAGKHIVCGLSGLCSLNRKSSDVEYHLAKC	37	FSAP			[Odorrana grahami]: odorranain-P2b	[11]
odorranain-Q1	APFRMWYMYHKLKDMEPKPMA	21	FSAP	mast cell degranulation	Yes	[Odorrana grahami]: odorranain-Q1, odorranain-Q2; [Odorrana margaretae]: Odorranain-Q-OMar1	[9, 11]	SP_A6MBR2^SP_A6MBR4^SP_A6MBR6	A6MBR2_ODOGR^A6MBR4_ODOGR^A6MBR6_ODOGR	ABG76567.1^ABG76568.1^ABG76569.1^ABG76570.1^ABG76571.1
odorranain-Q2	APFCLGYLSPKLKDMEPKPRG	21	FSAP			[Odorrana grahami]: odorranain-Q2, odorranain-Q1	[11]	SP_A6MBR7	A6MBR7_ODOGR	ABG76572.1
odorranain-R1	GFSPNLPGKGLRIS	14	FSAP	antimicrobial		[Odorrana grahami]: odorranain-R1	[11]	SP_A6MBR8	A6MBR8_ODOGR	ABG76573.1
odorranain-S1	FLPPSPWKETFRTS	14	FSAP	antimicrobial, mast cell degranulation		[Odorrana andersonii]: odorranain-S-OA1; [Odorrana grahami]: odorranain-S1; [Odorrana margaretae]: Odorranain-S-OMar1	[9]	SP_A6MBR9^SP_A6MBS0	A6MBR9_ODOGR^A6MBS0_ODOGR	ABG76574.1^ABG76575.1
odorranain-T1	TSRCYIGYRRKVVCS	15	FSAP	antimicrobial	Yes	[Odorrana grahami]: odorranain-T1	[11]	SP_A6MBS1	A6MBS1_ODOGR	ABG76576.1
odorranain-T2	TSRCYIEYRRKVVCS	15	FSAP			[Odorrana grahami]: odorranain-T2	[11]	SP_A6MBS2	A6MBS2_ODOGR	ABG76577.1
odorranain-U1	GCSRWIIGIHGQICRD	16	FSAP	antimicrobial, mast cell degranulation		[Odorrana andersonii]: odorranain-U-RA, odorranain-U-OA2; [Odorrana grahami]: odorranain-U1	[9]	SP_A6MBS3^SP_A6MBS4	A6MBS3_ODOGR^A6MBS4_ODOGR	ABG76578.1^ABG76579.1^ABG76580.1^ABG76581.1
odorranain-V1	GLLSGTSVRGSI	12	FSAP	antimicrobial		[Odorrana grahami]: odorranain-V1	[11]	SP_A6MBS7	A6MBS7_ODOGR	ABG76582.1
odorranain-V2	GLLMASSVRGRT	12	FSAP			[Odorrana grahami]: odorranain-V2		SP_B5L191	B5L191_ODOGR	ABX58825.1
odorranain-W1	GLFGKSSVWGRKYYVDLAGCAKA	23	FSAP	antimicrobial, mast cell degranulation		[Odorrana grahami]: odorranain-W1		SP_A6MBS8	A6MBS8_ODOGR	ABG76583.1
odorranalectin	YASPKCFRYPNGVLACT	17	FSAP	lectin	Yes	[Odorrana grahami]: odorranalectin; [Odorrana hainanensis]: odorranalectin-HN1	[19]	SP_B3TFE9
odorranaopin	DYTIRTRLHQESSRKVL	17	FSAP	opioid peptide discovered in brain ONLY	Yes	[Odorrana grahami]: odorranaopin	[21]	SP_E3VWM2	E3VWM2_ODOGR	ADP37000.1
odorregulin A1	VADKRPYILHEKKSIPY	17	FSAP					SP_C3RTI1	C3RTI1_ODOGR	ACB05704.1
odorregulin A2	VADKRPHILHEKKSIPY	17	FSAP					SP_C3RTI2	C3RTI2_ODOGR	ACB05705.1
odorregulin B1	VIPPWARIYYG	11	FSAP					SP_C3RTI3
odorregulin B2	VIPFVAMWLPK	11	FSAP					SP_C3RTI4	C3RTI4_ODOGR	ACB05707.1
odorregulin C1	DDPDENEANEGEVKWKK	17	FSAP					SP_C3RTI5	C3RTI5_ODOGR	ACB05708.1
odorregulin D1	ICLLVQARVRPRVC	14	FSAP					SP_C3RTI6	C3RTI6_ODOGR	ACB05709.1
odorregulin F1	TVWGFRPTNPKPKPPG	16	FSAP					SP_C3RTI8	C3RTI8_ODOGR	ACB05711.1
odorregulin G1	SFKWHPRCGEAYSMWT	16	FSAP					SP_C3RTI9	C3RTI9_ODOGR	ACB05712.1
odorregulin-E1	APFRMGICTTN	11	FSAP	wound-healing		[Odorrana grahami]: odorregulin E1, CW49	[20]	SP_C3RTI7	C3RTI7_ODOGR	ACB05710.1
OGA1	CGYKHGRANCGRG	13	FSAP			[Odorrana grahami]: OGA1			B5L172_ODOGR	ABX58806.1
OGB1	ICLLVQARVRPRVCLKHYLVNFLTIVKT	28	FSAP			[Odorrana grahami]: OGB1		SP_C3RTH5	C3RTH5_ODOGR	ACB05698.1
OGC1	AIGNILKTLGNLAQKILGKQPKMLKLWKWNWKSSDVEYHLAKC	43	FSAP			[Odorrana grahami]: OGC1			C3RTH6_ODOGR	ACB05699.1
OGC2	AIGNILKTLGNLAQKILGK	19	FSAP			[Odorrana grahami]: OGC2			C3RTH7_ODOGR	ACB05700.1
OGF1	GLLRPPRCGEAYSMWT	16	FSAP			[Odorrana grahami]: OGF1		SP_B5L180	B5L180_ODOGR	ABX58814.1
OGF2	GLLSGPRCGEESTMWT	16	FSAP			[Odorrana grahami]: OGF2		SP_B5L190	B5L190_ODOGR	ABX58824.1
OGG1	GLLSGILGAGKHIVCGLTGCAKA	23	FSAP	antimicrobial	Yes	[Odorrana grahami]: OGG1, odorranain-NR	[22]	SP_B5L181^SP_B5L183	B5L181_ODOGR^B5L183_ODOGR	ABX58815.1^ABX58816.1^ABX58817.1
OGTI	AVNIPFKVHFRCKAAFC	17	FSAP	antimicrobial, trypsin inhibitor	Yes	[Odorrana andersonii]: ranatuerin-2R-RA2, andersonin-W2; [Odorrana grahami]: OGTI; [Odorrana margaretae]: ranatuerin-2-MG1; [Odorrana schmackeri]: ranatuerin-2SHb, andersonin-W-OS1	[9, 23]	SP_2960^SP_2961^SP_2962^SP_2963^SP_2964
palustrin-OG1	GFWDTIKQAGKKFFLNVLDKIRCKVAGGCRT	31	FSAP			[Odorrana grahami]: palustrin-OG1, palustrin-OG2	[11]	SP_A6MBT7	A6MBT7_ODOGR	ABG76592.1
palustrin-OG2	GLWDTIKQAGKKFFLNVLDKIRCKVAGGCRT	31	FSAP			[Odorrana andersonii]: palustrin-RA, palustrin-OA1; [Odorrana grahami]: palustrin-OG2, palustrin-OG1	[9, 11]	SP_A6MBS9^SP_A6MBT0^SP_A6MBT1^SP_A6MBT2^SP_A6MBT3^SP_A6MBT4^SP_A6MBT5^SP_A6MBT8	A6MBS9_ODOGR^A6MBT0_ODOGR^A6MBT1_ODOGR^A6MBT2_ODOGR^A6MBT3_ODOGR^A6MBT4_ODOGR^A6MBT5_ODOGR^A6MBT8_ODOGR	ABG76584.1^ABG76585.1^ABG76586.1^ABG76587.1^ABG76588.1^ABG76589.1^ABG76590.1^ABG76591.1^ABG76593.1
ranamargarin	DDASDRAKKFYGLM	14	tachykinin (actually belongs to FSAP)	myotropic activities	Yes	[Odorrana grahami]: ranamargarin; [Odorrana margaretae]: ranamargarin	[25]
tachykinin_OG1	DDTEDLANKFIGLM	14	tachykinin (actually belongs to FSAP)	myotropic activities	Yes	[Odorrana grahami]: tachykinin OG1	[25]
Note: The Detected at Protein Level column shows that the ESPs of this species were identifiable by the cDNA screening method. The only exception is esculentin-1GRa, which was obtained solely through isolation and purification methods. However, this peptide was detected in an individual of O. andersonii using the cDNA screening method.

## Sheet: Table S2
Identified ESPs in this study
Peptide_name	PeptideID	Peptide	Final mature peptide	Peptide_length	Family	FamilyID	Sub_family	Sub_familyID	Source	GenBase accession number	GenBank accession number	Functional effect	Detected at protein level in this study	Master_Protein	Peptide_labels_in_Master_Protein	Peptide_Modifications_in_Master_Protein	Peptide_abundance	Count of truncated peptides	PSMs_of_Master_Protein	Peptide_positions_in_Proteins	Transcript_abundance_for_Peptide	Peptide_in_Transcript	Peptide_CAMP_hit	Peptide_sprot_Top_hit	Peptide_trembl_Top_hit	Peptide_nr_Top_hit	Previously Detected at protein level	Synonyms	Reference
andersonin-Q	1	FLPAAICLVIKTC		13	FSAP	1	andersonin-Q	1	OD	C_AA068663.1	PV933917										928.211	TRINITY_DN175_c1_g1_i1				1-ADP06194.1^Q:1-13,H:47-59^22.0%SCOV^100.0%COV^100.0%ID^E:1.2e-01^ADP06194.1 andersonin-Q peptide precursor [Odorrana andersonii]; 2-ADP06195.1^Q:1-13,H:47-59^22.0%SCOV^100.0%COV^100.0%ID^E:1.2e-01^ADP06195.1 andersonin-Q peptide precursor [Odorrana andersonii] >ADP06196.1 andersonin-Q peptide precursor [Odorrana andersonii]		[Odorrana andersonii]: andersonin-Q, odorranain-G-OA6; [Odorrana grahami]: andersonin-Q	[9]
andersonin-R	2	SADQTGMNKAALSPIRFISKSV		22	FSAP	1	andersonin-R	2	OD	C_AA068658.1	PV933918										49.508	TRINITY_DN142_c0_g1_i5			1-E3SZR2_ODOAN^Q:1-22,H:45-66^33.3%SCOV^100.0%COV^100.0%ID^E:3.8e-06^E3SZR2_ODOAN SubName: Full=Andersonin-R peptide {ECO:0000313|EMBL:ADP06197.1}	1-ADP06197.1^Q:1-22,H:45-66^33.3%SCOV^100.0%COV^100.0%ID^E:1.3e-07^ADP06197.1 andersonin-R peptide precursor [Odorrana andersonii]		[Odorrana andersonii]: andersonin-R. andersonin-L; [Odorrana grahami]: andersonin-R; [Odorrana hejiangensis]: hejiangin-E1	[9]
andersonin-S	3	ATALGIPPRGFLPIVNKFKDIILC		24	FSAP	1	andersonin-S	3	OD	C_AA068676.1	PV933919	antioxidant									522.095	TRINITY_DN25_c0_g1_i2			1-E3SZR3_ODOAN^Q:1-24,H:48-71^33.8%SCOV^100.0%COV^100.0%ID^E:2.5e-10^E3SZR3_ODOAN SubName: Full=Andersonin-S peptide {ECO:0000313|EMBL:ADP06198.1}; 2-K7X224_ODOAN^Q:1-24,H:48-71^33.8%SCOV^100.0%COV^100.0%ID^E:2.5e-10^K7X224_ODOAN SubName: Full=Antixoidant peptide {ECO:0000313|EMBL:AFX61515.1}	1-AFX61515.1^Q:1-24,H:48-71^33.8%SCOV^100.0%COV^100.0%ID^E:9.0e-12^AFX61515.1 antixoidant peptide precursor [Odorrana andersonii]; 2-ADP06198.1^Q:1-24,H:48-71^33.8%SCOV^100.0%COV^100.0%ID^E:9.0e-12^ADP06198.1 andersonin-S peptide precursor [Odorrana andersonii]		[Odorrana andersonii]: andersonin-S, andersonin-M, andersonin-AOP25; [Odorrana grahami]: andersonin-S	[9, 46]
andersonin-X-OG1	4	QMFHLWYLRQMKNRKPMA		18	FSAP	1	andersonin-X	4	ODP	C_AA068710.1	PV933849										12.655	TRINITY_DN836_c0_g1_i2			E3SZS1_ODOAN^Q:1-18,H:54-71^25.4%SCOV^100.0%COV^88.9%ID^E:9.2e-04^E3SZS1_ODOAN SubName: Full=Andersonin-X peptide {ECO:0000313|EMBL:ADP06206.1}	ADP06205.1^Q:1-18,H:54-71^25.4%SCOV^100.0%COV^88.9%ID^E:3.3e-05^ADP06205.1 andersonin-X peptide precursor [Odorrana andersonii]
gaegurin-6-OG1	5	FLQLLAGLAANFLPSIS		17	FSAP	1	brevinin-1E	5	OFP	C_AA068671.1	PV933850										1.305	TRINITY_DN23413_c1_g1_i1		GGN6_GLARU^Q:1-16,H:1-16^66.7%SCOV^94.1%COV^87.5%ID^E:4.6e-03^GGN6_GLARU Gaegurin-6		P80400.1^Q:1-16,H:1-16^66.7%SCOV^94.1%COV^87.5%ID^E:4.2e-02^P80400.1 RecName: Full=Gaegurin-6 [Glandirana rugosa]
brevinin-1E-OG3	6	FLPLLAGLAANFLPKLFCKITKKC		24	FSAP	1	brevinin-1E	5	OG				Y	TRINITY_DN0_c1_g1_i24.p1	1-2.1e+09|1-55|1-24|1-E^2-E	1-2xDehydro [C18(100); C24(100)]^2-1xDeamidated [N11(100)];2xDehydro [C18(100); C24(100)]	2136366166	7	80	TRINITY_DN0_c1_g1_i24.p1 [48-71];TRINITY_DN0_c1_g1_i24.p1_ORF1 [41-64];TRINITY_DN0_c1_g1_i6.p1 [48-71]	2491.03	TRINITY_DN0_c1_g1_i24;TRINITY_DN0_c1_g1_i6	CAMPSQ2268^Brevinin-1E-OG3 antimicrobial peptide, Brevinin-1E-OG1 antimicrobial peptide^Rana grahami^Animalia (Amphibians)^Antimicrobial^^Predicted	BR12_AMOMA^Q:1-24,H:47-70^34.3%SCOV^100.0%COV^95.8%ID^E:9.1e-11^BR12_AMOMA Brevinin-1MT2 {ECO:0000303|PubMed:24601776}	1-A6MAS1_ODOGR^Q:1-24,H:48-71^33.8%SCOV^100.0%COV^100.0%ID^E:1.2e-08^A6MAS1_ODOGR SubName: Full=Brevinin-1E-OG3 antimicrobial peptide {ECO:0000313|EMBL:ABG76226.1}; 2-A6MAS2_ODOGR^Q:1-24,H:48-71^33.8%SCOV^100.0%COV^100.0%ID^E:1.2e-08^A6MAS2_ODOGR SubName: Full=Brevinin-1E-OG3 antimicrobial peptide {ECO:0000313|EMBL:ABG76227.1}; 3-A6MAS0_ODOGR^Q:1-24,H:49-72^33.3%SCOV^100.0%COV^100.0%ID^E:1.2e-08^…	1-ABG76226.1^Q:1-24,H:48-71^33.8%SCOV^100.0%COV^100.0%ID^E:4.3e-10^ABG76226.1 brevinin-1E-OG3 antimicrobial peptide precursor [Odorrana grahami]; 2-ABG76227.1^Q:1-24,H:48-71^33.8%SCOV^100.0%COV^100.0%ID^E:4.3e-10^ABG76227.1 brevinin-1E-OG3 antimicrobial peptide precursor [Odorrana grahami]; 3-ABG76225.1^Q:1-24,H:49-72^33.3%SCOV^100.0%COV^100.0%ID^E:4.4e-10^ABG76225.1 brevinin-1E-OG3 antimicrobial…		[Odorrana grahami]: brevinin-1E-OG1, brevinin-1E-OG3, brevinin-1E-OG4	[11]
brevinin-1E-OG9	7	FLPLLSGLAANFLQKLFCKITKKC		24	FSAP	1	brevinin-1E	5	OGP	C_AA068672.1	PV933851										447.752	TRINITY_DN23816_c1_g1_i1		BR12_AMOMA^Q:1-24,H:47-70^34.3%SCOV^100.0%COV^87.5%ID^E:2.1e-09^BR12_AMOMA Brevinin-1MT2 {ECO:0000303|PubMed:24601776}	A6MAS1_ODOGR^Q:1-24,H:48-71^33.8%SCOV^100.0%COV^91.7%ID^E:2.8e-07^A6MAS1_ODOGR SubName: Full=Brevinin-1E-OG3 antimicrobial peptide {ECO:0000313|EMBL:ABG76226.1}	ABG76226.1^Q:1-24,H:48-71^33.8%SCOV^100.0%COV^91.7%ID^E:1.0e-08^ABG76226.1 brevinin-1E-OG3 antimicrobial peptide precursor [Odorrana grahami]
brevinin-1E-OG10	8	FLPLLEGLAANFLPKIFCKITTKR		24	FSAP	1	brevinin-1E	5	OGP	C_AA068683.1	PV933852										110.127	TRINITY_DN33233_c1_g1_i1		BR1E_PELRI^Q:1-23,H:1-23^95.8%SCOV^95.8%COV^91.3%ID^E:2.6e-09^BR1E_PELRI Brevinin-1E {ECO:0000303|PubMed:18855342}	A6MAS6_ODOGR^Q:1-24,H:48-71^31.6%SCOV^100.0%COV^83.3%ID^E:1.3e-06^A6MAS6_ODOGR SubName: Full=Brevinin-1E-OG8 antimicrobial peptide {ECO:0000313|EMBL:ABG76231.1}	P84839.1^Q:1-23,H:1-23^95.8%SCOV^95.8%COV^91.3%ID^E:2.4e-08^P84839.1 RecName: Full=Brevinin-1E [Pelophylax saharicus] >P86149.1 RecName: Full=Brevinin-1E [Pelophylax ridibundus] >AAB27055.1 brevinin-1E=antimicrobial peptide [Rana esculenta=European frogs, skin secretion, Peptide, 24 aa] [Pelophylax lessonae]
brevinin-2GRa	9	GLLDTFKNLALNAAKSAGVSVLNSLSCKLSKTC		33	FSAP	1	brevinin-2E	6	OG			antimicrobial	Y	TRINITY_DN0_c1_g1_i14.p1,TRINITY_DN0_c1_g1_i4.p1	1-1.0e+10|1-95|1-33|1-E^2-E^3-E^4-E^6-E^7-E^10-E^38-E	1-2xDehydro [C27(100); C33(100)]^2-1xDeamidated [N23(100)];2xDehydro [C27(100); C33(100)]^3-1xDeamidated [N8(100)];2xDehydro [C27(100); C33(100)]^4-1xDeamidated [N12(92.8)];2xDehydro [C27(100); C33(100)]^6-1xDeamidated [N];2xDehydro [C27(100); C33(100)]^7-2xDeamidated [N8(100); N12(100)];2xDehydro [C27(100); C33(100)]^10-2xDeamidated [N8(100); N];2xDehydro [C27(100); C33(100)]^38-2xDeamidated [N8…	9994406359	28	256	TRINITY_DN0_c1_g1_i14.p1,TRINITY_DN0_c1_g1_i4.p1 [44-76]	12528.2	TRINITY_DN0_c1_g1_i14;TRINITY_DN0_c1_g1_i4	CAMPSQ992^Brevinin -2 Gra , Brevinin-2E-OG1, Brevinin-2E-OG6^Rana grahami^Animalia (Amphibians)^Antibacterial,Antifungal^Gram+ve, Gram-ve^Experimentally Validated`CAMPSQ4144^Brevinin-2JD^Odorrana jingdongensis ^Animalia (Amphibians)^Antibacterial,Antifungal^Gram+ve, Gram-ve^Experimentally Validated	1-B2JD_ODOJI^Q:1-33,H:1-33^100.0%SCOV^100.0%COV^100.0%ID^E:4.1e-16^B2JD_ODOJI Brevinin-2JD {ECO:0000303|PubMed:22917879}	1-A6MAT4_ODOGR^Q:1-33,H:44-76^43.4%SCOV^100.0%COV^100.0%ID^E:2.7e-13^A6MAT4_ODOGR SubName: Full=Brevinin-2E-OG6 antimicrobial peptide {ECO:0000313|EMBL:ABG76239.1}; 2-A6MAT1_ODOGR^Q:1-33,H:44-76^43.4%SCOV^100.0%COV^100.0%ID^E:2.7e-13^A6MAT1_ODOGR SubName: Full=Brevinin-2E-OG6 antimicrobial peptide {ECO:0000313|EMBL:ABG76236.1}; 3-A6MAU3_ODOGR^Q:1-33,H:44-76^43.4%SCOV^100.0%COV^100.0%ID^E:2.7e-13^…	1-ADP05782.1^Q:1-33,H:44-76^43.4%SCOV^100.0%COV^100.0%ID^E:9.7e-15^ADP05782.1 brevinin-2-RA11 peptide precursor [Odorrana andersonii]; 2-ADP05781.1^Q:1-33,H:44-76^43.4%SCOV^100.0%COV^100.0%ID^E:9.7e-15^ADP05781.1 brevinin-2-RA11 peptide precursor [Odorrana andersonii]; 3-ABG76236.1^Q:1-33,H:44-76^43.4%SCOV^100.0%COV^100.0%ID^E:9.7e-15^ABG76236.1 brevinin-2E-OG6 antimicrobial peptide precursor [Od…	Yes	[Odorrana andersonii]: brevinin-2-RA11, Brevinin-2-OA18; [Odorrana grahami]: brevinin-2E-OG6, brevinin-2E-OG1, brevinin-2GRa; [Odorrana jingdongensis]: brevinin-2JD; [Odorrana margaretae]: brevinin-2E-MG1, brevinin-2-OMar1	[7, 9, 11, 15]
brevinin-2E-OG1	10	GLLDTFKNMALNAAKSAGVSVLNALSCKLSKTC		33	FSAP	1	brevinin-2E	6	OG				Y	TRINITY_DN440_c40_g1_i1.p1	1-4.3e+08|1-6|1-33|1-E^20-N^21-N	1-2xDehydro [C27(100); C33(100)]^20-1xDeamidated [N8(100)];2xDehydro [C27(100); C33(100)]^21-1xOxidation [M9(100)];2xDehydro [C27(100); C33(100)]	428993085	13	37	TRINITY_DN440_c40_g1_i1.p1 [18-50]	46.229	TRINITY_DN440_c40_g1_i1	CAMPSQ2265^Brevinin-2E-OG1 antimicrobial peptide^Rana grahami^Animalia (Amphibians)^Antimicrobial^^Predicted	B2JD_ODOJI^Q:1-33,H:1-33^100.0%SCOV^100.0%COV^93.9%ID^E:3.4e-15^B2JD_ODOJI Brevinin-2JD {ECO:0000303|PubMed:22917879}	1-A6MAT0_ODOGR^Q:1-33,H:44-76^43.4%SCOV^100.0%COV^100.0%ID^E:2.7e-13^A6MAT0_ODOGR SubName: Full=Brevinin-2E-OG1 antimicrobial peptide {ECO:0000313|EMBL:ABG76235.1}	1-ABG76235.1^Q:1-33,H:44-76^43.4%SCOV^100.0%COV^100.0%ID^E:9.7e-15^ABG76235.1 brevinin-2E-OG1 antimicrobial peptide precursor [Odorrana grahami] >ABG76237.1 brevinin-2E-OG1 antimicrobial peptide precursor [Odorrana grahami]	Yes	[Odorrana andersonii]: brevinin-2-OA2; [Odorrana grahami]: brevinin-2E-OG1, brevinin-2E-OG3	[9, 11]
brevinin-2E-OG8	11	GLLDTFKNLALNAATSAGVCVRNSLSRKLSKTC		33	FSAP	1	brevinin-2E	6	OGP	C_AA068708.1	PV933853										8.101	TRINITY_DN6490_c1_g1_i1		B2JD_ODOJI^Q:1-33,H:1-33^100.0%SCOV^100.0%COV^87.9%ID^E:7.7e-12^B2JD_ODOJI Brevinin-2JD {ECO:0000303|PubMed:22917879}	A6MAT4_ODOGR^Q:1-33,H:44-76^43.4%SCOV^100.0%COV^87.9%ID^E:5.0e-09^A6MAT4_ODOGR SubName: Full=Brevinin-2E-OG6 antimicrobial peptide {ECO:0000313|EMBL:ABG76239.1}	B3A0M3.1^Q:1-33,H:1-33^100.0%SCOV^100.0%COV^87.9%ID^E:7.1e-11^B3A0M3.1 RecName: Full=Brevinin-2JD [Odorrana jingdongensis]
esculentin-1-OG5	12	GLFSKFAGKGIKDLIFKGVKHIGKEVGMDVIRTGIDVAGCKIKGEC		46	FSAP	1	esculentin-1	7	OG			antimicrobial	Y	TRINITY_DN0_c1_g1_i16.p1	1-2.1e+07|7-1|1-46|1-E	1-2xDehydro [C40(100); C46(100)]	21231060	9	21	TRINITY_DN0_c1_g1_i16.p1 [39-84];TRINITY_DN0_c1_g1_i16.p1_ORF1 [32-77];TRINITY_DN0_c1_g1_i18.p1 [39-84];TRINITY_DN81_c0_g1_i1.p1_ORF2 [39-84]	12131.7	TRINITY_DN0_c1_g1_i16;TRINITY_DN0_c1_g1_i18;TRINITY_DN81_c0_g1_i1		ES1IA_ODOIS^Q:1-46,H:39-84^54.8%SCOV^100.0%COV^87.0%ID^E:8.3e-25^ES1IA_ODOIS Esculentin-1SIa {ECO:0000303|PubMed:21193000}	1-A6MAV1_ODOGR^Q:1-46,H:39-84^54.8%SCOV^100.0%COV^100.0%ID^E:4.7e-26^A6MAV1_ODOGR SubName: Full=Esculentin-1-OG5 antimicrobial peptide {ECO:0000313|EMBL:ABG76256.1}; 2-A6MAW2_ODOGR^Q:1-46,H:39-84^54.8%SCOV^100.0%COV^100.0%ID^E:4.7e-26^A6MAW2_ODOGR SubName: Full=Esculentin-1-OG5 antimicrobial peptide {ECO:0000313|EMBL:ABG76267.1}; 3-A6MAW0_ODOGR^Q:1-46,H:39-84^54.8%SCOV^100.0%COV^100.0%ID^E:4.7e-2…	1-ADP05806.1^Q:1-46,H:39-84^54.8%SCOV^100.0%COV^100.0%ID^E:1.7e-27^ADP05806.1 esculentin-1-RA8 peptide precursor [Odorrana andersonii]; 2-ABG76267.1^Q:1-46,H:39-84^54.8%SCOV^100.0%COV^100.0%ID^E:1.7e-27^ABG76267.1 esculentin-1-OG5 antimicrobial peptide precursor [Odorrana grahami]; 3-ABG76265.1^Q:1-46,H:39-84^54.8%SCOV^100.0%COV^100.0%ID^E:1.7e-27^ABG76265.1 esculentin-1-OG5 antimicrobial peptide…	Yes	[Odorrana andersonii]: esculentin-1-RA8, esculentin-1-OA3; [Odorrana grahami]: esculentin-1-OG5, esculentin-1-OG3	[9, 11]
esculentin-1-OG12	13	GLFSKFAGKGVKNFLIKGGKHIGKEVGMDVIRTGIDVAGCKIKVEC		46	FSAP	1	esculentin-1	7	OGP	C_AA068675.1	PV933854										166.73	TRINITY_DN259_c0_g1_i1		ES1IA_ODOIS^Q:1-46,H:39-84^54.8%SCOV^100.0%COV^82.6%ID^E:1.6e-22^ES1IA_ODOIS Esculentin-1SIa {ECO:0000303|PubMed:21193000}	A6MAV2_ODOGR^Q:1-46,H:18-63^73.0%SCOV^100.0%COV^93.5%ID^E:6.0e-23^A6MAV2_ODOGR SubName: Full=Esculentin-1-OG2 antimicrobial peptide {ECO:0000313|EMBL:ABG76257.1}	ABG76254.1^Q:1-46,H:18-63^73.0%SCOV^100.0%COV^93.5%ID^E:2.1e-24^ABG76254.1 esculentin-1-OG2 antimicrobial peptide precursor, partial [Odorrana grahami]
esculentin-1-OG13	14	GLFSKFSGKGIKNF		14	FSAP	1	esculentin-1	7	OGP	C_AA068694.1	PV933855										2105.21	TRINITY_DN4249_c0_g1_i1		ES1IA_ODOIS^Q:1-13,H:39-51^15.5%SCOV^92.9%COV^84.6%ID^E:5.6e-02^ES1IA_ODOIS Esculentin-1SIa {ECO:0000303|PubMed:21193000}	A6MAV2_ODOGR^Q:1-14,H:18-31^22.2%SCOV^100.0%COV^92.9%ID^E:6.7e-01^A6MAV2_ODOGR SubName: Full=Esculentin-1-OG2 antimicrobial peptide {ECO:0000313|EMBL:ABG76257.1}	ABG76254.1^Q:1-14,H:18-31^22.2%SCOV^100.0%COV^92.9%ID^E:2.4e-02^ABG76254.1 esculentin-1-OG2 antimicrobial peptide precursor, partial [Odorrana grahami]
esculentin-1-OG14	15	GLFSKFAGKVIKDLLFKGVKHIGKEVGMDVIRTGIDVAGYKIKGDCSNLN		50	FSAP	1	esculentin-1	7	OGP	C_AA068651.1	PV933856										0.268	TRINITY_DN12856_c2_g1_i1		ES1IA_ODOIS^Q:1-46,H:39-84^54.8%SCOV^92.0%COV^82.6%ID^E:5.4e-22^ES1IA_ODOIS Esculentin-1SIa {ECO:0000303|PubMed:21193000}	A6MAV1_ODOGR^Q:1-46,H:39-84^54.8%SCOV^92.0%COV^91.3%ID^E:1.3e-22^A6MAV1_ODOGR SubName: Full=Esculentin-1-OG5 antimicrobial peptide {ECO:0000313|EMBL:ABG76256.1}	ADP05806.1^Q:1-46,H:39-84^54.8%SCOV^92.0%COV^91.3%ID^E:4.5e-24^ADP05806.1 esculentin-1-RA8 peptide precursor [Odorrana andersonii]
esculentin-2-RA1	16	GIFAILKIATKLIGKTLAKAAGKAGTGLLACKAAKEC		37	FSAP	1	esculentin-2	8	OD	C_AA068719.1	PV933920		Y	TRINITY_DN96_c0_g1_i2.p1	1-2.1e+08|1-5|1-37|1-E	1-2xDehydro [C31(100); C37(100)]	213737435	1	6	TRINITY_DN96_c0_g1_i2.p1 [44-80]	23.032	TRINITY_DN96_c0_g1_i2		ES2HA_ODOHO^Q:1-37,H:1-37^100.0%SCOV^100.0%COV^59.5%ID^E:1.6e-08^ES2HA_ODOHO Esculentin-2HSa {ECO:0000303|PubMed:18621071}	1-E3SYM4_ODOAN^Q:1-37,H:44-80^46.3%SCOV^100.0%COV^100.0%ID^E:2.7e-15^E3SYM4_ODOAN SubName: Full=Esculentin-2-RA1 peptide {ECO:0000313|EMBL:ADP05809.1}; 2-E3SYM3_ODOAN^Q:1-37,H:44-80^46.3%SCOV^100.0%COV^100.0%ID^E:2.7e-15^E3SYM3_ODOAN SubName: Full=Esculentin-2-RA1 peptide {ECO:0000313|EMBL:ADP05808.1}	1-ADP05809.1^Q:1-37,H:44-80^46.3%SCOV^100.0%COV^100.0%ID^E:9.5e-17^ADP05809.1 esculentin-2-RA1 peptide precursor [Odorrana andersonii] >ADP05810.1 esculentin-2-RA1 peptide precursor [Odorrana andersonii]; 2-ADP05808.1^Q:1-37,H:44-80^46.3%SCOV^100.0%COV^100.0%ID^E:9.5e-17^ADP05808.1 esculentin-2-RA1 peptide precursor [Odorrana andersonii]		[Odorrana andersonii]: esculentin-2-RA1, esculentin-2-OA4; [Odorrana grahami]: esculentin-2-RA1	[9]
esculentin-2-OG8	17	GIFSILKIATKLIGKTLAKAAGKAGAELAACKAANQC		37	FSAP	1	esculentin-2	8	OG				Y	TRINITY_DN96_c0_g2_i2.p1	1-2.0e+07|1-2|1-37|1-E^2-E	1-2xDehydro [C31(100); C37(100)]^2-1xDeamidated [N35(100)];2xDehydro [C31(100); C37(100)]	20099907	1	3	TRINITY_DN96_c0_g2_i2.p1 [44-80]	142.48	TRINITY_DN96_c0_g2_i2		ES2JB_ODOJI^Q:1-37,H:1-37^100.0%SCOV^100.0%COV^67.6%ID^E:6.7e-10^ES2JB_ODOJI Esculentin-2JDb {ECO:0000303|PubMed:22917879}	1-A6MAY2_ODOGR^Q:1-37,H:44-80^46.3%SCOV^100.0%COV^100.0%ID^E:7.7e-15^A6MAY2_ODOGR SubName: Full=Esculentin-2-OG8 antimicrobial peptide {ECO:0000313|EMBL:ABG76287.1}	1-ABG76287.1^Q:1-37,H:44-80^46.3%SCOV^100.0%COV^100.0%ID^E:2.7e-16^ABG76287.1 esculentin-2-OG8 antimicrobial peptide precursor [Odorrana grahami]		[Odorrana grahami]: esculentin-2-OG8
esculentin-2-OG10	18	GLFTLIKGAAKLIGKTVAKEAGKTGLELMACKITNQC		37	FSAP	1	esculentin-2	8	OG			antimicrobial	Y	TRINITY_DN0_c1_g1_i22.p1	1-6.5e+08|1-19|1-37|6-E^7-E^12-E^13-E	6-2xDehydro [C31(100); C37(100)]^7-1xDeamidated [N35(100)];2xDehydro [C31(100); C37(100)]^12-1xOxidation [M29(100)];1xDeamidated [N35(100)];2xDehydro [C31(100); C37(100)]^13-1xOxidation [M29(100)];2xDehydro [C31(100); C37(100)]	651315233	26	100	TRINITY_DN0_c1_g1_i22.p1 [42-78];TRINITY_DN0_c1_g1_i7.p1 [35-71]	8324.61	TRINITY_DN0_c1_g1_i22;TRINITY_DN0_c1_g1_i7	CAMPSQ994^Esculentin-2-OG10^Rana grahami^Animalia (Amphibians)^Antibacterial,Antifungal^Gram+ve, Gram-ve^Experimentally Validated`CAMPSQ4151^Esculentin-2JDa^Odorrana jingdongensis ^Animalia (Amphibians)^Antibacterial^Gram+ve, Gram-ve^Experimentally Validated	1-B2GRC_ODOGR^Q:1-37,H:1-37^100.0%SCOV^100.0%COV^100.0%ID^E:6.8e-21^B2GRC_ODOGR Brevinin-2GRc {ECO:0000303|PubMed:16621155}; 2-ES2JA_ODOJI^Q:1-37,H:1-37^100.0%SCOV^100.0%COV^100.0%ID^E:6.8e-21^ES2JA_ODOJI Esculentin-2JDa {ECO:0000303|PubMed:22917879}	1-A6MAX0_ODOGR^Q:1-37,H:21-57^64.9%SCOV^100.0%COV^100.0%ID^E:2.7e-18^A6MAX0_ODOGR SubName: Full=Esculentin-2-OG10 antimicrobial peptide {ECO:0000313|EMBL:ABG76275.1}; 2-A6MAX7_ODOGR^Q:1-37,H:42-78^47.4%SCOV^100.0%COV^100.0%ID^E:4.6e-18^A6MAX7_ODOGR SubName: Full=Esculentin-2-OG10 antimicrobial peptide {ECO:0000313|EMBL:ABG76282.1}; 3-A6MAW5_ODOGR^Q:1-37,H:42-78^47.4%SCOV^100.0%COV^100.0%ID^E:4.6e…	1-ABG76275.1^Q:1-37,H:21-57^64.9%SCOV^100.0%COV^100.0%ID^E:9.5e-20^ABG76275.1 esculentin-2-OG10 antimicrobial peptide precursor, partial [Odorrana grahami] >ABG76277.1 esculentin-2-OG10 antimicrobial peptide precursor, partial [Odorrana grahami]; 2-ABG76270.1^Q:1-37,H:42-78^47.4%SCOV^100.0%COV^100.0%ID^E:1.6e-19^ABG76270.1 esculentin-2-OG10 antimicrobial peptide precursor [Odorrana grahami] >ABG7…	Yes	[Odorrana andersonii]: esculentin-2-OA3; [Odorrana grahami]: esculentin-2-OG10, esculentin-2-OG7, brevinin-2GRc; [Odorrana jingdongensis]: esculentin-2JDa	[9, 7, 15]
esculentin-2-OG17	19	GLCTLIKGAAKLIGKTVAK		19	FSAP	1	esculentin-2	8	OGP	C_AA068668.1	PV933881										6.823	TRINITY_DN2168_c4_g1_i1		B2GRC_ODOGR^Q:1-19,H:1-19^51.4%SCOV^100.0%COV^94.7%ID^E:2.2e-05^B2GRC_ODOGR Brevinin-2GRc {ECO:0000303|PubMed:16621155}	A6MAX0_ODOGR^Q:1-19,H:21-39^33.3%SCOV^100.0%COV^94.7%ID^E:8.4e-03^A6MAX0_ODOGR SubName: Full=Esculentin-2-OG10 antimicrobial peptide {ECO:0000313|EMBL:ABG76275.1}	B3A0M8.1^Q:1-19,H:1-19^51.4%SCOV^100.0%COV^94.7%ID^E:2.0e-04^B3A0M8.1 RecName: Full=Esculentin-2JDa [Odorrana jingdongensis] >C0HL71.1 RecName: Full=Brevinin-2GRc [Odorrana grahami]
esculentin-2-OG18	20	GLFTLIKGAAKLLGKTVAKEAGQTGLELMAFKITNQC		37	FSAP	1	esculentin-2	8	OGP	C_AA068698.1	PV933882										1.895	TRINITY_DN49_c10_g1_i1		B2GRC_ODOGR^Q:1-37,H:1-37^100.0%SCOV^100.0%COV^91.9%ID^E:1.3e-18^B2GRC_ODOGR Brevinin-2GRc {ECO:0000303|PubMed:16621155}	A6MAX0_ODOGR^Q:1-37,H:21-57^64.9%SCOV^100.0%COV^91.9%ID^E:5.2e-16^A6MAX0_ODOGR SubName: Full=Esculentin-2-OG10 antimicrobial peptide {ECO:0000313|EMBL:ABG76275.1}	B3A0M8.1^Q:1-37,H:1-37^100.0%SCOV^100.0%COV^91.9%ID^E:1.2e-17^B3A0M8.1 RecName: Full=Esculentin-2JDa [Odorrana jingdongensis] >C0HL71.1 RecName: Full=Brevinin-2GRc [Odorrana grahami]
esculentin-2-OG19	21	GLFTLIKGADKLIGKTVAKEAGKTGLELMACKITTQC		37	FSAP	1	esculentin-2	8	OGP	C_AA068721.1	PV933883										11.328	TRINITY_DN96_c5_g1_i1		B2GRC_ODOGR^Q:1-37,H:1-37^100.0%SCOV^100.0%COV^94.6%ID^E:2.3e-19^B2GRC_ODOGR Brevinin-2GRc {ECO:0000303|PubMed:16621155}	A6MAX0_ODOGR^Q:1-37,H:21-57^64.9%SCOV^100.0%COV^94.6%ID^E:9.0e-17^A6MAX0_ODOGR SubName: Full=Esculentin-2-OG10 antimicrobial peptide {ECO:0000313|EMBL:ABG76275.1}	B3A0M8.1^Q:1-37,H:1-37^100.0%SCOV^100.0%COV^94.6%ID^E:2.1e-18^B3A0M8.1 RecName: Full=Esculentin-2JDa [Odorrana jingdongensis] >C0HL71.1 RecName: Full=Brevinin-2GRc [Odorrana grahami]
esculentin-2-OG20	22	GIFAILKIATKLIGKTLAKAAGKAGAELAACKAANQC		37	FSAP	1	esculentin-2	8	OGP	C_AA068718.1	PV933884										6.436	TRINITY_DN96_c0_g1_i1		ES2JB_ODOJI^Q:1-37,H:1-37^100.0%SCOV^100.0%COV^67.6%ID^E:1.4e-09^ES2JB_ODOJI Esculentin-2JDb {ECO:0000303|PubMed:22917879}	A6MAY2_ODOGR^Q:1-37,H:44-80^46.3%SCOV^100.0%COV^97.3%ID^E:3.1e-14^A6MAY2_ODOGR SubName: Full=Esculentin-2-OG8 antimicrobial peptide {ECO:0000313|EMBL:ABG76287.1}	ABG76287.1^Q:1-37,H:44-80^46.3%SCOV^100.0%COV^97.3%ID^E:1.1e-15^ABG76287.1 esculentin-2-OG8 antimicrobial peptide precursor [Odorrana grahami]
esculentin-2-OG21	23	GIFSILKIATKLIGKTLAKAAGKAGTGLLACKAAKEC		37	FSAP	1	esculentin-2	8	ODP	C_AA068720.1	PV933885										0.346	TRINITY_DN96_c0_g2_i1		ES2HA_ODOHO^Q:1-37,H:1-37^100.0%SCOV^100.0%COV^62.2%ID^E:3.9e-09^ES2HA_ODOHO Esculentin-2HSa {ECO:0000303|PubMed:18621071}	E3SYM4_ODOAN^Q:1-37,H:44-80^46.3%SCOV^100.0%COV^97.3%ID^E:5.4e-15^E3SYM4_ODOAN SubName: Full=Esculentin-2-RA1 peptide {ECO:0000313|EMBL:ADP05809.1}	ADP05809.1^Q:1-37,H:44-80^46.3%SCOV^100.0%COV^97.3%ID^E:1.9e-16^ADP05809.1 esculentin-2-RA1 peptide precursor [Odorrana andersonii] >ADP05810.1 esculentin-2-RA1 peptide precursor [Odorrana andersonii]
nigrocin-2GRa	24	GLLSGILGAGKHIVCGLSGLC		21	FSAP	1	nigrocin	9	OG			antimicrobial, mast cell degranulation	Y	TRINITY_DN77_c0_g1_i1.p1_ORF1	1-1.6e+09|1-11|1-21|1-E	1-2xDehydro [C15(100); C21(100)]	1588103890	3	16	TRINITY_DN1399_c0_g1_i1.p1_ORF1 [46-66];TRINITY_DN77_c0_g1_i1.p1_ORF1 [47-67];TRINITY_DN77_c0_g1_i1.p1_ORF2 [40-60]	119.358	TRINITY_DN1399_c0_g1_i1;TRINITY_DN77_c0_g1_i1	CAMPSQ995^Nigrocin-2GRc, Grahamin-2, Grahamin-1^Rana grahami^Animalia (Amphibians)^Antibacterial,Antifungal^Gram+ve, Gram-ve^Experimentally Validated	1-NIG2A_ODOGR^Q:1-21,H:46-66^31.8%SCOV^100.0%COV^100.0%ID^E:6.9e-09^NIG2A_ODOGR Nigrocin-2GRa {ECO:0000303|PubMed:16621155}	1-E3SYP8_ODOAN^Q:1-21,H:46-66^31.8%SCOV^100.0%COV^100.0%ID^E:1.8e-06^E3SYP8_ODOAN SubName: Full=Nigrosin-RA2 peptide {ECO:0000313|EMBL:ADP05833.1}; 2-A6MAZ0_ODOGR^Q:1-21,H:46-66^31.8%SCOV^100.0%COV^100.0%ID^E:1.8e-06^A6MAZ0_ODOGR SubName: Full=Nigrosin-OG20 antimicrobial peptide {ECO:0000313|EMBL:ABG76295.1}; 3-A6MB92_ODOGR^Q:1-21,H:46-66^31.8%SCOV^100.0%COV^100.0%ID^E:1.8e-06^A6MB92_ODOGR SubNam…	1-ADP05832.1^Q:1-21,H:46-66^31.8%SCOV^100.0%COV^100.0%ID^E:6.3e-08^ADP05832.1 nigrosin-RA2 peptide precursor [Odorrana andersonii]; 2-ADP05830.1^Q:1-21,H:46-66^31.8%SCOV^100.0%COV^100.0%ID^E:6.3e-08^ADP05830.1 nigrosin-RA2 peptide precursor [Odorrana andersonii]; 3-ADP05831.1^Q:1-21,H:46-66^31.8%SCOV^100.0%COV^100.0%ID^E:6.3e-08^ADP05831.1 nigrosin-RA2 peptide precursor [Odorrana andersonii]; 4-A…	Yes	[Odorrana andersonii]: nigrosin-RA2, nigrocin-OA26; [Odorrana grahami]: nigrosin-OG20, nigrocin-OG20, nigrocin-2GRa, grahamin 2, grahamin-1	[9, 7, 11, 16]
nigrocin-2GRb	25	GLFGKILGVGKKVLCGLSGMC		21	FSAP	1	nigrocin	9	OG			antimicrobial, mast cell degranulation, inhibits NO release	Y	TRINITY_DN49_c0_g1_i1.p1_ORF1	1-4.4e+09|1-69|1-21|1-E^2-E^3-E	1-2xDehydro [C15(100); C21(100)]^2-1xOxidation [M20(100)];2xDehydro [C15(100); C21(100)]^3-1xOxidation [M20(100)]	4357616432	6	96	TRINITY_DN49_c0_g1_i1.p1_ORF1 [46-66]	5787.58	TRINITY_DN49_c0_g1_i1	CAMPSQ776^Nigrocin-2GRb^Rana grahami^Animalia (Amphibians)^Antibacterial,Antifungal^Gram+ve, Gram-ve^Experimentally Validated	1-NIG2B_ODOGR^Q:1-21,H:1-21^100.0%SCOV^100.0%COV^100.0%ID^E:1.1e-09^NIG2B_ODOGR Nigrocin-2GRb {ECO:0000303|PubMed:16621155}	1-A6MBL9_ODOGR^Q:1-21,H:46-66^31.8%SCOV^100.0%COV^100.0%ID^E:6.2e-07^A6MBL9_ODOGR SubName: Full=Odorranain-H1 antimicrobial peptide {ECO:0000313|EMBL:ABG76524.1}; 2-A6MBM0_ODOGR^Q:1-21,H:46-66^31.8%SCOV^100.0%COV^100.0%ID^E:6.2e-07^A6MBM0_ODOGR SubName: Full=Odorranain-H1 antimicrobial peptide {ECO:0000313|EMBL:ABG76525.1}; 3-A6MBM3_ODOGR^Q:1-21,H:46-66^31.8%SCOV^100.0%COV^100.0%ID^E:6.2e-07^A6MB…	1-C0HL73.1^Q:1-21,H:1-21^100.0%SCOV^100.0%COV^100.0%ID^E:1.0e-08^C0HL73.1 RecName: Full=Nigrocin-2GRb [Odorrana grahami]; 2-ABG76524.1^Q:1-21,H:46-66^31.8%SCOV^100.0%COV^100.0%ID^E:2.2e-08^ABG76524.1 odorranain-H1 antimicrobial peptide precursor [Odorrana grahami] >ABG76526.1 odorranain-H1 antimicrobial peptide precursor [Odorrana grahami] >ABG76531.1 odorranain-H1 antimicrobial peptide precursor…	Yes	[Odorrana grahami]: odorranain-H1, odorranain-H3, nigrocin-2GRb	[7, 11]
nigrocin-2GRc	26	GLLSGILGAGKNIVCGLSGLC		21	FSAP	1	nigrocin	9	OG			antimicrobial	Y	TRINITY_DN0_c1_g1_i17.p1	1-8.6e+06|2-1|1-21|1-E	1-2xDehydro [C15(100); C21(100)]	8574565	1	3	TRINITY_DN0_c1_g1_i17.p1 [47-67];TRINITY_DN0_c1_g1_i17.p1_ORF1 [40-60];TRINITY_DN0_c1_g1_i2.p1 [46-66];TRINITY_DN0_c1_g1_i3.p1 [47-67]	36724	TRINITY_DN0_c1_g1_i17;TRINITY_DN0_c1_g1_i2;TRINITY_DN0_c1_g1_i3	CAMPSQ699^Nigrosin-OG20 , nigrocin-2GRa , Grahamin-1, nigrosin-OG17, Grahamin-2^Odorrana grahami^Animalia (Amphibians)^Antibacterial,Antifungal ^Gram+ve, Gram-ve^Experimentally Validated	1-NIG2C_ODOGR^Q:1-21,H:47-67^31.3%SCOV^100.0%COV^100.0%ID^E:1.4e-08^NIG2C_ODOGR Nigrocin-2GRc {ECO:0000303|PubMed:16621155}	1-A6MB45_ODOGR^Q:1-21,H:46-66^31.8%SCOV^100.0%COV^100.0%ID^E:3.6e-06^A6MB45_ODOGR SubName: Full=Nigrosin-OG17 antimicrobial peptide {ECO:0000313|EMBL:ABG76350.1}; 2-A6MB66_ODOGR^Q:1-21,H:46-66^31.8%SCOV^100.0%COV^100.0%ID^E:3.6e-06^A6MB66_ODOGR SubName: Full=Nigrosin-OG20 antimicrobial peptide {ECO:0000313|EMBL:ABG76371.1}; 3-E1AWC3_ODOMA^Q:1-21,H:46-66^31.8%SCOV^100.0%COV^100.0%ID^E:3.6e-06^E1AW…	1-ABG76371.1^Q:1-21,H:46-66^31.8%SCOV^100.0%COV^100.0%ID^E:1.3e-07^ABG76371.1 nigrosin-OG20 antimicrobial peptide precursor [Odorrana grahami]; 2-ABG76350.1^Q:1-21,H:46-66^31.8%SCOV^100.0%COV^100.0%ID^E:1.3e-07^ABG76350.1 nigrosin-OG17 antimicrobial peptide precursor [Odorrana grahami]; 3-P85070.1^Q:1-21,H:47-67^31.3%SCOV^100.0%COV^100.0%ID^E:1.3e-07^P85070.1 RecName: Full=Nigrocin-2GRc; AltName:…	Yes	[Odorrana grahami]: nigrosin-OG17, nigrosin-OG20, nigrocin-2GRc, nigrocin-OG17, grahamin 1, grahamin-2 [Odorrana margaretae]: nigrosin-MG2, nigrocin-OMar2	[7, 9, 11, 16]
nigrocin-OG32	27	CLLSGILGAGKHIVCGLSGLC		21	FSAP	1	nigrocin	9	OGP	C_AA068717.1	PV933857										2.466	TRINITY_DN9643_c0_g1_i4		NIG2A_ODOGR^Q:2-21,H:47-66^30.3%SCOV^95.2%COV^100.0%ID^E:8.0e-08^NIG2A_ODOGR Nigrocin-2GRa {ECO:0000303|PubMed:16621155}	E3SYP8_ODOAN^Q:2-21,H:47-66^30.3%SCOV^95.2%COV^100.0%ID^E:2.1e-05^E3SYP8_ODOAN SubName: Full=Nigrosin-RA2 peptide {ECO:0000313|EMBL:ADP05833.1}	ABG76295.1^Q:2-21,H:47-66^30.3%SCOV^95.2%COV^100.0%ID^E:7.3e-07^ABG76295.1 nigrosin-OG20 antimicrobial peptide precursor [Odorrana grahami] >ABG76296.1 nigrosin-OG20 antimicrobial peptide precursor [Odorrana grahami] >ABG76298.1 nigrosin-OG20 antimicrobial peptide precursor [Odorrana grahami] >ABG76301.1 nigrosin-OG20 antimicrobial peptide precursor [Odorrana grahami] >ABG76303.1 nigrosin-OG20 an…
nigrocin-OG33	28	GLLSGILGAGKHIICGLSGVC		21	FSAP	1	nigrocin	9	OGP	C_AA068695.1	PV933858										5.326	TRINITY_DN4414_c6_g1_i1		NIG2A_ODOGR^Q:1-21,H:46-66^31.8%SCOV^100.0%COV^90.5%ID^E:2.8e-08^NIG2A_ODOGR Nigrocin-2GRa {ECO:0000303|PubMed:16621155}	A6MB07_ODOGR^Q:1-21,H:46-66^31.8%SCOV^100.0%COV^95.2%ID^E:5.1e-06^A6MB07_ODOGR SubName: Full=Nigrosin-OG4 antimicrobial peptide {ECO:0000313|EMBL:ABG76312.1}	ABG76312.1^Q:1-21,H:46-66^31.8%SCOV^100.0%COV^95.2%ID^E:1.8e-07^ABG76312.1 nigrosin-OG4 antimicrobial peptide precursor [Odorrana grahami]
nigrocin-OG34	29	LLSGILGTGKHIVCGLSGLC		20	FSAP	1	nigrocin	9	OGP	C_AA068661.1	PV933859										5.882	TRINITY_DN16_c2_g1_i1		NIG2A_ODOGR^Q:1-20,H:47-66^30.3%SCOV^100.0%COV^95.0%ID^E:1.5e-07^NIG2A_ODOGR Nigrocin-2GRa {ECO:0000303|PubMed:16621155}	1-A6MB27_ODOGR^Q:1-20,H:47-66^30.3%SCOV^100.0%COV^100.0%ID^E:6.8e-06^A6MB27_ODOGR SubName: Full=Nigrosin-OG6 antimicrobial peptide {ECO:0000313|EMBL:ABG76332.1}	1-ABG76332.1^Q:1-20,H:47-66^30.3%SCOV^100.0%COV^100.0%ID^E:2.4e-07^ABG76332.1 nigrosin-OG6 antimicrobial peptide precursor [Odorrana grahami]
nigrocin-OG35	30	GLLRGILGAGKTILCELSRMC		21	FSAP	1	nigrocin	9	OGP	C_AA068647.1	PV933860										4.777	TRINITY_DN11504_c0_g1_i1		NIG2C_ODOGR^Q:1-21,H:47-67^31.3%SCOV^100.0%COV^71.4%ID^E:7.1e-04^NIG2C_ODOGR Nigrocin-2GRc {ECO:0000303|PubMed:16621155}	A6MB56_ODOGR^Q:1-21,H:46-66^31.8%SCOV^100.0%COV^76.2%ID^E:3.2e-02^A6MB56_ODOGR SubName: Full=Nigrosin-OG8 antimicrobial peptide {ECO:0000313|EMBL:ABG76361.1}	ABG76361.1^Q:1-21,H:46-66^31.8%SCOV^100.0%COV^76.2%ID^E:1.1e-03^ABG76361.1 nigrosin-OG8 antimicrobial peptide precursor [Odorrana grahami]
odorranain-A8	31	VFKCYKPDSRGFQVCE		16	FSAP	1	odorranain-A	10	OG												4881.1	TRINITY_DN7347_c0_g1_i1			1-A6MBD3_ODOGR^Q:1-16,H:49-64^25.0%SCOV^100.0%COV^100.0%ID^E:6.2e-05^A6MBD3_ODOGR SubName: Full=Odorranain-A8 antimicrobial peptide {ECO:0000313|EMBL:ABG76438.1}	1-ABG76438.1^Q:1-16,H:49-64^25.0%SCOV^100.0%COV^100.0%ID^E:2.2e-06^ABG76438.1 odorranain-A8 antimicrobial peptide precursor [Odorrana grahami]		[Odorrana grahami]: odorranain-A8
odorranain-A9	32	VVKCSYRPGSPDSRCN		16	FSAP	1	odorranain-A	10	OGP	C_AA068677.1	PV933861										7555.43	TRINITY_DN25_c1_g1_i1		ODRA6_ODOHA^Q:1-15,H:46-60^24.6%SCOV^93.8%COV^100.0%ID^E:2.6e-06^ODRA6_ODOHA Odorranain-A6 {ECO:0000312|EMBL:ADV36136.1}	A6MBC6_ODOGR^Q:1-15,H:46-60^24.6%SCOV^93.8%COV^100.0%ID^E:6.8e-04^A6MBC6_ODOGR SubName: Full=Odorranain-A6 antimicrobial peptide {ECO:0000313|EMBL:ABG76431.1}	E7EKD6.1^Q:1-15,H:46-60^24.6%SCOV^93.8%COV^100.0%ID^E:2.4e-05^E7EKD6.1 RecName: Full=Odorranain-A6; Flags: Precursor [Odorrana hainanensis] >ADV36136.1 odorranain-A6 [Odorrana hainanensis]
odorranain-A10	33	VVKCSYLPGSPDSRCN		16	FSAP	1	odorranain-A	10	OGP	C_AA068674.1	PV933862										3.068	TRINITY_DN25595_c0_g1_i1		ODRA6_ODOHA^Q:1-15,H:46-60^24.6%SCOV^93.8%COV^93.3%ID^E:1.5e-05^ODRA6_ODOHA Odorranain-A6 {ECO:0000312|EMBL:ADV36136.1}	A6MBC6_ODOGR^Q:1-15,H:46-60^24.6%SCOV^93.8%COV^93.3%ID^E:3.9e-03^A6MBC6_ODOGR SubName: Full=Odorranain-A6 antimicrobial peptide {ECO:0000313|EMBL:ABG76431.1}	E7EKD6.1^Q:1-15,H:46-60^24.6%SCOV^93.8%COV^93.3%ID^E:1.4e-04^E7EKD6.1 RecName: Full=Odorranain-A6; Flags: Precursor [Odorrana hainanensis] >ADV36136.1 odorranain-A6 [Odorrana hainanensis]
odorranain-A11	34	VVTCSYRPGSPVSRCN		16	FSAP	1	odorranain-A	10	OGP	C_AA068705.1	PV933863										2480.28	TRINITY_DN6115_c1_g1_i1		ODRA6_ODOHA^Q:1-15,H:46-60^24.6%SCOV^93.8%COV^86.7%ID^E:9.9e-04^ODRA6_ODOHA Odorranain-A6 {ECO:0000312|EMBL:ADV36136.1}	A6MBC6_ODOGR^Q:1-15,H:46-60^24.6%SCOV^93.8%COV^86.7%ID^E:2.5e-01^A6MBC6_ODOGR SubName: Full=Odorranain-A6 antimicrobial peptide {ECO:0000313|EMBL:ABG76431.1}	E7EKD6.1^Q:1-15,H:46-60^24.6%SCOV^93.8%COV^86.7%ID^E:9.0e-03^E7EKD6.1 RecName: Full=Odorranain-A6; Flags: Precursor [Odorrana hainanensis] >ADV36136.1 odorranain-A6 [Odorrana hainanensis]
odorranain-B1	35	AALKGCWTKSIPPKPCFGKR		20	FSAP	1	odorranain-B	11	OG			antimicrobial, mast cell degranulation, trypsin inhibitor									8730.94	TRINITY_DN0_c174_g1_i1;TRINITY_DN11239_c0_g1_i2	CAMPSQ698^Odorranain-B1 antimicrobial peptide^Odorrana grahami^Animalia (Amphibians)^Antibacterial,Antifungal ^Gram+ve, Gram-ve^Experimentally Validated	1-ODRB1_ODOHA^Q:1-20,H:44-63^31.7%SCOV^100.0%COV^100.0%ID^E:1.3e-10^ODRB1_ODOHA Odorranain-B1 {ECO:0000312|EMBL:ADV36139.1}	1-A6MBE0_ODOGR^Q:1-20,H:44-63^31.7%SCOV^100.0%COV^100.0%ID^E:3.3e-08^A6MBE0_ODOGR SubName: Full=Odorranain-B1 antimicrobial peptide {ECO:0000313|EMBL:ABG76445.1}; 2-A6MBD6_ODOGR^Q:1-20,H:44-63^31.7%SCOV^100.0%COV^100.0%ID^E:3.3e-08^A6MBD6_ODOGR SubName: Full=Odorranain-B1 antimicrobial peptide {ECO:0000313|EMBL:ABG76441.1}; 3-A6MBD9_ODOGR^Q:1-20,H:44-63^31.7%SCOV^100.0%COV^100.0%ID^E:3.3e-08^A6MB…	1-ABG76444.1^Q:1-20,H:44-63^31.7%SCOV^100.0%COV^100.0%ID^E:1.2e-09^ABG76444.1 odorranain-B1 antimicrobial peptide precursor [Odorrana grahami] >ABG76447.1 odorranain-B1 antimicrobial peptide precursor [Odorrana grahami] >ACF49498.1 antimicrobial peptide odorranain B1 [Odorrana grahami]; 2-ABG76440.1^Q:1-20,H:44-63^31.7%SCOV^100.0%COV^100.0%ID^E:1.2e-09^ABG76440.1 odorranain-B1 antimicrobial pepti…	Yes	[Odorrana grahami]: odorranain-B1, ORB, ranacyclin B1; [Odorrana hainanensis]: odorranain-B1; [Odorrana margaretae]: odorranain-B-OMar1; [Odorrana schmackeri]: OSTI, odorranain-B-OS1; [Odorrana tiannanensis]: odorranain-B1	[9, 11, 17, 18, 26]
odorranain-B6	36	AALRGCWTKSIPPKPCSGKR		20	FSAP	1	odorranain-B	11	OG												3384.49	TRINITY_DN79_c1_g3_i1	CAMPSQ2256^Antimicrobial peptide odorranain B6^Rana grahami^Animalia (Amphibians)^Antimicrobial^^Predicted	ODRB1_ODOHA^Q:1-20,H:44-63^31.7%SCOV^100.0%COV^90.0%ID^E:6.1e-09^ODRB1_ODOHA Odorranain-B1 {ECO:0000312|EMBL:ADV36139.1}	1-C3RTH9_ODOGR^Q:1-20,H:23-42^47.6%SCOV^100.0%COV^100.0%ID^E:4.3e-08^C3RTH9_ODOGR SubName: Full=Antimicrobial peptide odorranain B6 {ECO:0000313|EMBL:ACB05702.1}; 2-A0A067XKS8_ODOMA^Q:1-20,H:44-63^31.7%SCOV^100.0%COV^100.0%ID^E:6.7e-08^A0A067XKS8_ODOMA SubName: Full=Host defense peptide odorranain B6 {ECO:0000313|EMBL:AGG19117.1}; 3-E3SZA7_ODOAN^Q:1-20,H:44-63^31.7%SCOV^100.0%COV^100.0%ID^E:6.7e-…	1-ADP06042.1^Q:1-20,H:44-63^31.7%SCOV^100.0%COV^100.0%ID^E:2.4e-09^ADP06042.1 odorranain-B-RA1 peptide precursor [Odorrana andersonii]; 2-ACB05702.1^Q:1-20,H:23-42^47.6%SCOV^100.0%COV^100.0%ID^E:1.5e-09^ACB05702.1 antimicrobial peptide odorranain B6 precursor, partial [Odorrana grahami]; 3-AGG19117.1^Q:1-20,H:44-63^31.7%SCOV^100.0%COV^100.0%ID^E:2.4e-09^AGG19117.1 host defense peptide odorranain …		[Odorrana andersonii]: odorranain-B-RA1; [Odorrana grahami]: odorranain B6, ranacyclin B5	[17]
odorranain-B7	37	AALKGCWTKSITPTP		15	FSAP	1	odorranain-B	11	OGP	C_AA068702.1	PV933864										50.163	TRINITY_DN56_c1_g1_i1		ODRB1_ODOHA^Q:1-15,H:44-58^23.8%SCOV^100.0%COV^86.7%ID^E:9.7e-04^ODRB1_ODOHA Odorranain-B1 {ECO:0000312|EMBL:ADV36139.1}	A6MBE0_ODOGR^Q:1-15,H:44-58^23.8%SCOV^100.0%COV^86.7%ID^E:2.5e-01^A6MBE0_ODOGR SubName: Full=Odorranain-B1 antimicrobial peptide {ECO:0000313|EMBL:ABG76445.1}	ABG76444.1^Q:1-15,H:44-58^23.8%SCOV^100.0%COV^86.7%ID^E:8.9e-03^ABG76444.1 odorranain-B1 antimicrobial peptide precursor [Odorrana grahami] >ABG76447.1 odorranain-B1 antimicrobial peptide precursor [Odorrana grahami] >ACF49498.1 antimicrobial peptide odorranain B1 [Odorrana grahami]
odorranain-B8	38	AALKGRWTKSIPPKPWFGKR		20	FSAP	1	odorranain-B	11	OGP	C_AA068656.1	PV933865										24.925	TRINITY_DN1399_c4_g1_i1		ODRB1_ODOHA^Q:1-20,H:44-63^31.7%SCOV^100.0%COV^90.0%ID^E:1.7e-06^ODRB1_ODOHA Odorranain-B1 {ECO:0000312|EMBL:ADV36139.1}	A6MBE0_ODOGR^Q:1-20,H:44-63^31.7%SCOV^100.0%COV^90.0%ID^E:4.3e-04^A6MBE0_ODOGR SubName: Full=Odorranain-B1 antimicrobial peptide {ECO:0000313|EMBL:ABG76445.1}	ABG76444.1^Q:1-20,H:44-63^31.7%SCOV^100.0%COV^90.0%ID^E:1.5e-05^ABG76444.1 odorranain-B1 antimicrobial peptide precursor [Odorrana grahami] >ABG76447.1 odorranain-B1 antimicrobial peptide precursor [Odorrana grahami] >ACF49498.1 antimicrobial peptide odorranain B1 [Odorrana grahami]
brevinin-2GRb	39	GVLGTVKNLLIGAGKSAAQSVLKTLSCKLSNDC		33	FSAP	1	odorranain-C	12	OG			antimicrobial	Y	TRINITY_DN0_c1_g1_i11.p1	1-1.7e+09|1-35|1-33|1-E^2-E^4-E	1-1xDeamidated [N8(100)];2xDehydro [C27(100); C33(100)]^2-2xDehydro [C27(100); C33(100)]^4-1xDeamidated [N31(100)];2xDehydro [C27(100); C33(100)]	1708671893	17	166	TRINITY_DN0_c1_g1_i10.p1 [43-75];TRINITY_DN0_c1_g1_i11.p1 [44-76];TRINITY_DN0_c1_g1_i15.p1 [43-75];TRINITY_DN0_c1_g1_i23.p1 [44-76]	7987.6	TRINITY_DN0_c1_g1_i10;TRINITY_DN0_c1_g1_i11;TRINITY_DN0_c1_g1_i15;TRINITY_DN0_c1_g1_i23	CAMPSQ704^OdC1, Brevinin -2 GrB^Odorrana grahami^Animalia (Amphibians)^Antibacterial,Antifungal ^Gram+ve, Gram-ve^Experimentally Validated	1-B2GRB_ODOGR^Q:1-33,H:1-33^100.0%SCOV^100.0%COV^100.0%ID^E:2.0e-16^B2GRB_ODOGR Brevinin-2GRb {ECO:0000303|PubMed:16621155}	1-A6MBH0_ODOGR^Q:1-33,H:43-75^44.0%SCOV^100.0%COV^100.0%ID^E:1.3e-13^A6MBH0_ODOGR SubName: Full=Odorranain-C8 antimicrobial peptide {ECO:0000313|EMBL:ABG76475.1}; 2-A6MBG9_ODOGR^Q:1-33,H:43-75^44.0%SCOV^100.0%COV^100.0%ID^E:1.3e-13^A6MBG9_ODOGR SubName: Full=Odorranain-C8 antimicrobial peptide {ECO:0000313|EMBL:ABG76474.1}; 3-A6MBE6_ODOGR^Q:1-33,H:43-75^44.0%SCOV^100.0%COV^100.0%ID^E:1.3e-13^A6MB…	1-C0HL70.1^Q:1-33,H:1-33^100.0%SCOV^100.0%COV^100.0%ID^E:1.9e-15^C0HL70.1 RecName: Full=Brevinin-2GRb [Odorrana grahami]; 2-ABG76506.1^Q:1-33,H:43-75^44.0%SCOV^100.0%COV^100.0%ID^E:4.7e-15^ABG76506.1 odorranain-C8 antimicrobial peptide precursor [Odorrana grahami]; 3-ABG76451.1^Q:1-33,H:43-75^44.0%SCOV^100.0%COV^100.0%ID^E:4.7e-15^ABG76451.1 odorranain-C8 antimicrobial peptide precursor [Odorrana…	Yes	[Odorrana grahami]: odorranain-C7, odorranain-C8, brevinin-2GRb	[7]
odorranain-C7	40	GVLGTVKDLLIGAGKSAAQSVLKTLSCKLSNDC		33	FSAP	1	odorranain-C	12	OG												750.269	TRINITY_DN45_c27_g1_i1		B2GRB_ODOGR^Q:1-33,H:1-33^100.0%SCOV^100.0%COV^97.0%ID^E:4.1e-16^B2GRB_ODOGR Brevinin-2GRb {ECO:0000303|PubMed:16621155}	1-A6MBF9_ODOGR^Q:1-33,H:43-75^44.0%SCOV^100.0%COV^100.0%ID^E:4.6e-14^A6MBF9_ODOGR SubName: Full=Odorranain-C7 antimicrobial peptide {ECO:0000313|EMBL:ABG76464.1}; 2-A6MBF7_ODOGR^Q:1-33,H:43-75^44.0%SCOV^100.0%COV^100.0%ID^E:4.6e-14^A6MBF7_ODOGR SubName: Full=Odorranain-C7 antimicrobial peptide {ECO:0000313|EMBL:ABG76462.1}; 3-A6MBE8_ODOGR^Q:1-33,H:43-75^44.0%SCOV^100.0%COV^100.0%ID^E:4.6e-14^A6MB…	1-ABG76492.1^Q:1-33,H:43-75^44.0%SCOV^100.0%COV^100.0%ID^E:1.6e-15^ABG76492.1 odorranain-C7 antimicrobial peptide precursor [Odorrana grahami]; 2-ABG76459.1^Q:1-33,H:43-75^44.0%SCOV^100.0%COV^100.0%ID^E:1.6e-15^ABG76459.1 odorranain-C7 antimicrobial peptide precursor [Odorrana grahami]; 3-ABG76453.1^Q:1-33,H:43-75^44.0%SCOV^100.0%COV^100.0%ID^E:1.6e-15^ABG76453.1 odorranain-C7 antimicrobial pepti…		[Odorrana grahami]: odorranain-C7
odorranain-C11	41	GFLGTVKNLRIGAGKSAAQSVLKTLSGKLSNDC		33	FSAP	1	odorranain-C	12	OGP	C_AA068643.1	PV933891										2.369	TRINITY_DN10924_c1_g1_i1		B2GRB_ODOGR^Q:1-33,H:1-33^100.0%SCOV^100.0%COV^90.9%ID^E:4.6e-13^B2GRB_ODOGR Brevinin-2GRb {ECO:0000303|PubMed:16621155}	A6MBH0_ODOGR^Q:1-33,H:43-75^44.0%SCOV^100.0%COV^90.9%ID^E:3.0e-10^A6MBH0_ODOGR SubName: Full=Odorranain-C8 antimicrobial peptide {ECO:0000313|EMBL:ABG76475.1}	C0HL70.1^Q:1-33,H:1-33^100.0%SCOV^100.0%COV^90.9%ID^E:4.3e-12^C0HL70.1 RecName: Full=Brevinin-2GRb [Odorrana grahami]
odorranain-C12	42	GGLGTVKNWRIGAGKSAAQRVLKTLSFKISNDC		33	FSAP	1	odorranain-C	12	OGP	C_AA068649.1	PV933892										2.35	TRINITY_DN1218_c4_g1_i1		B2GRB_ODOGR^Q:1-33,H:1-33^100.0%SCOV^100.0%COV^81.8%ID^E:1.6e-11^B2GRB_ODOGR Brevinin-2GRb {ECO:0000303|PubMed:16621155}	A6MBH0_ODOGR^Q:1-33,H:43-75^44.0%SCOV^100.0%COV^81.8%ID^E:9.9e-09^A6MBH0_ODOGR SubName: Full=Odorranain-C8 antimicrobial peptide {ECO:0000313|EMBL:ABG76475.1}	C0HL70.1^Q:1-33,H:1-33^100.0%SCOV^100.0%COV^81.8%ID^E:1.4e-10^C0HL70.1 RecName: Full=Brevinin-2GRb [Odorrana grahami]
odorranain-C13	43	GVLGTVKNLLIGASKSAAQSVLKTLSCKLSNDC		33	FSAP	1	odorranain-C	12	OGP	C_AA068678.1	PV933893		Y	TRINITY_DN2658_c0_g2_i1.p1	1-2.3e+09|1-21|1-33|1-E^2-E^3-E^6-E	1-1xDeamidated [N8(100)];2xDehydro [C27(100); C33(100)]^2-2xDehydro [C27(100); C33(100)]^3-2xDeamidated [N8(100); N31(100)];2xDehydro [C27(100); C33(100)]^6-1xDeamidated [N31(97.2)];2xDehydro [C27(100); C33(100)]	2308462755	10	43	TRINITY_DN2658_c0_g2_i1.p1 [44-76];TRINITY_DN2658_c0_g2_i1.p1_ORF1 [43-75];TRINITY_DN2658_c0_g2_i1.p1_ORF2 [40-72]	0.328	TRINITY_DN2658_c0_g2_i1		B2GRB_ODOGR^Q:1-33,H:1-33^100.0%SCOV^100.0%COV^97.0%ID^E:1.2e-15^B2GRB_ODOGR Brevinin-2GRb {ECO:0000303|PubMed:16621155}	A6MBH0_ODOGR^Q:1-33,H:43-75^44.0%SCOV^100.0%COV^97.0%ID^E:7.7e-13^A6MBH0_ODOGR SubName: Full=Odorranain-C8 antimicrobial peptide {ECO:0000313|EMBL:ABG76475.1}	C0HL70.1^Q:1-33,H:1-33^100.0%SCOV^100.0%COV^97.0%ID^E:1.1e-14^C0HL70.1 RecName: Full=Brevinin-2GRb [Odorrana grahami]
odorranain-C14	44	GTVKDLLIGAGKSAAQRVLKTLSCKHSNDC		30	FSAP	1	odorranain-C	12	OGP	C_AA068669.1	PV933894										5.846	TRINITY_DN2213_c1_g1_i1		B2GRB_ODOGR^Q:1-30,H:4-33^90.9%SCOV^100.0%COV^90.0%ID^E:4.0e-13^B2GRB_ODOGR Brevinin-2GRb {ECO:0000303|PubMed:16621155}	A6MBF9_ODOGR^Q:1-30,H:46-75^40.0%SCOV^100.0%COV^93.3%ID^E:4.5e-11^A6MBF9_ODOGR SubName: Full=Odorranain-C7 antimicrobial peptide {ECO:0000313|EMBL:ABG76464.1}	ABG76492.1^Q:1-30,H:46-75^40.0%SCOV^100.0%COV^93.3%ID^E:1.6e-12^ABG76492.1 odorranain-C7 antimicrobial peptide precursor [Odorrana grahami]
odorranain-C15	45	GTVKDLLIGAGKSAAQRVLKTLSCTLSNDC		30	FSAP	1	odorranain-C	12	OGP	C_AA068670.1	PV933895										2.436	TRINITY_DN2213_c1_g1_i2		B2GRB_ODOGR^Q:1-30,H:4-33^90.9%SCOV^100.0%COV^90.0%ID^E:1.7e-12^B2GRB_ODOGR Brevinin-2GRb {ECO:0000303|PubMed:16621155}	A6MBF9_ODOGR^Q:1-30,H:46-75^40.0%SCOV^100.0%COV^93.3%ID^E:1.8e-10^A6MBF9_ODOGR SubName: Full=Odorranain-C7 antimicrobial peptide {ECO:0000313|EMBL:ABG76464.1}	ABG76492.1^Q:1-30,H:46-75^40.0%SCOV^100.0%COV^93.3%ID^E:6.5e-12^ABG76492.1 odorranain-C7 antimicrobial peptide precursor [Odorrana grahami]
odorranain-F2	46	GFMDTAKNVAKNVAVTLLDNLKCKITKAC		29	FSAP	1	odorranain-F	13	OG			antimicrobial	Y	TRINITY_DN10285_c0_g1_i1.p1	1-5.1e+08|1-22|1-29|1-E^2-E^3-E^5-E^6-E^7-E	1-2xDehydro [C23(100); C29(100)]^2-1xOxidation [M3(100)];2xDehydro [C23(100); C29(100)]^3-1xDeamidated [N8(100)];2xDehydro [C23(100); C29(100)]^5-1xDeamidated [N20(100)];2xDehydro [C23(100); C29(100)]^6-1xOxidation [M3(100)];1xDeamidated [N8(100)];2xDehydro [C23(100); C29(100)]^7-1xOxidation [M3(100)];1xDeamidated [N20(100)];2xDehydro [C23(100); C29(100)]	505875875	3	35	TRINITY_DN10285_c0_g1_i1.p1 [43-71];TRINITY_DN10285_c0_g1_i1.p1_ORF1 [40-68];TRINITY_DN6_c27_g1_i1.p1_ORF1 [43-71];TRINITY_DN6_c27_g1_i1.p1_ORF2 [40-68]	4790.82	TRINITY_DN10285_c0_g1_i1;TRINITY_DN6_c27_g1_i1	CAMPSQ3152^ Odorranain-F1 ^Odorrana grahami^Animalia (Amphibians)^Antibacterial, Antifungal^Gram+ve, Gram-ve^Experimentally Validated	PA2IA_ODOIS^Q:1-29,H:42-70^41.4%SCOV^100.0%COV^89.7%ID^E:1.7e-12^PA2IA_ODOIS Palustrin-2ISa {ECO:0000303|PubMed:21193000}	1-A6MBL2_ODOGR^Q:1-29,H:39-67^43.3%SCOV^100.0%COV^100.0%ID^E:1.1e-12^A6MBL2_ODOGR SubName: Full=Odorranain-F2 antimicrobial peptide {ECO:0000313|EMBL:ABG76517.1}; 2-A6MBL1_ODOGR^Q:1-29,H:41-69^42.0%SCOV^100.0%COV^100.0%ID^E:1.1e-12^A6MBL1_ODOGR SubName: Full=Odorranain-F2 antimicrobial peptide {ECO:0000313|EMBL:ABG76516.1}; 3-A6MBL6_ODOGR^Q:1-29,H:43-71^40.8%SCOV^100.0%COV^100.0%ID^E:1.2e-12^A6MB…	1-ABG76517.1^Q:1-29,H:39-67^43.3%SCOV^100.0%COV^100.0%ID^E:3.8e-14^ABG76517.1 odorranain-F2 antimicrobial peptide precursor [Odorrana grahami]; 2-ABG76516.1^Q:1-29,H:41-69^42.0%SCOV^100.0%COV^100.0%ID^E:4.0e-14^ABG76516.1 odorranain-F2 antimicrobial peptide precursor [Odorrana grahami]; 3-ABG76520.1^Q:1-29,H:43-71^40.8%SCOV^100.0%COV^100.0%ID^E:4.1e-14^ABG76520.1 odorranain-F2 antimicrobial pepti…		[Odorrana grahami]: odorranain-F2, odorranain-F1	[11]
odorranain-F3	47	GLMDTDKNVTQNVAGTLLDNLKCKITKAC		29	FSAP	1	odorranain-F	13	OGP	C_AA068645.1	PV933886										1.082	TRINITY_DN1102_c1_g1_i1		PA2IA_ODOIS^Q:1-29,H:42-70^41.4%SCOV^100.0%COV^72.4%ID^E:1.1e-08^PA2IA_ODOIS Palustrin-2ISa {ECO:0000303|PubMed:21193000}	A6MBL2_ODOGR^Q:1-29,H:39-67^43.3%SCOV^100.0%COV^82.8%ID^E:6.8e-09^A6MBL2_ODOGR SubName: Full=Odorranain-F2 antimicrobial peptide {ECO:0000313|EMBL:ABG76517.1}	ABG76517.1^Q:1-29,H:39-67^43.3%SCOV^100.0%COV^82.8%ID^E:2.4e-10^ABG76517.1 odorranain-F2 antimicrobial peptide precursor [Odorrana grahami]
odorranain-F4	48	GFMDTAKKVAKNVAVTLLDCLKCKITKAC		29	FSAP	1	odorranain-F	13	OGP	C_AA068666.1	PV933887										1.64	TRINITY_DN20461_c1_g1_i1		PA2IA_ODOIS^Q:1-29,H:42-70^41.4%SCOV^100.0%COV^86.2%ID^E:4.0e-11^PA2IA_ODOIS Palustrin-2ISa {ECO:0000303|PubMed:21193000}	A6MBL2_ODOGR^Q:1-29,H:39-67^43.3%SCOV^100.0%COV^93.1%ID^E:2.0e-10^A6MBL2_ODOGR SubName: Full=Odorranain-F2 antimicrobial peptide {ECO:0000313|EMBL:ABG76517.1}	ABG76517.1^Q:1-29,H:39-67^43.3%SCOV^100.0%COV^93.1%ID^E:7.3e-12^ABG76517.1 odorranain-F2 antimicrobial peptide precursor [Odorrana grahami]
odorranain-F5	49	GFMYTAKNVAKNVAVTLLDHLKCKITKEC		29	FSAP	1	odorranain-F	13	OGP	C_AA068681.1	PV933888										0.402	TRINITY_DN30_c0_g1_i1		PA2IA_ODOIS^Q:1-29,H:42-70^41.4%SCOV^100.0%COV^86.2%ID^E:4.0e-11^PA2IA_ODOIS Palustrin-2ISa {ECO:0000303|PubMed:21193000}	A6MBL2_ODOGR^Q:1-29,H:39-67^43.3%SCOV^100.0%COV^89.7%ID^E:2.9e-10^A6MBL2_ODOGR SubName: Full=Odorranain-F2 antimicrobial peptide {ECO:0000313|EMBL:ABG76517.1}	ABG76517.1^Q:1-29,H:39-67^43.3%SCOV^100.0%COV^89.7%ID^E:1.0e-11^ABG76517.1 odorranain-F2 antimicrobial peptide precursor [Odorrana grahami]
odorranain-G1	50	FMPILSCSRFKRC		13	FSAP	1	odorranain-G	14	OG			antimicrobial									496.066	TRINITY_DN603_c2_g1_i1	CAMPSQ707^OdG1^Odorrana grahami^Animalia (Amphibians)^Antibacterial,Antifungal ^Gram+ve, Gram-ve^Experimentally Validated		1-A6MBL8_ODOGR^Q:1-13,H:47-59^22.0%SCOV^100.0%COV^100.0%ID^E:2.1e-01^A6MBL8_ODOGR SubName: Full=Odorranain-G1 antimicrobial peptide {ECO:0000313|EMBL:ABG76523.1}; 2-A6MBL7_ODOGR^Q:1-13,H:47-59^22.0%SCOV^100.0%COV^100.0%ID^E:2.1e-01^A6MBL7_ODOGR SubName: Full=Odorranain-G1 antimicrobial peptide {ECO:0000313|EMBL:ABG76522.1}; 3-E3SZB9_ODOAN^Q:1-13,H:47-59^22.0%SCOV^100.0%COV^100.0%ID^E:2.1e-01^E3SZ…	1-ADP06054.1^Q:1-13,H:47-59^22.0%SCOV^100.0%COV^100.0%ID^E:7.4e-03^ADP06054.1 odorranain-G-RA2 peptide precursor [Odorrana andersonii]; 2-ABG76522.1^Q:1-13,H:47-59^22.0%SCOV^100.0%COV^100.0%ID^E:7.4e-03^ABG76522.1 odorranain-G1 antimicrobial peptide precursor [Odorrana grahami]; 3-ABG76523.1^Q:1-13,H:47-59^22.0%SCOV^100.0%COV^100.0%ID^E:7.4e-03^ABG76523.1 odorranain-G1 antimicrobial peptide precu…	Yes	[Odorrana andersonii]: odorranain-G-OA2; [Odorrana grahami]: odorranain-G1	[9, 11]
odorranain-L2	51	VEVQVRDKGKGIYGLSPLRQPAP		23	FSAP	1	odorranain-L	15	OG												3122.7	TRINITY_DN45_c1_g1_i1			1-A6MBN9_ODOGR^Q:1-23,H:38-60^38.3%SCOV^100.0%COV^100.0%ID^E:1.3e-08^A6MBN9_ODOGR SubName: Full=Odorranain-L2 antimicrobial peptide {ECO:0000313|EMBL:ABG76544.1}; 2-A6MBP1_ODOGR^Q:1-23,H:38-60^38.3%SCOV^100.0%COV^100.0%ID^E:1.3e-08^A6MBP1_ODOGR SubName: Full=Odorranain-L2 antimicrobial peptide {ECO:0000313|EMBL:ABG76546.1}; 3-A6MBP2_ODOGR^Q:1-23,H:38-60^38.3%SCOV^100.0%COV^100.0%ID^E:1.3e-08^A6MB…	1-ABG76547.1^Q:1-23,H:38-60^38.3%SCOV^100.0%COV^100.0%ID^E:4.5e-10^ABG76547.1 odorranain-L2 antimicrobial peptide precursor [Odorrana grahami]; 2-ABG76544.1^Q:1-23,H:38-60^38.3%SCOV^100.0%COV^100.0%ID^E:4.5e-10^ABG76544.1 odorranain-L2 antimicrobial peptide precursor [Odorrana grahami]; 3-ABG76546.1^Q:1-23,H:38-60^38.3%SCOV^100.0%COV^100.0%ID^E:4.5e-10^ABG76546.1 odorranain-L2 antimicrobial pepti…		[Odorrana grahami]: odorranain-L2
odorranain-L5	52	DKGKRIYGLSPLRQPPP		17	FSAP	1	odorranain-L	15	OGP	C_AA068646.1	PV933889										0.853	TRINITY_DN11297_c6_g1_i1			A6MBN9_ODOGR^Q:1-17,H:44-60^28.3%SCOV^100.0%COV^88.2%ID^E:2.3e-02^A6MBN9_ODOGR SubName: Full=Odorranain-L2 antimicrobial peptide {ECO:0000313|EMBL:ABG76544.1}	ABG76547.1^Q:1-17,H:44-60^28.3%SCOV^100.0%COV^88.2%ID^E:8.1e-04^ABG76547.1 odorranain-L2 antimicrobial peptide precursor [Odorrana grahami]
odorranain-M2	53	ATAWDFGPHGLLPIRPIRIRPLCGKDKS		28	FSAP	1	odorranain-M	16	OG			antimicrobial									2092.65	TRINITY_DN25_c0_g1_i1	CAMPSQ708^OdM1^Odorrana grahami^Animalia (Amphibians)^Antibacterial,Antifungal ^Gram+ve, Gram-ve^Experimentally Validated		1-A6MBP6_ODOGR^Q:1-28,H:48-75^37.3%SCOV^100.0%COV^100.0%ID^E:4.5e-15^A6MBP6_ODOGR SubName: Full=Odorranain-M2 antimicrobial peptide {ECO:0000313|EMBL:ABG76551.1}	1-ABG76551.1^Q:1-28,H:48-75^37.3%SCOV^100.0%COV^100.0%ID^E:1.6e-16^ABG76551.1 odorranain-M2 antimicrobial peptide precursor [Odorrana grahami] >ABG76552.1 odorranain-M2 antimicrobial peptide precursor [Odorrana grahami]		[Odorrana grahami]: odorranain-M2, odorranain-M1	[11]
odorranain-M3	54	ATALGLSSRGLLPIGFMFKDTIRCRKY		27	FSAP	1	odorranain-M	16	OG												2714.96	TRINITY_DN25_c0_g1_i3			1-A6MBP8_ODOGR^Q:1-27,H:48-74^36.5%SCOV^100.0%COV^100.0%ID^E:1.9e-11^A6MBP8_ODOGR SubName: Full=Odorranain-M3 antimicrobial peptide {ECO:0000313|EMBL:ABG76553.1}	1-ABG76553.1^Q:1-27,H:48-74^36.5%SCOV^100.0%COV^100.0%ID^E:6.7e-13^ABG76553.1 odorranain-M3 antimicrobial peptide precursor [Odorrana grahami]		[Odorrana grahami]: odorranain-M3
odorranain-M4	55	ATALGLSSRGVLTIGFMFKDTRRCRKY		27	FSAP	1	odorranain-M	16	OGP	C_AA068682.1	PV933866										351.706	TRINITY_DN3181_c1_g1_i1			A6MBP8_ODOGR^Q:1-27,H:48-74^36.5%SCOV^100.0%COV^88.9%ID^E:2.1e-08^A6MBP8_ODOGR SubName: Full=Odorranain-M3 antimicrobial peptide {ECO:0000313|EMBL:ABG76553.1}	ABG76553.1^Q:1-27,H:48-74^36.5%SCOV^100.0%COV^88.9%ID^E:7.5e-10^ABG76553.1 odorranain-M3 antimicrobial peptide precursor [Odorrana grahami]
odorranain-O1	56	AVPLIYNRPGIYVTKRPKGK		20	FSAP	1	odorranain-O	17	OG			antimicrobial, mast cell degranulation									1789.62	TRINITY_DN122946_c2_g1_i1			1-A0A067XJV2_ODOMA^Q:1-20,H:44-63^31.7%SCOV^100.0%COV^100.0%ID^E:3.2e-06^A0A067XJV2_ODOMA SubName: Full=Host defense peptide odorranain-O-RA {ECO:0000313|EMBL:AGG19128.1}; 2-A0A067XJF6_ODOMA^Q:1-20,H:44-63^31.7%SCOV^100.0%COV^100.0%ID^E:3.2e-06^A0A067XJF6_ODOMA SubName: Full=Host defense peptide odorranain-O-RA {ECO:0000313|EMBL:AGG19129.1}; 3-E3SZH5_ODOAN^Q:1-20,H:44-63^31.7%SCOV^100.0%COV^100.0…	1-ADP06111.1^Q:1-20,H:44-63^31.7%SCOV^100.0%COV^100.0%ID^E:1.1e-07^ADP06111.1 odorranain-O-RA peptide precursor [Odorrana andersonii] >AGG19128.1 host defense peptide odorranain-O-RA [Odorrana margaretae]; 2-ADP06110.1^Q:1-20,H:44-63^31.7%SCOV^100.0%COV^100.0%ID^E:1.1e-07^ADP06110.1 odorranain-O-RA peptide precursor [Odorrana andersonii]; 3-ACA81698.1^Q:1-20,H:44-63^31.7%SCOV^100.0%COV^100.0%ID^E…	Yes	[Odorrana andersonii][Odorrana margaretae]: odorranain-O-RA; [Odorrana grahami]: odorranain-O1; [Odorrana livida]: lividin-8	[11]
odorranain-O4	57	AVPLIYNRPCIYVTKRPKGK		20	FSAP	1	odorranain-O	17	ODP	C_AA068691.1	PV933867										0.633	TRINITY_DN38944_c0_g1_i1			H8Y1Z4_9NEOB^Q:1-20,H:44-63^31.7%SCOV^100.0%COV^95.0%ID^E:2.6e-05^H8Y1Z4_9NEOB SubName: Full=Antimicrobial peptide {ECO:0000313|EMBL:AEZ52986.1}	AEZ52986.1^Q:1-20,H:44-63^31.7%SCOV^100.0%COV^95.0%ID^E:9.3e-07^AEZ52986.1 antimicrobial peptide precursor [Odorrana tiannanensis]
odorranain-P1b	58	VIPFVASVAAEMMQHVYCAASKKC		24	FSAP	1	odorranain-P1	18	OG			antimicrobial	Y	TRINITY_DN5345_c0_g1_i2.p1	1-4.1e+08|1-22|1-24|1-E^2-E^3-E^4-E^5-E	1-2xDehydro [C18(100); C24(100)]^2-1xOxidation [M12(97.6)];2xDehydro [C18(100); C24(100)]^3-1xOxidation [M13(99.9)];2xDehydro [C18(100); C24(100)]^4-1xOxidation [M];2xDehydro [C18(100); C24(100)]^5-2xOxidation [M12(100); M13(100)];2xDehydro [C18(100); C24(100)]	412381108	0	22	TRINITY_DN0_c3_g1_i1.p2 [30-53];TRINITY_DN5345_c0_g1_i1.p1 [54-77];TRINITY_DN5345_c0_g1_i2.p1 [56-79];TRINITY_DN5345_c0_g1_i2.p1_ORF1 [46-69]	8073.64	TRINITY_DN0_c3_g1_i1;TRINITY_DN5345_c0_g1_i1;TRINITY_DN5345_c0_g1_i2	CAMPSQ709^OdP1a^Odorrana grahami^Animalia (Amphibians)^Antibacterial,Antifungal ^Gram+ve, Gram-ve^Experimentally Validated	BR1RA_PELRI^Q:1-24,H:1-24^100.0%SCOV^100.0%COV^91.7%ID^E:1.3e-09^BR1RA_PELRI Brevinin-1Ra {ECO:0000303|Ref.1}	1-B4ERK3_ODOSH^Q:1-24,H:45-68^35.3%SCOV^100.0%COV^100.0%ID^E:9.1e-08^B4ERK3_ODOSH SubName: Full=Odorranain-P1b {ECO:0000313|EMBL:CAP16527.1}; 2-A6MBQ1_ODOGR^Q:1-24,H:46-69^34.8%SCOV^100.0%COV^100.0%ID^E:9.4e-08^A6MBQ1_ODOGR SubName: Full=Odorranain-P1b antimicrobial peptide {ECO:0000313|EMBL:ABG76556.1}; 3-A6MBR0_ODOGR^Q:1-24,H:46-69^34.8%SCOV^100.0%COV^100.0%ID^E:9.4e-08^A6MBR0_ODOGR SubName: Fu…	1-ADP06113.1^Q:1-24,H:46-69^34.8%SCOV^100.0%COV^100.0%ID^E:3.3e-09^ADP06113.1 odorranain-P-RA2 peptide precursor [Odorrana andersonii]; 2-ADP06114.1^Q:1-24,H:46-69^34.8%SCOV^100.0%COV^100.0%ID^E:3.3e-09^ADP06114.1 odorranain-P-RA2 peptide precursor [Odorrana andersonii]; 3-ABG76564.1^Q:1-24,H:46-69^34.8%SCOV^100.0%COV^100.0%ID^E:3.3e-09^ABG76564.1 odorranain-P1b antimicrobial peptide precursor [O…	Yes	[Odorrana andersonii]:odorranain-P-RA2, brevinin-1-OA2; [Odorrana grahami]: odorranain-P1b, odorranain-P1a; [Odorrana schmackeri]: odorranain-P1b; [Odorrana margaretae]: brevinin-1-OMar6	[9, 11]
odorranain-P1i	59	VIPFVASVAGEMMQHVYCAASKTC		24	FSAP	1	odorranain-P1	18	OGP	C_AA068690.1	PV933868										98.146	TRINITY_DN38049_c0_g1_i1		BR1RA_PELRI^Q:1-24,H:1-24^100.0%SCOV^100.0%COV^87.5%ID^E:7.4e-09^BR1RA_PELRI Brevinin-1Ra {ECO:0000303|Ref.1}	B4ERK3_ODOSH^Q:1-24,H:45-68^35.3%SCOV^100.0%COV^91.7%ID^E:1.5e-06^B4ERK3_ODOSH SubName: Full=Odorranain-P1b {ECO:0000313|EMBL:CAP16527.1}	CAP16527.1^Q:1-24,H:45-68^35.3%SCOV^100.0%COV^91.7%ID^E:5.4e-08^CAP16527.1 Odorranain-P1b precursor [Odorrana schmackeri]
odorranain-P2c	60	GLLSGILGAGKHIVCGLSGPSAALSVSPVNVRLVVVERQ		39	FSAP	1	odorranain-P2	19	OGP	C_AA068692.1	PV933869										7.241	TRINITY_DN39_c0_g1_i2			A6MBR1_ODOGR^Q:1-25,H:46-70^30.1%SCOV^64.1%COV^84.0%ID^E:1.2e-05^A6MBR1_ODOGR SubName: Full=Odorranain-P2a antimicrobial peptide {ECO:0000313|EMBL:ABG76566.1}	ABG76566.1^Q:1-25,H:46-70^30.1%SCOV^64.1%COV^84.0%ID^E:4.2e-07^ABG76566.1 odorranain-P2a antimicrobial peptide precursor [Odorrana grahami]
odorranain-P2d	61	GLLSGIIRAGKHIVRGLSAPSQSSNTK		27	FSAP	1	odorranain-P2	19	OGP	C_AA068696.1	PV933870										1.16	TRINITY_DN4628_c1_g1_i1		NIG2A_ODOGR^Q:1-18,H:46-63^27.3%SCOV^66.7%COV^83.3%ID^E:5.3e-03^NIG2A_ODOGR Nigrocin-2GRa {ECO:0000303|PubMed:16621155}	A6MBR1_ODOGR^Q:1-27,H:46-72^32.5%SCOV^100.0%COV^74.1%ID^E:1.8e-03^A6MBR1_ODOGR SubName: Full=Odorranain-P2a antimicrobial peptide {ECO:0000313|EMBL:ABG76566.1}	ABG76566.1^Q:1-27,H:46-72^32.5%SCOV^100.0%COV^74.1%ID^E:6.4e-05^ABG76566.1 odorranain-P2a antimicrobial peptide precursor [Odorrana grahami]
odorranain-P2e	62	GLIDTSKGALPIVDQILCQMAGGCKKLNQKSSDVKYHLAK		40	FSAP	1	odorranain-P2	19	OGP	C_AA068707.1	PV933871										3.872	TRINITY_DN638_c0_g1_i2			A6MBR1_ODOGR^Q:8-40,H:50-82^39.8%SCOV^82.5%COV^54.5%ID^E:8.1e-04^A6MBR1_ODOGR SubName: Full=Odorranain-P2a antimicrobial peptide {ECO:0000313|EMBL:ABG76566.1}	ABG76566.1^Q:8-40,H:50-82^39.8%SCOV^82.5%COV^54.5%ID^E:2.9e-05^ABG76566.1 odorranain-P2a antimicrobial peptide precursor [Odorrana grahami]
odorranain-Q1	63	APFRMWYMYHKLKDMEPKPMA		21	FSAP	1	odorranain-Q	20	OG			mast cell degranulation									849.808	TRINITY_DN132_c0_g1_i4			1-A6MBR2_ODOGR^Q:1-21,H:43-63^33.3%SCOV^100.0%COV^100.0%ID^E:6.1e-09^A6MBR2_ODOGR SubName: Full=Odorranain-Q1 antimicrobial peptide {ECO:0000313|EMBL:ABG76567.1}; 2-A6MBR6_ODOGR^Q:1-21,H:43-63^33.3%SCOV^100.0%COV^100.0%ID^E:6.1e-09^A6MBR6_ODOGR SubName: Full=Odorranain-Q1 antimicrobial peptide {ECO:0000313|EMBL:ABG76571.1}; 3-A6MBR4_ODOGR^Q:1-21,H:43-63^33.3%SCOV^100.0%COV^100.0%ID^E:6.1e-09^A6MB…	1-ABG76569.1^Q:1-21,H:43-63^33.3%SCOV^100.0%COV^100.0%ID^E:2.2e-10^ABG76569.1 odorranain-Q1 antimicrobial peptide precursor [Odorrana grahami]; 2-ABG76567.1^Q:1-21,H:43-63^33.3%SCOV^100.0%COV^100.0%ID^E:2.2e-10^ABG76567.1 odorranain-Q1 antimicrobial peptide precursor [Odorrana grahami] >ABG76568.1 odorranain-Q1 antimicrobial peptide precursor [Odorrana grahami] >ABG76570.1 odorranain-Q1 antimicro…	Yes	[Odorrana grahami]: odorranain-Q1, odorranain-Q2; [Odorrana margaretae]: Odorranain-Q-OMar1	[9, 11]
odorranain-S1	64	FLPPSPWKETFRTS		14	FSAP	1	odorranain-S	21	OG			antimicrobial, mast cell degranulation									235.375	TRINITY_DN638_c6_g1_i1	CAMPSQ712^OdS1^Odorrana grahami^Animalia (Amphibians)^Antibacterial,Antifungal ^Gram+ve, Gram-ve^Experimentally Validated		1-A6MBS0_ODOGR^Q:1-14,H:46-59^23.7%SCOV^100.0%COV^100.0%ID^E:1.9e-02^A6MBS0_ODOGR SubName: Full=Odorranain-S1 antimicrobial peptide {ECO:0000313|EMBL:ABG76575.1}; 2-A6MBR9_ODOGR^Q:1-14,H:46-59^23.7%SCOV^100.0%COV^100.0%ID^E:1.9e-02^A6MBR9_ODOGR SubName: Full=Odorranain-S1 antimicrobial peptide {ECO:0000313|EMBL:ABG76574.1}; 3-E3SZI2_ODOAN^Q:1-14,H:46-59^23.7%SCOV^100.0%COV^100.0%ID^E:1.9e-02^E3SZ…	1-ABG76574.1^Q:1-14,H:46-59^23.7%SCOV^100.0%COV^100.0%ID^E:6.8e-04^ABG76574.1 odorranain-S1 antimicrobial peptide precursor [Odorrana grahami] >ADP06117.1 odorranain-S-RA peptide precursor [Odorrana andersonii]; 2-ABG76575.1^Q:1-14,H:46-59^23.7%SCOV^100.0%COV^100.0%ID^E:6.8e-04^ABG76575.1 odorranain-S1 antimicrobial peptide precursor [Odorrana grahami]		[Odorrana andersonii]: odorranain-S-OA1; [Odorrana grahami]: odorranain-S1; [Odorrana margaretae]: Odorranain-S-OMar1	[9]
odorranain-T1	65	TSRCYIGYRRKVVCS		15	FSAP	1	odorranain-T	22	OG			antimicrobial									3563.78	TRINITY_DN98_c53_g1_i1	CAMPSQ3154^ Odorranain-T1 ^Odorrana grahami^Animalia (Amphibians)^Antibacterial, Antifungal^Gram+ve, Gram-ve^Experimentally Validated		1-A6MBS1_ODOGR^Q:1-15,H:48-62^24.2%SCOV^100.0%COV^100.0%ID^E:7.6e-03^A6MBS1_ODOGR SubName: Full=Odorranain-T1 antimicrobial peptide {ECO:0000313|EMBL:ABG76576.1}	1-ABG76576.1^Q:1-15,H:48-62^24.2%SCOV^100.0%COV^100.0%ID^E:2.7e-04^ABG76576.1 odorranain-T1 antimicrobial peptide precursor [Odorrana grahami]	Yes	[Odorrana grahami]: odorranain-T1	[11]
odorranain-T3	66	TYRCYIGYRRKVVCS		15	FSAP	1	odorranain-T	22	OGP	C_AA068689.1	PV933890										1.332	TRINITY_DN36858_c0_g1_i1			A6MBS1_ODOGR^Q:1-15,H:48-62^24.2%SCOV^100.0%COV^93.3%ID^E:6.1e-02^A6MBS1_ODOGR SubName: Full=Odorranain-T1 antimicrobial peptide {ECO:0000313|EMBL:ABG76576.1}	ABG76576.1^Q:1-15,H:48-62^24.2%SCOV^100.0%COV^93.3%ID^E:2.2e-03^ABG76576.1 odorranain-T1 antimicrobial peptide precursor [Odorrana grahami]
odorranain-U2	67	WIIGLHGQICRD		12	FSAP	1	odorranain-U	23	OGP	C_AA068648.1	PV933872										1.093	TRINITY_DN12170_c0_g1_i1			A6MBS3_ODOGR^Q:1-12,H:52-63^19.0%SCOV^100.0%COV^91.7%ID^E:1.1e-01^A6MBS3_ODOGR SubName: Full=Odorranain-U1 antimicrobial peptide {ECO:0000313|EMBL:ABG76578.1}	ADP06119.1^Q:1-12,H:52-63^19.0%SCOV^100.0%COV^91.7%ID^E:3.8e-03^ADP06119.1 odorranain-U-RA peptide precursor [Odorrana andersonii]
odorranain-U3	68	GCSRCIIGIHGQICID		16	FSAP	1	odorranain-U	23	OGP	C_AA068650.1	PV933873										2586.43	TRINITY_DN128039_c0_g1_i1			A6MBS3_ODOGR^Q:1-16,H:48-63^25.4%SCOV^100.0%COV^87.5%ID^E:4.6e-02^A6MBS3_ODOGR SubName: Full=Odorranain-U1 antimicrobial peptide {ECO:0000313|EMBL:ABG76578.1}	ADP06119.1^Q:1-16,H:48-63^25.4%SCOV^100.0%COV^87.5%ID^E:1.6e-03^ADP06119.1 odorranain-U-RA peptide precursor [Odorrana andersonii]
odorranalectin	69	YASPKCFRYPNGVLACT		17	FSAP	1	odorranalectin	24	OG			lectin									447.601	TRINITY_DN106_c6_g1_i1;TRINITY_DN122936_c0_g1_i1			1-D0VWW5_ODOGR^Q:1-17,H:1-17^100.0%SCOV^100.0%COV^100.0%ID^E:3.9e-06^D0VWW5_ODOGR SubName: Full=Lectin-like peptide {ECO:0000313|PDB:2JQW}; 2-E7EKE5_ODOHA^Q:1-17,H:45-61^27.9%SCOV^100.0%COV^100.0%ID^E:7.5e-06^E7EKE5_ODOHA SubName: Full=Odorranalectin-HN1 antimicrobial peptide {ECO:0000313|EMBL:ADV36145.1}; 3-B3TFE9_ODOGR^Q:1-17,H:45-61^27.9%SCOV^100.0%COV^100.0%ID^E:7.5e-06^B3TFE9_ODOGR SubName: …	1-2JQW_A^Q:1-17,H:1-17^100.0%SCOV^100.0%COV^100.0%ID^E:1.4e-07^2JQW_A A novel lectin-like peptide from Odorrana grahami [Odorrana grahami]; 2-ABW34702.1^Q:1-17,H:45-61^27.9%SCOV^100.0%COV^100.0%ID^E:2.7e-07^ABW34702.1 odorranalectin precursor [Odorrana grahami]; 3-ADV36145.1^Q:1-17,H:45-61^27.9%SCOV^100.0%COV^100.0%ID^E:2.7e-07^ADV36145.1 odorranalectin-HN1 antimicrobial peptide precursor [Odorra…	Yes	[Odorrana grahami]: odorranalectin; [Odorrana hainanensis]: odorranalectin-HN1	[19]
odorranaopin	70	DYTIRTRLHQESSRKVL		17	FSAP	1	odorranaopin	25	OG			opioid peptide discovered in brain									190.621	TRINITY_DN1048_c0_g1_i1			1-E3VWM2_ODOGR^Q:1-17,H:45-61^27.9%SCOV^100.0%COV^100.0%ID^E:5.8e-03^E3VWM2_ODOGR SubName: Full=Odorranaopin {ECO:0000313|EMBL:ADP37000.1}	1-ADP37000.1^Q:1-17,H:45-61^27.9%SCOV^100.0%COV^100.0%ID^E:2.1e-04^ADP37000.1 odorranaopin [Odorrana grahami]	Yes	[Odorrana grahami]: odorranaopin	[21]
ishikawain-7-EV1	71	CGYRHGRLYCGR		12	FSAP	1	OGA	26	OD	C_AA068653.1; C_AA068654.1	PV933921; PV933922										531.598	TRINITY_DN132_c0_g1_i1;TRINITY_DN132_c0_g1_i3			1-A0A0A0R4Z0_9NEOB^Q:1-12,H:47-58^20.7%SCOV^100.0%COV^100.0%ID^E:2.4e-02^A0A0A0R4Z0_9NEOB SubName: Full=Ishikawain-7-EV1 {ECO:0000313|EMBL:AIU99954.1}	1-AIU99954.1^Q:1-12,H:47-58^20.7%SCOV^100.0%COV^100.0%ID^E:8.5e-04^AIU99954.1 ishikawain-7-EV1 [Odorrana exiliversabilis]		[Odorrana exiliversabilis]; [Odorrana grahami]: ishikawain-7-EV1
OGA1	72	CGYKHGRANCGRG		13	FSAP	1	OGA	26	OG												240.002	TRINITY_DN132_c0_g1_i5			1-B5L172_ODOGR^Q:1-13,H:46-58^22.4%SCOV^100.0%COV^100.0%ID^E:7.2e-02^B5L172_ODOGR SubName: Full=OGA1 antimicrobial peptide {ECO:0000313|EMBL:ABX58806.1}	1-ABX58806.1^Q:1-13,H:46-58^22.4%SCOV^100.0%COV^100.0%ID^E:2.6e-03^ABX58806.1 OGA1 antimicrobial peptide precursor, partial [Odorrana grahami]		[Odorrana grahami]: OGA1
OGC2	73	AIGNILKTLGNLAQKILGK		19	FSAP	1	OGC	27	OG												8.755	TRINITY_DN8472_c2_g1_i1	CAMPSQ2258^Antimicrobial peptide OGC2^Rana grahami^Animalia (Amphibians)^Antimicrobial^^Predicted	TP2_ODOHA^Q:4-19,H:44-59^27.1%SCOV^84.2%COV^75.0%ID^E:2.0e-01^TP2_ODOHA Temporin-HN2 {ECO:0000312|EMBL:ADV36134.1}	1-C3RTH7_ODOGR^Q:1-19,H:27-45^42.2%SCOV^100.0%COV^100.0%ID^E:2.0e-04^C3RTH7_ODOGR SubName: Full=Antimicrobial peptide OGC2 {ECO:0000313|EMBL:ACB05700.1}; 2-C3RTH6_ODOGR^Q:1-19,H:26-44^27.9%SCOV^100.0%COV^100.0%ID^E:3.2e-04^C3RTH6_ODOGR SubName: Full=Antimicrobial peptide OGC1 {ECO:0000313|EMBL:ACB05699.1}	1-ACB05700.1^Q:1-19,H:27-45^42.2%SCOV^100.0%COV^100.0%ID^E:7.0e-06^ACB05700.1 antimicrobial peptide OGC2 precursor, partial [Odorrana grahami]; 2-ACB05699.1^Q:1-19,H:26-44^27.9%SCOV^100.0%COV^100.0%ID^E:1.1e-05^ACB05699.1 antimicrobial peptide OGC1 precursor, partial [Odorrana grahami]		[Odorrana grahami]: OGC2
OGC-RA3	74	YMNWKSPDVIYHLAK		15	FSAP	1	OGC	27	OGP	C_AA068657.1	PV933874										307.856	TRINITY_DN139_c0_g1_i1			D2K8C2_ODOAN^Q:1-15,H:64-78^19.2%SCOV^100.0%COV^93.3%ID^E:3.6e-03^D2K8C2_ODOAN SubName: Full=OGC-RA2 antimocrobial peptide {ECO:0000313|EMBL:ACZ71268.1}	ADP06128.1^Q:1-15,H:64-78^19.2%SCOV^100.0%COV^93.3%ID^E:1.3e-04^ADP06128.1 OGC-RA2 peptide precursor [Odorrana andersonii]
OGTI	75	AVNIPFKVHFRCKAAFC		17	FSAP	1	OGTI	28	OG			antimicrobial, trypsin inhibitor	Y	TRINITY_DN0_c1_g1_i20.p1	1-1.6e+07|1-5|1-17|1-E^2-E	1-2xDehydro [C12(100); C17(100)]^2-1xDeamidated [N3(100)];2xDehydro [C12(100); C17(100)]	16347546	0	5	TRINITY_DN0_c1_g1_i20.p1 [54-70];TRINITY_DN603_c0_g1_i1.p1_ORF1 [54-70];TRINITY_DN603_c0_g1_i1.p1_ORF2 [51-67];TRINITY_DN603_c0_g1_i1.p1_ORF3 [47-63];TRINITY_DN603_c0_g1_i3.p1_ORF2 [51-67]	5568.62	TRINITY_DN0_c1_g1_i20;TRINITY_DN603_c0_g1_i1;TRINITY_DN603_c0_g1_i3	CAMPSQ3569^ Andersonin-W2 ^Odorrana andersonii^Animalia (Amphibians)^Antibacterial, Antifungal^Gram+ve, Gram-ve^Experimentally Validated	RAN2R_PELRI^Q:1-17,H:1-17^100.0%SCOV^100.0%COV^94.1%ID^E:2.9e-06^RAN2R_PELRI Ranatuerin-2R {ECO:0000303|PubMed:18855342}	1-D5LXG2_ODOSH^Q:1-17,H:54-70^24.3%SCOV^100.0%COV^100.0%ID^E:7.4e-05^D5LXG2_ODOSH SubName: Full=Ranatuerin-2SHb antimicrobial protein {ECO:0000313|EMBL:ADE48807.1}; 2-E1AWD0_ODOMA^Q:1-17,H:54-70^24.3%SCOV^100.0%COV^100.0%ID^E:7.4e-05^E1AWD0_ODOMA SubName: Full=Ranatuerin-2-MG1 antimicrobial peptide {ECO:0000313|EMBL:ADM34202.1}; 3-E3SZL0_ODOAN^Q:1-17,H:54-70^24.3%SCOV^100.0%COV^100.0%ID^E:7.4e-05…	1-ADP06146.1^Q:1-17,H:54-70^24.3%SCOV^100.0%COV^100.0%ID^E:2.7e-06^ADP06146.1 ranatuerin-2R-RA2 peptide precursor [Odorrana andersonii]; 2-ADP06145.1^Q:1-17,H:54-70^24.3%SCOV^100.0%COV^100.0%ID^E:2.7e-06^ADP06145.1 ranatuerin-2R-RA2 peptide precursor [Odorrana andersonii]; 3-ADP06144.1^Q:1-17,H:54-70^24.3%SCOV^100.0%COV^100.0%ID^E:2.7e-06^ADP06144.1 ranatuerin-2R-RA2 peptide precursor [Odorrana a…	Yes	[Odorrana andersonii]: ranatuerin-2R-RA2, andersonin-W2; [Odorrana grahami]: OGTI; [Odorrana margaretae]: ranatuerin-2-MG1; [Odorrana schmackeri]: ranatuerin-2SHb, andersonin-W-OS1	[9, 23]
palustrin-OG2	76	GLWDTIKQAGKKFFLNVLDKIRCKVAGGCRT		31	FSAP	1	palustrin	29	OG												2469.99	TRINITY_DN8472_c0_g1_i1	CAMPSQ1408^Palustrin-OG1 antimicrobial peptide^Odorrana grahami^Animalia (Amphibians)^Antimicrobial^^Predicted	P2CG1_AMOCU^Q:1-31,H:42-72^43.1%SCOV^100.0%COV^77.4%ID^E:8.4e-14^P2CG1_AMOCU Palustrin-2CG1 {ECO:0000303|PubMed:22951323}	1-A6MBT4_ODOGR^Q:1-31,H:42-72^43.1%SCOV^100.0%COV^100.0%ID^E:8.2e-16^A6MBT4_ODOGR SubName: Full=Palustrin-OG2 antimicrobial peptide {ECO:0000313|EMBL:ABG76589.1}; 2-A6MBS9_ODOGR^Q:1-31,H:42-72^43.1%SCOV^100.0%COV^100.0%ID^E:8.2e-16^A6MBS9_ODOGR SubName: Full=Palustrin-OG2 antimicrobial peptide {ECO:0000313|EMBL:ABG76584.1}; 3-A6MBT2_ODOGR^Q:1-31,H:42-72^43.1%SCOV^100.0%COV^100.0%ID^E:8.2e-16^A6MB…	1-ADP06135.1^Q:1-31,H:42-72^43.1%SCOV^100.0%COV^100.0%ID^E:2.9e-17^ADP06135.1 palustrin-RA peptide precursor [Odorrana andersonii]; 2-ADP06134.1^Q:1-31,H:42-72^43.1%SCOV^100.0%COV^100.0%ID^E:2.9e-17^ADP06134.1 palustrin-RA peptide precursor [Odorrana andersonii]; 3-ABG76587.1^Q:1-31,H:42-72^43.1%SCOV^100.0%COV^100.0%ID^E:2.9e-17^ABG76587.1 palustrin-OG2 antimicrobial peptide precursor [Odorrana g…		[Odorrana andersonii]: palustrin-RA, palustrin-OA1; [Odorrana grahami]: palustrin-OG2, palustrin-OG1	[9, 11]
pleurain-E-OG1	77	ATPWGIPPNGIPPIVAVRIRPLCGTV		26	FSAP	1	pleurain-E	30	ODP	C_AA068642.1	PV933875										9730.28	TRINITY_DN0_c174_g2_i1			H8ZRT7_9NEOB^Q:1-26,H:40-65^40.0%SCOV^100.0%COV^88.5%ID^E:8.1e-09^H8ZRT7_9NEOB SubName: Full=Pleurain-E-OT {ECO:0000313|EMBL:AEZ53020.1}	AEZ53020.1^Q:1-26,H:40-65^40.0%SCOV^100.0%COV^88.5%ID^E:2.9e-10^AEZ53020.1 pleurain-E-OT precursor [Odorrana tiannanensis]
ranatuerin-2P-OG1	78	GLMNTVLNVLTNVAGTVKDKIKCKFTGGC		29	FSAP	1	ranatuerin-2	31	ODP	C_AA068709.1	PV933896	antimicrobial	Y	TRINITY_DN6_c2_g1_i1.p1	1-6.7e+07|1-22|1-29|1-E^2-E	1-2xDehydro [C23(100); C29(100)]^2-1xDeamidated [N12(100)];2xDehydro [C23(100); C29(100)]	66962743	1	23	TRINITY_DN6_c2_g1_i1.p1 [21-49]	964.359	TRINITY_DN6_c2_g1_i1		RN2SA_LITSE^Q:1-29,H:1-29^100.0%SCOV^100.0%COV^69.0%ID^E:4.9e-09^RN2SA_LITSE Ranatuerin-2SEa	D2K8F2_ODOAN^Q:1-29,H:44-72^40.3%SCOV^100.0%COV^93.1%ID^E:4.9e-12^D2K8F2_ODOAN SubName: Full=Ranatuerin-2P-RA antimicrobial peptide {ECO:0000313|EMBL:ACZ71298.1}	ACZ71298.1^Q:1-29,H:44-72^40.3%SCOV^100.0%COV^93.1%ID^E:1.7e-13^ACZ71298.1 ranatuerin-2P-RA antimicrobial peptide precursor [Odorrana andersonii] >ADP06142.1 ranatuerin-2P-RA peptide precursor [Odorrana andersonii]
odorranain-X1a	79	HFLDILASGLPKLISLIKG		19	FSAP	1	odorranain-X1	32	Orphan	C_AA068652.1	PV933876										9.044	TRINITY_DN13210_c0_g1_i1
odorranain-X2a	80	ATALGLSSRGETSTEVFQLSTF		22	FSAP	1	odorranain-X2	33	Orphan	C_AA068655.1	PV933877										7.701	TRINITY_DN1399_c2_g1_i1
odorranain-X3a	81	VIPFVASGAA		10	FSAP	1	odorranain-X3	34	Orphan	C_AA068662.1	PV933878										1.184	TRINITY_DN17503_c0_g1_i1
odorranain-X4a	82	RFVYTIDSSGNIHFGKR		17	FSAP	1	odorranain-X4	35	Orphan	C_AA068685.1	PV933879										787.793	TRINITY_DN360_c0_g1_i1
odorranain-X5a	83	FFPLIADLLLMKRSSYSETC		20	FSAP	1	odorranain-X5	36	Orphan	C_AA068659.1	PV933880										490.519	TRINITY_DN14764_c0_g1_i2
pro-FMRFamide-related_neuropeptide_FF-OG1	84	AQPHQADEDSAENFMEVPPNFLESQLDESISSQPLSQEKGALSSFLKTLLHWRTSRSSFHFQPQRFGRDEHSSILGDGRIHSRGWDSAPQFWSMAVPQRFGRKK	SF: SSFHFQPQRF; FF: FHFQPQRF; AF: GWDSAPQFWSMAVPQR	104	FARP (FMRFamide related peptide)	2			ODP	C_AA068711.1	PV933916										25.306	TRINITY_DN9272_c0_g2_i1			A0A2G9RHK4_LITCT^Q:1-104,H:18-121^86.0%SCOV^100.0%COV^98.1%ID^E:8.3e-70^A0A2G9RHK4_LITCT SubName: Full=Uncharacterized protein {ECO:0000313|EMBL:PIO27369.1}	PIO27369.1^Q:1-104,H:18-121^86.0%SCOV^100.0%COV^98.1%ID^E:3.0e-71^PIO27369.1 hypothetical protein AB205_0042100 [Lithobates catesbeianus]
ranatachykinin-A	85	KPSPDRFYGLM		11	tachykinin	3			OF	C_AA068679.1; C_AA068680.1	PV933923; PV933924	tachykinin									3.854	TRINITY_DN3001_c0_g1_i4;TRINITY_DN3001_c0_g1_i6		1-TKNA_LITCT^Q:1-11,H:1-11^100.0%SCOV^100.0%COV^100.0%ID^E:1.3e-03^TKNA_LITCT Ranatachykinin-A; 2-TKN1_THECO^Q:1-11,H:52-62^12.1%SCOV^100.0%COV^100.0%ID^E:3.4e-03^TKN1_THECO Tachykinin-like peptide {ECO:0000303|PubMed:23829212}		1-P22688.1^Q:1-11,H:1-11^100.0%SCOV^100.0%COV^100.0%ID^E:1.2e-02^P22688.1 RecName: Full=Ranatachykinin-A; Short=RTK A [Lithobates catesbeianus]; 2-XP_040208226.1^Q:1-11,H:52-62^12.1%SCOV^100.0%COV^100.0%ID^E:3.2e-02^XP_040208226.1 protachykinin-1 isoform X4 [Rana temporaria]; 3-XP_040208225.1^Q:1-11,H:52-62^11.1%SCOV^100.0%COV^100.0%ID^E:3.5e-02^XP_040208225.1 protachykinin-1 isoform X3 [Rana tem…	Yes	[Lithobates catesbeianus][Odorrana grahami]: Ranatachykinin-A; [Rana temporaria]: protachykinin-1; [Theloderma corticale]: Tachykinin-Thel, tachykinin-TK	[47, 48]
tachykinin_OG1	86	DDTEDLANKFIGLM		14	tachykinin (actually belongs to FSAP)	3			OG			tachykinin									1031.6	TRINITY_DN6_c0_g1_i12				AIU99966.1^Q:1-14,H:47-60^23.0%SCOV^100.0%COV^78.6%ID^E:2.6e-01^AIU99966.1 ranamargarin-EV1 [Odorrana exiliversabilis]	Yes		[25]
ranamargarin	87	DDASDRAKKFYGLM		14	tachykinin (actually belongs to FSAP)	3			OG			tachykinin									802.959	TRINITY_DN6_c0_g1_i6		1-TKNM_ODOMA^Q:1-14,H:1-14^100.0%SCOV^100.0%COV^100.0%ID^E:3.5e-04^TKNM_ODOMA Ranamargarin		1-P40951.1^Q:1-14,H:1-14^100.0%SCOV^100.0%COV^100.0%ID^E:3.2e-03^P40951.1 RecName: Full=Ranamargarin [Odorrana margaretae]	Yes	1 [Odorrana margaretae]	[25]
progonadoliberin-2	88	QHWSHGWYPGGKRELDMPASPEVSEEIKLCEGEECAYLRNPRKNLLKNILADVLARQLQKK	Gonadoliberin-2: QHWSHGWYPG; GnRH-associated peptide 2: ELDMPASPEVSEEIKLCEGEECAYLRNPRKNLLKNILADVLARQLQKK	61	GnRH	4			OF	C_AA068712.1; C_AA068713.1; C_AA068714.1	PV933925; PV933926; PV933927										2.82	TRINITY_DN9548_c0_g1_i1;TRINITY_DN9548_c0_g1_i2;TRINITY_DN9548_c0_g1_i3		GON2_LITCT^Q:1-61,H:25-93^74.2%SCOV^100.0%COV^88.4%ID^E:1.3e-38^GON2_LITCT Progonadoliberin-2	B7UEN7_PELLE^Q:1-61,H:25-85^71.8%SCOV^100.0%COV^98.4%ID^E:1.4e-38^B7UEN7_PELLE Progonadoliberin {ECO:0000256|RuleBase:RU000635}	1-XP_040191441.1^Q:1-61,H:25-85^71.8%SCOV^100.0%COV^100.0%ID^E:1.2e-40^XP_040191441.1 progonadoliberin-2 [Rana temporaria] >XP_040191442.1 progonadoliberin-2 [Rana temporaria] >AAL05971.1 gonadotropin-releasing hormone [Lithobates catesbeianus]		[Lithobates catesbeianus][Rana temporaria][Odorrana grahami]: progonadoliberin-2
amotoxin-OG	89	AKDPICALPSKKGWCLWMMRRLFFNTQTGRCEGFGYSGCGGNKNNFETMRDCKAACE		57	amotoxin	5			OFP	C_AA068706.1	PV933915										485.83	TRINITY_DN62991_c0_g1_i1		SPIT3_HUMAN^Q:5-57,H:35-87^59.6%SCOV^93.0%COV^50.9%ID^E:1.2e-14^SPIT3_HUMAN Kunitz-type protease inhibitor 3	A0A7M3UN68_AMOLO^Q:2-56,H:24-78^69.6%SCOV^96.5%COV^70.9%ID^E:2.2e-24^A0A7M3UN68_AMOLO SubName: Full=Amotoxin {ECO:0000313|EMBL:QOI90043.1}	QOI90043.1^Q:2-56,H:24-78^69.6%SCOV^96.5%COV^70.9%ID^E:7.8e-26^QOI90043.1 amotoxin [Amolops loloensis]
peptide_YY-like	90	YPPKPENPGEDASPEEMTKYLTALRHYINLVTRQRY		36	NPY	6			OF	C_AA068660.1	PV933928										189.693	TRINITY_DN15119_c0_g1_i1		1-PYY_PELRI^Q:1-36,H:1-36^100.0%SCOV^100.0%COV^100.0%ID^E:4.5e-21^PYY_PELRI Peptide YY-like	1-A0A8C5PWV3_9ANUR^Q:1-36,H:29-64^36.7%SCOV^100.0%COV^100.0%ID^E:5.2e-18^A0A8C5PWV3_9ANUR SubName: Full=Uncharacterized protein {ECO:0000313|Ensembl:ENSLLEP00000028925}; 2-A0A2G9P7P3_LITCT^Q:1-36,H:29-64^36.4%SCOV^100.0%COV^100.0%ID^E:5.4e-18^A0A2G9P7P3_LITCT SubName: Full=Peptide YY-A {ECO:0000313|EMBL:PIN99354.1}	1-P29204.1^Q:1-36,H:1-36^100.0%SCOV^100.0%COV^100.0%ID^E:4.1e-20^P29204.1 RecName: Full=Peptide YY-like; Short=PYY [Pelophylax ridibundus]; 2-XP_040186674.1^Q:1-36,H:29-64^36.4%SCOV^100.0%COV^100.0%ID^E:1.9e-19^XP_040186674.1 peptide YY [Rana temporaria] >XP_040186675.1 peptide YY [Rana temporaria] >PIN99354.1 Peptide YY-A [Lithobates catesbeianus]		[Lithobates catesbeianus][Pelophylax ridibundus][Rana temporaria][Odorrana grahami]: peptide_YY-like	[47]
7B2_granin_protein	91	HSPRSPDRVSEADIQRLLHGVMEELGIARPRVEYPAHQAMNLVGPQSIEGGAHEGLQHLGPYGNIPNIVAELTGDNIPKDFREDKGYPNPPNPCPVGKTGDGCLENTPDTAQFSKEYQLHQNLYDPEHNYPGVNKWNKKLLLEKIKGTSQRKKRMVNPYLQGQRLDNVVAKKSVPHFSGEEEE	N-terminal peptide: HSPRSPDRVSEADIQRLLHGVMEELGIARPRVEYPAHQAMNLVGPQSIEGGAHEGLQHLGPYGNIPNIVAELTGDNIPKDFREDKGYPNPPNPCPVGKTGDGCLENTPDTAQFSKEYQLHQNLYDPEHNYPGVNKWNKKLLLEKIKGTS; C-terminal peptide: SVPHFSGEEEE	183	7B2	7			OF	C_AA068644.1	PV933929										0.452	TRINITY_DN110119_c0_g1_i1		7B2_PANTR^Q:1-183,H:27-209^86.7%SCOV^100.0%COV^85.2%ID^E:1.2e-119^7B2_PANTR Neuroendocrine protein 7B2	1-Q8JHW8_PELRI^Q:1-183,H:27-209^87.6%SCOV^100.0%COV^100.0%ID^E:1.5e-135^Q8JHW8_PELRI Neuroendocrine protein 7B2 {ECO:0000256|ARBA:ARBA00019589}	1-AAM73872.1^Q:1-183,H:27-209^87.6%SCOV^100.0%COV^100.0%ID^E:5.3e-137^AAM73872.1 7B2 granin protein [Pelophylax ridibundus]		[Pelophylax ridibundus][Odorrana grahami]: 7B2_granin_protein
odorranain-BLP-4	92	QREYRAPHWAIGHFM		15	bombesin/neuromedin-B/ranatensin	8			OG			bombesin									1226.13	TRINITY_DN107353_c0_g1_i1;TRINITY_DN29_c0_g1_i1;TRINITY_DN593_c2_g1_i3;TRINITY_DN593_c2_g1_i4			1-A3E334_ODOGR^Q:1-15,H:50-64^20.8%SCOV^100.0%COV^100.0%ID^E:2.8e-04^A3E334_ODOGR SubName: Full=Odorranain-BLP-4 {ECO:0000313|EMBL:ABI24026.1}; 2-A3E333_ODOGR^Q:1-15,H:50-64^20.8%SCOV^100.0%COV^100.0%ID^E:2.8e-04^A3E333_ODOGR SubName: Full=Odorranain-BLP-4 {ECO:0000313|EMBL:ABI24025.1}; 3-A3E340_ODOGR^Q:1-15,H:50-64^20.8%SCOV^100.0%COV^100.0%ID^E:2.8e-04^A3E340_ODOGR SubName: Full=Odorranain-BLP-…	1-ABI24032.1^Q:1-15,H:50-64^20.8%SCOV^100.0%COV^100.0%ID^E:1.0e-05^ABI24032.1 odorranain-BLP-4 [Odorrana grahami]; 2-ABI24026.1^Q:1-15,H:50-64^20.8%SCOV^100.0%COV^100.0%ID^E:1.0e-05^ABI24026.1 odorranain-BLP-4 [Odorrana grahami]; 3-ABI24025.1^Q:1-15,H:50-64^20.8%SCOV^100.0%COV^100.0%ID^E:1.0e-05^ABI24025.1 odorranain-BLP-4 [Odorrana grahami]	Yes		[12]
odorranain-BLP-6	93	QNKSRAPQWAVGHFM		15	bombesin/neuromedin-B/ranatensin	8			OFP	C_AA068693.1	PV933901										0.454	TRINITY_DN40807_c0_g1_i1		RANA_LITPI^Q:3-15,H:46-58^15.9%SCOV^86.7%COV^69.2%ID^E:8.1e-02^RANA_LITPI Ranatensin	A0A6C2E149_9NEOB^Q:1-15,H:50-64^20.8%SCOV^100.0%COV^86.7%ID^E:7.4e-02^A0A6C2E149_9NEOB SubName: Full=Ranatensin-HLa {ECO:0000313|EMBL:VDD66064.1}	VDD66064.1^Q:1-15,H:50-64^20.8%SCOV^100.0%COV^86.7%ID^E:2.6e-03^VDD66064.1 ranatensin-HLa [Hylarana latouchii]
odorranain-BLP-7	94	QNKYRAPQWAVGHFM		15	bombesin/neuromedin-B/ranatensin	8			OGP	C_AA068684.1; C_AA068686.1; C_AA068703.1; C_AA068704.1; C_AA068715.1; C_AA068716.1	PV933902; PV933903; PV933904; PV933905; PV933906; PV933907										4598.93	TRINITY_DN3333_c1_g1_i3;TRINITY_DN3618_c0_g1_i1;TRINITY_DN593_c2_g1_i1;TRINITY_DN593_c2_g1_i2;TRINITY_DN9594_c0_g1_i1;TRINITY_DN9594_c0_g1_i2			A3E330_ODOGR^Q:1-15,H:50-64^20.8%SCOV^100.0%COV^86.7%ID^E:5.2e-02^A3E330_ODOGR SubName: Full=Odorranain-BLP-5 {ECO:0000313|EMBL:ABI24022.1}	ABI24022.1^Q:1-15,H:50-64^20.8%SCOV^100.0%COV^86.7%ID^E:1.9e-03^ABI24022.1 odorranain-BLP-5 [Odorrana grahami] >ABI24028.1 odorranain-BLP-5 [Odorrana grahami] >ABI24030.1 odorranain-BLP-5 [Odorrana grahami] >ABI24031.1 odorranain-BLP-5 [Odorrana grahami]
calcitonin-like_peptide_1-OG1	95	GCDLSTCATHNLVNELNKYDKTKPSSGGVGPESF		34	calcitonin	9			ODP	C_AA068673.1	PV933897										102.622	TRINITY_DN24491_c0_g1_i1		CTLP1_ODOSH^Q:1-33,H:1-33^97.1%SCOV^97.1%COV^93.9%ID^E:5.4e-19^CTLP1_ODOSH Calcitonin-like peptide 1 {ECO:0000303|Ref.1}		C0HJV0.1^Q:1-33,H:1-33^97.1%SCOV^97.1%COV^93.9%ID^E:5.0e-18^C0HJV0.1 RecName: Full=Calcitonin-like peptide 1; Short=OsCTLP-1 [Odorrana schmackeri]
OG-CATH1	96	KKCKGYRCRPVGSNSPISRYNNDTGNIFLPIGV		33	cathelicidin	10			ODP	C_AA068723.1; C_AA068724.1	PV933898; PV933899										6.266	TRINITY_DN988_c0_g1_i1;TRINITY_DN988_c0_g1_i2			A0A346P8R9_ODOLI^Q:1-33,H:130-162^20.4%SCOV^100.0%COV^75.8%ID^E:4.6e-10^A0A346P8R9_ODOLI SubName: Full=Cathelicidin family antimicrobial peptide OL-CATH1 {ECO:0000313|EMBL:AXR75913.1}	AXR75913.1^Q:1-33,H:130-162^20.4%SCOV^100.0%COV^75.8%ID^E:1.6e-11^AXR75913.1 cathelicidin family antimicrobial peptide OL-CATH1 [Odorrana livida]
OG-CATH2	97	KKCKFFCKVKKKIKSVGFQIPISIPFK		27	cathelicidin	10			OFP	C_AA068725.1	PV933900										3.79	TRINITY_DN988_c0_g1_i4			A0A411JK84_LITCT^Q:1-27,H:124-151^18.5%SCOV^100.0%COV^92.9%ID^E:3.5e-08^A0A411JK84_LITCT SubName: Full=Cathelicidin-RC1 {ECO:0000313|EMBL:QBC65430.1}	XP_040211154.1^Q:1-27,H:124-150^18.0%SCOV^100.0%COV^92.6%ID^E:1.1e-10^XP_040211154.1 antimicrobial protein CAP18-like isoform X3 [Rana temporaria] >XP_040211155.1 antimicrobial protein CAP18-like isoform X3 [Rana temporaria]
galanin	98	GWTLNSAGYLLGPHAIDNHRSFNDKHGLA		29	galanin	11			OF	C_AA068699.1	PV933930										0.485	TRINITY_DN52727_c0_g1_i1		1-GALA_PELRI^Q:1-29,H:1-29^100.0%SCOV^100.0%COV^100.0%ID^E:1.4e-17^GALA_PELRI Galanin	1-A0A2G9NC14_LITCT^Q:1-29,H:61-89^19.6%SCOV^100.0%COV^100.0%ID^E:5.5e-14^A0A2G9NC14_LITCT Galanin peptides {ECO:0000256|ARBA:ARBA00019079}	1-PIN88212.1^Q:1-29,H:61-89^19.6%SCOV^100.0%COV^100.0%ID^E:1.9e-15^PIN88212.1 hypothetical protein AB205_0050240 [Lithobates catesbeianus]; 2-P47216.1^Q:1-29,H:1-29^100.0%SCOV^100.0%COV^100.0%ID^E:1.3e-16^P47216.1 RecName: Full=Galanin [Pelophylax ridibundus] >AAB34641.1 galanin, GAL [Rana ridibunda=European green frogs, Peptide, 29 aa] [Pelophylax ridibundus]	Yes	[Lithobates catesbeianus][Pelophylax ridibundus][Odorrana grahami]: galanin	[50]
mesotocin-neurophysin_MT	99	CYIQNCPIGGKRSVLDIMDVRKCIPCGPRNKGHCFGPSICCGEELGCYFGTSETLRCQEENYLPSPCESGRKPCGNNGGNCAASGICCNHESCTVDPACEQDSVFS	Mesotocin: CYIQNCPIG; Neurophysin MT: SVLDIMDVRKCIPCGPRNKGHCFGPSICCGEELGCYFGTSETLRCQEENYLPSPCESGRKPCGNNGGNCAASGICCNHESCTVDPACEQDSVFS	106	vasopressin/oxytocin	12			OF	C_AA068697.1	PV933931										1.304	TRINITY_DN46746_c0_g1_i2		NEUM_BUFJA^Q:1-106,H:20-125^84.8%SCOV^100.0%COV^93.4%ID^E:6.7e-80^NEUM_BUFJA Mesotocin-neurophysin MT	F6X0Y1_XENTR^Q:1-106,H:20-125^84.8%SCOV^100.0%COV^96.2%ID^E:3.6e-79^F6X0Y1_XENTR SubName: Full=Oxytocin/neurophysin I prepropeptide {ECO:0000313|Ensembl:ENSXETP00000038991}	1-XP_018426203.1^Q:1-106,H:23-128^82.8%SCOV^100.0%COV^100.0%ID^E:1.5e-82^XP_018426203.1 PREDICTED: mesotocin-neurophysin MT [Nanorana parkeri]; 2-XP_040191435.1^Q:1-106,H:23-128^82.8%SCOV^100.0%COV^100.0%ID^E:1.5e-82^XP_040191435.1 mesotocin-neurophysin MT [Rana temporaria]		[Nanorana parkeri] [Rana temporaria][Odorrana grahami]: mesotocin-neurophysin_MT
insulin-like_growth_factor_II_isoform_X2	100	SIVSCQGETLCGGELVDTLQFVCGDRGFYFEKTTGRSNRRASRGIVEECCFRSCDLDLLETYCAKPVKNE		70	insulin	13			OF	C_AA068722.1	PV933932										0.372	TRINITY_DN98392_c0_g1_i1		IGF2B_XENLA^Q:8-70,H:61-123^29.0%SCOV^90.0%COV^87.3%ID^E:2.4e-37^IGF2B_XENLA Insulin-like growth factor II-B	A0A8J6EVR8_ELECQ^Q:8-70,H:52-114^44.7%SCOV^90.0%COV^95.2%ID^E:6.6e-39^A0A8J6EVR8_ELECQ IlGF domain-containing protein {ECO:0000259|SMART:SM00078}	1-XP_040184407.1^Q:1-70,H:49-118^32.9%SCOV^100.0%COV^100.0%ID^E:2.5e-47^XP_040184407.1 insulin-like growth factor II isoform X2 [Rana temporaria]		[Rana temporaria][Odorrana grahami]: insulin-like_growth_factor_II_isoform_X2
C-X-C_motif_chemokine_14-OG1	101	SKCKCSRKGPKIRFTDVQKLEIKPRHPYCEEKMIIHKTCWGLKEAL		46	intercrine alpha (chemokine CxC)	14			OFP	C_AA068667.1	PV933908										0.616	TRINITY_DN2072_c0_g1_i1		CXL14_MOUSE^Q:1-38,H:23-60^38.4%SCOV^82.6%COV^73.7%ID^E:1.0e-16^CXL14_MOUSE C-X-C motif chemokine 14	C1C478_LITCT^Q:1-35,H:23-57^35.7%SCOV^76.1%COV^100.0%ID^E:2.0e-18^C1C478_LITCT SubName: Full=C-X-C motif chemokine 14 {ECO:0000313|EMBL:ACO51788.1}	XP_018425877.1^Q:1-35,H:23-57^47.3%SCOV^76.1%COV^100.0%ID^E:3.8e-20^XP_018425877.1 PREDICTED: C-X-C motif chemokine 14 [Nanorana parkeri]
C-X-C_motif_chemokine_8-OG1	102	KPLVSAQELRCQCIKTESKQISGKHFLNLEVIPKGPHCKHVEVIATMKSGLQVCLEPSAPWVKKIIDRFLDS		72	intercrine alpha (chemokine CxC)	14			OFP	C_AA068664.1	PV933909										0.34	TRINITY_DN17623_c0_g1_i1		IL8_CHICK^Q:8-66,H:30-88^57.3%SCOV^81.9%COV^57.6%ID^E:1.1e-21^IL8_CHICK Interleukin-8	A0A8C5LLU7_9ANUR^Q:8-72,H:32-96^61.3%SCOV^90.3%COV^70.8%ID^E:6.0e-31^A0A8C5LLU7_9ANUR Interleukin-8 {ECO:0000256|ARBA:ARBA00019462, ECO:0000256|RuleBase:RU364007}	XP_040182332.1^Q:1-72,H:24-95^71.3%SCOV^100.0%COV^97.2%ID^E:4.3e-47^XP_040182332.1 interleukin-8-like [Rana temporaria]
C-X-C_motif_chemokine_8-OG2	103	KPLVSAQELRCQCIKTESKQISGKHFLNLEVIPKGPHCKHVEVIATMKSGLQVCLEPSAPWVKKIIDRFLDSAKTTSS		78	intercrine alpha (chemokine CxC)	14			OFP	C_AA068665.1	PV933910										11.869	TRINITY_DN17623_c0_g1_i2		IL8_CHICK^Q:8-77,H:30-99^68.0%SCOV^89.7%COV^51.4%ID^E:1.2e-22^IL8_CHICK Interleukin-8	A0A8C5LLU7_9ANUR^Q:8-78,H:32-102^67.0%SCOV^91.0%COV^69.0%ID^E:1.4e-33^A0A8C5LLU7_9ANUR Interleukin-8 {ECO:0000256|ARBA:ARBA00019462, ECO:0000256|RuleBase:RU364007}	XP_040182332.1^Q:1-78,H:24-101^77.2%SCOV^100.0%COV^97.4%ID^E:3.0e-51^XP_040182332.1 interleukin-8-like [Rana temporaria]
C-X-C_motif_chemokine_10-OG1	104	MSPLGRRRCHCIGRLSNSVDVKQIRKFEMFPESSRCEKVEVVAKMKNGEEKCLNPNSKLVKLILTRSGKASGK		73	intercrine alpha (chemokine CxC)	14			OFP	C_AA068687.1	PV933911										4.398	TRINITY_DN36485_c0_g1_i1			A0A8C5N0W2_9ANUR^Q:1-72,H:37-108^66.1%SCOV^98.6%COV^51.4%ID^E:3.8e-16^A0A8C5N0W2_9ANUR SCY domain-containing protein {ECO:0000259|SMART:SM00199}	XP_040183563.1^Q:1-73,H:22-94^77.7%SCOV^100.0%COV^93.2%ID^E:1.7e-43^XP_040183563.1 C-X-C motif chemokine 10-like [Rana temporaria]
C-X-C_motif_chemokine_10-OG2	105	MSPLGRRRCHCIGRLSNSVDVKQIRKFEMFPESSRCEKVEVVAKMKNGEEKCLNPNSKLVKLILTR		66	intercrine alpha (chemokine CxC)	14			OFP	C_AA068688.1	PV933912										0.2	TRINITY_DN36485_c0_g1_i3			A0A8C5QNJ6_9ANUR^Q:1-65,H:40-104^56.5%SCOV^98.5%COV^52.3%ID^E:3.4e-16^A0A8C5QNJ6_9ANUR SCY domain-containing protein {ECO:0000259|SMART:SM00199}	XP_040183563.1^Q:1-66,H:22-87^70.2%SCOV^100.0%COV^92.4%ID^E:9.4e-39^XP_040183563.1 C-X-C motif chemokine 10-like [Rana temporaria]
C-X-C_motif_chemokine_11-OG1	106	QQRQKGERCLCKNFSKKLNVRRTVKLEIFPPSPKCASEEYIATVKHPKGTKKAGPKTEKKCVSPAMKQVKAILDGKNGKKTQVIKHPSQKQ		91	intercrine alpha (chemokine CxC)	14			OFP	C_AA068701.1	PV933913										0.513	TRINITY_DN5647_c0_g1_i2			A0A2G9RDX0_LITCT^Q:1-91,H:21-112^82.1%SCOV^100.0%COV^78.3%ID^E:1.9e-38^A0A2G9RDX0_LITCT SCY domain-containing protein {ECO:0000259|Pfam:PF00048}	XP_040191836.1^Q:1-91,H:21-111^82.0%SCOV^100.0%COV^78.0%ID^E:2.8e-41^XP_040191836.1 C-X-C motif chemokine 11-6-like [Rana temporaria]
C-X-C_motif_chemokine_11-OG2	107	QQSQQGERCLCNTFSKKLDVKKTVKLEIFPPSPKCASEEYIATVKRPKGTKKAGSKTETKCVSPALKQVKAILAGKIKRKIQVIKHPSQKQ		91	intercrine alpha (chemokine CxC)	14			OFP	C_AA068700.1	PV933914										0.629	TRINITY_DN5647_c0_g1_i1			A0A2G9RDX0_LITCT^Q:1-91,H:21-112^82.1%SCOV^100.0%COV^81.5%ID^E:9.8e-41^A0A2G9RDX0_LITCT SCY domain-containing protein {ECO:0000259|Pfam:PF00048}	XP_040183607.1^Q:1-91,H:21-110^81.8%SCOV^100.0%COV^83.5%ID^E:8.4e-45^XP_040183607.1 C-X-C motif chemokine 10-like isoform X2 [Rana temporaria]
Note: Entries without references are from Uniprot or Nr databases. Empty cells in the Final mature peptide column indicate that the final mature peptide is the same as the peptide sequence in the corresponding cell in the Peptide column. Red cells indicate identical peptide sequences in the database. Peptide_CAMP_hit cells indicate matches in the CAMPR3 AMPs database. Peptide_in_Transcript column…

## Sheet: Table S3
Precursor protein sequences of identified ESPs in this study
Accession	ORF_shift_Protein	ORF_shift_Status	Full-length signal peptide	With_stop_codon	Transcript_abundance_for_Protein	Protein_in_Transcript	Protein	Protein_length	Signal_peptide	Signal_peptide_length	Intermediate_sequence	Intermediate_sequence_length	Propiece	Propiece_length	Peptide	Peptide_length	Residual_piece	Residual_piece_length	Final mature peptide	Peptide_name	PeptideID	Family	FamilyID	Sub_family	Sub_familyID	Source	GenBase accession number	GenBank accession number	Detected at protein level in this study	Protein_sprot_Top_hit	Protein_trembl_Top_hit	Protein_nr_Top_hit	Protein_Pfam_Top_hit	Protein_InterPro_hit	CDS	CDS_location	Transcript	Transcript_length	Identical to previously reported nucleic acid CDS regions	Identical to previously reported Transcript
TRINITY_DN175_c1_g1_i1.p1_ORF1	Y	Correctable	Y	Y	928.211	TRINITY_DN175_c1_g1_i1	MFTLKKSLLLLFFLATINLSLCEEERNAEEERRDDQDKMDVEMEKRFLPAAICLVIKTC	59	MFTLKKSLLLLFFLATINLSLC	22	EEERNAEEERRDDQDKMDVEMEKRFLPAAICLVIKTC	37	EEERNAEEERRDDQDKMDVEMEKR	24	FLPAAICLVIKTC	13		0		andersonin-Q	1	FSAP	1	andersonin-Q	1	OD	C_AA068663.1	PV933917		RLXN_LITCT^Q:1-59,H:1-66^100.0%SCOV^100.0%COV^74.2%ID^E:1.0e-23^RLXN_LITCT Ranalexin	E3SZR0_ODOAN^Q:1-59,H:1-59^100.0%SCOV^100.0%COV^98.3%ID^E:1.9e-31^E3SZR0_ODOAN SubName: Full=Andersonin-Q peptide {ECO:0000313|EMBL:ADP06195.1}	ADP06195.1^Q:1-59,H:1-59^100.0%SCOV^100.0%COV^98.3%ID^E:6.7e-33^ADP06195.1 andersonin-Q peptide precursor [Odorrana andersonii] >ADP06196.1 andersonin-Q peptide precursor [Odorrana andersonii]	PF03032.18^FSAP_sig_propep^Frog skin active peptide family signal and propeptide^1-45^E:1e-17	IPR004275^Frog antimicrobial peptide, propeptide	ATGTTCACCTTGAAGAAATCCCTGTTACTCCTTTTCTTCCTTGCGACCATCAATTTATCTCTCTGTGAGGAAGAGAGAAATGCCGAAGAAGAAAGAAGAGATGATCAAGATAAAATGGATGTTGAAATGGAAAAACGATTTTTGCCAGCAGCTATTTGTTTAGTTATCAAAACTTGTTGA	28-207	CACCAACTGAACTACCCGAACCCAAAGATGTTCACCTTGAAGAAATCCCTGTTACTCCTTTTCTTCCTTGCGACCATCAATTTATCTCTCTGTGAGGAAGAGAGAAATGCCGAAGAAGAAAGAAGAGATGATCAAGATAAAATGGATGTTGAAATGGAAAAACGATTTTTGCCAGCAGCTATTTGTTTAGTTATCAAAACTTGTTGAAACTTGAATTTTAAATCATCTGATGTGGAATATCATTTAGCTAAATGCACATCAGATGTCTTATAAAAAAATAAACATGTTGCATACACTGAAAAAAAA	306
TRINITY_DN142_c0_g1_i5.p1_ORF1	Y	Correctable	Y	Y	49.508	TRINITY_DN142_c0_g1_i5	MFTLKKSLLLLFFIGMISLSLCEQERDADEEENGVEDKVEDIKRSADQTGMNKAALSPIRFISKSV	66	MFTLKKSLLLLFFIGMISLSLC	22	EQERDADEEENGVEDKVEDIKRSADQTGMNKAALSPIRFISKSV	44	EQERDADEEENGVEDKVEDIKR	22	SADQTGMNKAALSPIRFISKSV	22		0		andersonin-R	2	FSAP	1	andersonin-R	2	OD	C_AA068658.1	PV933918		AMO2_AMOLO^Q:1-54,H:1-57^91.9%SCOV^81.8%COV^66.7%ID^E:1.5e-15^AMO2_AMOLO Amolopin-P2 {ECO:0000303|PubMed:18312859, ECO:0000312|EMBL:ACA09631.1}	1-E3SZR2_ODOAN^Q:1-66,H:1-66^100.0%SCOV^100.0%COV^100.0%ID^E:5.7e-36^E3SZR2_ODOAN SubName: Full=Andersonin-R peptide {ECO:0000313|EMBL:ADP06197.1}	1-ADP06197.1^Q:1-66,H:1-66^100.0%SCOV^100.0%COV^100.0%ID^E:2.0e-37^ADP06197.1 andersonin-R peptide precursor [Odorrana andersonii]	PF03032.18^FSAP_sig_propep^Frog skin active peptide family signal and propeptide^1-37^E:6e-18	IPR004275^Frog antimicrobial peptide, propeptide	ATGTTCACCTTGAAGAAATCCCTGTTACTCCTTTTCTTCATTGGAATGATCTCCTTATCTCTCTGTGAGCAAGAGAGAGATGCCGATGAAGAAGAAAACGGAGTGGAAGATAAAGTGGAGGACATAAAAAGAAGCGCGGACCAGACAGGAATGAACAAAGCTGCGCTGAGTCCAATACGTTTTATATCAAAAAGTGTTTAA	42-242	GGCTACATTCTCAGCACCAACTGAACTACCCGAGCTCAAAGATGTTCACCTTGAAGAAATCCCTGTTACTCCTTTTCTTCATTGGAATGATCTCCTTATCTCTCTGTGAGCAAGAGAGAGATGCCGATGAAGAAGAAAACGGAGTGGAAGATAAAGTGGAGGACATAAAAAGAAGCGCGGACCAGACAGGAATGAACAAAGCTGCGCTGAGTCCAATACGTTTTATATCAAAAAGTGTTTAATCTTAAAGATATCAGTTTGGAAATATCATTTAGCTAAATGCACAACAGAGTAAAGAATAAAAAAGTAACAAATTGAATTCCCTACTCTGCGCTTATTTAACCGTTTCAATACTGGGCACTTTTACCCATTTCCTGCCCAGGCCAATTTTCAGCTTCC…	473	Y
TRINITY_DN25_c0_g1_i2.p1_ORF1	Y	Identifiable	Y	Y	522.095	TRINITY_DN25_c0_g1_i2	MFTLKKFLLLLFFLGIVSSSPCFRKRDADEEGNEENGGEAKMEDIKRATALGIPPRGFLPIVNKFKDIILC	71	MFTLKKFLLLLFFLGIVSS	19	SPCFRKRDADEEGNEENGGEAKMEDIKRATALGIPPRGFLPIVNKFKDIILC	52	SPCFRKRDADEEGNEENGGEAKMEDIKR	28	ATALGIPPRGFLPIVNKFKDIILC	24		0		andersonin-S	3	FSAP	1	andersonin-S	3	OD	C_AA068676.1	PV933919		BRKRN_SYLVI^Q:1-60,H:1-54^93.1%SCOV^84.5%COV^68.3%ID^E:1.7e-15^BRKRN_SYLVI Ranakinin-N {ECO:0000303|PubMed:17994619}	E3SZR3_ODOAN^Q:1-71,H:1-71^100.0%SCOV^100.0%COV^98.6%ID^E:2.2e-42^E3SZR3_ODOAN SubName: Full=Andersonin-S peptide {ECO:0000313|EMBL:ADP06198.1}	ADP06198.1^Q:1-71,H:1-71^100.0%SCOV^100.0%COV^98.6%ID^E:7.8e-44^ADP06198.1 andersonin-S peptide precursor [Odorrana andersonii]	PF03032.18^FSAP_sig_propep^Frog skin active peptide family signal and propeptide^1-41^E:2.2e-12	IPR004275^Frog antimicrobial peptide, propeptide	ATGTTCACCTTGAAGAAATTCCTATTGCTCCTTTTCTTTCTTGGGATCGTCTCCTCATCTCCCTGTTTTAGAAAGAGAGATGCCGATGAAGAAGGAAATGAAGAAAATGGAGGGGAAGCTAAAATGGAAGACATAAAAAGAGCAACAGCCTTAGGCATTCCACCACGTGGGTTTCTACCAATAGTTAATAAGTTTAAGGATATAATACTTTGTTGA	91-306	CTGGGACTTCGGACCACACGGGCCAGATCTCCACTGAAGTCTTCCAGCTGTCTACATTCTAAGCACCAGCTGAACTACCCGAGCCCAAAGATGTTCACCTTGAAGAAATTCCTATTGCTCCTTTTCTTTCTTGGGATCGTCTCCTCATCTCCCTGTTTTAGAAAGAGAGATGCCGATGAAGAAGGAAATGAAGAAAATGGAGGGGAAGCTAAAATGGAAGACATAAAAAGAGCAACAGCCTTAGGCATTCCACCACGTGGGTTTCTACCAATAGTTAATAAGTTTAAGGATATAATACTTTGTTGAAAAGGTTAATTTTGAATTGGAGGTAATCTGATGTGGAATATTATTTAGC	355
TRINITY_DN836_c0_g1_i2.p1_ORF1	Y	Correctable	Y	Y	12.655	TRINITY_DN836_c0_g1_i2	MFTFKKSLLLLFFLGTISLSLCEEERDADEERRDDPAEYKDNGGEAEVKETKRQMFHLWYLRQMKNRKPMA	71	MFTFKKSLLLLFFLGTISLSLC	22	EEERDADEERRDDPAEYKDNGGEAEVKETKRQMFHLWYLRQMKNRKPMA	49	EEERDADEERRDDPAEYKDNGGEAEVKETKR	31	QMFHLWYLRQMKNRKPMA	18		0		andersonin-X-OG1	4	FSAP	1	andersonin-X	4	ODP	C_AA068710.1	PV933849		BR1S_ODOSH^Q:1-36,H:1-36^51.4%SCOV^50.7%COV^88.9%ID^E:9.1e-15^BR1S_ODOSH Brevinin-1S	E3SZS0_ODOAN^Q:1-71,H:1-71^100.0%SCOV^100.0%COV^93.0%ID^E:1.0e-38^E3SZS0_ODOAN SubName: Full=Andersonin-X peptide {ECO:0000313|EMBL:ADP06205.1}	ADP06205.1^Q:1-71,H:1-71^100.0%SCOV^100.0%COV^93.0%ID^E:3.6e-40^ADP06205.1 andersonin-X peptide precursor [Odorrana andersonii]	PF03032.18^FSAP_sig_propep^Frog skin active peptide family signal and propeptide^1-37^E:2.1e-16	IPR004275^Frog antimicrobial peptide, propeptide	ATGTTCACCTTTAAGAAATCCCTGTTACTCCTTTTCTTTCTTGGGACCATCTCCTTATCTCTCTGTGAGGAAGAGAGGGATGCAGATGAAGAAAGAAGAGATGATCCCGCTGAATATAAGGACAATGGAGGGGAAGCTGAAGTGAAAGAAACAAAAAGACAGATGTTTCATTTGTGGTATTTGAGACAAATGAAAAATAGGAAACCAATGGCGTAA	13-228	CCGAGCCCAAAGATGTTCACCTTTAAGAAATCCCTGTTACTCCTTTTCTTTCTTGGGACCATCTCCTTATCTCTCTGTGAGGAAGAGAGGGATGCAGATGAAGAAAGAAGAGATGATCCCGCTGAATATAAGGACAATGGAGGGGAAGCTGAAGTGAAAGAAACAAAAAGACAGATGTTTCATTTGTGGTATTTGAGACAAATGAAAAATAGGAAACCAATGGCGTAAATATTGAGTAGGAAGTCATCTGATGTGAAATATTATTTAGCTAAATGCACAACAGATGTCTAATAAAA	296
TRINITY_DN23413_c1_g1_i1.p2_ORF1	Y	Correctable	Y	Y	1.305	TRINITY_DN23413_c1_g1_i1	MFTLKKSLLLLFFPGTINLSLCEQARDADEEERSDDPDERDVEVEKRFLQLLAGLAANFLPSIS	64	MFTLKKSLLLLFFPGTINLSLC	22	EQARDADEEERSDDPDERDVEVEKRFLQLLAGLAANFLPSIS	42	EQARDADEEERSDDPDERDVEVEKR	25	FLQLLAGLAANFLPSIS	17		0		gaegurin-6-OG1	5	FSAP	1	brevinin-1E	5	OFP	C_AA068671.1	PV933850		BR1E_PELLE^Q:1-63,H:1-63^88.7%SCOV^98.4%COV^84.1%ID^E:5.7e-30^BR1E_PELLE Brevinin-1E	A6MAR9_ODOGR^Q:1-63,H:1-63^88.7%SCOV^98.4%COV^90.5%ID^E:2.6e-30^A6MAR9_ODOGR SubName: Full=Brevinin-1E-OG2 antimicrobial peptide {ECO:0000313|EMBL:ABG76224.1}	ABG76224.1^Q:1-63,H:1-63^88.7%SCOV^98.4%COV^90.5%ID^E:9.4e-32^ABG76224.1 brevinin-1E-OG2 antimicrobial peptide precursor [Odorrana grahami]	PF03032.18^FSAP_sig_propep^Frog skin active peptide family signal and propeptide^1-46^E:6.1e-17	IPR004275^Frog antimicrobial peptide, propeptide	ATGTTCACCTTGAAGAAATCCCTGTTACTCCTTTTTTTCCCTGGGACCATCAACTTATCTCTCTGTGAGCAAGCGAGAGATGCTGATGAGGAAGAAAGAAGCGATGATCCAGACGAAAGGGATGTTGAAGTGGAAAAACGATTTTTACAACTTCTTGCAGGTCTGGCTGCTAATTTCTTGCCGTCAATATCATGA	4-198	AAGATGTTCACCTTGAAGAAATCCCTGTTACTCCTTTTTTTCCCTGGGACCATCAACTTATCTCTCTGTGAGCAAGCGAGAGATGCTGATGAGGAAGAAAGAAGCGATGATCCAGACGAAAGGGATGTTGAAGTGGAAAAACGATTTTTACAACTTCTTGCAGGTCTGGCTGCTAATTTCTTGCCGTCAATATCATGAAACCTAACCAAAAAATGTTGAAACTTGTGCAAGCCCATAGTAATGCAGCTTAGGTTGAATAGCATTTAGCCAAAT	273
TRINITY_DN0_c1_g1_i24.p1	Y	Unchanged	Y	Y	1880.86	TRINITY_DN0_c1_g1_i24	MFTLKKSMLLLFFLGTISLSLCEQERDADEEERRDDPEERDVEVEKRFLPLLAGLAANFLPKLFCKITKKC	71	MFTLKKSMLLLFFLGTISLSLC	22	EQERDADEEERRDDPEERDVEVEKRFLPLLAGLAANFLPKLFCKITKKC	49	EQERDADEEERRDDPEERDVEVEKR	25	FLPLLAGLAANFLPKLFCKITKKC	24		0		brevinin-1E-OG3	6	FSAP	1	brevinin-1E	5	OG			Y	BR1E_PELLE^Q:1-71,H:1-71^100.0%SCOV^100.0%COV^80.3%ID^E:1.0e-34^BR1E_PELLE Brevinin-1E	A6MAS1_ODOGR^Q:1-71,H:1-71^100.0%SCOV^100.0%COV^97.2%ID^E:1.1e-33^A6MAS1_ODOGR SubName: Full=Brevinin-1E-OG3 antimicrobial peptide {ECO:0000313|EMBL:ABG76226.1}	ABG76226.1^Q:1-71,H:1-71^100.0%SCOV^100.0%COV^97.2%ID^E:3.9e-35^ABG76226.1 brevinin-1E-OG3 antimicrobial peptide precursor [Odorrana grahami]	PF03032.18^FSAP_sig_propep^Frog skin active peptide family signal and propeptide^1-46^E:1.2e-19`PF08018.14^Antimicrobial_1^Frog antimicrobial peptide^1-24^E:2.5e-13	IPR004275^Frog antimicrobial peptide, propeptide^IPR012520^Frog antimicrobial peptide, brevinin-1 type	ATGTTCACCTTGAAGAAATCCATGTTACTCCTTTTCTTTCTTGGAACCATCTCATTATCTCTCTGTGAGCAAGAGAGAGATGCTGATGAGGAAGAAAGAAGAGATGATCCAGAAGAAAGGGATGTTGAAGTGGAAAAACGATTTTTACCACTTCTTGCAGGTCTGGCTGCTAATTTCTTGCCGAAATTATTTTGTAAAATAACCAAAAAATGTTGA	123-338	CTTTACTCAGCTTCTTTATCTTTTATTATATAAGCAAGCCCCGTTCTTTGTAGAGTAGACCTCCACTGAAGTCTTCCAGCTGTCCACATTCTCATCACCAACTGAACTACCCGATCCCGAAGATGTTCACCTTGAAGAAATCCATGTTACTCCTTTTCTTTCTTGGAACCATCTCATTATCTCTCTGTGAGCAAGAGAGAGATGCTGATGAGGAAGAAAGAAGAGATGATCCAGAAGAAAGGGATGTTGAAGTGGAAAAACGATTTTTACCACTTCTTGCAGGTCTGGCTGCTAATTTCTTGCCGAAATTATTTTGTAAAATAACCAAAAAATGTTGAAACTTTGGCAATGGAATTGGAAATCATCTGATGTGGAATATCATTTAGCTAAATGCTAAAT…	447
TRINITY_DN0_c1_g1_i6.p1	N	Unchanged	Y	Y	610.168	TRINITY_DN0_c1_g1_i6	MFTLKKPLLLIVLLGIISLSLCEQERDADEEERRDDPEERDVEVEKRFLPLLAGLAANFLPKLFCKITKKC	71	MFTLKKPLLLIVLLGIISLSLC	22	EQERDADEEERRDDPEERDVEVEKRFLPLLAGLAANFLPKLFCKITKKC	49	EQERDADEEERRDDPEERDVEVEKR	25	FLPLLAGLAANFLPKLFCKITKKC	24		0		brevinin-1E-OG3	6	FSAP	1	brevinin-1E	5	OG			Y	B1HN1_ODOHA^Q:1-71,H:1-71^100.0%SCOV^100.0%COV^73.2%ID^E:1.3e-30^B1HN1_ODOHA Brevinin-1HN1 {ECO:0000303|PubMed:22450466}	D2K8D2_ODOAN^Q:1-71,H:1-71^100.0%SCOV^100.0%COV^91.5%ID^E:8.7e-31^D2K8D2_ODOAN SubName: Full=Brevinin-1-RAB2 antimicrobial peptide {ECO:0000313|EMBL:ACZ71278.1}	ACZ71278.1^Q:1-71,H:1-71^100.0%SCOV^100.0%COV^91.5%ID^E:3.1e-32^ACZ71278.1 brevinin-1-RAB2 antimicrobial peptide precursor [Odorrana andersonii] >ADP05750.1 brevinin-1-RAB2 peptide precursor [Odorrana andersonii] >ADP05751.1 brevinin-1-RAB2 peptide precursor [Odorrana andersonii]	PF03032.18^FSAP_sig_propep^Frog skin active peptide family signal and propeptide^1-46^E:4.1e-18`PF08018.14^Antimicrobial_1^Frog antimicrobial peptide^1-24^E:2.4e-13	IPR004275^Frog antimicrobial peptide, propeptide^IPR012520^Frog antimicrobial peptide, brevinin-1 type	ATGTTCACCTTGAAGAAACCCCTGTTACTGATTGTCCTTCTTGGGATCATCTCCTTATCTCTCTGTGAGCAAGAGAGAGATGCTGATGAGGAAGAAAGAAGAGATGATCCAGAAGAAAGGGATGTTGAAGTGGAAAAACGATTTTTACCACTTCTTGCAGGTCTGGCTGCTAATTTCTTGCCGAAATTATTTTGTAAAATAACCAAAAAATGTTGA	123-338	CTTTACTCAGCTTCTTTATCTTTTATTATATAAGCAAGCCCCGTTCTTTGTAGAGTAGACCTCCACTGAAGTCTTCCAGCTGTCCACATTCTCATCACCAACTGAACTACCCGATCCCGAAGATGTTCACCTTGAAGAAACCCCTGTTACTGATTGTCCTTCTTGGGATCATCTCCTTATCTCTCTGTGAGCAAGAGAGAGATGCTGATGAGGAAGAAAGAAGAGATGATCCAGAAGAAAGGGATGTTGAAGTGGAAAAACGATTTTTACCACTTCTTGCAGGTCTGGCTGCTAATTTCTTGCCGAAATTATTTTGTAAAATAACCAAAAAATGTTGAAACTTTGGCAATGGAATTGGAAATCATCTGATGTGGAATATCATTTAGCTAAATGCTAAAT…	447
TRINITY_DN23816_c1_g1_i1.p1_ORF1	Y	Correctable	Y	Y	447.752	TRINITY_DN23816_c1_g1_i1	MFTMKKSLLLLFFLGTINLSLCEQERDSDEEERRDDPEERDVEVEKRFLPLLSGLAANFLQKLFCKITKKC	71	MFTMKKSLLLLFFLGTINLSLC	22	EQERDSDEEERRDDPEERDVEVEKRFLPLLSGLAANFLQKLFCKITKKC	49	EQERDSDEEERRDDPEERDVEVEKR	25	FLPLLSGLAANFLQKLFCKITKKC	24		0		brevinin-1E-OG9	7	FSAP	1	brevinin-1E	5	OGP	C_AA068672.1	PV933851		BR1E_PELLE^Q:1-71,H:1-71^100.0%SCOV^100.0%COV^74.6%ID^E:4.8e-33^BR1E_PELLE Brevinin-1E	A6MAS2_ODOGR^Q:1-71,H:1-71^100.0%SCOV^100.0%COV^95.8%ID^E:3.1e-33^A6MAS2_ODOGR SubName: Full=Brevinin-1E-OG3 antimicrobial peptide {ECO:0000313|EMBL:ABG76227.1}	ABG76227.1^Q:1-71,H:1-71^100.0%SCOV^100.0%COV^95.8%ID^E:1.1e-34^ABG76227.1 brevinin-1E-OG3 antimicrobial peptide precursor [Odorrana grahami]	PF03032.18^FSAP_sig_propep^Frog skin active peptide family signal and propeptide^1-46^E:1.8e-18`PF08018.14^Antimicrobial_1^Frog antimicrobial peptide^1-24^E:4.2e-12	IPR004275^Frog antimicrobial peptide, propeptide^IPR012520^Frog antimicrobial peptide, brevinin-1 type	ATGTTCACCATGAAGAAATCCCTGTTACTCCTTTTTTTCCTTGGGACCATCAACTTATCTCTCTGTGAGCAAGAGAGAGATTCTGATGAGGAAGAAAGAAGAGATGATCCAGAAGAAAGGGATGTTGAAGTTGAAAAACGATTTTTACCACTTCTTTCAGGTCTGGCTGCTAATTTCTTGCAGAAATTATTTTGTAAAATAACCAAAAAATGTTGA	47-262	CAGCTGTCTACATTCTCAGCACCAACTGAACTACCCGAGCCCAAAGATGTTCACCATGAAGAAATCCCTGTTACTCCTTTTTTTCCTTGGGACCATCAACTTATCTCTCTGTGAGCAAGAGAGAGATTCTGATGAGGAAGAAAGAAGAGATGATCCAGAAGAAAGGGATGTTGAAGTTGAAAAACGATTTTTACCACTTCTTTCAGGTCTGGCTGCTAATTTCTTGCAGAAATTATTTTGTAAAATAACCAAAAAATGTTGAAACTTTGGCAATGGAATTGTAAATCATCTTATGTGGAATATCATTTAGCTAAATGCTAAATGTCTCATAACAAATAA	339
TRINITY_DN33233_c1_g1_i1.p2_ORF1	Y	Correctable	Y	Y	110.127	TRINITY_DN33233_c1_g1_i1	MFTMKKSLLLLFFLGTINLSLCEQETDADEEERRDEPEERDVEVEKRFLPLLEGLAANFLPKIFCKITTKR	71	MFTMKKSLLLLFFLGTINLSLC	22	EQETDADEEERRDEPEERDVEVEKRFLPLLEGLAANFLPKIFCKITTKR	49	EQETDADEEERRDEPEERDVEVEKR	25	FLPLLEGLAANFLPKIFCKITTKR	24		0		brevinin-1E-OG10	8	FSAP	1	brevinin-1E	5	OGP	C_AA068683.1	PV933852		BR1E_PELLE^Q:1-70,H:1-70^98.6%SCOV^98.6%COV^85.7%ID^E:1.0e-36^BR1E_PELLE Brevinin-1E	A6MAR9_ODOGR^Q:1-70,H:1-70^98.6%SCOV^98.6%COV^90.0%ID^E:1.4e-36^A6MAR9_ODOGR SubName: Full=Brevinin-1E-OG2 antimicrobial peptide {ECO:0000313|EMBL:ABG76224.1}	ABG76224.1^Q:1-70,H:1-70^98.6%SCOV^98.6%COV^90.0%ID^E:4.9e-38^ABG76224.1 brevinin-1E-OG2 antimicrobial peptide precursor [Odorrana grahami]	PF03032.18^FSAP_sig_propep^Frog skin active peptide family signal and propeptide^1-46^E:1.9e-18`PF08018.14^Antimicrobial_1^Frog antimicrobial peptide^1-23^E:8.4e-10	IPR004275^Frog antimicrobial peptide, propeptide^IPR012520^Frog antimicrobial peptide, brevinin-1 type	ATGTTCACCATGAAGAAATCCCTGTTACTCCTTTTTTTCCTTGGGACCATCAACTTATCTCTCTGTGAGCAAGAGACAGATGCGGATGAGGAAGAAAGAAGAGATGAGCCAGAAGAAAGGGATGTTGAAGTGGAAAAACGATTTTTACCACTTCTTGAAGGTCTGGCTGCTAATTTCTTGCCGAAAATATTTTGTAAAATAACCACAAAACGTTGA	12-227	CGAGCCCAAAGATGTTCACCATGAAGAAATCCCTGTTACTCCTTTTTTTCCTTGGGACCATCAACTTATCTCTCTGTGAGCAAGAGACAGATGCGGATGAGGAAGAAAGAAGAGATGAGCCAGAAGAAAGGGATGTTGAAGTGGAAAAACGATTTTTACCACTTCTTGAAGGTCTGGCTGCTAATTTCTTGCCGAAAATATTTTGTAAAATAACCACAAAACGTTGAAACTTTGGCAATGGAATTGGAAAGCAGCTGATGTGGAATATCATTTAGCTAGATGCACAACAGATGTCTTA	298
TRINITY_DN0_c1_g1_i14.p1,TRINITY_DN0_c1_g1_i4.p1	N	Unchanged	Y	Y	12528.2	TRINITY_DN0_c1_g1_i14;TRINITY_DN0_c1_g1_i4	MFTLKKSLLLLFFLGTISLSLCEEERDADEDDGVEVTEEEVKRGLLDTFKNLALNAAKSAGVSVLNSLSCKLSKTC	76	MFTLKKSLLLLFFLGTISLSLC	22	EEERDADEDDGVEVTEEEVKRGLLDTFKNLALNAAKSAGVSVLNSLSCKLSKTC	54	EEERDADEDDGVEVTEEEVKR	21	GLLDTFKNLALNAAKSAGVSVLNSLSCKLSKTC	33		0		brevinin-2GRa	9	FSAP	1	brevinin-2E	6	OG			Y	BR2IA_ODOIS^Q:1-76,H:1-76^100.0%SCOV^100.0%COV^89.5%ID^E:1.1e-40^BR2IA_ODOIS Brevinin-2ISa {ECO:0000303|PubMed:21193000}	1-A6MAU3_ODOGR^Q:1-76,H:1-76^100.0%SCOV^100.0%COV^100.0%ID^E:2.2e-42^A6MAU3_ODOGR SubName: Full=Brevinin-2E-OG6 antimicrobial peptide {ECO:0000313|EMBL:ABG76248.1}	1-ABG76248.1^Q:1-76,H:1-76^100.0%SCOV^100.0%COV^100.0%ID^E:7.8e-44^ABG76248.1 brevinin-2E-OG6 antimicrobial peptide precursor [Odorrana grahami]	PF03032.18^FSAP_sig_propep^Frog skin active peptide family signal and propeptide^1-45^E:1.8e-18`PF08023.15^Antimicrobial_2^Frog antimicrobial peptide^1-33^E:1.6e-12	IPR004275^Frog antimicrobial peptide, propeptide^IPR012521^Frog antimicrobial peptide, brevinin-2/esculentin type	ATGTTCACCTTGAAGAAATCCCTGTTACTCCTTTTCTTTCTTGGGACCATCTCCTTATCTCTCTGTGAGGAAGAGAGAGATGCTGATGAAGATGATGGAGTGGAAGTGACAGAGGAAGAAGTAAAAAGAGGTCTCCTGGATACATTCAAGAATCTGGCCCTTAATGCGGCCAAGAGTGCGGGTGTGAGTGTACTGAATTCATTATCTTGTAAACTTTCTAAAACATGTTAA	123-353	CTTTACTCAGCTTCTTTATCTTTTATTATATAAGCAAGCCCCGTTCTTTGTAGAGTAGACCTCCACTGAAGTCTTCCAGCTGTCCACATTCTCATCACCAACTGAACTACCCGATCCCGAAGATGTTCACCTTGAAGAAATCCCTGTTACTCCTTTTCTTTCTTGGGACCATCTCCTTATCTCTCTGTGAGGAAGAGAGAGATGCTGATGAAGATGATGGAGTGGAAGTGACAGAGGAAGAAGTAAAAAGAGGTCTCCTGGATACATTCAAGAATCTGGCCCTTAATGCGGCCAAGAGTGCGGGTGTGAGTGTACTGAATTCATTATCTTGTAAACTTTCTAAAACATGTTAAAACATGAATTGGAAGTCATCTGATGTGGAATATCATTTAGCTAAAT…	454 / 459
TRINITY_DN440_c40_g1_i1.p1	N	Not applicable	N	Y	46.229	TRINITY_DN440_c40_g1_i1	MNRKSSDVEVTEEEVKRGLLDTFKNMALNAAKSAGVSVLNALSCKLSKTC	50		0	MNRKSSDVEVTEEEVKRGLLDTFKNMALNAAKSAGVSVLNALSCKLSKTC		MNRKSSDVEVTEEEVKR	17	GLLDTFKNMALNAAKSAGVSVLNALSCKLSKTC	33		0		brevinin-2E-OG1	10	FSAP	1	brevinin-2E	6	OG			Y	BR2IA_ODOIS^Q:8-50,H:34-76^56.6%SCOV^86.0%COV^86.0%ID^E:1.7e-19^BR2IA_ODOIS Brevinin-2ISa {ECO:0000303|PubMed:21193000}	A6MAT0_ODOGR^Q:8-50,H:34-76^56.6%SCOV^86.0%COV^100.0%ID^E:4.0e-20^A6MAT0_ODOGR SubName: Full=Brevinin-2E-OG1 antimicrobial peptide {ECO:0000313|EMBL:ABG76235.1}	ABG76235.1^Q:8-50,H:34-76^56.6%SCOV^86.0%COV^100.0%ID^E:1.4e-21^ABG76235.1 brevinin-2E-OG1 antimicrobial peptide precursor [Odorrana grahami] >ABG76237.1 brevinin-2E-OG1 antimicrobial peptide precursor [Odorrana grahami]	PF08023.15^Antimicrobial_2^Frog antimicrobial peptide^1-33^E:2.7e-12	IPR012521^Frog antimicrobial peptide, brevinin-2/esculentin type	ATGAATAGGAAGTCATCTGATGTGGAAGTGACAGAGGAAGAAGTAAAAAGAGGTCTCCTGGATACATTCAAGAATATGGCCCTTAATGCGGCCAAGAGTGCGGGTGTGAGTGTACTGAATGCATTATCTTGTAAACTTTCTAAAACATGTTAA	153-305	ATAGGAAGTCATCTGATGTGGAAGTGACAGAGGAAGAAGTAAAAAGAGGTCTCCTGGATACATTCAAGAATATGGCCCTTAATGCGGCCAAGAGTGCGGGTGTGAGTGTACTGAATGCATTATCTTGTAAACTTTCTAAAACATGTTAAAACATGAATAGGAAGTCATCTGATGTGGAAGTGACAGAGGAAGAAGTAAAAAGAGGTCTCCTGGATACATTCAAGAATATGGCCCTTAATGCGGCCAAGAGTGCGGGTGTGAGTGTACTGAATGCATTATCTTGTAAACTTTCTAAAACATGTTAAAACATGAATAGGAAGTCATCTGATGTGGAATATCATTTAGCTAAATGCTAAATGTCTGATAA	367
TRINITY_DN6490_c1_g1_i1.p1	Y	Unchanged	Y	Y	8.101	TRINITY_DN6490_c1_g1_i1	MFTMKKSVLLLFFLGTISISLCEEERDADEDYGVEVTEEEVKRGLLDTFKNLALNAATSAGVCVRNSLSRKLSKTC	76	MFTMKKSVLLLFFLGTISISLC	22	EEERDADEDYGVEVTEEEVKRGLLDTFKNLALNAATSAGVCVRNSLSRKLSKTC	54	EEERDADEDYGVEVTEEEVKR	21	GLLDTFKNLALNAATSAGVCVRNSLSRKLSKTC	33		0		brevinin-2E-OG8	11	FSAP	1	brevinin-2E	6	OGP	C_AA068708.1	PV933853		BR2IA_ODOIS^Q:1-76,H:1-76^100.0%SCOV^100.0%COV^81.6%ID^E:1.2e-35^BR2IA_ODOIS Brevinin-2ISa {ECO:0000303|PubMed:21193000}	A6MBT9_ODOGR^Q:1-76,H:1-76^100.0%SCOV^100.0%COV^90.8%ID^E:4.8e-37^A6MBT9_ODOGR SubName: Full=Brevinin-2E-OG6 antimicrobial peptide {ECO:0000313|EMBL:ABG76594.1}	ABG76594.1^Q:1-76,H:1-76^100.0%SCOV^100.0%COV^90.8%ID^E:1.7e-38^ABG76594.1 brevinin-2E-OG6 antimicrobial peptide precursor [Odorrana grahami]	PF03032.18^FSAP_sig_propep^Frog skin active peptide family signal and propeptide^1-45^E:1.5e-16`PF08023.15^Antimicrobial_2^Frog antimicrobial peptide^1-33^E:4.7e-06	IPR004275^Frog antimicrobial peptide, propeptide^IPR012521^Frog antimicrobial peptide, brevinin-2/esculentin type	ATGTTCACCATGAAGAAATCCGTGTTACTCCTTTTCTTTCTTGGGACAATATCAATATCTCTCTGTGAAGAAGAGAGAGATGCTGATGAAGATTATGGAGTGGAAGTGACAGAAGAAGAAGTAAAAAGAGGTCTCCTGGATACCTTCAAGAATCTGGCCCTTAATGCGGCCACGAGTGCGGGGGTGTGTGTACGGAATTCATTATCTCGTAAACTTTCTAAAACATGTTAA	25-255	ACCAACTGAACTACCCGTCCAAAGATGTTCACCATGAAGAAATCCGTGTTACTCCTTTTCTTTCTTGGGACAATATCAATATCTCTCTGTGAAGAAGAGAGAGATGCTGATGAAGATTATGGAGTGGAAGTGACAGAAGAAGAAGTAAAAAGAGGTCTCCTGGATACCTTCAAGAATCTGGCCCTTAATGCGGCCACGAGTGCGGGGGTGTGTGTACGGAATTCATTATCTCGTAAACTTTCTAAAACATGTTAAAACATGAAGTGTAAGTCATC	275
TRINITY_DN0_c1_g1_i16.p1	Y	Unchanged	Y	Y	1.023	TRINITY_DN0_c1_g1_i16	MFTLKKSMLLLFFLGTISLSLCEQERAADEDEGNEIKRGLFSKFAGKGIKDLIFKGVKHIGKEVGMDVIRTGIDVAGCKIKGEC	84	MFTLKKSMLLLFFLGTISLSLC	22	EQERAADEDEGNEIKRGLFSKFAGKGIKDLIFKGVKHIGKEVGMDVIRTGIDVAGCKIKGEC	62	EQERAADEDEGNEIKR	16	GLFSKFAGKGIKDLIFKGVKHIGKEVGMDVIRTGIDVAGCKIKGEC	46		0		esculentin-1-OG5	12	FSAP	1	esculentin-1	7	OG			Y	ES1IA_ODOIS^Q:1-84,H:1-84^100.0%SCOV^100.0%COV^84.5%ID^E:1.1e-46^ES1IA_ODOIS Esculentin-1SIa {ECO:0000303|PubMed:21193000}	A6MAW2_ODOGR^Q:1-84,H:1-84^100.0%SCOV^100.0%COV^92.9%ID^E:1.1e-48^A6MAW2_ODOGR SubName: Full=Esculentin-1-OG5 antimicrobial peptide {ECO:0000313|EMBL:ABG76267.1}	ABG76267.1^Q:1-84,H:1-84^100.0%SCOV^100.0%COV^92.9%ID^E:3.8e-50^ABG76267.1 esculentin-1-OG5 antimicrobial peptide precursor [Odorrana grahami]	PF03032.18^FSAP_sig_propep^Frog skin active peptide family signal and propeptide^1-36^E:2.9e-18`PF08023.15^Antimicrobial_2^Frog antimicrobial peptide^2-33^E:0.00032	IPR004275^Frog antimicrobial peptide, propeptide	ATGTTCACCTTGAAGAAATCCATGTTACTCCTTTTCTTTCTTGGAACCATCTCATTATCTCTCTGTGAGCAAGAGAGAGCTGCCGATGAAGATGAGGGAAACGAAATAAAAAGAGGGCTTTTCTCCAAATTTGCCGGGAAAGGGATTAAGGATTTGATCTTCAAAGGGGTCAAGCACATAGGCAAGGAAGTTGGCATGGATGTGATCAGAACTGGGATAGATGTTGCAGGTTGTAAAATTAAAGGTGAATGTTAA	123-377	CTTTACTCAGCTTCTTTATCTTTTATTATATAAGCAAGCCCCGTTCTTTGTAGAGTAGACCTCCACTGAAGTCTTCCAGCTGTCCACATTCTCATCACCAACTGAACTACCCGATCCCGAAGATGTTCACCTTGAAGAAATCCATGTTACTCCTTTTCTTTCTTGGAACCATCTCATTATCTCTCTGTGAGCAAGAGAGAGCTGCCGATGAAGATGAGGGAAACGAAATAAAAAGAGGGCTTTTCTCCAAATTTGCCGGGAAAGGGATTAAGGATTTGATCTTCAAAGGGGTCAAGCACATAGGCAAGGAAGTTGGCATGGATGTGATCAGAACTGGGATAGATGTTGCAGGTTGTAAAATTAAAGGTGAATGTTAAAACCTGAATTGAAAGTCATCTG…	458
TRINITY_DN0_c1_g1_i18.p1	N	Unchanged	Y	Y	2679.39	TRINITY_DN0_c1_g1_i18	MFTLKKPLLLIVLLGIISLSLCEQERAADEDEGNEIKRGLFSKFAGKGIKDLIFKGVKHIGKEVGMDVIRTGIDVAGCKIKGEC	84	MFTLKKPLLLIVLLGIISLSLC	22	EQERAADEDEGNEIKRGLFSKFAGKGIKDLIFKGVKHIGKEVGMDVIRTGIDVAGCKIKGEC	62	EQERAADEDEGNEIKR	16	GLFSKFAGKGIKDLIFKGVKHIGKEVGMDVIRTGIDVAGCKIKGEC	46		0		esculentin-1-OG5	12	FSAP	1	esculentin-1	7	OG			Y	ES1IA_ODOIS^Q:1-84,H:1-84^100.0%SCOV^100.0%COV^91.7%ID^E:2.4e-50^ES1IA_ODOIS Esculentin-1SIa {ECO:0000303|PubMed:21193000}	A6MAV1_ODOGR^Q:1-84,H:1-84^100.0%SCOV^100.0%COV^97.6%ID^E:2.7e-51^A6MAV1_ODOGR SubName: Full=Esculentin-1-OG5 antimicrobial peptide {ECO:0000313|EMBL:ABG76256.1}	ABG76256.1^Q:1-84,H:1-84^100.0%SCOV^100.0%COV^97.6%ID^E:9.6e-53^ABG76256.1 esculentin-1-OG5 antimicrobial peptide precursor [Odorrana grahami]	PF03032.18^FSAP_sig_propep^Frog skin active peptide family signal and propeptide^1-36^E:1.7e-16`PF08023.15^Antimicrobial_2^Frog antimicrobial peptide^2-33^E:0.00033	IPR004275^Frog antimicrobial peptide, propeptide	ATGTTCACCTTGAAGAAACCCCTGTTACTGATTGTCCTTCTTGGGATCATCTCCCTATCTCTCTGTGAGCAAGAGAGAGCTGCCGATGAAGATGAGGGAAACGAAATAAAAAGAGGGCTTTTCTCCAAATTTGCCGGGAAAGGGATTAAGGATTTGATCTTCAAAGGGGTCAAGCACATAGGCAAGGAAGTTGGCATGGATGTGATCAGAACTGGGATAGATGTTGCAGGTTGTAAAATTAAAGGTGAATGTTAA	123-377	CTTTACTCAGCTTCTTTATCTTTTATTATATAAGCAAGCCCCGTTCTTTGTAGAGTAGACCTCCACTGAAGTCTTCCAGCTGTCCACATTCTCATCACCAACTGAACTACCCGATCCCGAAGATGTTCACCTTGAAGAAACCCCTGTTACTGATTGTCCTTCTTGGGATCATCTCCCTATCTCTCTGTGAGCAAGAGAGAGCTGCCGATGAAGATGAGGGAAACGAAATAAAAAGAGGGCTTTTCTCCAAATTTGCCGGGAAAGGGATTAAGGATTTGATCTTCAAAGGGGTCAAGCACATAGGCAAGGAAGTTGGCATGGATGTGATCAGAACTGGGATAGATGTTGCAGGTTGTAAAATTAAAGGTGAATGTTAAAACCTGAATTGAAAGTCATCTG…	458
TRINITY_DN81_c0_g1_i1.p1_ORF2	Y	Identifiable	Y	Y	9451.28	TRINITY_DN81_c0_g1_i1	MFTLKKPLLLIVLLGIISLSLCEQERAADEDEGSEIKRGLFSKFAGKGIKDLIFKGVKHIGKEVGMDVIRTGIDVAGCKIKGEC	84	MFTLKKPLLLIVLLGIISLSLC	22	EQERAADEDEGSEIKRGLFSKFAGKGIKDLIFKGVKHIGKEVGMDVIRTGIDVAGCKIKGEC	62	EQERAADEDEGSEIKR	16	GLFSKFAGKGIKDLIFKGVKHIGKEVGMDVIRTGIDVAGCKIKGEC	46		0		esculentin-1-OG5	12	FSAP	1	esculentin-1	7	OG			Y	ES1IA_ODOIS^Q:1-84,H:1-84^100.0%SCOV^100.0%COV^92.9%ID^E:8.3e-51^ES1IA_ODOIS Esculentin-1SIa {ECO:0000303|PubMed:21193000}	A6MAV1_ODOGR^Q:1-84,H:1-84^100.0%SCOV^100.0%COV^98.8%ID^E:9.4e-52^A6MAV1_ODOGR SubName: Full=Esculentin-1-OG5 antimicrobial peptide {ECO:0000313|EMBL:ABG76256.1}	ABG76256.1^Q:1-84,H:1-84^100.0%SCOV^100.0%COV^98.8%ID^E:3.3e-53^ABG76256.1 esculentin-1-OG5 antimicrobial peptide precursor [Odorrana grahami]	PF03032.18^FSAP_sig_propep^Frog skin active peptide family signal and propeptide^1-37^E:2.6e-16`PF08023.15^Antimicrobial_2^Frog antimicrobial peptide^2-33^E:0.00033	IPR004275^Frog antimicrobial peptide, propeptide	ATGTTCACCTTGAAGAAACCCCTGTTACTGATTGTCCTTCTTGGGATCATCTCCTTATCTCTCTGTGAGCAAGAGAGAGCTGCCGATGAAGATGAGGGAAGCGAAATAAAAAGAGGTCTTTTCTCCAAATTTGCCGGGAAAGGGATTAAGGATTTGATCTTCAAAGGGGTCAAGCACATAGGCAAGGAAGTTGGCATGGATGTGATCAGAACTGGGATAGATGTTGCAGGTTGTAAAATTAAAGGTGAATGTTAA	108-362	GGGTCAAGCACATAGGCAAGGAAATTGGCATGGATGTGATCAGAACTCCACTGAAGTCTTCCAGCTGTCTGCATTCTCAGCACCAACTGAACTACCCGAGCCCAAAGATGTTCACCTTGAAGAAACCCCTGTTACTGATTGTCCTTCTTGGGATCATCTCCTTATCTCTCTGTGAGCAAGAGAGAGCTGCCGATGAAGATGAGGGAAGCGAAATAAAAAGAGGTCTTTTCTCCAAATTTGCCGGGAAAGGGATTAAGGATTTGATCTTCAAAGGGGTCAAGCACATAGGCAAGGAAGTTGGCATGGATGTGATCAGAACTGGGATAGATGTTGCAGGTTGTAAAATTAAAGGTGAATGTTAAAACCTGAATTGAAAGTCATCTGATGTGGAATAAAATT…	566
TRINITY_DN259_c0_g1_i1.p1_ORF1	Y	Identifiable	Y	Y	166.73	TRINITY_DN259_c0_g1_i1	MFTLKKPLLLIVLLGIISLSQCEQERAADEDAGSEIKRGLFSKFAGKGVKNFLIKGGKHIGKEVGMDVIRTGIDVAGCKIKVEC	84	MFTLKKPLLLIVLLGIISLSQC	22	EQERAADEDAGSEIKRGLFSKFAGKGVKNFLIKGGKHIGKEVGMDVIRTGIDVAGCKIKVEC	62	EQERAADEDAGSEIKR	16	GLFSKFAGKGVKNFLIKGGKHIGKEVGMDVIRTGIDVAGCKIKVEC	46		0		esculentin-1-OG12	13	FSAP	1	esculentin-1	7	OGP	C_AA068675.1	PV933854		ES1IA_ODOIS^Q:1-84,H:1-84^100.0%SCOV^100.0%COV^88.1%ID^E:1.9e-47^ES1IA_ODOIS Esculentin-1SIa {ECO:0000303|PubMed:21193000}	E1AWC0_ODOMA^Q:1-84,H:1-84^100.0%SCOV^100.0%COV^94.0%ID^E:1.2e-47^E1AWC0_ODOMA SubName: Full=Esculentin-1-MG2 antimicrobial peptide {ECO:0000313|EMBL:ADM34192.1}	ABG76263.1^Q:1-84,H:1-84^100.0%SCOV^100.0%COV^94.0%ID^E:4.4e-49^ABG76263.1 esculentin-1-OG2 antimicrobial peptide precursor [Odorrana grahami] >ADM34192.1 esculentin-1-MG2 antimicrobial peptide precursor [Odorrana margaretae] >ADM34288.1 esculentin-1-OG2 antimicrobial peptide precursor [Odorrana margaretae]	PF03032.18^FSAP_sig_propep^Frog skin active peptide family signal and propeptide^1-37^E:2.1e-14	IPR004275^Frog antimicrobial peptide, propeptide	ATGTTCACCTTGAAGAAACCCCTGTTACTGATTGTCCTTCTTGGGATCATCTCCTTATCCCAATGTGAGCAAGAGAGAGCTGCCGATGAAGATGCGGGAAGCGAAATAAAAAGAGGGCTTTTCTCCAAATTTGCCGGGAAAGGGGTTAAGAATTTCTTAATCAAAGGGGGCAAGCACATAGGCAAGGAAGTTGGCATGGATGTGATCAGAACTGGGATAGATGTTGCAGGTTGTAAAATTAAAGTTGAATGTTAA	98-352	GGTCAAGCACATAGGCAAGGAAGCTGACGTGCGAACTGCAGGGAAATCTTCCAGCTGTGTACATCCCGGGCGCCGCCGGAACTACCCAAGACCAAAGATGTTCACCTTGAAGAAACCCCTGTTACTGATTGTCCTTCTTGGGATCATCTCCTTATCCCAATGTGAGCAAGAGAGAGCTGCCGATGAAGATGCGGGAAGCGAAATAAAAAGAGGGCTTTTCTCCAAATTTGCCGGGAAAGGGGTTAAGAATTTCTTAATCAAAGGGGGCAAGCACATAGGCAAGGAAGTTGGCATGGATGTGATCAGAACTGGGATAGATGTTGCAGGTTGTAAAATTAAAGTTGAATGTTAAAACCTGAATTGAAATTCATCTGATGTGGAATAAAATTCAGCTAAATG…	430
TRINITY_DN4249_c0_g1_i1.p2_ORF1	Y	Correctable	Y	Y	2105.21	TRINITY_DN4249_c0_g1_i1	MFTLKKPLLLIVLLGIISLALCEQERAADEDEGNEIKRGLFSKFSGKGIKNF	52	MFTLKKPLLLIVLLGIISLALC	22	EQERAADEDEGNEIKRGLFSKFSGKGIKNF	30	EQERAADEDEGNEIKR	16	GLFSKFSGKGIKNF	14		0		esculentin-1-OG13	14	FSAP	1	esculentin-1	7	OGP	C_AA068694.1	PV933855		ES1IA_ODOIS^Q:1-51,H:1-51^60.7%SCOV^98.1%COV^92.2%ID^E:5.5e-27^ES1IA_ODOIS Esculentin-1SIa {ECO:0000303|PubMed:21193000}	A6MAV9_ODOGR^Q:1-52,H:1-52^61.9%SCOV^100.0%COV^96.2%ID^E:1.5e-26^A6MAV9_ODOGR SubName: Full=Esculentin-1-OG3 antimicrobial peptide {ECO:0000313|EMBL:ABG76264.1}	ABX58800.1^Q:1-52,H:1-52^61.9%SCOV^100.0%COV^96.2%ID^E:5.3e-28^ABX58800.1 esculentin-1-OG11 antimicrobial peptide precursor [Odorrana grahami]	PF03032.18^FSAP_sig_propep^Frog skin active peptide family signal and propeptide^1-36^E:8.1e-16	IPR004275^Frog antimicrobial peptide, propeptide	ATGTTCACCTTGAAGAAACCCCTGTTACTGATTGTCCTTCTTGGGATCATCTCCTTAGCTCTCTGTGAGCAAGAGAGAGCTGCCGATGAAGATGAGGGAAACGAAATAAAAAGAGGGCTTTTCTCCAAATTTTCCGGGAAAGGGATTAAGAATTTCTGA	23-181	ACTGAACTACCCGAGCCCAAAGATGTTCACCTTGAAGAAACCCCTGTTACTGATTGTCCTTCTTGGGATCATCTCCTTAGCTCTCTGTGAGCAAGAGAGAGCTGCCGATGAAGATGAGGGAAACGAAATAAAAAGAGGGCTTTTCTCCAAATTTTCCGGGAAAGGGATTAAGAATTTCTGAATCAAAGGGGTCAAGCACATAGGCAAGGAAGTTGGGATGGATGTGATCAGAACTGGGATAGATGGTGCAGGTTGTAAAATTAAAGGTGAATGTTAAAGCCTGAATTGAAAGTCATCTGATGTGGAATAAAATTTAGCTAAATGATAAATGTATC	335
TRINITY_DN12856_c2_g1_i1.p1_ORF1	Y	Correctable	Y	Y	0.268	TRINITY_DN12856_c2_g1_i1	MFTLKKPLILIVLLGIISLSLCEQERAADEDEGSEIKRGLFSKFAGKVIKDLLFKGVKHIGKEVGMDVIRTGIDVAGYKIKGDCSNLN	88	MFTLKKPLILIVLLGIISLSLC	22	EQERAADEDEGSEIKRGLFSKFAGKVIKDLLFKGVKHIGKEVGMDVIRTGIDVAGYKIKGDCSNLN	66	EQERAADEDEGSEIKR	16	GLFSKFAGKVIKDLLFKGVKHIGKEVGMDVIRTGIDVAGYKIKGDCSNLN	50		0		esculentin-1-OG14	15	FSAP	1	esculentin-1	7	OGP	C_AA068651.1	PV933856		ES1IA_ODOIS^Q:1-84,H:1-84^100.0%SCOV^95.5%COV^89.3%ID^E:1.1e-47^ES1IA_ODOIS Esculentin-1SIa {ECO:0000303|PubMed:21193000}	A6MAV1_ODOGR^Q:1-84,H:1-84^100.0%SCOV^95.5%COV^92.9%ID^E:5.1e-48^A6MAV1_ODOGR SubName: Full=Esculentin-1-OG5 antimicrobial peptide {ECO:0000313|EMBL:ABG76256.1}	ABG76256.1^Q:1-84,H:1-84^100.0%SCOV^95.5%COV^92.9%ID^E:1.8e-49^ABG76256.1 esculentin-1-OG5 antimicrobial peptide precursor [Odorrana grahami]	PF03032.18^FSAP_sig_propep^Frog skin active peptide family signal and propeptide^1-37^E:1.6e-15	IPR004275^Frog antimicrobial peptide, propeptide	ATGTTCACCTTGAAGAAACCCCTGATACTGATTGTCCTTCTTGGGATCATCTCCTTATCCCTCTGTGAGCAAGAGAGAGCTGCCGACGAAGATGAGGGAAGCGAAATAAAAAGAGGTCTTTTCTCCAAATTTGCCGGGAAAGTGATTAAGGATTTGCTCTTCAAAGGGGTCAAGCACATAGGCAAGGAAGTTGGCATGGATGTGATCAGAACTGGGATAGATGTTGCAGGTTATAAAATTAAAGGTGACTGTTCAAACCTGAATTGA	22-288	CGGGACTACTCGAGCCCAAAGATGTTCACCTTGAAGAAACCCCTGATACTGATTGTCCTTCTTGGGATCATCTCCTTATCCCTCTGTGAGCAAGAGAGAGCTGCCGACGAAGATGAGGGAAGCGAAATAAAAAGAGGTCTTTTCTCCAAATTTGCCGGGAAAGTGATTAAGGATTTGCTCTTCAAAGGGGTCAAGCACATAGGCAAGGAAGTTGGCATGGATGTGATCAGAACTGGGATAGATGTTGCAGGTTATAAAATTAAAGGTGACTGTTCAAACCTGAATTGAAAGTCAACTGATGTGGAATCAAAATTAG	316
TRINITY_DN96_c0_g1_i2.p1	N	Unchanged	Y	Y	23.032	TRINITY_DN96_c0_g1_i2	MFTLKKSLLLFFFLGTISLSLCEQERSADEDDGGEMKGEEAKRGIFAILKIATKLIGKTLAKAAGKAGTGLLACKAAKEC	80	MFTLKKSLLLFFFLGTISLSLC	22	EQERSADEDDGGEMKGEEAKRGIFAILKIATKLIGKTLAKAAGKAGTGLLACKAAKEC	58	EQERSADEDDGGEMKGEEAKR	21	GIFAILKIATKLIGKTLAKAAGKAGTGLLACKAAKEC	37		0		esculentin-2-RA1	16	FSAP	1	esculentin-2	8	OD	C_AA068719.1	PV933920	Y	E2SN1_SYLSP^Q:1-80,H:1-76^100.0%SCOV^100.0%COV^68.8%ID^E:1.3e-29^E2SN1_SYLSP Esculentin-2SN1 {ECO:0000303|PubMed:24055160}	E3SYM4_ODOAN^Q:1-80,H:1-80^100.0%SCOV^100.0%COV^95.0%ID^E:1.8e-43^E3SYM4_ODOAN SubName: Full=Esculentin-2-RA1 peptide {ECO:0000313|EMBL:ADP05809.1}	ADP05809.1^Q:1-80,H:1-80^100.0%SCOV^100.0%COV^95.0%ID^E:6.2e-45^ADP05809.1 esculentin-2-RA1 peptide precursor [Odorrana andersonii] >ADP05810.1 esculentin-2-RA1 peptide precursor [Odorrana andersonii]	PF03032.18^FSAP_sig_propep^Frog skin active peptide family signal and propeptide^1-43^E:8.6e-18	IPR004275^Frog antimicrobial peptide, propeptide	ATGTTCACCTTGAAGAAATCCTTGTTACTCTTTTTCTTTCTTGGGACCATCTCCTTATCTCTCTGTGAGCAAGAGAGATCTGCCGATGAAGACGATGGAGGGGAAATGAAAGGGGAAGAAGCGAAAAGAGGCATTTTCGCAATACTTAAAATTGCAACCAAGTTGATTGGCAAGACTCTGGCCAAGGCAGCAGGCAAGGCTGGGACGGGACTTTTGGCTTGTAAAGCTGCCAAAGAATGTTAA	117-359	TCACAGAGAGATAAGGAGATGGTTCCAAGAAAGAAAAGGAGTAACATGGAAGACCTCCACTGAAATCTTTCAGCTGTCTACATTCTCAGCACCAACCAAACTACCCAAGCCCAAAGATGTTCACCTTGAAGAAATCCTTGTTACTCTTTTTCTTTCTTGGGACCATCTCCTTATCTCTCTGTGAGCAAGAGAGATCTGCCGATGAAGACGATGGAGGGGAAATGAAAGGGGAAGAAGCGAAAAGAGGCATTTTCGCAATACTTAAAATTGCAACCAAGTTGATTGGCAAGACTCTGGCCAAGGCAGCAGGCAAGGCTGGGACGGGACTTTTGGCTTGTAAAGCTGCCAAAGAATGTTAAAACATGAATTGGAAATCATCTGATGTGGAATATCATTTAG…	480
TRINITY_DN96_c0_g2_i2.p1	N	Unchanged	Y	Y	142.48	TRINITY_DN96_c0_g2_i2	MFTLKKSLLLLFFLGTISLSLCEQERAADEDDGGEMKGEEVKRGIFSILKIATKLIGKTLAKAAGKAGAELAACKAANQC	80	MFTLKKSLLLLFFLGTISLSLC	22	EQERAADEDDGGEMKGEEVKRGIFSILKIATKLIGKTLAKAAGKAGAELAACKAANQC	58	EQERAADEDDGGEMKGEEVKR	21	GIFSILKIATKLIGKTLAKAAGKAGAELAACKAANQC	37		0		esculentin-2-OG8	17	FSAP	1	esculentin-2	8	OG			Y	E2SN1_SYLSP^Q:1-80,H:1-76^100.0%SCOV^100.0%COV^76.3%ID^E:5.6e-33^E2SN1_SYLSP Esculentin-2SN1 {ECO:0000303|PubMed:24055160}	A6MAY2_ODOGR^Q:1-80,H:1-80^100.0%SCOV^100.0%COV^98.8%ID^E:2.6e-45^A6MAY2_ODOGR SubName: Full=Esculentin-2-OG8 antimicrobial peptide {ECO:0000313|EMBL:ABG76287.1}	ABG76287.1^Q:1-80,H:1-80^100.0%SCOV^100.0%COV^98.8%ID^E:9.2e-47^ABG76287.1 esculentin-2-OG8 antimicrobial peptide precursor [Odorrana grahami]	PF03032.18^FSAP_sig_propep^Frog skin active peptide family signal and propeptide^1-45^E:1.1e-18	IPR004275^Frog antimicrobial peptide, propeptide	ATGTTCACCTTGAAGAAATCCCTGTTACTCCTTTTCTTTCTTGGGACCATATCCTTATCTCTCTGTGAGCAAGAGAGAGCTGCCGATGAAGACGATGGAGGGGAAATGAAAGGGGAAGAAGTGAAAAGAGGTATTTTCTCGATACTTAAAATTGCAACCAAGTTGATTGGCAAGACTCTGGCCAAGGCAGCAGGCAAGGCTGGGGCGGAACTTGCGGCTTGTAAAGCTGCCAATCAATGTTAA	117-359	TCACAGAGAGATAAGGAGATGGTTCCAAGAAAGAAAAGGAGTAACATGGAAGACCTCCACTGAAATCTTTCAGCTGTCTACATTCTCAGCACCAACCAAACTACCCAAGCCCAAAGATGTTCACCTTGAAGAAATCCCTGTTACTCCTTTTCTTTCTTGGGACCATATCCTTATCTCTCTGTGAGCAAGAGAGAGCTGCCGATGAAGACGATGGAGGGGAAATGAAAGGGGAAGAAGTGAAAAGAGGTATTTTCTCGATACTTAAAATTGCAACCAAGTTGATTGGCAAGACTCTGGCCAAGGCAGCAGGCAAGGCTGGGGCGGAACTTGCGGCTTGTAAAGCTGCCAATCAATGTTAAAACATGAATTGGAAATCATCTGATGTGGAATATCATTTAG…	480
TRINITY_DN0_c1_g1_i22.p1	N	Unchanged	Y	Y	8324.24	TRINITY_DN0_c1_g1_i22	MFTLNKSLLLLFFLGTISLSLCQEERAADEEDNGEVEEVKRGLFTLIKGAAKLIGKTVAKEAGKTGLELMACKITNQC	78	MFTLNKSLLLLFFLGTISLSLC	22	QEERAADEEDNGEVEEVKRGLFTLIKGAAKLIGKTVAKEAGKTGLELMACKITNQC	56	QEERAADEEDNGEVEEVKR	19	GLFTLIKGAAKLIGKTVAKEAGKTGLELMACKITNQC	37		0		esculentin-2-OG10	18	FSAP	1	esculentin-2	8	OG			Y	LDN4_ODOLI^Q:1-78,H:1-78^100.0%SCOV^100.0%COV^85.9%ID^E:3.8e-42^LDN4_ODOLI Lividin-4 {ECO:0000303|PubMed:16713657}	A6MAX7_ODOGR^Q:1-78,H:1-78^100.0%SCOV^100.0%COV^97.4%ID^E:1.6e-45^A6MAX7_ODOGR SubName: Full=Esculentin-2-OG10 antimicrobial peptide {ECO:0000313|EMBL:ABG76282.1}	ABG76282.1^Q:1-78,H:1-78^100.0%SCOV^100.0%COV^97.4%ID^E:5.6e-47^ABG76282.1 esculentin-2-OG10 antimicrobial peptide precursor [Odorrana grahami] >ABG76290.1 esculentin-2-OG10 antimicrobial peptide precursor [Odorrana grahami]	PF03032.18^FSAP_sig_propep^Frog skin active peptide family signal and propeptide^1-37^E:3.3e-17`PF08023.15^Antimicrobial_2^Frog antimicrobial peptide^1-33^E:1.3e-07	IPR004275^Frog antimicrobial peptide, propeptide^IPR012521^Frog antimicrobial peptide, brevinin-2/esculentin type	ATGTTCACCTTGAATAAATCCCTGTTACTCCTTTTCTTTCTTGGGACCATCTCCTTATCTCTCTGTCAGGAAGAGAGAGCTGCCGATGAAGAAGATAATGGAGAAGTTGAAGAAGTGAAAAGAGGTCTTTTCACGTTAATCAAAGGTGCAGCCAAGTTGATTGGCAAGACTGTGGCCAAAGAAGCAGGCAAGACTGGGCTTGAACTTATGGCTTGTAAAATTACCAACCAATGTTAA	130-366	TTTCTTCAAGGTGAACATCTTTGGGCTTGGGTAGTTCAGTTGGTGCTGAGAACGTAGACAGCTGGAAGACTTCAGTGAAGGTCTTCCAGCTGTCTACATTCTCAACACCAACTGAACTACAGCCCAAAGATGTTCACCTTGAATAAATCCCTGTTACTCCTTTTCTTTCTTGGGACCATCTCCTTATCTCTCTGTCAGGAAGAGAGAGCTGCCGATGAAGAAGATAATGGAGAAGTTGAAGAAGTGAAAAGAGGTCTTTTCACGTTAATCAAAGGTGCAGCCAAGTTGATTGGCAAGACTGTGGCCAAAGAAGCAGGCAAGACTGGGCTTGAACTTATGGCTTGTAAAATTACCAACCAATGTTAAAACATGAATTGGAAGTCATCTGATGTGGAATAT…	467
TRINITY_DN0_c1_g1_i7.p1	N	Unchanged	N	Y	0.376	TRINITY_DN0_c1_g1_i7	LLLLFFLGTISLSLCQEERAADEEDNGEVEEVKRGLFTLIKGAAKLIGKTVAKEAGKTGLELMACKITNQC	71	LLLLFFLGTISLSLC	15	QEERAADEEDNGEVEEVKRGLFTLIKGAAKLIGKTVAKEAGKTGLELMACKITNQC	56	QEERAADEEDNGEVEEVKR	19	GLFTLIKGAAKLIGKTVAKEAGKTGLELMACKITNQC	37		0		esculentin-2-OG10	18	FSAP	1	esculentin-2	8	OG			Y	LDN4_ODOLI^Q:1-71,H:8-78^91.0%SCOV^100.0%COV^87.3%ID^E:1.3e-38^LDN4_ODOLI Lividin-4 {ECO:0000303|PubMed:16713657}	A0A067XJP7_ODOMA^Q:1-71,H:8-78^91.0%SCOV^100.0%COV^98.6%ID^E:7.7e-42^A0A067XJP7_ODOMA SubName: Full=Host defense peptide esculentin-2-RA2 {ECO:0000313|EMBL:AGG19110.1}	AGG19110.1^Q:1-71,H:8-78^91.0%SCOV^100.0%COV^98.6%ID^E:2.7e-43^AGG19110.1 host defense peptide esculentin-2-RA2 [Odorrana margaretae]	PF03032.18^FSAP_sig_propep^Frog skin active peptide family signal and propeptide^7-37^E:1.1e-12`PF08023.15^Antimicrobial_2^Frog antimicrobial peptide^1-33^E:9.9e-08	IPR004275^Frog antimicrobial peptide, propeptide^IPR012521^Frog antimicrobial peptide, brevinin-2/esculentin type	CTGTTACTCCTTTTCTTTCTTGGGACCATCTCCTTATCTCTCTGTCAGGAAGAGAGAGCTGCCGATGAAGAAGATAATGGAGAAGTTGAAGAAGTGAAAAGAGGTCTTTTCACGTTAATCAAAGGTGCAGCCAAGTTGATTGGCAAGACTGTGGCCAAAGAAGCAGGCAAGACTGGGCTTGAACTTATGGCTTGTAAAATTACCAACCAATGTTAA	1-216	CTGTTACTCCTTTTCTTTCTTGGGACCATCTCCTTATCTCTCTGTCAGGAAGAGAGAGCTGCCGATGAAGAAGATAATGGAGAAGTTGAAGAAGTGAAAAGAGGTCTTTTCACGTTAATCAAAGGTGCAGCCAAGTTGATTGGCAAGACTGTGGCCAAAGAAGCAGGCAAGACTGGGCTTGAACTTATGGCTTGTAAAATTACCAACCAATGTTAAAACATGAATTGGAAGTCATTTGATGTGGAATATCATTTAGCGAAATGCTAAATGTCTGATTAAAAAATAAAAATATTGCATGCAAAAAAAAAAAAAAAAAAAAAAA	322
TRINITY_DN2168_c4_g1_i1.p1_ORF1	Y	Identifiable	Y	Y	6.823	TRINITY_DN2168_c4_g1_i1	MLTMKKCMLVLFFRGTISLSLCQEERAADEEDNGEVEEVKRGLCTLIKGAAKLIGKTVAK	60	MLTMKKCMLVLFFRGTISLSLC	22	QEERAADEEDNGEVEEVKRGLCTLIKGAAKLIGKTVAK	38	QEERAADEEDNGEVEEVKR	19	GLCTLIKGAAKLIGKTVAK	19		0		esculentin-2-OG17	19	FSAP	1	esculentin-2	8	OGP	C_AA068668.1	PV933881		LDN4_ODOLI^Q:1-60,H:1-60^76.9%SCOV^100.0%COV^80.0%ID^E:3.8e-26^LDN4_ODOLI Lividin-4 {ECO:0000303|PubMed:16713657}	A6MAW5_ODOGR^Q:1-60,H:1-60^76.9%SCOV^100.0%COV^91.7%ID^E:1.8e-28^A6MAW5_ODOGR SubName: Full=Esculentin-2-OG10 antimicrobial peptide {ECO:0000313|EMBL:ABG76270.1}	ABG76270.1^Q:1-60,H:1-60^76.9%SCOV^100.0%COV^91.7%ID^E:6.5e-30^ABG76270.1 esculentin-2-OG10 antimicrobial peptide precursor [Odorrana grahami] >ABG76280.1 esculentin-2-OG10 antimicrobial peptide precursor [Odorrana grahami] >ABG76289.1 esculentin-2-OG10 antimicrobial peptide precursor [Odorrana grahami]	PF03032.18^FSAP_sig_propep^Frog skin active peptide family signal and propeptide^2-37^E:2.3e-13	IPR004275^Frog antimicrobial peptide, propeptide	ATGTTAACCATGAAGAAATGCATGTTAGTCCTTTTCTTTCGTGGGACCATCTCCTTGTCTCTCTGTCAGGAAGAGAGAGCGGCCGATGAAGAAGATAATGGAGAAGTTGAAGAAGTGAAAAGAGGTCTTTGCACGTTAATCAAAGGTGCAGCCAAGTTGATTGGCAAGACTGTGGCCAAATAA	28-210	CACCAACCGAACTACCCGAGCCCAAAGATGTTAACCATGAAGAAATGCATGTTAGTCCTTTTCTTTCGTGGGACCATCTCCTTGTCTCTCTGTCAGGAAGAGAGAGCGGCCGATGAAGAAGATAATGGAGAAGTTGAAGAAGTGAAAAGAGGTCTTTGCACGTTAATCAAAGGTGCAGCCAAGTTGATTGGCAAGACTGTGGCCAAATAAGCAGGCAAGACTGGGCTTGAACTTATGGCTTGTAAAATTACCAACCAATGTTAAAACATGAATTGGAAGCCAGTATCGG	289
TRINITY_DN49_c10_g1_i1.p1	N	Unchanged	N	Y	1.895	TRINITY_DN49_c10_g1_i1	SLLLLFFIGTISLSLFQEERAADEEDNGEVEELKRGLFTLIKGAAKLLGKTVAKEAGQTGLELMAFKITNQC	72	SLLLLFFIGTISLSLFQEERA	21	ADEEDNGEVEELKRGLFTLIKGAAKLLGKTVAKEAGQTGLELMAFKITNQC	51	ADEEDNGEVEELKR	14	GLFTLIKGAAKLLGKTVAKEAGQTGLELMAFKITNQC	37		0		esculentin-2-OG18	20	FSAP	1	esculentin-2	8	OGP	C_AA068698.1	PV933882		LDN4_ODOLI^Q:1-72,H:7-78^92.3%SCOV^100.0%COV^79.2%ID^E:2.6e-34^LDN4_ODOLI Lividin-4 {ECO:0000303|PubMed:16713657}	A0A067XJP7_ODOMA^Q:1-72,H:7-78^92.3%SCOV^100.0%COV^90.3%ID^E:1.5e-37^A0A067XJP7_ODOMA SubName: Full=Host defense peptide esculentin-2-RA2 {ECO:0000313|EMBL:AGG19110.1}	AGG19110.1^Q:1-72,H:7-78^92.3%SCOV^100.0%COV^90.3%ID^E:5.3e-39^AGG19110.1 host defense peptide esculentin-2-RA2 [Odorrana margaretae]	PF03032.18^FSAP_sig_propep^Frog skin active peptide family signal and propeptide^6-37^E:4.6e-10`PF08023.15^Antimicrobial_2^Frog antimicrobial peptide^6-33^E:2.1e-05	IPR004275^Frog antimicrobial peptide, propeptide	TCCCTGTTACTCCTTTTCTTTATTGGGACCATCTCCTTATCTCTCTTTCAGGAAGAGAGAGCTGCCGATGAAGAAGATAATGGAGAAGTTGAAGAATTGAAAAGAGGTCTTTTCACGTTAATCAAAGGTGCAGCCAAGTTGCTTGGCAAGACTGTGGCCAAAGAAGCAGGCCAGACTGGGCTTGAACTTATGGCTTTTAAAATTACCAACCAATGTTAA	3-221	AATCCCTGTTACTCCTTTTCTTTATTGGGACCATCTCCTTATCTCTCTTTCAGGAAGAGAGAGCTGCCGATGAAGAAGATAATGGAGAAGTTGAAGAATTGAAAAGAGGTCTTTTCACGTTAATCAAAGGTGCAGCCAAGTTGCTTGGCAAGACTGTGGCCAAAGAAGCAGGCCAGACTGGGCTTGAACTTATGGCTTTTAAAATTACCAACCAATGTTAAAACATGAATTGGAAGTCATCTGGTGTGGAATATCATTTAGCTAAAT	267
TRINITY_DN96_c5_g1_i1.p1	N	Unchanged	N	Y	11.328	TRINITY_DN96_c5_g1_i1	LFFLGIVSLSLCQEERAADEEDNGEVEEVKRGLFTLIKGADKLIGKTVAKEAGKTGLELMACKITTQC	68	LFFLGIVSLSLCQEERA	17	ADEEDNGEVEEVKRGLFTLIKGADKLIGKTVAKEAGKTGLELMACKITTQC	51	ADEEDNGEVEEVKR	14	GLFTLIKGADKLIGKTVAKEAGKTGLELMACKITTQC	37		0		esculentin-2-OG19	21	FSAP	1	esculentin-2	8	OGP	C_AA068721.1	PV933883		LDN4_ODOLI^Q:1-68,H:11-78^87.2%SCOV^100.0%COV^83.8%ID^E:1.3e-35^LDN4_ODOLI Lividin-4 {ECO:0000303|PubMed:16713657}	A6MAX7_ODOGR^Q:1-68,H:11-78^87.2%SCOV^100.0%COV^94.1%ID^E:6.3e-38^A6MAX7_ODOGR SubName: Full=Esculentin-2-OG10 antimicrobial peptide {ECO:0000313|EMBL:ABG76282.1}	ABG76270.1^Q:1-68,H:11-78^87.2%SCOV^100.0%COV^94.1%ID^E:2.2e-39^ABG76270.1 esculentin-2-OG10 antimicrobial peptide precursor [Odorrana grahami] >ABG76280.1 esculentin-2-OG10 antimicrobial peptide precursor [Odorrana grahami] >ABG76289.1 esculentin-2-OG10 antimicrobial peptide precursor [Odorrana grahami]	PF03032.18^FSAP_sig_propep^Frog skin active peptide family signal and propeptide^10-37^E:2.1e-10`PF08023.15^Antimicrobial_2^Frog antimicrobial peptide^9-33^E:5.2e-08	IPR004275^Frog antimicrobial peptide, propeptide^IPR012521^Frog antimicrobial peptide, brevinin-2/esculentin type	CTTTTCTTTCTTGGGATCGTCTCCTTATCTCTCTGTCAGGAAGAGAGAGCTGCCGATGAAGAAGATAATGGAGAAGTTGAAGAAGTGAAAAGAGGTCTTTTCACGTTAATCAAAGGTGCAGACAAGTTGATTGGCAAGACTGTGGCAAAAGAAGCAGGCAAGACTGGGCTTGAACTTATGGCTTGTAAAATTACCACCCAATGTTAA	2-208	CCTTTTCTTTCTTGGGATCGTCTCCTTATCTCTCTGTCAGGAAGAGAGAGCTGCCGATGAAGAAGATAATGGAGAAGTTGAAGAAGTGAAAAGAGGTCTTTTCACGTTAATCAAAGGTGCAGACAAGTTGATTGGCAAGACTGTGGCAAAAGAAGCAGGCAAGACTGGGCTTGAACTTATGGCTTGTAAAATTACCACCCAATGTTAAAACATGAATTGGAAGTCATCTGGTGTGGAATATCATTTAGCTAAATGCTAAATGTCTTATAAAGAATAAAAATGTCGCATACACTGAAAA	298
TRINITY_DN96_c0_g1_i1.p1	N	Unchanged	Y	Y	6.436	TRINITY_DN96_c0_g1_i1	MFTLKKSLLLLFFLGTISLSLCEQERSADEDDGGEMKGEEAKRGIFAILKIATKLIGKTLAKAAGKAGAELAACKAANQC	80	MFTLKKSLLLLFFLGTISLSLC	22	EQERSADEDDGGEMKGEEAKRGIFAILKIATKLIGKTLAKAAGKAGAELAACKAANQC	58	EQERSADEDDGGEMKGEEAKR	21	GIFAILKIATKLIGKTLAKAAGKAGAELAACKAANQC	37		0		esculentin-2-OG20	22	FSAP	1	esculentin-2	8	OGP	C_AA068718.1	PV933884		E2SN1_SYLSP^Q:1-80,H:1-76^100.0%SCOV^100.0%COV^73.8%ID^E:6.6e-32^E2SN1_SYLSP Esculentin-2SN1 {ECO:0000303|PubMed:24055160}	A6MAY2_ODOGR^Q:1-80,H:1-80^100.0%SCOV^100.0%COV^97.5%ID^E:1.1e-44^A6MAY2_ODOGR SubName: Full=Esculentin-2-OG8 antimicrobial peptide {ECO:0000313|EMBL:ABG76287.1}	ABG76287.1^Q:1-80,H:1-80^100.0%SCOV^100.0%COV^97.5%ID^E:3.7e-46^ABG76287.1 esculentin-2-OG8 antimicrobial peptide precursor [Odorrana grahami]	PF03032.18^FSAP_sig_propep^Frog skin active peptide family signal and propeptide^1-43^E:1.4e-18	IPR004275^Frog antimicrobial peptide, propeptide	ATGTTCACCTTGAAGAAATCCCTGTTACTCCTTTTCTTTCTTGGGACCATATCCTTATCTCTCTGTGAGCAAGAGAGATCTGCCGATGAAGACGATGGAGGGGAAATGAAAGGGGAAGAAGCGAAAAGAGGCATTTTCGCAATACTTAAAATTGCAACCAAGTTGATTGGCAAGACTCTGGCCAAGGCAGCAGGCAAGGCTGGGGCGGAACTTGCGGCTTGTAAAGCTGCCAATCAATGTTAA	117-359	TCACAGAGAGATAAGGAGATGGTTCCAAGAAAGAAAAGGAGTAACATGGAAGACCTCCACTGAAATCTTTCAGCTGTCTACATTCTCAGCACCAACCAAACTACCCAAGCCCAAAGATGTTCACCTTGAAGAAATCCCTGTTACTCCTTTTCTTTCTTGGGACCATATCCTTATCTCTCTGTGAGCAAGAGAGATCTGCCGATGAAGACGATGGAGGGGAAATGAAAGGGGAAGAAGCGAAAAGAGGCATTTTCGCAATACTTAAAATTGCAACCAAGTTGATTGGCAAGACTCTGGCCAAGGCAGCAGGCAAGGCTGGGGCGGAACTTGCGGCTTGTAAAGCTGCCAATCAATGTTAAAACATGAATTGGAAATCATCTGATGTGGAATATCATTTAG…	480
TRINITY_DN96_c0_g2_i1.p1	N	Unchanged	Y	Y	0.346	TRINITY_DN96_c0_g2_i1	MFTLKKSLLLFFFLGTISLSLCEQERAADEDDGGEMKGEEVKRGIFSILKIATKLIGKTLAKAAGKAGTGLLACKAAKEC	80	MFTLKKSLLLFFFLGTISLSLC	22	EQERAADEDDGGEMKGEEVKRGIFSILKIATKLIGKTLAKAAGKAGTGLLACKAAKEC	58	EQERAADEDDGGEMKGEEVKR	21	GIFSILKIATKLIGKTLAKAAGKAGTGLLACKAAKEC	37		0		esculentin-2-OG21	23	FSAP	1	esculentin-2	8	ODP	C_AA068720.1	PV933885		E2SN1_SYLSP^Q:1-80,H:1-76^100.0%SCOV^100.0%COV^71.3%ID^E:7.7e-31^E2SN1_SYLSP Esculentin-2SN1 {ECO:0000303|PubMed:24055160}	E3SYM4_ODOAN^Q:1-80,H:1-80^100.0%SCOV^100.0%COV^93.8%ID^E:5.0e-43^E3SYM4_ODOAN SubName: Full=Esculentin-2-RA1 peptide {ECO:0000313|EMBL:ADP05809.1}	ADP05809.1^Q:1-80,H:1-80^100.0%SCOV^100.0%COV^93.8%ID^E:1.8e-44^ADP05809.1 esculentin-2-RA1 peptide precursor [Odorrana andersonii] >ADP05810.1 esculentin-2-RA1 peptide precursor [Odorrana andersonii]	PF03032.18^FSAP_sig_propep^Frog skin active peptide family signal and propeptide^1-45^E:6.7e-18	IPR004275^Frog antimicrobial peptide, propeptide	ATGTTCACCTTGAAGAAATCCTTGTTACTCTTTTTCTTTCTTGGGACCATCTCCTTATCTCTCTGTGAGCAAGAGAGAGCTGCCGATGAAGACGATGGAGGGGAAATGAAAGGGGAAGAAGTGAAAAGAGGTATTTTCTCGATACTTAAAATTGCAACCAAGTTGATTGGCAAGACTCTGGCCAAGGCAGCAGGCAAGGCTGGGACGGGACTTTTGGCTTGTAAAGCTGCCAAAGAATGTTAA	3-245	AGATGTTCACCTTGAAGAAATCCTTGTTACTCTTTTTCTTTCTTGGGACCATCTCCTTATCTCTCTGTGAGCAAGAGAGAGCTGCCGATGAAGACGATGGAGGGGAAATGAAAGGGGAAGAAGTGAAAAGAGGTATTTTCTCGATACTTAAAATTGCAACCAAGTTGATTGGCAAGACTCTGGCCAAGGCAGCAGGCAAGGCTGGGACGGGACTTTTGGCTTGTAAAGCTGCCAAAGAATGTTAAAACATGAATTGGAAATCATCTGATGTGGAATATCATTTAGCTAAGTGCTAAATGTCTAATAAAAAATAGCAATGTCACATAAAAAATTAAAAAAAAAAAAATTTAAAAAGAACTACTGAAC	366
TRINITY_DN77_c0_g1_i1.p1_ORF1	Y	Identifiable	Y	Y	73.615	TRINITY_DN77_c0_g1_i1	MFTLKKSMLLLCFLGTISLSLCEQERNAEEEERREEEVAKMEEITRGLLSGILGAGKHIVCGLSGLC	67	MFTLKKSMLLLCFLGTISLSLC	22	EQERNAEEEERREEEVAKMEEITRGLLSGILGAGKHIVCGLSGLC	45	EQERNAEEEERREEEVAKMEEITR	24	GLLSGILGAGKHIVCGLSGLC	21		0		nigrocin-2GRa	24	FSAP	1	nigrocin	9	OG			Y	NIG2C_ODOGR^Q:1-67,H:1-67^100.0%SCOV^100.0%COV^82.1%ID^E:7.1e-31^NIG2C_ODOGR Nigrocin-2GRc {ECO:0000303|PubMed:16621155}	A6MB62_ODOGR^Q:1-67,H:1-67^100.0%SCOV^100.0%COV^85.1%ID^E:7.7e-30^A6MB62_ODOGR SubName: Full=Nigrosin-OG20 antimicrobial peptide {ECO:0000313|EMBL:ABG76367.1}	ABG76367.1^Q:1-67,H:1-67^100.0%SCOV^100.0%COV^85.1%ID^E:2.8e-31^ABG76367.1 nigrosin-OG20 antimicrobial peptide precursor [Odorrana grahami]	PF03032.18^FSAP_sig_propep^Frog skin active peptide family signal and propeptide^1-39^E:1.1e-17`PF16047.8^Antimicrobial22^Frog antimicrobial peptide^1-21^E:1.5e-11	IPR004275^Frog antimicrobial peptide, propeptide^IPR032749^Frog antimicrobial peptide Nigrocin	ATGTTCACCTTGAAGAAATCCATGTTACTCCTTTGCTTTCTTGGAACCATCTCATTATCTCTCTGTGAGCAAGAGAGAAATGCCGAGGAGGAAGAAAGAAGAGAGGAAGAAGTTGCTAAAATGGAAGAGATAACACGCGGTCTTTTAAGTGGCATCCTCGGTGCGGGGAAGCATATAGTCTGTGGACTTAGCGGGCTGTGCTAA	77-280	GCGGGCTGGCAGACCTCCACTGAAATCTTTCAGCTGTCTACATTGTCAGCACCAACTGAACCACCCGAGCCGAAAGATGTTCACCTTGAAGAAATCCATGTTACTCCTTTGCTTTCTTGGAACCATCTCATTATCTCTCTGTGAGCAAGAGAGAAATGCCGAGGAGGAAGAAAGAAGAGAGGAAGAAGTTGCTAAAATGGAAGAGATAACACGCGGTCTTTTAAGTGGCATCCTCGGTGCGGGGAAGCATATAGTCTGTGGACTTAGCGGGCTGTGCTAAAGCTT	285
TRINITY_DN1399_c0_g1_i1.p1_ORF1	Y	Identifiable	Y	Y	45.743	TRINITY_DN1399_c0_g1_i1	MFTLKKSLFLLFFLGTINLSLWQDETNAEEERRDEEVAKMEEIKRGLLSGILGAGKHIVCGLSGLC	66	MFTLKKSLFLLFFLGTINLSLWQDETNA	28	EEERRDEEVAKMEEIKRGLLSGILGAGKHIVCGLSGLC	38	EEERRDEEVAKMEEIKR	17	GLLSGILGAGKHIVCGLSGLC	21		0		nigrocin-2GRa	24	FSAP	1	nigrocin	9	OG			Y	NIG2A_ODOGR^Q:1-66,H:1-66^100.0%SCOV^100.0%COV^93.9%ID^E:2.1e-36^NIG2A_ODOGR Nigrocin-2GRa {ECO:0000303|PubMed:16621155}	A6MAZ0_ODOGR^Q:1-66,H:1-66^100.0%SCOV^100.0%COV^97.0%ID^E:5.7e-36^A6MAZ0_ODOGR SubName: Full=Nigrosin-OG20 antimicrobial peptide {ECO:0000313|EMBL:ABG76295.1}	ABG76295.1^Q:1-66,H:1-66^100.0%SCOV^100.0%COV^97.0%ID^E:2.0e-37^ABG76295.1 nigrosin-OG20 antimicrobial peptide precursor [Odorrana grahami] >ABG76296.1 nigrosin-OG20 antimicrobial peptide precursor [Odorrana grahami] >ABG76298.1 nigrosin-OG20 antimicrobial peptide precursor [Odorrana grahami] >ABG76301.1 nigrosin-OG20 antimicrobial peptide precursor [Odorrana grahami] >ABG76303.1 nigrosin-OG20 an…	PF03032.18^FSAP_sig_propep^Frog skin active peptide family signal and propeptide^1-45^E:7.3e-14`PF16047.8^Antimicrobial22^Frog antimicrobial peptide^1-21^E:1.8e-11	IPR004275^Frog antimicrobial peptide, propeptide^IPR032749^Frog antimicrobial peptide Nigrocin	ATGTTCACCTTGAAGAAATCCCTGTTCCTCCTTTTCTTCCTTGGGACCATCAACTTATCTCTCTGGCAGGATGAGACAAATGCCGAAGAAGAAAGAAGAGATGAAGAAGTTGCTAAAATGGAAGAGATAAAACGCGGGCTTTTAAGTGGCATCCTCGGTGCGGGTAAGCATATAGTATGTGGACTTAGCGGGCTGTGCTAA	31-231	AAGCACCAGCTGAACTACCCGAGCACAAAGATGTTCACCTTGAAGAAATCCCTGTTCCTCCTTTTCTTCCTTGGGACCATCAACTTATCTCTCTGGCAGGATGAGACAAATGCCGAAGAAGAAAGAAGAGATGAAGAAGTTGCTAAAATGGAAGAGATAAAACGCGGGCTTTTAAGTGGCATCCTCGGTGCGGGTAAGCATATAGTATGTGGACTTAGCGGGCTGTGCTAAAGCTTGAATC	241
TRINITY_DN49_c0_g1_i1.p1_ORF1	Y	Identifiable	Y	Y	5787.58	TRINITY_DN49_c0_g1_i1	MFTLKKSLLLLFFLGTINLSLCQDETNAEEERRDEEVAKMEEIKRGLFGKILGVGKKVLCGLSGMC	66	MFTLKKSLLLLFFLGTINLSLC	22	QDETNAEEERRDEEVAKMEEIKRGLFGKILGVGKKVLCGLSGMC	44	QDETNAEEERRDEEVAKMEEIKR	23	GLFGKILGVGKKVLCGLSGMC	21		0		nigrocin-2GRb	25	FSAP	1	nigrocin	9	OG			Y	NIG2A_ODOGR^Q:1-66,H:1-66^100.0%SCOV^100.0%COV^84.8%ID^E:4.8e-33^NIG2A_ODOGR Nigrocin-2GRa {ECO:0000303|PubMed:16621155}	1-A6MBM0_ODOGR^Q:1-66,H:1-66^100.0%SCOV^100.0%COV^100.0%ID^E:4.1e-38^A6MBM0_ODOGR SubName: Full=Odorranain-H1 antimicrobial peptide {ECO:0000313|EMBL:ABG76525.1}	1-ABG76525.1^Q:1-66,H:1-66^100.0%SCOV^100.0%COV^100.0%ID^E:1.5e-39^ABG76525.1 odorranain-H1 antimicrobial peptide precursor [Odorrana grahami] >ABG76527.1 odorranain-H1 antimicrobial peptide precursor [Odorrana grahami] >ABG76530.1 odorranain-H1 antimicrobial peptide precursor [Odorrana grahami] >ABG76532.1 odorranain-H1 antimicrobial peptide precursor [Odorrana grahami]	PF03032.18^FSAP_sig_propep^Frog skin active peptide family signal and propeptide^1-45^E:8e-16`PF16047.8^Antimicrobial22^Frog antimicrobial peptide^1-21^E:2.5e-09	IPR004275^Frog antimicrobial peptide, propeptide^IPR032749^Frog antimicrobial peptide Nigrocin	ATGTTCACCTTGAAGAAATCCCTGTTACTCCTTTTCTTTCTTGGGACCATCAACTTATCTCTCTGTCAGGATGAGACAAATGCCGAAGAAGAAAGAAGAGATGAAGAAGTTGCTAAAATGGAAGAGATAAAACGTGGTCTTTTCGGTAAAATCCTCGGTGTGGGGAAGAAAGTACTATGTGGACTTAGCGGGATGTGCTAA	109-309	ACAGTCTGGGGTTTTAGACCAACGAAGCCAAAACCAAAACCGAGACCTCCACTGAAGTCTTCCAGCTGTTTACATTCTCAGCACCAACTGAACTACCTGAGCCCAAAGATGTTCACCTTGAAGAAATCCCTGTTACTCCTTTTCTTTCTTGGGACCATCAACTTATCTCTCTGTCAGGATGAGACAAATGCCGAAGAAGAAAGAAGAGATGAAGAAGTTGCTAAAATGGAAGAGATAAAACGTGGTCTTTTCGGTAAAATCCTCGGTGTGGGGAAGAAAGTACTATGTGGACTTAGCGGGATGTGCTAAAGCTTGAATCGGAAATCATTTGATGTGGAATATCATTTAGCTAAATGCTAAATGTCTTATAAATAATAAACATGTCGCATACACTGAAAA…	405
TRINITY_DN0_c1_g1_i17.p1	Y	Unchanged	Y	Y	15121.1	TRINITY_DN0_c1_g1_i17	MFTLKKSMLLLFFLGTISLSLCEQERNADEEERRDEEVAKMEEIKRGLLSGILGAGKNIVCGLSGLC	67	MFTLKKSMLLLFFLGTISLSLC	22	EQERNADEEERRDEEVAKMEEIKRGLLSGILGAGKNIVCGLSGLC	45	EQERNADEEERRDEEVAKMEEIKR	24	GLLSGILGAGKNIVCGLSGLC	21		0		nigrocin-2GRc	26	FSAP	1	nigrocin	9	OG			Y	NIG2C_ODOGR^Q:1-67,H:1-67^100.0%SCOV^100.0%COV^98.5%ID^E:7.0e-40^NIG2C_ODOGR Nigrocin-2GRc {ECO:0000303|PubMed:16621155}	1-A6MAZ4_ODOGR^Q:1-67,H:1-67^100.0%SCOV^100.0%COV^100.0%ID^E:8.9e-38^A6MAZ4_ODOGR SubName: Full=Nigrosin-OG17 antimicrobial peptide {ECO:0000313|EMBL:ABG76299.1}	1-ABG76299.1^Q:1-67,H:1-67^100.0%SCOV^100.0%COV^100.0%ID^E:3.2e-39^ABG76299.1 nigrosin-OG17 antimicrobial peptide precursor [Odorrana grahami] >ABG76327.1 nigrosin-OG17 antimicrobial peptide precursor [Odorrana grahami] >ABG76348.1 nigrosin-OG17 antimicrobial peptide precursor [Odorrana grahami] >ABG76364.1 nigrosin-OG17 antimicrobial peptide precursor [Odorrana grahami] >ABG76373.1 nigrosin-OG17…	PF03032.18^FSAP_sig_propep^Frog skin active peptide family signal and propeptide^1-46^E:2.9e-19`PF16047.8^Antimicrobial22^Frog antimicrobial peptide^1-21^E:2.5e-11	IPR004275^Frog antimicrobial peptide, propeptide^IPR032749^Frog antimicrobial peptide Nigrocin	ATGTTCACCTTGAAGAAATCCATGTTACTCCTTTTCTTTCTTGGAACCATCTCATTATCTCTCTGTGAGCAAGAGAGAAATGCCGATGAGGAAGAAAGAAGAGATGAAGAAGTTGCTAAAATGGAAGAGATAAAACGCGGTCTTTTAAGTGGCATCCTCGGTGCGGGGAAGAACATAGTATGTGGACTTAGCGGGCTGTGCTAA	123-326	CTTTACTCAGCTTCTTTATCTTTTATTATATAAGCAAGCCCCGTTCTTTGTAGAGTAGACCTCCACTGAAGTCTTCCAGCTGTCCACATTCTCATCACCAACTGAACTACCCGATCCCGAAGATGTTCACCTTGAAGAAATCCATGTTACTCCTTTTCTTTCTTGGAACCATCTCATTATCTCTCTGTGAGCAAGAGAGAAATGCCGATGAGGAAGAAAGAAGAGATGAAGAAGTTGCTAAAATGGAAGAGATAAAACGCGGTCTTTTAAGTGGCATCCTCGGTGCGGGGAAGAACATAGTATGTGGACTTAGCGGGCTGTGCTAAAGCTTGAATCGGAAATCATCTGATGTGGAATATCATTTAGCTAAATGCTAAATGTCTGATAAAAAAATAAAAA…	427	Y
TRINITY_DN0_c1_g1_i3.p1	N	Unchanged	Y	Y	1.166	TRINITY_DN0_c1_g1_i3	MFTLKKPLLLIVLLGIISLSLCEQERNADEEERRDEEVAKMEEIKRGLLSGILGAGKNIVCGLSGLC	67	MFTLKKPLLLIVLLGIISLSLC	22	EQERNADEEERRDEEVAKMEEIKRGLLSGILGAGKNIVCGLSGLC	45	EQERNADEEERRDEEVAKMEEIKR	24	GLLSGILGAGKNIVCGLSGLC	21		0		nigrocin-2GRc	26	FSAP	1	nigrocin	9	OG			Y	NIG2C_ODOGR^Q:1-67,H:1-67^100.0%SCOV^100.0%COV^89.6%ID^E:1.3e-35^NIG2C_ODOGR Nigrocin-2GRc {ECO:0000303|PubMed:16621155}	A6MAZ4_ODOGR^Q:1-67,H:1-67^100.0%SCOV^100.0%COV^91.0%ID^E:1.7e-33^A6MAZ4_ODOGR SubName: Full=Nigrosin-OG17 antimicrobial peptide {ECO:0000313|EMBL:ABG76299.1}	ABG76299.1^Q:1-67,H:1-67^100.0%SCOV^100.0%COV^91.0%ID^E:6.0e-35^ABG76299.1 nigrosin-OG17 antimicrobial peptide precursor [Odorrana grahami] >ABG76327.1 nigrosin-OG17 antimicrobial peptide precursor [Odorrana grahami] >ABG76348.1 nigrosin-OG17 antimicrobial peptide precursor [Odorrana grahami] >ABG76364.1 nigrosin-OG17 antimicrobial peptide precursor [Odorrana grahami] >ABG76373.1 nigrosin-OG17 an…	PF03032.18^FSAP_sig_propep^Frog skin active peptide family signal and propeptide^1-46^E:9.1e-18`PF16047.8^Antimicrobial22^Frog antimicrobial peptide^1-21^E:2.5e-11	IPR004275^Frog antimicrobial peptide, propeptide^IPR032749^Frog antimicrobial peptide Nigrocin	ATGTTCACCTTGAAGAAACCCCTGTTACTGATTGTCCTTCTTGGGATCATCTCCTTATCTCTCTGTGAGCAAGAGAGAAATGCCGATGAGGAAGAAAGAAGAGATGAAGAAGTTGCTAAAATGGAAGAGATAAAACGCGGTCTTTTAAGTGGCATCCTCGGTGCGGGGAAGAACATAGTATGTGGACTTAGCGGGCTGTGCTAA	123-326	CTTTACTCAGCTTCTTTATCTTTTATTATATAAGCAAGCCCCGTTCTTTGTAGAGTAGACCTCCACTGAAGTCTTCCAGCTGTCCACATTCTCATCACCAACTGAACTACCCGATCCCGAAGATGTTCACCTTGAAGAAACCCCTGTTACTGATTGTCCTTCTTGGGATCATCTCCTTATCTCTCTGTGAGCAAGAGAGAAATGCCGATGAGGAAGAAAGAAGAGATGAAGAAGTTGCTAAAATGGAAGAGATAAAACGCGGTCTTTTAAGTGGCATCCTCGGTGCGGGGAAGAACATAGTATGTGGACTTAGCGGGCTGTGCTAAAGCTTGAATCGGAAATCATCTGATGTGGAATATCATTTAGCTAAATGCTAAATGTCTGATAAAAAAATAAAAA…	427
TRINITY_DN0_c1_g1_i2.p1	N	Unchanged	Y	Y	21601.7	TRINITY_DN0_c1_g1_i2	MFTLKKSLLLLFFLGTINLSLCQDETNAEEERRDEEVAKMEEIKRGLLSGILGAGKNIVCGLSGLC	66	MFTLKKSLLLLFFLGTINLSLC	22	QDETNAEEERRDEEVAKMEEIKRGLLSGILGAGKNIVCGLSGLC	44	QDETNAEEERRDEEVAKMEEIKR	23	GLLSGILGAGKNIVCGLSGLC	21		0		nigrocin-2GRc	26	FSAP	1	nigrocin	9	OG			Y	NIG2A_ODOGR^Q:1-66,H:1-66^100.0%SCOV^100.0%COV^95.5%ID^E:3.7e-37^NIG2A_ODOGR Nigrocin-2GRa {ECO:0000303|PubMed:16621155}	1-A6MB66_ODOGR^Q:1-66,H:1-66^100.0%SCOV^100.0%COV^100.0%ID^E:1.7e-37^A6MB66_ODOGR SubName: Full=Nigrosin-OG20 antimicrobial peptide {ECO:0000313|EMBL:ABG76371.1}	1-ABG76371.1^Q:1-66,H:1-66^100.0%SCOV^100.0%COV^100.0%ID^E:6.0e-39^ABG76371.1 nigrosin-OG20 antimicrobial peptide precursor [Odorrana grahami]	PF03032.18^FSAP_sig_propep^Frog skin active peptide family signal and propeptide^1-45^E:8.2e-16`PF16047.8^Antimicrobial22^Frog antimicrobial peptide^1-21^E:2.4e-11	IPR004275^Frog antimicrobial peptide, propeptide^IPR032749^Frog antimicrobial peptide Nigrocin	ATGTTCACCTTGAAGAAATCCCTGTTACTCCTTTTCTTCCTTGGGACCATCAACTTATCTCTCTGTCAGGATGAGACAAATGCCGAAGAAGAAAGAAGAGATGAAGAAGTTGCTAAAATGGAAGAGATAAAACGCGGTCTTTTAAGTGGCATCCTCGGTGCGGGGAAGAACATAGTATGTGGACTTAGCGGGCTGTGCTAA	123-323	CTTTACTCAGCTTCTTTATCTTTTATTATATAAGCAAGCCCCGTTCTTTGTAGAGTAGACCTCCACTGAAGTCTTCCAGCTGTCCACATTCTCATCACCAACTGAACTACCCGATCCCGAAGATGTTCACCTTGAAGAAATCCCTGTTACTCCTTTTCTTCCTTGGGACCATCAACTTATCTCTCTGTCAGGATGAGACAAATGCCGAAGAAGAAAGAAGAGATGAAGAAGTTGCTAAAATGGAAGAGATAAAACGCGGTCTTTTAAGTGGCATCCTCGGTGCGGGGAAGAACATAGTATGTGGACTTAGCGGGCTGTGCTAAAGCTTGAATCGGAAATCATCTGATGTGGAATATCATTTAGCTAAATGCTAAATGTCTGATAAAAAAATAAAAATAT…	424
TRINITY_DN9643_c0_g1_i4.p5	Y	Unchanged	Y	Y	2.466	TRINITY_DN9643_c0_g1_i4	MFTMKKSLLLLFFLGTINLSICQDETNAEEERRDEEVAKMEEIKRCLLSGILGAGKHIVCGLSGLC	66	MFTMKKSLLLLFFLGTINLSIC	22	QDETNAEEERRDEEVAKMEEIKRCLLSGILGAGKHIVCGLSGLC	44	QDETNAEEERRDEEVAKMEEIKR	23	CLLSGILGAGKHIVCGLSGLC	21		0		nigrocin-OG32	27	FSAP	1	nigrocin	9	OGP	C_AA068717.1	PV933857		NIG2A_ODOGR^Q:1-66,H:1-66^100.0%SCOV^100.0%COV^92.4%ID^E:3.0e-36^NIG2A_ODOGR Nigrocin-2GRa {ECO:0000303|PubMed:16621155}	E3SYP8_ODOAN^Q:1-66,H:1-66^100.0%SCOV^100.0%COV^97.0%ID^E:2.8e-36^E3SYP8_ODOAN SubName: Full=Nigrosin-RA2 peptide {ECO:0000313|EMBL:ADP05833.1}	ABG76294.1^Q:1-66,H:1-66^100.0%SCOV^100.0%COV^97.0%ID^E:1.0e-37^ABG76294.1 nigrosin-OG20 antimicrobial peptide precursor [Odorrana grahami] >ADP05833.1 nigrosin-RA2 peptide precursor [Odorrana andersonii] >ABG76302.1 nigrosin-OG20 antimicrobial peptide precursor [Odorrana grahami] >ABG76323.1 nigrosin-OG20 antimicrobial peptide precursor [Odorrana grahami] >ABG76330.1 nigrosin-OG20 antimicrobial …	PF03032.18^FSAP_sig_propep^Frog skin active peptide family signal and propeptide^1-45^E:3.5e-16`PF16047.8^Antimicrobial22^Frog antimicrobial peptide^2-21^E:4.9e-11	IPR004275^Frog antimicrobial peptide, propeptide^IPR032749^Frog antimicrobial peptide Nigrocin	ATGTTCACCATGAAGAAATCCCTGTTACTCCTTTTTTTCCTTGGGACCATCAACTTATCTATCTGTCAGGATGAGACAAATGCCGAAGAAGAAAGAAGAGATGAAGAAGTGGCTAAAATGGAAGAGATAAAACGCTGTCTTTTAAGTGGCATCCTCGGTGCGGGGAAGCATATAGTATGTGGACTGAGCGGGCTGTGCTAA	1773-1973	CAATGGCACAGCAGGGAGGATTCCCCCATCTGCCTCTAATGTGTGGATGGGGGAGTTGGTTCAGTTTTTGTCGTTGAGCCAGCGCCGTGTATGGCCAAGGTTTAGTTATCAGTAGACGCACCAAATCATTCCCTTCTTTTTACCTGTGGGAGAATCCGCACTGAGAGCTCTCCAATGGACAACACAGTAAAGTAACTGAAAAATGAATTAGGGTGCAAAATAAGCTTTCACAATAGCAGACAGATTTTGATGTCAGAATCCCGTCATATAAGTAACTGGCGGCTGAGTCAGCATCAGTTTTCGGTGGACTGAACCAGTTAAGCAGCTAGTCTGGGCCATTAACTGAATATGTCATGCAGCAAGGAAAGGAATAGAGATGTCTGCTTTTGTAAACTGTTA…	2019
TRINITY_DN4414_c6_g1_i1.p1_ORF2	Y	Correctable	Y	Y	5.326	TRINITY_DN4414_c6_g1_i1	MFPLKKSLLLLFFLGTINLSLCQDDTNAEEERRDEEVAKMEEIKRGLLSGILGAGKHIICGLSGVC	66	MFPLKKSLLLLFFLGTINLSLC	22	QDDTNAEEERRDEEVAKMEEIKRGLLSGILGAGKHIICGLSGVC	44	QDDTNAEEERRDEEVAKMEEIKR	23	GLLSGILGAGKHIICGLSGVC	21		0		nigrocin-OG33	28	FSAP	1	nigrocin	9	OGP	C_AA068695.1	PV933858		NIG2A_ODOGR^Q:1-66,H:1-66^100.0%SCOV^100.0%COV^90.9%ID^E:2.6e-37^NIG2A_ODOGR Nigrocin-2GRa {ECO:0000303|PubMed:16621155}	A6MB95_ODOGR^Q:1-66,H:1-66^100.0%SCOV^100.0%COV^95.5%ID^E:4.1e-38^A6MB95_ODOGR SubName: Full=Nigrosin-OG20 antimicrobial peptide {ECO:0000313|EMBL:ABG76400.1}	ABG76400.1^Q:1-66,H:1-66^100.0%SCOV^100.0%COV^95.5%ID^E:1.5e-39^ABG76400.1 nigrosin-OG20 antimicrobial peptide precursor [Odorrana grahami]	PF03032.18^FSAP_sig_propep^Frog skin active peptide family signal and propeptide^3-45^E:1.5e-14`PF16047.8^Antimicrobial22^Frog antimicrobial peptide^1-21^E:2.1e-09	IPR004275^Frog antimicrobial peptide, propeptide^IPR032749^Frog antimicrobial peptide Nigrocin	ATGTTCCCCTTGAAGAAATCCCTGTTACTCCTTTTCTTCCTTGGGACCATTAACTTATCTCTCTGTCAGGATGATACAAATGCCGAAGAAGAAAGAAGAGATGAAGAAGTTGCTAAAATGGAAGAGATAAAACGTGGTCTTTTAAGTGGCATCCTCGGTGCGGGGAAGCATATAATATGTGGACTGAGTGGGGTGTGCTGA	33-233	TTCAGCCCCCACTGAAATACTGGGGCCCAATGATGTTCCCCTTGAAGAAATCCCTGTTACTCCTTTTCTTCCTTGGGACCATTAACTTATCTCTCTGTCAGGATGATACAAATGCCGAAGAAGAAAGAAGAGATGAAGAAGTTGCTAAAATGGAAGAGATAAAACGTGGTCTTTTAAGTGGCATCCTCGGTGCGGGGAAGCATATAATATGTGGACTGAGTGGGGTGTGCTGAAGCTTGGATCGGAAATCAGGTGATGTGGAATATCATGTAGCTAGATGCTAAATGTGTTATAAATGATAAAGATGTCGC	311
TRINITY_DN16_c2_g1_i1.p1_ORF1	Y	Identifiable	Y	Y	5.882	TRINITY_DN16_c2_g1_i1	MLSLKKSLLHLFFLGTINLSLCQDETNAEEERRDEAAAKIEEIPRRLLSGILGTGKHIVCGLSGLC	66	MLSLKKSLLHLFFLGTINLSLC	22	QDETNAEEERRDEAAAKIEEIPRRLLSGILGTGKHIVCGLSGLC	44	QDETNAEEERRDEAAAKIEEIPRR	24	LLSGILGTGKHIVCGLSGLC	20		0		nigrocin-OG34	29	FSAP	1	nigrocin	9	OGP	C_AA068661.1	PV933859		NIG2A_ODOGR^Q:1-66,H:1-66^100.0%SCOV^100.0%COV^83.3%ID^E:1.1e-31^NIG2A_ODOGR Nigrocin-2GRa {ECO:0000303|PubMed:16621155}	A6MB27_ODOGR^Q:1-66,H:1-66^100.0%SCOV^100.0%COV^87.9%ID^E:5.3e-32^A6MB27_ODOGR SubName: Full=Nigrosin-OG6 antimicrobial peptide {ECO:0000313|EMBL:ABG76332.1}	ABG76332.1^Q:1-66,H:1-66^100.0%SCOV^100.0%COV^87.9%ID^E:1.9e-33^ABG76332.1 nigrosin-OG6 antimicrobial peptide precursor [Odorrana grahami]	PF03032.18^FSAP_sig_propep^Frog skin active peptide family signal and propeptide^2-41^E:1.7e-13`PF16047.8^Antimicrobial22^Frog antimicrobial peptide^2-21^E:2.6e-10	IPR004275^Frog antimicrobial peptide, propeptide^IPR032749^Frog antimicrobial peptide Nigrocin	ATGTTATCGTTGAAGAAATCCCTGTTACACCTTTTCTTCCTTGGGACCATCAACTTATCCCTCTGTCAGGATGAGACAAATGCCGAAGAAGAAAGAAGAGATGAAGCAGCTGCAAAAATCGAAGAGATACCCCGCCGGCTTTTAAGTGGCATCCTCGGTACGGGGAAGCATATAGTATGTGGACTTAGCGGGCTGTGCTAA	33-233	CCCAGAACCAACTGAACCACCAGAGCCCACAGATGTTATCGTTGAAGAAATCCCTGTTACACCTTTTCTTCCTTGGGACCATCAACTTATCCCTCTGTCAGGATGAGACAAATGCCGAAGAAGAAAGAAGAGATGAAGCAGCTGCAAAAATCGAAGAGATACCCCGCCGGCTTTTAAGTGGCATCCTCGGTACGGGGAAGCATATAGTATGTGGACTTAGCGGGCTGTGCTAAAGCTTGAAGCGGAAATCATCTGATGTGGAATATCATTTAGCTAAATGCTAAATGTCTTATA	294
TRINITY_DN11504_c0_g1_i1.p1_ORF1	Y	Correctable	Y	Y	4.777	TRINITY_DN11504_c0_g1_i1	MFTLKKSLLLLFFLGTINLSLCQYETNAEEERRDEEVAKMEEIKRGLLRGILGAGKTILCELSRMC	66	MFTLKKSLLLLFFLGTINLSLC	22	QYETNAEEERRDEEVAKMEEIKRGLLRGILGAGKTILCELSRMC	44	QYETNAEEERRDEEVAKMEEIKR	23	GLLRGILGAGKTILCELSRMC	21		0		nigrocin-OG35	30	FSAP	1	nigrocin	9	OGP	C_AA068647.1	PV933860		NIG2A_ODOGR^Q:1-66,H:1-66^100.0%SCOV^100.0%COV^86.4%ID^E:6.6e-31^NIG2A_ODOGR Nigrocin-2GRa {ECO:0000303|PubMed:16621155}	A6MB56_ODOGR^Q:1-66,H:1-66^100.0%SCOV^100.0%COV^90.9%ID^E:1.5e-31^A6MB56_ODOGR SubName: Full=Nigrosin-OG8 antimicrobial peptide {ECO:0000313|EMBL:ABG76361.1}	ABG76361.1^Q:1-66,H:1-66^100.0%SCOV^100.0%COV^90.9%ID^E:5.4e-33^ABG76361.1 nigrosin-OG8 antimicrobial peptide precursor [Odorrana grahami]	PF03032.18^FSAP_sig_propep^Frog skin active peptide family signal and propeptide^1-45^E:4.1e-15`PF16047.8^Antimicrobial22^Frog antimicrobial peptide^1-21^E:2e-06	IPR004275^Frog antimicrobial peptide, propeptide	ATGTTCACCTTGAAGAAATCCCTGTTACTCCTTTTCTTCCTTGGTACCATCAACTTATCTCTCTGTCAGTATGAGACAAATGCCGAAGAAGAAAGAAGAGATGAAGAAGTTGCTAAAATGGAAGAGATAAAACGCGGTCTTTTACGTGGCATCCTCGGTGCGGGGAAGACAATACTATGTGAACTTAGCCGGATGTGCTAA	16-216	TACCCGAGCCCAAAGATGTTCACCTTGAAGAAATCCCTGTTACTCCTTTTCTTCCTTGGTACCATCAACTTATCTCTCTGTCAGTATGAGACAAATGCCGAAGAAGAAAGAAGAGATGAAGAAGTTGCTAAAATGGAAGAGATAAAACGCGGTCTTTTACGTGGCATCCTCGGTGCGGGGAAGACAATACTATGTGAACTTAGCCGGATGTGCTAAAACTTCTATCTTAAATCATCTGATGTGGAATATCATGTAGCTAAATTCTAAATTTCT	273
TRINITY_DN7347_c0_g1_i1.p1_ORF1	Y	Correctable	Y	Y	4881.1	TRINITY_DN7347_c0_g1_i1	MFTLKKSLLLLFFLGTISLSLCEEERDADEEGSEENGSEAKVEDIKRRVFKCYKPDSRGFQVCE	64	MFTLKKSLLLLFFLGTISLSLC	22	EEERDADEEGSEENGSEAKVEDIKRRVFKCYKPDSRGFQVCE	42	EEERDADEEGSEENGSEAKVEDIKRR	26	VFKCYKPDSRGFQVCE	16		0		odorranain-A8	31	FSAP	1	odorranain-A	10	OG				ODRA6_ODOHA^Q:1-57,H:1-55^90.2%SCOV^89.1%COV^69.5%ID^E:3.4e-16^ODRA6_ODOHA Odorranain-A6 {ECO:0000312|EMBL:ADV36136.1}	A0A067XJH1_ODOMA^Q:1-64,H:1-64^100.0%SCOV^100.0%COV^96.9%ID^E:1.7e-36^A0A067XJH1_ODOMA SubName: Full=Host defense peptide odorranain-A-OM {ECO:0000313|EMBL:AGG19116.1}	AGG19116.1^Q:1-64,H:1-64^100.0%SCOV^100.0%COV^96.9%ID^E:6.1e-38^AGG19116.1 host defense peptide odorranain-A-OM [Odorrana margaretae]	PF03032.18^FSAP_sig_propep^Frog skin active peptide family signal and propeptide^1-42^E:1.6e-18	IPR004275^Frog antimicrobial peptide, propeptide	ATGTTCACCTTGAAGAAATCCCTGTTACTCCTTTTCTTTCTTGGGACCATCTCCTTATCTCTCTGTGAGGAAGAGAGAGATGCTGATGAAGAAGGAAGTGAAGAAAATGGATCGGAAGCTAAAGTTGAAGACATAAAAAGAAGGGTCTTTAAATGCTATAAGCCTGACAGTCGAGGGTTTCAAGTTTGTGAATAA	78-272	GACATAAAAAGAAACAGGCCAGACCTCCACTGAAGTTCTCCAGCTGTCAACATTCTCATCACCAACTGAACTACCCGATGTTCACCTTGAAGAAATCCCTGTTACTCCTTTTCTTTCTTGGGACCATCTCCTTATCTCTCTGTGAGGAAGAGAGAGATGCTGATGAAGAAGGAAGTGAAGAAAATGGATCGGAAGCTAAAGTTGAAGACATAAAAAGAAGGGTCTTTAAATGCTATAAGCCTGACAGTCGAGGGTTTCAAGTTTGTGAATAAGATAAATCTTGAATTGGAAATCATCTGATGTGGAATATTATTTAGCTGAATGCTCAACAGATGTCTAATAAAAAAATAAAAAAACATCACACATAAAA	370
TRINITY_DN25_c1_g1_i1.p1_ORF1	Y	Correctable	Y	Y	7555.43	TRINITY_DN25_c1_g1_i1	MFTLKKSLLLLFFLGTISLSLCEQERDADEEEGSENGAEDIKLNRVVKCSYRPGSPDSRCN	61	MFTLKKSLLLLFFLGTISLSLC	22	EQERDADEEEGSENGAEDIKLNRVVKCSYRPGSPDSRCN	39	EQERDADEEEGSENGAEDIKLNR	23	VVKCSYRPGSPDSRCN	16		0		odorranain-A9	32	FSAP	1	odorranain-A	10	OGP	C_AA068677.1	PV933861		ODRA6_ODOHA^Q:1-60,H:1-60^98.4%SCOV^98.4%COV^93.3%ID^E:1.2e-35^ODRA6_ODOHA Odorranain-A6 {ECO:0000312|EMBL:ADV36136.1}	A6MBC6_ODOGR^Q:1-60,H:1-60^98.4%SCOV^98.4%COV^98.3%ID^E:1.3e-34^A6MBC6_ODOGR SubName: Full=Odorranain-A6 antimicrobial peptide {ECO:0000313|EMBL:ABG76431.1}	ABG76431.1^Q:1-60,H:1-60^98.4%SCOV^98.4%COV^98.3%ID^E:4.8e-36^ABG76431.1 odorranain-A6 antimicrobial peptide precursor [Odorrana grahami] >ABG76432.1 odorranain-A6 antimicrobial peptide precursor [Odorrana grahami]	PF03032.18^FSAP_sig_propep^Frog skin active peptide family signal and propeptide^1-39^E:1.3e-18	IPR004275^Frog antimicrobial peptide, propeptide	ATGTTCACCTTGAAGAAATCCCTGTTACTCCTTTTCTTTCTTGGGACCATCTCCTTATCTCTCTGTGAGCAAGAGAGAGATGCTGATGAAGAAGAAGGAAGTGAAAATGGAGCGGAAGACATAAAATTAAACAGGGTCGTTAAATGCTCCTATCGACCAGGGTCGCCTGACTCCCGATGTAATTAA	6-191	CAAAGATGTTCACCTTGAAGAAATCCCTGTTACTCCTTTTCTTTCTTGGGACCATCTCCTTATCTCTCTGTGAGCAAGAGAGAGATGCTGATGAAGAAGAAGGAAGTGAAAATGGAGCGGAAGACATAAAATTAAACAGGGTCGTTAAATGCTCCTATCGACCAGGGTCGCCTGACTCCCGATGTAATTAAGATAAATCTTGAATTGGAAATCATCTGATGTGGAATATTATTTAGCTGAATGCTCAACAGATGTCTAATAAAAAATAAAATACATCACACATAAAAAAAAAAAAAAATCACCATCACCTTAGTCACCTGTAAACTAA	328
TRINITY_DN25595_c0_g1_i1.p1	Y	Unchanged	Y	Y	3.068	TRINITY_DN25595_c0_g1_i1	MFTMTKSLLLLFFLGTISLSLCEQERDADEEEGSEDGAEDIKLNRVVKCSYLPGSPDSRCN	61	MFTMTKSLLLLFFLGTISLSLC	22	EQERDADEEEGSEDGAEDIKLNRVVKCSYLPGSPDSRCN	39	EQERDADEEEGSEDGAEDIKLNR	23	VVKCSYLPGSPDSRCN	16		0		odorranain-A10	33	FSAP	1	odorranain-A	10	OGP	C_AA068674.1	PV933862		ODRA6_ODOHA^Q:1-60,H:1-60^98.4%SCOV^98.4%COV^90.0%ID^E:1.7e-33^ODRA6_ODOHA Odorranain-A6 {ECO:0000312|EMBL:ADV36136.1}	A6MBC9_ODOGR^Q:1-60,H:1-60^98.4%SCOV^98.4%COV^93.3%ID^E:3.7e-32^A6MBC9_ODOGR SubName: Full=Odorranain-A6 antimicrobial peptide {ECO:0000313|EMBL:ABG76434.1}	ABG76434.1^Q:1-60,H:1-60^98.4%SCOV^98.4%COV^93.3%ID^E:1.3e-33^ABG76434.1 odorranain-A6 antimicrobial peptide precursor [Odorrana grahami]	PF03032.18^FSAP_sig_propep^Frog skin active peptide family signal and propeptide^1-37^E:2.7e-17	IPR004275^Frog antimicrobial peptide, propeptide	ATGTTCACCATGACGAAATCCCTGTTACTGCTTTTCTTTCTTGGGACCATCTCCTTATCTCTCTGTGAGCAAGAGAGAGATGCTGATGAAGAAGAAGGAAGTGAAGATGGAGCGGAAGACATAAAATTGAACAGGGTCGTTAAATGCTCCTATCTACCAGGGTCGCCTGACTCCCGATGTAATTAA	161-346	TTCATATTCAGCATTTGCTTCCTCTAGCTGTCTACATTCTCAGCACCAACTGAACTACCCGCGACTTCCTTTTCCCTTTCCTGAGTGACAACATCCCTAAAGAGGAGATCCAGCCACTGTGGCAACAAGGCGCTTTATTGTCTACTATCCGAGCCCAAAGATGTTCACCATGACGAAATCCCTGTTACTGCTTTTCTTTCTTGGGACCATCTCCTTATCTCTCTGTGAGCAAGAGAGAGATGCTGATGAAGAAGAAGGAAGTGAAGATGGAGCGGAAGACATAAAATTGAACAGGGTCGTTAAATGCTCCTATCTACCAGGGTCGCCTGACTCCCGATGTAATTAAGATAAATCTTGAATTGGAAATAATCTGCTGTGGAATATTCTTTAG	391
TRINITY_DN6115_c1_g1_i1.p1_ORF1	Y	Correctable	Y	Y	2480.28	TRINITY_DN6115_c1_g1_i1	MFTMKKSLLLLFFLGTISLSLCAPERAADEEEGSENGAEDIKLNRVVTCSYRPGSPVSRCN	61	MFTMKKSLLLLFFLGTISLSLC	22	APERAADEEEGSENGAEDIKLNRVVTCSYRPGSPVSRCN	39	APERAADEEEGSENGAEDIKLNR	23	VVTCSYRPGSPVSRCN	16		0		odorranain-A11	34	FSAP	1	odorranain-A	10	OGP	C_AA068705.1	PV933863		ODRA6_ODOHA^Q:1-60,H:1-60^98.4%SCOV^98.4%COV^86.7%ID^E:8.1e-32^ODRA6_ODOHA Odorranain-A6 {ECO:0000312|EMBL:ADV36136.1}	A6MBC9_ODOGR^Q:1-60,H:1-60^98.4%SCOV^98.4%COV^91.7%ID^E:6.2e-31^A6MBC9_ODOGR SubName: Full=Odorranain-A6 antimicrobial peptide {ECO:0000313|EMBL:ABG76434.1}	ABG76434.1^Q:1-60,H:1-60^98.4%SCOV^98.4%COV^91.7%ID^E:2.2e-32^ABG76434.1 odorranain-A6 antimicrobial peptide precursor [Odorrana grahami]	PF03032.18^FSAP_sig_propep^Frog skin active peptide family signal and propeptide^1-39^E:7.2e-17	IPR004275^Frog antimicrobial peptide, propeptide	ATGTTCACCATGAAGAAATCCCTGTTACTCCTTTTCTTTCTTGGGACCATCTCCTTATCTCTCTGTGCGCCAGAGAGAGCTGCTGATGAAGAAGAAGGAAGTGAAAATGGAGCGGAAGACATAAAATTAAACAGGGTCGTTACATGCTCCTATCGACCAGGGTCGCCTGTCTCCCGATGTAATTAA	33-218	CTCAGCACCAACTGAACTACCCGAGCCCAAAGATGTTCACCATGAAGAAATCCCTGTTACTCCTTTTCTTTCTTGGGACCATCTCCTTATCTCTCTGTGCGCCAGAGAGAGCTGCTGATGAAGAAGAAGGAAGTGAAAATGGAGCGGAAGACATAAAATTAAACAGGGTCGTTACATGCTCCTATCGACCAGGGTCGCCTGTCTCCCGATGTAATTAAGATAAATCTTGAATTGGAAATCATCTGATGTCGAATATTATTTAGCTGAATGCTCAAGGGATGTCTAATAAAGAAATAAAAAAAC	303
TRINITY_DN11239_c0_g1_i2.p1_ORF1	Y	Correctable	Y	Y	7499.56	TRINITY_DN11239_c0_g1_i2	MFTLKKPLLLLFFLGIVSLSVCGQERDADEEDGGEVTGEEVKRAALKGCWTKSIPPKPCFGKR	63	MFTLKKPLLLLFFLGIVSLSVCG	23	QERDADEEDGGEVTGEEVKRAALKGCWTKSIPPKPCFGKR	40	QERDADEEDGGEVTGEEVKR	20	AALKGCWTKSIPPKPCFGKR	20		0		odorranain-B1	35	FSAP	1	odorranain-B	11	OG				ODRB1_ODOHA^Q:1-63,H:1-63^100.0%SCOV^100.0%COV^93.7%ID^E:1.8e-38^ODRB1_ODOHA Odorranain-B1 {ECO:0000312|EMBL:ADV36139.1}	A6MBE0_ODOGR^Q:1-63,H:1-63^100.0%SCOV^100.0%COV^98.4%ID^E:2.4e-38^A6MBE0_ODOGR SubName: Full=Odorranain-B1 antimicrobial peptide {ECO:0000313|EMBL:ABG76445.1}	ABG76445.1^Q:1-63,H:1-63^100.0%SCOV^100.0%COV^98.4%ID^E:8.4e-40^ABG76445.1 odorranain-B1 antimicrobial peptide precursor [Odorrana grahami] >ABG76446.1 odorranain-B1 antimicrobial peptide precursor [Odorrana grahami]	PF03032.18^FSAP_sig_propep^Frog skin active peptide family signal and propeptide^1-46^E:1.8e-16`PF16048.8^Antimicrobial23^Frog antimicrobial peptide^1-17^E:1e-11	IPR004275^Frog antimicrobial peptide, propeptide^IPR032019^Frog antimicrobial peptide, ranacyclin-type, Ranidae	ATGTTCACCTTGAAGAAACCCCTGTTACTCCTTTTCTTTCTTGGGATCGTCTCCTTATCTGTCTGTGGTCAAGAGAGAGATGCCGATGAAGAAGATGGAGGGGAAGTTACAGGGGAAGAAGTAAAAAGAGCTGCGCTCAAAGGGTGCTGGACCAAGAGTATACCACCAAAGCCGTGTTTTGGAAAAAGATAA	52-243	GTCTCCAGCTGTCTACACTCTCAGCACCAACTGAACTACCCGAGCCCAAAAATGTTCACCTTGAAGAAACCCCTGTTACTCCTTTTCTTTCTTGGGATCGTCTCCTTATCTGTCTGTGGTCAAGAGAGAGATGCCGATGAAGAAGATGGAGGGGAAGTTACAGGGGAAGAAGTAAAAAGAGCTGCGCTCAAAGGGTGCTGGACCAAGAGTATACCACCAAAGCCGTGTTTTGGAAAAAGATAAAACTTGAAATGGAAACCATCTGATGTGGAATATCATTTAGCTAAATGCTAAATGTCTGATAAAAAATAAAATGTATTGCAC	324
TRINITY_DN0_c174_g1_i1.p1	N	Unchanged	N	Y	1231.39	TRINITY_DN0_c174_g1_i1	LLLFFLGIVSLSVCDQERDADEEDGGEVTGEEVKRAALKGCWTKSIPPKPCFGKR	55	LLLFFLGIVSLSVC	14	DQERDADEEDGGEVTGEEVKRAALKGCWTKSIPPKPCFGKR	41	DQERDADEEDGGEVTGEEVKR	21	AALKGCWTKSIPPKPCFGKR	20		0		odorranain-B1	35	FSAP	1	odorranain-B	11	OG				ODRB1_ODOHA^Q:1-55,H:9-63^87.3%SCOV^100.0%COV^94.5%ID^E:2.4e-34^ODRB1_ODOHA Odorranain-B1 {ECO:0000312|EMBL:ADV36139.1}	1-A6MBE0_ODOGR^Q:1-55,H:9-63^87.3%SCOV^100.0%COV^100.0%ID^E:6.4e-34^A6MBE0_ODOGR SubName: Full=Odorranain-B1 antimicrobial peptide {ECO:0000313|EMBL:ABG76445.1}; 2-A6MBD6_ODOGR^Q:1-55,H:9-63^87.3%SCOV^100.0%COV^100.0%ID^E:6.4e-34^A6MBD6_ODOGR SubName: Full=Odorranain-B1 antimicrobial peptide {ECO:0000313|EMBL:ABG76441.1}; 3-A6MBD7_ODOGR^Q:1-55,H:9-63^87.3%SCOV^100.0%COV^100.0%ID^E:6.4e-34^A6MBD7_…	1-ABG76441.1^Q:1-55,H:9-63^87.3%SCOV^100.0%COV^100.0%ID^E:2.3e-35^ABG76441.1 odorranain-B1 antimicrobial peptide precursor [Odorrana grahami] >ABG76443.1 odorranain-B1 antimicrobial peptide precursor [Odorrana grahami]; 2-ABG76445.1^Q:1-55,H:9-63^87.3%SCOV^100.0%COV^100.0%ID^E:2.3e-35^ABG76445.1 odorranain-B1 antimicrobial peptide precursor [Odorrana grahami] >ABG76446.1 odorranain-B1 antimicrobi…	PF03032.18^FSAP_sig_propep^Frog skin active peptide family signal and propeptide^8-46^E:4.3e-12`PF16048.8^Antimicrobial23^Frog antimicrobial peptide^1-17^E:8.2e-12	IPR004275^Frog antimicrobial peptide, propeptide^IPR032019^Frog antimicrobial peptide, ranacyclin-type, Ranidae	TTACTCCTTTTCTTTCTTGGGATCGTCTCCTTATCTGTCTGTGATCAAGAGAGAGATGCCGATGAAGAAGATGGAGGGGAAGTTACAGGGGAAGAAGTAAAAAGAGCTGCACTCAAAGGGTGCTGGACCAAGAGTATACCACCAAAGCCTTGTTTTGGAAAAAGATAA	3-170	TGTTACTCCTTTTCTTTCTTGGGATCGTCTCCTTATCTGTCTGTGATCAAGAGAGAGATGCCGATGAAGAAGATGGAGGGGAAGTTACAGGGGAAGAAGTAAAAAGAGCTGCACTCAAAGGGTGCTGGACCAAGAGTATACCACCAAAGCCTTGTTTTGGAAAAAGATAAAACTTGAAATGGAAATCATCTGATGTGGAATAT	203	Y	Y
TRINITY_DN79_c1_g3_i1.p1_ORF1	Y	Correctable	Y	Y	3384.49	TRINITY_DN79_c1_g3_i1	MFTLQKPLLLLFFLGIVSLSFCEQERDADEEDGGGVTGEEVKRAALRGCWTKSIPPKPCSGKR	63	MFTLQKPLLLLFFLGIVSLSFC	22	EQERDADEEDGGGVTGEEVKRAALRGCWTKSIPPKPCSGKR	41	EQERDADEEDGGGVTGEEVKR	21	AALRGCWTKSIPPKPCSGKR	20		0		odorranain-B6	36	FSAP	1	odorranain-B	11	OG				ODRB1_ODOHA^Q:1-63,H:1-63^100.0%SCOV^100.0%COV^87.3%ID^E:4.1e-35^ODRB1_ODOHA Odorranain-B1 {ECO:0000312|EMBL:ADV36139.1}	E3SZA7_ODOAN^Q:1-63,H:1-63^100.0%SCOV^100.0%COV^93.7%ID^E:7.7e-35^E3SZA7_ODOAN SubName: Full=Odorranain-B-RA1 peptide {ECO:0000313|EMBL:ADP06042.1}	ADP06042.1^Q:1-63,H:1-63^100.0%SCOV^100.0%COV^93.7%ID^E:2.7e-36^ADP06042.1 odorranain-B-RA1 peptide precursor [Odorrana andersonii]	PF03032.18^FSAP_sig_propep^Frog skin active peptide family signal and propeptide^1-46^E:2.3e-16`PF16048.8^Antimicrobial23^Frog antimicrobial peptide^1-17^E:4.2e-12	IPR004275^Frog antimicrobial peptide, propeptide^IPR032019^Frog antimicrobial peptide, ranacyclin-type, Ranidae	ATGTTCACCTTGCAGAAACCCCTGTTACTCCTTTTCTTTCTTGGGATCGTCTCCTTATCTTTCTGTGAGCAAGAGAGAGATGCCGATGAAGAAGATGGAGGGGGAGTTACAGGGGAAGAAGTAAAAAGAGCTGCACTCAGAGGGTGCTGGACCAAGAGTATACCACCAAAGCCTTGTTCAGGAAAAAGATAA	36-227	ATTCTCCGCACCAACTGAACTACCCGAGCCCAAAGATGTTCACCTTGCAGAAACCCCTGTTACTCCTTTTCTTTCTTGGGATCGTCTCCTTATCTTTCTGTGAGCAAGAGAGAGATGCCGATGAAGAAGATGGAGGGGGAGTTACAGGGGAAGAAGTAAAAAGAGCTGCACTCAGAGGGTGCTGGACCAAGAGTATACCACCAAAGCCTTGTTCAGGAAAAAGATAAAACTTGAAATGGAAGTCATCTGATGTGGAATATCATTTAGCTAAATGCTAAATGTCTGATAAAAA	292
TRINITY_DN56_c1_g1_i1.p1_ORF1	Y	Correctable	Y	Y	50.163	TRINITY_DN56_c1_g1_i1	MFTLKKPLLLLFFLGSVSLSVCDQERDADEEDGGAVTGEEGKRAALKGCWTKSITPTP	58	MFTLKKPLLLLFFLGSVSLSVC	22	DQERDADEEDGGAVTGEEGKRAALKGCWTKSITPTP	36	DQERDADEEDGGAVTGEEGKR	21	AALKGCWTKSITPTP	15		0		odorranain-B7	37	FSAP	1	odorranain-B	11	OGP	C_AA068702.1	PV933864		ODRB1_ODOHA^Q:1-58,H:1-58^92.1%SCOV^100.0%COV^84.5%ID^E:2.1e-29^ODRB1_ODOHA Odorranain-B1 {ECO:0000312|EMBL:ADV36139.1}	A6MBE0_ODOGR^Q:1-58,H:1-58^92.1%SCOV^100.0%COV^91.4%ID^E:9.6e-30^A6MBE0_ODOGR SubName: Full=Odorranain-B1 antimicrobial peptide {ECO:0000313|EMBL:ABG76445.1}	ABG76445.1^Q:1-58,H:1-58^92.1%SCOV^100.0%COV^91.4%ID^E:3.4e-31^ABG76445.1 odorranain-B1 antimicrobial peptide precursor [Odorrana grahami] >ABG76446.1 odorranain-B1 antimicrobial peptide precursor [Odorrana grahami]	PF03032.18^FSAP_sig_propep^Frog skin active peptide family signal and propeptide^1-34^E:3.3e-16`PF16048.8^Antimicrobial23^Frog antimicrobial peptide^1-15^E:3.3e-07	IPR004275^Frog antimicrobial peptide, propeptide^IPR032019^Frog antimicrobial peptide, ranacyclin-type, Ranidae	ATGTTCACCTTGAAGAAACCCCTGTTACTCCTTTTCTTTCTTGGGAGCGTCTCCTTATCTGTCTGTGATCAAGAGAGAGATGCCGATGAAGAAGATGGAGGGGCAGTTACAGGGGAAGAAGGAAAAAGAGCTGCACTCAAAGGGTGCTGGACCAAGAGTATAACACCAACGCCTTGA	24-200	AACTGAACTACCCGAGCCCAAAAATGTTCACCTTGAAGAAACCCCTGTTACTCCTTTTCTTTCTTGGGAGCGTCTCCTTATCTGTCTGTGATCAAGAGAGAGATGCCGATGAAGAAGATGGAGGGGCAGTTACAGGGGAAGAAGGAAAAAGAGCTGCACTCAAAGGGTGCTGGACCAAGAGTATAACACCAACGCCTTGATTTGCAAAATCATCCAACTCGACATGGATCCGCACCATCATTACGTCCTTTCGAATATCAC	261
TRINITY_DN1399_c4_g1_i1.p1_ORF1	Y	Correctable	Y	Y	24.925	TRINITY_DN1399_c4_g1_i1	MFTLKKPLLLLFFLGIVALSVCDQERDADEEDGGDVTGEEVKRAALKGRWTKSIPPKPWFGKR	63	MFTLKKPLLLLFFLGIVALSVC	22	DQERDADEEDGGDVTGEEVKRAALKGRWTKSIPPKPWFGKR	41	DQERDADEEDGGDVTGEEVKR	21	AALKGRWTKSIPPKPWFGKR	20		0		odorranain-B8	38	FSAP	1	odorranain-B	11	OGP	C_AA068656.1	PV933865		ODRB1_ODOHA^Q:1-63,H:1-63^100.0%SCOV^100.0%COV^87.3%ID^E:6.8e-34^ODRB1_ODOHA Odorranain-B1 {ECO:0000312|EMBL:ADV36139.1}	A6MBE0_ODOGR^Q:1-63,H:1-63^100.0%SCOV^100.0%COV^93.7%ID^E:3.1e-34^A6MBE0_ODOGR SubName: Full=Odorranain-B1 antimicrobial peptide {ECO:0000313|EMBL:ABG76445.1}	ABG76445.1^Q:1-63,H:1-63^100.0%SCOV^100.0%COV^93.7%ID^E:1.1e-35^ABG76445.1 odorranain-B1 antimicrobial peptide precursor [Odorrana grahami] >ABG76446.1 odorranain-B1 antimicrobial peptide precursor [Odorrana grahami]	PF03032.18^FSAP_sig_propep^Frog skin active peptide family signal and propeptide^1-46^E:3.1e-16`PF16048.8^Antimicrobial23^Frog antimicrobial peptide^1-15^E:1.2e-06	IPR004275^Frog antimicrobial peptide, propeptide^IPR032019^Frog antimicrobial peptide, ranacyclin-type, Ranidae	ATGTTCACCTTGAAGAAACCCCTGTTACTCCTTTTCTTTCTTGGGATCGTCGCCTTATCTGTCTGTGATCAAGAGAGAGATGCCGATGAAGAAGATGGAGGGGACGTTACAGGGGAAGAAGTAAAACGAGCTGCACTCAAAGGGCGCTGGACCAAGAGTATACCACCAAAGCCTTGGTTTGGAAAAAGATAA	25-216	CAGCTGAACTACCCGAGCCCAAAAATGTTCACCTTGAAGAAACCCCTGTTACTCCTTTTCTTTCTTGGGATCGTCGCCTTATCTGTCTGTGATCAAGAGAGAGATGCCGATGAAGAAGATGGAGGGGACGTTACAGGGGAAGAAGTAAAACGAGCTGCACTCAAAGGGCGCTGGACCAAGAGTATACCACCAAAGCCTTGGTTTGGAAAAAGATAAAACTTGAAATGGAAATCAGCTGATGTTGAATATCATTTAGCTAAATGCTAAA	268
TRINITY_DN0_c1_g1_i11.p1	N	Unchanged	Y	Y	1.746	TRINITY_DN0_c1_g1_i11	MFTLKKSLLLLFFLGTISLSLCEEERDADEDDGVEVTEEEVKRGVLGTVKNLLIGAGKSAAQSVLKTLSCKLSNDC	76	MFTLKKSLLLLFFLGTISLSLC	22	EEERDADEDDGVEVTEEEVKRGVLGTVKNLLIGAGKSAAQSVLKTLSCKLSNDC	54	EEERDADEDDGVEVTEEEVKR	21	GVLGTVKNLLIGAGKSAAQSVLKTLSCKLSNDC	33		0		brevinin-2GRb	39	FSAP	1	odorranain-C	12	OG			Y	BR2IC_ODOIS^Q:1-76,H:1-75^100.0%SCOV^100.0%COV^90.8%ID^E:7.4e-39^BR2IC_ODOIS Brevinin-2ISc {ECO:0000303|PubMed:21193000}	A6MBE8_ODOGR^Q:1-76,H:1-75^100.0%SCOV^100.0%COV^93.4%ID^E:1.4e-38^A6MBE8_ODOGR SubName: Full=Odorranain-C7 antimicrobial peptide {ECO:0000313|EMBL:ABG76453.1}	ABG76453.1^Q:1-76,H:1-75^100.0%SCOV^100.0%COV^93.4%ID^E:5.0e-40^ABG76453.1 odorranain-C7 antimicrobial peptide precursor [Odorrana grahami] >ABG76455.1 odorranain-C7 antimicrobial peptide precursor [Odorrana grahami] >ABG76456.1 odorranain-C7 antimicrobial peptide precursor [Odorrana grahami] >ABG76486.1 odorranain-C7 antimicrobial peptide precursor [Odorrana grahami] >ABG76490.1 odorranain-C7 an…	PF03032.18^FSAP_sig_propep^Frog skin active peptide family signal and propeptide^1-45^E:1.2e-18`PF08023.15^Antimicrobial_2^Frog antimicrobial peptide^1-33^E:3.9e-07	IPR004275^Frog antimicrobial peptide, propeptide^IPR012521^Frog antimicrobial peptide, brevinin-2/esculentin type	ATGTTCACCTTGAAGAAATCCCTGTTACTCCTTTTCTTTCTTGGGACCATCTCCTTATCTCTCTGTGAGGAAGAGAGAGATGCTGATGAAGATGATGGAGTGGAAGTGACAGAGGAAGAAGTAAAAAGAGGTGTCCTGGGTACGGTAAAGAATTTGCTTATTGGTGCAGGCAAGAGTGCGGCCCAGAGTGTGCTGAAAACATTATCTTGTAAACTTTCTAACGATTGTTAA	123-353	CTTTACTCAGCTTCTTTATCTTTTATTATATAAGCAAGCCCCGTTCTTTGTAGAGTAGACCTCCACTGAAGTCTTCCAGCTGTCCACATTCTCATCACCAACTGAACTACCCGATCCCGAAGATGTTCACCTTGAAGAAATCCCTGTTACTCCTTTTCTTTCTTGGGACCATCTCCTTATCTCTCTGTGAGGAAGAGAGAGATGCTGATGAAGATGATGGAGTGGAAGTGACAGAGGAAGAAGTAAAAAGAGGTGTCCTGGGTACGGTAAAGAATTTGCTTATTGGTGCAGGCAAGAGTGCGGCCCAGAGTGTGCTGAAAACATTATCTTGTAAACTTTCTAACGATTGTTAAAACATGAATTGGAAGTCAT	372
TRINITY_DN0_c1_g1_i23.p1	N	Unchanged	Y	Y	8.426	TRINITY_DN0_c1_g1_i23	MFTLNKSLLLLFFLGTISLSLCEEERDADEDDGVEVTEEEVKRGVLGTVKNLLIGAGKSAAQSVLKTLSCKLSNDC	76	MFTLNKSLLLLFFLGTISLSLC	22	EEERDADEDDGVEVTEEEVKRGVLGTVKNLLIGAGKSAAQSVLKTLSCKLSNDC	54	EEERDADEDDGVEVTEEEVKR	21	GVLGTVKNLLIGAGKSAAQSVLKTLSCKLSNDC	33		0		brevinin-2GRb	39	FSAP	1	odorranain-C	12	OG			Y	BR2IC_ODOIS^Q:1-76,H:1-75^100.0%SCOV^100.0%COV^89.5%ID^E:3.0e-38^BR2IC_ODOIS Brevinin-2ISc {ECO:0000303|PubMed:21193000}	A6MBE8_ODOGR^Q:1-76,H:1-75^100.0%SCOV^100.0%COV^92.1%ID^E:5.7e-38^A6MBE8_ODOGR SubName: Full=Odorranain-C7 antimicrobial peptide {ECO:0000313|EMBL:ABG76453.1}	ABG76453.1^Q:1-76,H:1-75^100.0%SCOV^100.0%COV^92.1%ID^E:2.0e-39^ABG76453.1 odorranain-C7 antimicrobial peptide precursor [Odorrana grahami] >ABG76455.1 odorranain-C7 antimicrobial peptide precursor [Odorrana grahami] >ABG76456.1 odorranain-C7 antimicrobial peptide precursor [Odorrana grahami] >ABG76486.1 odorranain-C7 antimicrobial peptide precursor [Odorrana grahami] >ABG76490.1 odorranain-C7 an…	PF03032.18^FSAP_sig_propep^Frog skin active peptide family signal and propeptide^1-45^E:6.2e-18`PF08023.15^Antimicrobial_2^Frog antimicrobial peptide^1-33^E:4e-07	IPR004275^Frog antimicrobial peptide, propeptide^IPR012521^Frog antimicrobial peptide, brevinin-2/esculentin type	ATGTTCACCTTGAATAAATCCCTGTTACTCCTTTTCTTTCTTGGGACCATCTCCTTATCTCTCTGTGAGGAAGAGAGAGATGCTGATGAAGATGATGGAGTGGAAGTGACAGAGGAAGAAGTAAAAAGAGGTGTCCTGGGTACGGTAAAGAATTTGCTTATTGGTGCAGGCAAGAGTGCGGCCCAGAGTGTGCTGAAAACATTATCTTGTAAACTTTCTAACGATTGTTAA	130-360	TTTCTTCAAGGTGAACATCTTTGGGCTTGGGTAGTTCAGTTGGTGCTGAGAACGTAGACAGCTGGAAGACTTCAGTGAAGGTCTTCCAGCTGTCTACATTCTCAACACCAACTGAACTACAGCCCAAAGATGTTCACCTTGAATAAATCCCTGTTACTCCTTTTCTTTCTTGGGACCATCTCCTTATCTCTCTGTGAGGAAGAGAGAGATGCTGATGAAGATGATGGAGTGGAAGTGACAGAGGAAGAAGTAAAAAGAGGTGTCCTGGGTACGGTAAAGAATTTGCTTATTGGTGCAGGCAAGAGTGCGGCCCAGAGTGTGCTGAAAACATTATCTTGTAAACTTTCTAACGATTGTTAAAACATGAATTGGAAGTCAT	379
TRINITY_DN0_c1_g1_i10.p1	N	Unchanged	Y	Y	7955.63	TRINITY_DN0_c1_g1_i10	MFTLKKSLLLLFFLGTISLSLCEEERDADEEEGEMTEEEVKRGVLGTVKNLLIGAGKSAAQSVLKTLSCKLSNDC	75	MFTLKKSLLLLFFLGTISLSLC	22	EEERDADEEEGEMTEEEVKRGVLGTVKNLLIGAGKSAAQSVLKTLSCKLSNDC	53	EEERDADEEEGEMTEEEVKR	20	GVLGTVKNLLIGAGKSAAQSVLKTLSCKLSNDC	33		0		brevinin-2GRb	39	FSAP	1	odorranain-C	12	OG			Y	BR2IC_ODOIS^Q:1-75,H:1-75^100.0%SCOV^100.0%COV^93.3%ID^E:1.8e-41^BR2IC_ODOIS Brevinin-2ISc {ECO:0000303|PubMed:21193000}	A6MBE8_ODOGR^Q:1-75,H:1-75^100.0%SCOV^100.0%COV^98.7%ID^E:2.9e-42^A6MBE8_ODOGR SubName: Full=Odorranain-C7 antimicrobial peptide {ECO:0000313|EMBL:ABG76453.1}	ABG76453.1^Q:1-75,H:1-75^100.0%SCOV^100.0%COV^98.7%ID^E:1.0e-43^ABG76453.1 odorranain-C7 antimicrobial peptide precursor [Odorrana grahami] >ABG76455.1 odorranain-C7 antimicrobial peptide precursor [Odorrana grahami] >ABG76456.1 odorranain-C7 antimicrobial peptide precursor [Odorrana grahami] >ABG76486.1 odorranain-C7 antimicrobial peptide precursor [Odorrana grahami] >ABG76490.1 odorranain-C7 an…	PF03032.18^FSAP_sig_propep^Frog skin active peptide family signal and propeptide^1-45^E:5.7e-19`PF08023.15^Antimicrobial_2^Frog antimicrobial peptide^1-33^E:3.9e-07	IPR004275^Frog antimicrobial peptide, propeptide^IPR012521^Frog antimicrobial peptide, brevinin-2/esculentin type	ATGTTCACCTTGAAGAAATCCCTGTTACTCCTTTTCTTTCTTGGGACCATCTCCTTATCTCTCTGTGAGGAAGAGAGAGATGCCGATGAAGAGGAAGGGGAAATGACAGAGGAAGAAGTAAAAAGAGGTGTCCTGGGTACGGTAAAGAATTTGCTTATTGGTGCAGGCAAGAGTGCGGCCCAGAGTGTGCTGAAAACATTATCTTGTAAACTTTCTAACGATTGTTAA	123-350	CTTTACTCAGCTTCTTTATCTTTTATTATATAAGCAAGCCCCGTTCTTTGTAGAGTAGACCTCCACTGAAGTCTTCCAGCTGTCCACATTCTCATCACCAACTGAACTACCCGATCCCGAAGATGTTCACCTTGAAGAAATCCCTGTTACTCCTTTTCTTTCTTGGGACCATCTCCTTATCTCTCTGTGAGGAAGAGAGAGATGCCGATGAAGAGGAAGGGGAAATGACAGAGGAAGAAGTAAAAAGAGGTGTCCTGGGTACGGTAAAGAATTTGCTTATTGGTGCAGGCAAGAGTGCGGCCCAGAGTGTGCTGAAAACATTATCTTGTAAACTTTCTAACGATTGTTAAAACATGAATTGGAAGTCATTTGATGTGGAATATCATTTAGCGAAATGCT…	789
TRINITY_DN0_c1_g1_i15.p1	N	Unchanged	Y	Y	21.792	TRINITY_DN0_c1_g1_i15	MFTLNKSLLLLFFLGTISLSLCEEERDADEEEGEMTEEEVKRGVLGTVKNLLIGAGKSAAQSVLKTLSCKLSNDC	75	MFTLNKSLLLLFFLGTISLSLC	22	EEERDADEEEGEMTEEEVKRGVLGTVKNLLIGAGKSAAQSVLKTLSCKLSNDC	53	EEERDADEEEGEMTEEEVKR	20	GVLGTVKNLLIGAGKSAAQSVLKTLSCKLSNDC	33		0		brevinin-2GRb	39	FSAP	1	odorranain-C	12	OG			Y	BR2IC_ODOIS^Q:1-75,H:1-75^100.0%SCOV^100.0%COV^92.0%ID^E:7.4e-41^BR2IC_ODOIS Brevinin-2ISc {ECO:0000303|PubMed:21193000}	A6MBE8_ODOGR^Q:1-75,H:1-75^100.0%SCOV^100.0%COV^97.3%ID^E:1.2e-41^A6MBE8_ODOGR SubName: Full=Odorranain-C7 antimicrobial peptide {ECO:0000313|EMBL:ABG76453.1}	ABG76453.1^Q:1-75,H:1-75^100.0%SCOV^100.0%COV^97.3%ID^E:4.2e-43^ABG76453.1 odorranain-C7 antimicrobial peptide precursor [Odorrana grahami] >ABG76455.1 odorranain-C7 antimicrobial peptide precursor [Odorrana grahami] >ABG76456.1 odorranain-C7 antimicrobial peptide precursor [Odorrana grahami] >ABG76486.1 odorranain-C7 antimicrobial peptide precursor [Odorrana grahami] >ABG76490.1 odorranain-C7 an…	PF03032.18^FSAP_sig_propep^Frog skin active peptide family signal and propeptide^1-45^E:2.7e-18`PF08023.15^Antimicrobial_2^Frog antimicrobial peptide^1-33^E:3.9e-07	IPR004275^Frog antimicrobial peptide, propeptide^IPR012521^Frog antimicrobial peptide, brevinin-2/esculentin type	ATGTTCACCTTGAATAAATCCCTGTTACTCCTTTTCTTTCTTGGGACCATCTCCTTATCTCTCTGTGAGGAAGAGAGAGATGCCGATGAAGAGGAAGGGGAAATGACAGAGGAAGAAGTAAAAAGAGGTGTCCTGGGTACGGTAAAGAATTTGCTTATTGGTGCAGGCAAGAGTGCGGCCCAGAGTGTGCTGAAAACATTATCTTGTAAACTTTCTAACGATTGTTAA	130-357	TTTCTTCAAGGTGAACATCTTTGGGCTTGGGTAGTTCAGTTGGTGCTGAGAACGTAGACAGCTGGAAGACTTCAGTGAAGGTCTTCCAGCTGTCTACATTCTCAACACCAACTGAACTACAGCCCAAAGATGTTCACCTTGAATAAATCCCTGTTACTCCTTTTCTTTCTTGGGACCATCTCCTTATCTCTCTGTGAGGAAGAGAGAGATGCCGATGAAGAGGAAGGGGAAATGACAGAGGAAGAAGTAAAAAGAGGTGTCCTGGGTACGGTAAAGAATTTGCTTATTGGTGCAGGCAAGAGTGCGGCCCAGAGTGTGCTGAAAACATTATCTTGTAAACTTTCTAACGATTGTTAAAACATGAATTGGAAGTCATTTGATGTGGAATATCATTTAGCG…	796
TRINITY_DN45_c27_g1_i1.p1	N	Unchanged	Y	Y	750.269	TRINITY_DN45_c27_g1_i1	MFTLKKSLLLLFFIGTISLSLCEEERDADEEEGEMTEEEVKRGVLGTVKDLLIGAGKSAAQSVLKTLSCKLSNDC	75	MFTLKKSLLLLFFIGTISLSLC	22	EEERDADEEEGEMTEEEVKRGVLGTVKDLLIGAGKSAAQSVLKTLSCKLSNDC	53	EEERDADEEEGEMTEEEVKR	20	GVLGTVKDLLIGAGKSAAQSVLKTLSCKLSNDC	33		0		odorranain-C7	40	FSAP	1	odorranain-C	12	OG				BR2IC_ODOIS^Q:1-75,H:1-75^100.0%SCOV^100.0%COV^93.3%ID^E:6.3e-42^BR2IC_ODOIS Brevinin-2ISc {ECO:0000303|PubMed:21193000}	A6MBE8_ODOGR^Q:1-75,H:1-75^100.0%SCOV^100.0%COV^98.7%ID^E:1.0e-42^A6MBE8_ODOGR SubName: Full=Odorranain-C7 antimicrobial peptide {ECO:0000313|EMBL:ABG76453.1}	ABG76453.1^Q:1-75,H:1-75^100.0%SCOV^100.0%COV^98.7%ID^E:3.6e-44^ABG76453.1 odorranain-C7 antimicrobial peptide precursor [Odorrana grahami] >ABG76455.1 odorranain-C7 antimicrobial peptide precursor [Odorrana grahami] >ABG76456.1 odorranain-C7 antimicrobial peptide precursor [Odorrana grahami] >ABG76486.1 odorranain-C7 antimicrobial peptide precursor [Odorrana grahami] >ABG76490.1 odorranain-C7 an…	PF03032.18^FSAP_sig_propep^Frog skin active peptide family signal and propeptide^1-45^E:2.4e-18`PF08023.15^Antimicrobial_2^Frog antimicrobial peptide^1-33^E:3.8e-07	IPR004275^Frog antimicrobial peptide, propeptide^IPR012521^Frog antimicrobial peptide, brevinin-2/esculentin type	ATGTTCACCTTGAAGAAATCCCTCTTACTCCTTTTCTTTATTGGAACCATCTCCTTATCTCTCTGTGAGGAAGAGAGAGATGCCGATGAAGAGGAAGGGGAAATGACAGAGGAAGAAGTAAAAAGAGGTGTCCTGGGTACGGTAAAGGATTTGCTTATTGGTGCAGGCAAGAGTGCGGCCCAGAGTGTGCTGAAAACATTATCTTGTAAACTTTCTAACGATTGTTAA	92-319	AAACCAACCCCGTTCTTTGTAGCGTAGAACTCCACTCAAGTCTTCCAGCTGTCTACATTCTCAGCACCAGCTGAACTACCCGAGCCCAAAGATGTTCACCTTGAAGAAATCCCTCTTACTCCTTTTCTTTATTGGAACCATCTCCTTATCTCTCTGTGAGGAAGAGAGAGATGCCGATGAAGAGGAAGGGGAAATGACAGAGGAAGAAGTAAAAAGAGGTGTCCTGGGTACGGTAAAGGATTTGCTTATTGGTGCAGGCAAGAGTGCGGCCCAGAGTGTGCTGAAAACATTATCTTGTAAACTTTCTAACGATTGTTAAAACATGAATTGGAAGTCATTTGATGTGGAATATCATTTAGCTA	362
TRINITY_DN10924_c1_g1_i1.p1_ORF1	Y	Correctable	Y	Y	2.369	TRINITY_DN10924_c1_g1_i1	MFTMKKYLLVLFFLGIVSLSLCQEERSDDDEEGEVIEEEVKRGFLGTVKNLRIGAGKSAAQSVLKTLSGKLSNDC	75	MFTMKKYLLVLFFLGIVSLSLC	22	QEERSDDDEEGEVIEEEVKRGFLGTVKNLRIGAGKSAAQSVLKTLSGKLSNDC	53	QEERSDDDEEGEVIEEEVKR	20	GFLGTVKNLRIGAGKSAAQSVLKTLSGKLSNDC	33		0		odorranain-C11	41	FSAP	1	odorranain-C	12	OGP	C_AA068643.1	PV933891		B2H2A_ODOHA^Q:1-75,H:1-75^100.0%SCOV^100.0%COV^78.7%ID^E:2.2e-33^B2H2A_ODOHA Brevinin-2HS2A	A6MBF4_ODOGR^Q:1-75,H:1-75^100.0%SCOV^100.0%COV^81.3%ID^E:4.1e-33^A6MBF4_ODOGR SubName: Full=Odorranain-C7 antimicrobial peptide {ECO:0000313|EMBL:ABG76459.1}	ABG76459.1^Q:1-75,H:1-75^100.0%SCOV^100.0%COV^81.3%ID^E:1.5e-34^ABG76459.1 odorranain-C7 antimicrobial peptide precursor [Odorrana grahami]	PF03032.18^FSAP_sig_propep^Frog skin active peptide family signal and propeptide^1-39^E:3.3e-15`PF08023.15^Antimicrobial_2^Frog antimicrobial peptide^1-33^E:1.3e-05	IPR004275^Frog antimicrobial peptide, propeptide^IPR012521^Frog antimicrobial peptide, brevinin-2/esculentin type	ATGTTCACCATGAAGAAATACCTGTTAGTCCTTTTCTTTCTTGGGATCGTCTCCTTATCTCTCTGTCAGGAAGAGAGATCTGACGATGACGAGGAAGGGGAAGTTATAGAGGAAGAAGTAAAAAGAGGTTTCCTGGGTACGGTAAAGAATTTGCGTATTGGTGCAGGCAAGAGTGCGGCACAGAGTGTGCTGAAAACATTATCTGGTAAACTTTCTAACGATTGTTAA	4-231	AAGATGTTCACCATGAAGAAATACCTGTTAGTCCTTTTCTTTCTTGGGATCGTCTCCTTATCTCTCTGTCAGGAAGAGAGATCTGACGATGACGAGGAAGGGGAAGTTATAGAGGAAGAAGTAAAAAGAGGTTTCCTGGGTACGGTAAAGAATTTGCGTATTGGTGCAGGCAAGAGTGCGGCACAGAGTGTGCTGAAAACATTATCTGGTAAACTTTCTAACGATTGTTAAAACATGAATTGGAAGTCATTTGATGTAGAATATCATTTAGCGAAATGCTAAATGTCTGATTAAA	295
TRINITY_DN1218_c4_g1_i1.p1	Y	Unchanged	Y	Y	2.35	TRINITY_DN1218_c4_g1_i1	MFTMQKSLLLLFFLGAISLSLCEEEGDADEEEGEMTEEEVKRGGLGTVKNWRIGAGKSAAQRVLKTLSFKISNDC	75	MFTMQKSLLLLFFLGAISLSLC	22	EEEGDADEEEGEMTEEEVKRGGLGTVKNWRIGAGKSAAQRVLKTLSFKISNDC	53	EEEGDADEEEGEMTEEEVKR	20	GGLGTVKNWRIGAGKSAAQRVLKTLSFKISNDC	33		0		odorranain-C12	42	FSAP	1	odorranain-C	12	OGP	C_AA068649.1	PV933892		BR2IC_ODOIS^Q:1-75,H:1-75^100.0%SCOV^100.0%COV^80.0%ID^E:1.5e-33^BR2IC_ODOIS Brevinin-2ISc {ECO:0000303|PubMed:21193000}	A6MBF4_ODOGR^Q:1-75,H:1-75^100.0%SCOV^100.0%COV^86.7%ID^E:8.7e-35^A6MBF4_ODOGR SubName: Full=Odorranain-C7 antimicrobial peptide {ECO:0000313|EMBL:ABG76459.1}	ABG76459.1^Q:1-75,H:1-75^100.0%SCOV^100.0%COV^86.7%ID^E:3.1e-36^ABG76459.1 odorranain-C7 antimicrobial peptide precursor [Odorrana grahami]	PF03032.18^FSAP_sig_propep^Frog skin active peptide family signal and propeptide^1-45^E:9.1e-16`PF08023.15^Antimicrobial_2^Frog antimicrobial peptide^3-33^E:0.0002	IPR004275^Frog antimicrobial peptide, propeptide	ATGTTCACCATGCAGAAATCCCTGTTACTCCTTTTCTTTCTTGGGGCCATCTCCTTATCTCTCTGTGAGGAAGAGGGAGATGCCGATGAAGAGGAAGGGGAAATGACAGAGGAAGAAGTAAAAAGAGGGGGCCTGGGTACGGTAAAGAATTGGCGTATTGGTGCAGGCAAGAGTGCGGCCCAGCGTGTGCTGAAAACCTTATCTTTTAAAATTTCTAACGATTGTTAA	20-247	CTGAACTACCCGTCCAAAGATGTTCACCATGCAGAAATCCCTGTTACTCCTTTTCTTTCTTGGGGCCATCTCCTTATCTCTCTGTGAGGAAGAGGGAGATGCCGATGAAGAGGAAGGGGAAATGACAGAGGAAGAAGTAAAAAGAGGGGGCCTGGGTACGGTAAAGAATTGGCGTATTGGTGCAGGCAAGAGTGCGGCCCAGCGTGTGCTGAAAACCTTATCTTTTAAAATTTCTAACGATTGTTAAAACATAAATTGGAAGTCATTTGCTGTGGAATATCATTTAGCGAAATGCTAAATGTCT	304
TRINITY_DN2658_c0_g2_i1.p1_ORF1	Y	Correctable	Y	Y	0.328	TRINITY_DN2658_c0_g2_i1	MFTMKKPLLLPFFLRTISLSLCEEERDADEEDGEMTEEEVKRGVLGTVKNLLIGASKSAAQSVLKTLSCKLSNDC	75	MFTMKKPLLLPFFLRTISLSLC	22	EEERDADEEDGEMTEEEVKRGVLGTVKNLLIGASKSAAQSVLKTLSCKLSNDC	53	EEERDADEEDGEMTEEEVKR	20	GVLGTVKNLLIGASKSAAQSVLKTLSCKLSNDC	33		0		odorranain-C13	43	FSAP	1	odorranain-C	12	OGP	C_AA068678.1	PV933893	Y	BR2IC_ODOIS^Q:1-75,H:1-75^100.0%SCOV^100.0%COV^85.3%ID^E:9.7e-37^BR2IC_ODOIS Brevinin-2ISc {ECO:0000303|PubMed:21193000}	A6MBJ4_ODOGR^Q:1-75,H:1-75^100.0%SCOV^100.0%COV^92.0%ID^E:9.4e-39^A6MBJ4_ODOGR SubName: Full=Odorranain-C7 antimicrobial peptide {ECO:0000313|EMBL:ABG76499.1}	ABG76499.1^Q:1-75,H:1-75^100.0%SCOV^100.0%COV^92.0%ID^E:3.3e-40^ABG76499.1 odorranain-C7 antimicrobial peptide precursor [Odorrana grahami]	PF03032.18^FSAP_sig_propep^Frog skin active peptide family signal and propeptide^1-45^E:2.9e-15`PF08023.15^Antimicrobial_2^Frog antimicrobial peptide^1-33^E:6.2e-07	IPR004275^Frog antimicrobial peptide, propeptide^IPR012521^Frog antimicrobial peptide, brevinin-2/esculentin type	ATGTTCACCATGAAGAAACCCCTGTTACTCCCTTTCTTTCTTCGGACCATCTCCTTATCTCTCTGCGAGGAAGAGAGAGATGCCGATGAAGAGGACGGGGAAATGACAGAGGAAGAAGTAAAAAGAGGTGTCCTGGGTACAGTAAAGAATTTGCTTATTGGTGCAAGCAAGAGTGCGGCCCAGAGTGTGCTGAAAACATTATCTTGTAAACTTTCCAACGATTGTTAA	6-233	CAAAGATGTTCACCATGAAGAAACCCCTGTTACTCCCTTTCTTTCTTCGGACCATCTCCTTATCTCTCTGCGAGGAAGAGAGAGATGCCGATGAAGAGGACGGGGAAATGACAGAGGAAGAAGTAAAAAGAGGTGTCCTGGGTACAGTAAAGAATTTGCTTATTGGTGCAAGCAAGAGTGCGGCCCAGAGTGTGCTGAAAACATTATCTTGTAAACTTTCCAACGATTGTTAAAACATGAATTGGGAGTCATTTGATGTGGAATATCATTTATCGAAATGCTAAATGCCTGATTAAAA	298
TRINITY_DN2213_c1_g1_i1.p1	N	Unchanged	Y	Y	5.846	TRINITY_DN2213_c1_g1_i1	MFTFRKSRVLLLVLGTISLSLCEEERDADEEEGEMTEEEVKRGVRGTVKDLLIGAGKSAAQRVLKTLSCKHSNDC	75	MFTFRKSRVLLLVLGTISLSLC	22	EEERDADEEEGEMTEEEVKRGVRGTVKDLLIGAGKSAAQRVLKTLSCKHSNDC	53	EEERDADEEEGEMTEEEVKRGVR	23	GTVKDLLIGAGKSAAQRVLKTLSCKHSNDC	30		0		odorranain-C14	44	FSAP	1	odorranain-C	12	OGP	C_AA068669.1	PV933894		BR2IC_ODOIS^Q:1-75,H:1-75^100.0%SCOV^100.0%COV^82.7%ID^E:1.6e-35^BR2IC_ODOIS Brevinin-2ISc {ECO:0000303|PubMed:21193000}	A6MBF9_ODOGR^Q:1-75,H:1-75^100.0%SCOV^100.0%COV^89.3%ID^E:6.4e-37^A6MBF9_ODOGR SubName: Full=Odorranain-C7 antimicrobial peptide {ECO:0000313|EMBL:ABG76464.1}	ABG76464.1^Q:1-75,H:1-75^100.0%SCOV^100.0%COV^89.3%ID^E:2.3e-38^ABG76464.1 odorranain-C7 antimicrobial peptide precursor [Odorrana grahami] >ABG76466.1 odorranain-C7 antimicrobial peptide precursor [Odorrana grahami] >ABG76467.1 odorranain-C7 antimicrobial peptide precursor [Odorrana grahami] >ABG76468.1 odorranain-C7 antimicrobial peptide precursor [Odorrana grahami] >ABG76469.1 odorranain-C7 an…	PF03032.18^FSAP_sig_propep^Frog skin active peptide family signal and propeptide^1-45^E:3.4e-13`PF08023.15^Antimicrobial_2^Frog antimicrobial peptide^5-33^E:9e-05	IPR004275^Frog antimicrobial peptide, propeptide^IPR012521^Frog antimicrobial peptide, brevinin-2/esculentin type	ATGTTCACCTTTAGGAAATCCCGGGTACTCCTTCTGGTTCTTGGGACCATCTCCTTATCTCTCTGTGAGGAAGAGAGAGATGCAGATGAAGAGGAAGGGGAAATGACAGAGGAAGAAGTAAAAAGAGGTGTCCGGGGTACGGTAAAGGATTTGCTTATTGGTGCAGGCAAGAGTGCGGCCCAGCGTGTGCTGAAAACATTATCTTGTAAACATTCTAATGATTGTTAA	22-249	ATGAACTAACCGAGCCCAAAGATGTTCACCTTTAGGAAATCCCGGGTACTCCTTCTGGTTCTTGGGACCATCTCCTTATCTCTCTGTGAGGAAGAGAGAGATGCAGATGAAGAGGAAGGGGAAATGACAGAGGAAGAAGTAAAAAGAGGTGTCCGGGGTACGGTAAAGGATTTGCTTATTGGTGCAGGCAAGAGTGCGGCCCAGCGTGTGCTGAAAACATTATCTTGTAAACATTCTAATGATTGTTAAAACATGAACTTGAAGTCATTTGCTGTGGAATATCATTTAGCGAAATGCTAAATGTCTGATTAAAA	314
TRINITY_DN2213_c1_g1_i2.p1	N	Unchanged	Y	Y	2.436	TRINITY_DN2213_c1_g1_i2	MFTFRKSRVLLLVLGTISLSLCEEERDADEEEGEMTEEEVKRGVRGTVKDLLIGAGKSAAQRVLKTLSCTLSNDC	75	MFTFRKSRVLLLVLGTISLSLC	22	EEERDADEEEGEMTEEEVKRGVRGTVKDLLIGAGKSAAQRVLKTLSCTLSNDC	53	EEERDADEEEGEMTEEEVKRGVR	23	GTVKDLLIGAGKSAAQRVLKTLSCTLSNDC	30		0		odorranain-C15	45	FSAP	1	odorranain-C	12	OGP	C_AA068670.1	PV933895		BR2IC_ODOIS^Q:1-75,H:1-75^100.0%SCOV^100.0%COV^82.7%ID^E:1.6e-35^BR2IC_ODOIS Brevinin-2ISc {ECO:0000303|PubMed:21193000}	A6MBF9_ODOGR^Q:1-75,H:1-75^100.0%SCOV^100.0%COV^89.3%ID^E:6.4e-37^A6MBF9_ODOGR SubName: Full=Odorranain-C7 antimicrobial peptide {ECO:0000313|EMBL:ABG76464.1}	ABG76464.1^Q:1-75,H:1-75^100.0%SCOV^100.0%COV^89.3%ID^E:2.3e-38^ABG76464.1 odorranain-C7 antimicrobial peptide precursor [Odorrana grahami] >ABG76466.1 odorranain-C7 antimicrobial peptide precursor [Odorrana grahami] >ABG76467.1 odorranain-C7 antimicrobial peptide precursor [Odorrana grahami] >ABG76468.1 odorranain-C7 antimicrobial peptide precursor [Odorrana grahami] >ABG76469.1 odorranain-C7 an…	PF03032.18^FSAP_sig_propep^Frog skin active peptide family signal and propeptide^1-45^E:3.4e-13`PF08023.15^Antimicrobial_2^Frog antimicrobial peptide^5-33^E:0.00024	IPR004275^Frog antimicrobial peptide, propeptide	ATGTTCACCTTTAGGAAATCCCGGGTACTCCTTCTGGTTCTTGGGACCATCTCCTTATCTCTCTGTGAGGAAGAGAGAGATGCAGATGAAGAGGAAGGGGAAATGACAGAGGAAGAAGTAAAAAGAGGTGTCCGGGGTACGGTAAAGGATTTGCTTATTGGTGCAGGCAAGAGTGCGGCCCAGCGTGTGCTGAAAACATTATCTTGTACACTTTCTAACGATTGTTAA	22-249	ATGAACTAACCGAGCCCAAAGATGTTCACCTTTAGGAAATCCCGGGTACTCCTTCTGGTTCTTGGGACCATCTCCTTATCTCTCTGTGAGGAAGAGAGAGATGCAGATGAAGAGGAAGGGGAAATGACAGAGGAAGAAGTAAAAAGAGGTGTCCGGGGTACGGTAAAGGATTTGCTTATTGGTGCAGGCAAGAGTGCGGCCCAGCGTGTGCTGAAAACATTATCTTGTACACTTTCTAACGATTGTTAAAACATGAATTGGACGTCATTTCATCTGGACTATCATTTAGCTCCATGCTAAATGTATGATTAAAAAACAAAAATACTGCCTGCCCC	335
TRINITY_DN10285_c0_g1_i1.p1	Y	Unchanged	Y	Y	2.952	TRINITY_DN10285_c0_g1_i1	MFTMKKSLLVLFFLGIVSLSLCQEERSADDEEGEDIEEEVKRGFMDTAKNVAKNVAVTLLDNLKCKITKAC	71	MFTMKKSLLVLFFLGIVSLSLC	22	QEERSADDEEGEDIEEEVKRGFMDTAKNVAKNVAVTLLDNLKCKITKAC	49	QEERSADDEEGEDIEEEVKR	20	GFMDTAKNVAKNVAVTLLDNLKCKITKAC	29		0		odorranain-F2	46	FSAP	1	odorranain-F	13	OG			Y	P2AJ1_AMOJI^Q:1-71,H:1-71^100.0%SCOV^100.0%COV^78.9%ID^E:2.4e-33^P2AJ1_AMOJI Palustrin-2AJ1 {ECO:0000303|PubMed:21816202}	A6MBK9_ODOGR^Q:1-71,H:1-71^100.0%SCOV^100.0%COV^98.6%ID^E:3.5e-39^A6MBK9_ODOGR SubName: Full=Odorranain-F2 antimicrobial peptide {ECO:0000313|EMBL:ABG76514.1}	ABG76514.1^Q:1-71,H:1-71^100.0%SCOV^100.0%COV^98.6%ID^E:1.2e-40^ABG76514.1 odorranain-F2 antimicrobial peptide precursor [Odorrana grahami]	PF03032.18^FSAP_sig_propep^Frog skin active peptide family signal and propeptide^1-40^E:2.1e-17`PF08023.15^Antimicrobial_2^Frog antimicrobial peptide^1-33^E:2.5e-10	IPR004275^Frog antimicrobial peptide, propeptide^IPR012521^Frog antimicrobial peptide, brevinin-2/esculentin type	ATGTTCACCATGAAGAAATCCCTGTTAGTCCTTTTCTTTCTTGGGATCGTCTCCTTATCTCTCTGTCAGGAAGAGAGATCTGCCGATGACGAGGAAGGGGAAGATATAGAGGAAGAAGTAAAAAGAGGATTCATGGATACGGCCAAGAACGTAGCCAAGAATGTGGCCGTGACTTTGCTAGACAATTTAAAATGTAAAATTACAAAAGCATGTTAA	26-241	CACCAACTGATCTACCCGTCCAAAGATGTTCACCATGAAGAAATCCCTGTTAGTCCTTTTCTTTCTTGGGATCGTCTCCTTATCTCTCTGTCAGGAAGAGAGATCTGCCGATGACGAGGAAGGGGAAGATATAGAGGAAGAAGTAAAAAGAGGATTCATGGATACGGCCAAGAACGTAGCCAAGAATGTGGCCGTGACTTTGCTAGACAATTTAAAATGTAAAATTACAAAAGCATGTTAAAACGTGAATTGGTAGTCATCTGATGTGGAATATCGTTTAGGTAAATGTTAAATGTCT	298
TRINITY_DN6_c27_g1_i1.p1_ORF1	Y	Identifiable	Y	Y	4787.87	TRINITY_DN6_c27_g1_i1	MFTMKKSLLVLFFLGIVSLSLCQEERSADDEEGEVIEEEVKRGFMDTAKNVAKNVAVTLLDNLKCKITKAC	71	MFTMKKSLLVLFFLGIVSLSLC	22	QEERSADDEEGEVIEEEVKRGFMDTAKNVAKNVAVTLLDNLKCKITKAC	49	QEERSADDEEGEVIEEEVKR	20	GFMDTAKNVAKNVAVTLLDNLKCKITKAC	29		0		odorranain-F2	46	FSAP	1	odorranain-F	13	OG			Y	P2AJ1_AMOJI^Q:1-71,H:1-71^100.0%SCOV^100.0%COV^80.3%ID^E:7.1e-35^P2AJ1_AMOJI Palustrin-2AJ1 {ECO:0000303|PubMed:21816202}	1-A6MBK9_ODOGR^Q:1-71,H:1-71^100.0%SCOV^100.0%COV^100.0%ID^E:1.0e-40^A6MBK9_ODOGR SubName: Full=Odorranain-F2 antimicrobial peptide {ECO:0000313|EMBL:ABG76514.1}	1-ABG76514.1^Q:1-71,H:1-71^100.0%SCOV^100.0%COV^100.0%ID^E:3.7e-42^ABG76514.1 odorranain-F2 antimicrobial peptide precursor [Odorrana grahami]	PF03032.18^FSAP_sig_propep^Frog skin active peptide family signal and propeptide^1-39^E:1.4e-16`PF08023.15^Antimicrobial_2^Frog antimicrobial peptide^1-33^E:2.5e-10	IPR004275^Frog antimicrobial peptide, propeptide^IPR012521^Frog antimicrobial peptide, brevinin-2/esculentin type	ATGTTCACCATGAAGAAATCCCTGTTAGTCCTTTTCTTTCTTGGGATCGTCTCCTTATCTCTCTGTCAGGAAGAGAGATCTGCCGATGACGAGGAAGGGGAAGTTATAGAGGAAGAAGTAAAAAGAGGTTTCATGGATACGGCCAAGAACGTAGCCAAGAATGTGGCCGTGACTTTGCTAGACAATTTAAAATGTAAAATTACTAAAGCATGTTAA	86-301	TCCTGACAGAGAGATAAGGAGACCTTCACTGAAGTCTTCCAGCTGTCTACATTCTCAGCACCAACTGAACTACTCGAGTCCAAAGATGTTCACCATGAAGAAATCCCTGTTAGTCCTTTTCTTTCTTGGGATCGTCTCCTTATCTCTCTGTCAGGAAGAGAGATCTGCCGATGACGAGGAAGGGGAAGTTATAGAGGAAGAAGTAAAAAGAGGTTTCATGGATACGGCCAAGAACGTAGCCAAGAATGTGGCCGTGACTTTGCTAGACAATTTAAAATGTAAAATTACTAAAGCATGTTAAAACGTGAATTGGAAGTCATCTGATGTGGAATATCGTTTAGCTAAATGTTAAATGTCTGATAAAAAAAATATATATACCACATACACTAAAA	392	Y
TRINITY_DN1102_c1_g1_i1.p1_ORF1	Y	Correctable	Y	Y	1.082	TRINITY_DN1102_c1_g1_i1	MFTMKKSLLVLFFLGIVSLSLCQEERSADDAEGEVIEEDVTRGLMDTDKNVTQNVAGTLLDNLKCKITKAC	71	MFTMKKSLLVLFFLGIVSLSLC	22	QEERSADDAEGEVIEEDVTRGLMDTDKNVTQNVAGTLLDNLKCKITKAC	49	QEERSADDAEGEVIEEDVTR	20	GLMDTDKNVTQNVAGTLLDNLKCKITKAC	29		0		odorranain-F3	47	FSAP	1	odorranain-F	13	OGP	C_AA068645.1	PV933886		PA2IA_ODOIS^Q:1-71,H:1-70^100.0%SCOV^100.0%COV^74.6%ID^E:2.1e-29^PA2IA_ODOIS Palustrin-2ISa {ECO:0000303|PubMed:21193000}	A6MBK9_ODOGR^Q:1-71,H:1-71^100.0%SCOV^100.0%COV^88.7%ID^E:1.3e-34^A6MBK9_ODOGR SubName: Full=Odorranain-F2 antimicrobial peptide {ECO:0000313|EMBL:ABG76514.1}	ABG76514.1^Q:1-71,H:1-71^100.0%SCOV^100.0%COV^88.7%ID^E:4.7e-36^ABG76514.1 odorranain-F2 antimicrobial peptide precursor [Odorrana grahami]	PF03032.18^FSAP_sig_propep^Frog skin active peptide family signal and propeptide^1-37^E:1.1e-15`PF08023.15^Antimicrobial_2^Frog antimicrobial peptide^1-33^E:5.9e-07	IPR004275^Frog antimicrobial peptide, propeptide^IPR012521^Frog antimicrobial peptide, brevinin-2/esculentin type	ATGTTCACCATGAAGAAATCCCTGTTAGTCCTTTTCTTTCTTGGGATCGTCTCCTTATCTCTCTGTCAGGAAGAGAGATCTGCCGATGACGCGGAAGGGGAAGTTATAGAGGAAGACGTAACACGAGGCTTAATGGATACGGACAAGAACGTAACCCAGAATGTTGCCGGGACTTTGCTAGACAATTTAAAATGTAAAATCACTAAAGCATGTTAA	45-260	CACGGCTACATTCTCAGCACCAACTGAACTATCCGAGCCCAAAGATGTTCACCATGAAGAAATCCCTGTTAGTCCTTTTCTTTCTTGGGATCGTCTCCTTATCTCTCTGTCAGGAAGAGAGATCTGCCGATGACGCGGAAGGGGAAGTTATAGAGGAAGACGTAACACGAGGCTTAATGGATACGGACAAGAACGTAACCCAGAATGTTGCCGGGACTTTGCTAGACAATTTAAAATGTAAAATCACTAAAGCATGTTAAATCGTGAATTGGAAGTCATCTGATGTGGAATATCGTGTAGCTAAATGTTAAATGTCTG	318
TRINITY_DN20461_c1_g1_i1.p1	N	Unchanged	N	Y	1.64	TRINITY_DN20461_c1_g1_i1	LLVLFFLGIVSLSLCQEERSADDEEGEVIEEEVKRGFMDTAKKVAKNVAVTLLDCLKCKITKAC	64	LLVLFFLGIVSLSLC	15	QEERSADDEEGEVIEEEVKRGFMDTAKKVAKNVAVTLLDCLKCKITKAC	49	QEERSADDEEGEVIEEEVKR	20	GFMDTAKKVAKNVAVTLLDCLKCKITKAC	29		0		odorranain-F4	48	FSAP	1	odorranain-F	13	OGP	C_AA068666.1	PV933887		P2AJ2_AMOJI^Q:1-64,H:8-71^90.1%SCOV^100.0%COV^79.7%ID^E:1.2e-29^P2AJ2_AMOJI Palustrin-2AJ2 {ECO:0000303|PubMed:21816202}	A6MBK9_ODOGR^Q:1-64,H:8-71^90.1%SCOV^100.0%COV^96.9%ID^E:3.3e-33^A6MBK9_ODOGR SubName: Full=Odorranain-F2 antimicrobial peptide {ECO:0000313|EMBL:ABG76514.1}	ABG76514.1^Q:1-64,H:8-71^90.1%SCOV^100.0%COV^96.9%ID^E:1.2e-34^ABG76514.1 odorranain-F2 antimicrobial peptide precursor [Odorrana grahami]	PF03032.18^FSAP_sig_propep^Frog skin active peptide family signal and propeptide^7-40^E:1.9e-11`PF08023.15^Antimicrobial_2^Frog antimicrobial peptide^1-33^E:7e-09	IPR004275^Frog antimicrobial peptide, propeptide^IPR012521^Frog antimicrobial peptide, brevinin-2/esculentin type	CTGTTAGTCCTTTTCTTTCTTGGGATCGTCTCCTTATCTCTCTGTCAGGAAGAGAGATCTGCCGATGACGAGGAAGGGGAAGTTATAGAGGAAGAAGTAAAAAGAGGTTTCATGGATACGGCCAAGAAAGTAGCCAAGAATGTGGCCGTGACTTTGCTAGACTGTTTAAAATGTAAGATTACTAAAGCATGTTAA	3-197	CCCTGTTAGTCCTTTTCTTTCTTGGGATCGTCTCCTTATCTCTCTGTCAGGAAGAGAGATCTGCCGATGACGAGGAAGGGGAAGTTATAGAGGAAGAAGTAAAAAGAGGTTTCATGGATACGGCCAAGAAAGTAGCCAAGAATGTGGCCGTGACTTTGCTAGACTGTTTAAAATGTAAGATTACTAAAGCATGTTAAAACGTGAAGTGGAAGTCATCTGATGTGGAATATCGTTTAGCTAAATGTGAAATGTCT	254
TRINITY_DN30_c0_g1_i1.p1	N	Unchanged	N	Y	0.402	TRINITY_DN30_c0_g1_i1	KKSLLVLFFLGIVSLSLCQEERSAADEEGEVIEEEVKRGFMYTAKNVAKNVAVTLLDHLKCKITKEC	67	KKSLLVLFFLGIVSLSLC	18	QEERSAADEEGEVIEEEVKRGFMYTAKNVAKNVAVTLLDHLKCKITKEC	49	QEERSAADEEGEVIEEEVKR	20	GFMYTAKNVAKNVAVTLLDHLKCKITKEC	29		0		odorranain-F5	49	FSAP	1	odorranain-F	13	OGP	C_AA068681.1	PV933888		PA2IA_ODOIS^Q:1-67,H:5-70^94.3%SCOV^100.0%COV^83.6%ID^E:1.5e-30^PA2IA_ODOIS Palustrin-2ISa {ECO:0000303|PubMed:21193000}	A6MBK9_ODOGR^Q:1-67,H:5-71^94.4%SCOV^100.0%COV^94.0%ID^E:3.2e-34^A6MBK9_ODOGR SubName: Full=Odorranain-F2 antimicrobial peptide {ECO:0000313|EMBL:ABG76514.1}	ABG76514.1^Q:1-67,H:5-71^94.4%SCOV^100.0%COV^94.0%ID^E:1.2e-35^ABG76514.1 odorranain-F2 antimicrobial peptide precursor [Odorrana grahami]	PF03032.18^FSAP_sig_propep^Frog skin active peptide family signal and propeptide^4-39^E:7.1e-14`PF08023.15^Antimicrobial_2^Frog antimicrobial peptide^10-33^E:3e-10	IPR004275^Frog antimicrobial peptide, propeptide^IPR012521^Frog antimicrobial peptide, brevinin-2/esculentin type	AAGAAATCCCTGTTAGTCCTTTTCTTTCTTGGGATCGTCTCCTTATCTCTCTGTCAGGAAGAGAGATCTGCCGCTGACGAGGAAGGGGAAGTTATAGAGGAAGAAGTAAAAAGAGGTTTCATGTATACGGCCAAGAACGTAGCCAAGAATGTGGCCGTGACTTTGCTAGACCATTTAAAATGTAAAATTACTAAAGAATGTTAA	2-205	GAAGAAATCCCTGTTAGTCCTTTTCTTTCTTGGGATCGTCTCCTTATCTCTCTGTCAGGAAGAGAGATCTGCCGCTGACGAGGAAGGGGAAGTTATAGAGGAAGAAGTAAAAAGAGGTTTCATGTATACGGCCAAGAACGTAGCCAAGAATGTGGCCGTGACTTTGCTAGACCATTTAAAATGTAAAATTACTAAAGAATGTTAAAACGTGAATTGGAAGTCATCTGATGTGGAATATCGTTTAGCTAAATGTTAAAGGACTAATAAAAAAAATATATA	279
TRINITY_DN603_c2_g1_i1.p1_ORF1	Y	Correctable	Y	Y	496.066	TRINITY_DN603_c2_g1_i1	MLTLKKSLLLLFFLATINLSLCEEERNAEEERRDDPDEMNAEVEKRFMPILSCSRFKRC	59	MLTLKKSLLLLFFLATINLSLC	22	EEERNAEEERRDDPDEMNAEVEKRFMPILSCSRFKRC	37	EEERNAEEERRDDPDEMNAEVEKR	24	FMPILSCSRFKRC	13		0		odorranain-G1	50	FSAP	1	odorranain-G	14	OG				BR1VB_ODOVE^Q:1-52,H:1-52^74.3%SCOV^88.1%COV^84.6%ID^E:4.0e-24^BR1VB_ODOVE Brevinin-1Vb	A6MBL7_ODOGR^Q:1-59,H:1-59^100.0%SCOV^100.0%COV^96.6%ID^E:1.9e-31^A6MBL7_ODOGR SubName: Full=Odorranain-G1 antimicrobial peptide {ECO:0000313|EMBL:ABG76522.1}	ABG76522.1^Q:1-59,H:1-59^100.0%SCOV^100.0%COV^96.6%ID^E:6.7e-33^ABG76522.1 odorranain-G1 antimicrobial peptide precursor [Odorrana grahami]	PF03032.18^FSAP_sig_propep^Frog skin active peptide family signal and propeptide^2-46^E:1.8e-17	IPR004275^Frog antimicrobial peptide, propeptide	ATGCTCACCTTGAAGAAATCCCTGTTACTCCTTTTCTTCCTTGCGACCATCAACTTATCTCTCTGTGAGGAAGAGAGAAATGCAGAAGAAGAAAGAAGAGATGATCCAGATGAAATGAATGCTGAAGTGGAAAAACGATTTATGCCAATACTTAGTTGTTCAAGGTTTAAAAGATGTTGA	53-232	TTCTTTCTTCTTCTGCATTTCTCAGTACCAACTGAACTACCTGAACCCAAAGATGCTCACCTTGAAGAAATCCCTGTTACTCCTTTTCTTCCTTGCGACCATCAACTTATCTCTCTGTGAGGAAGAGAGAAATGCAGAAGAAGAAAGAAGAGATGATCCAGATGAAATGAATGCTGAAGTGGAAAAACGATTTATGCCAATACTTAGTTGTTCAAGGTTTAAAAGATGTTGAAACTTGAATTGGAAATCATCTGATGTGGAATATCATTTAGCTAAATGTACATCAGATGTCTTATAAAAAAATAAACATGCTGCATACACTGAAAAAAAA	331
TRINITY_DN45_c1_g1_i1.p1_ORF2	Y	Correctable	Y	Y	3122.7	TRINITY_DN45_c1_g1_i1	MFTMTKSLLLLFFLGTISLSLCEQERNADEEGNEENRVEVQVRDKGKGIYGLSPLRQPAP	60	MFTMTKSLLLLFFLGTISLSLC	22	EQERNADEEGNEENRVEVQVRDKGKGIYGLSPLRQPAP	38	EQERNADEEGNEENR	15	VEVQVRDKGKGIYGLSPLRQPAP	23		0		odorranain-L2	51	FSAP	1	odorranain-L	15	OG				B1CG1_AMOCU^Q:1-42,H:1-42^60.9%SCOV^70.0%COV^71.4%ID^E:9.5e-14^B1CG1_AMOCU Brevinin-1CG1 {ECO:0000303|PubMed:22951323}	A6MBP1_ODOGR^Q:1-60,H:1-60^100.0%SCOV^100.0%COV^98.3%ID^E:4.2e-33^A6MBP1_ODOGR SubName: Full=Odorranain-L2 antimicrobial peptide {ECO:0000313|EMBL:ABG76546.1}	ABG76546.1^Q:1-60,H:1-60^100.0%SCOV^100.0%COV^98.3%ID^E:1.5e-34^ABG76546.1 odorranain-L2 antimicrobial peptide precursor [Odorrana grahami]	PF03032.18^FSAP_sig_propep^Frog skin active peptide family signal and propeptide^1-42^E:6.4e-18	IPR004275^Frog antimicrobial peptide, propeptide	ATGTTCACCATGACGAAATCCCTGTTACTCCTTTTCTTTCTTGGGACCATCTCCTTATCTCTCTGTGAGCAAGAGAGAAATGCCGATGAAGAAGGAAATGAAGAAAATAGAGTGGAAGTTCAAGTGAGAGACAAAGGCAAAGGCATATATGGGCTGAGCCCATTACGTCAACCAGCACCTTGA	26-208	GAGAGATAAGGAGATGGTCCCAAAGATGTTCACCATGACGAAATCCCTGTTACTCCTTTTCTTTCTTGGGACCATCTCCTTATCTCTCTGTGAGCAAGAGAGAAATGCCGATGAAGAAGGAAATGAAGAAAATAGAGTGGAAGTTCAAGTGAGAGACAAAGGCAAAGGCATATATGGGCTGAGCCCATTACGTCAACCAGCACCTTGATTTGGAAGTCATCTGATGTGGAATATCATTTAGCTAAATGCTTAATGTCTAATAAAAAATAAATGCATCACAAATATAAAAAAA	292
TRINITY_DN11297_c6_g1_i1.p1	N	Unchanged	N	Y	0.853	TRINITY_DN11297_c6_g1_i1	KSLLLLFFLGTISLSLCEQARNADEEGNEENSVDVQVRDKGKRIYGLSPLRQPPP	55	KSLLLLFFLGTISLSLC	17	EQARNADEEGNEENSVDVQVRDKGKRIYGLSPLRQPPP	38	EQARNADEEGNEENSVDVQVR	21	DKGKRIYGLSPLRQPPP	17		0		odorranain-L5	52	FSAP	1	odorranain-L	15	OGP	C_AA068646.1	PV933889		B1CG1_AMOCU^Q:1-37,H:6-42^53.6%SCOV^67.3%COV^70.3%ID^E:1.5e-11^B1CG1_AMOCU Brevinin-1CG1 {ECO:0000303|PubMed:22951323}	A6MBN9_ODOGR^Q:1-55,H:6-60^91.7%SCOV^100.0%COV^89.1%ID^E:5.1e-26^A6MBN9_ODOGR SubName: Full=Odorranain-L2 antimicrobial peptide {ECO:0000313|EMBL:ABG76544.1}	ABG76544.1^Q:1-55,H:6-60^91.7%SCOV^100.0%COV^89.1%ID^E:1.8e-27^ABG76544.1 odorranain-L2 antimicrobial peptide precursor [Odorrana grahami]	PF03032.18^FSAP_sig_propep^Frog skin active peptide family signal and propeptide^5-41^E:4.2e-15	IPR004275^Frog antimicrobial peptide, propeptide	AAATCCCTGTTACTCCTTTTCTTTCTTGGGACCATCTCCTTATCTCTCTGTGAGCAAGCGAGAAATGCCGATGAAGAAGGAAATGAAGAAAATAGCGTGGACGTTCAAGTGAGAGACAAAGGCAAACGCATATATGGGCTGAGCCCATTACGTCAACCACCACCCTGA	1-168	AAATCCCTGTTACTCCTTTTCTTTCTTGGGACCATCTCCTTATCTCTCTGTGAGCAAGCGAGAAATGCCGATGAAGAAGGAAATGAAGAAAATAGCGTGGACGTTCAAGTGAGAGACAAAGGCAAACGCATATATGGGCTGAGCCCATTACGTCAACCACCACCCTGATATCCAACTCATCCGATGCCGAATATCATTTAGCTCAATGCTTAACGTCTA	219
TRINITY_DN25_c0_g1_i1.p1_ORF1	Y	Identifiable	Y	Y	2092.65	TRINITY_DN25_c0_g1_i1	MFTLKKFLLLLFFLGIVSSSPCLRKRDADEEGNEENGGEAKMEDIKRATAWDFGPHGLLPIRPIRIRPLCGKDKS	75	MFTLKKFLLLLFFLGIVSS	19	SPCLRKRDADEEGNEENGGEAKMEDIKRATAWDFGPHGLLPIRPIRIRPLCGKDKS	56	SPCLRKRDADEEGNEENGGEAKMEDIKR	28	ATAWDFGPHGLLPIRPIRIRPLCGKDKS	28		0		odorranain-M2	53	FSAP	1	odorranain-M	16	OG				BRKRN_SYLVI^Q:1-62,H:1-56^96.6%SCOV^82.7%COV^64.5%ID^E:3.9e-15^BRKRN_SYLVI Ranakinin-N {ECO:0000303|PubMed:17994619}	1-A6MBP6_ODOGR^Q:1-75,H:1-75^100.0%SCOV^100.0%COV^100.0%ID^E:7.9e-49^A6MBP6_ODOGR SubName: Full=Odorranain-M2 antimicrobial peptide {ECO:0000313|EMBL:ABG76551.1}	1-ABG76551.1^Q:1-75,H:1-75^100.0%SCOV^100.0%COV^100.0%ID^E:2.8e-50^ABG76551.1 odorranain-M2 antimicrobial peptide precursor [Odorrana grahami] >ABG76552.1 odorranain-M2 antimicrobial peptide precursor [Odorrana grahami]	PF03032.18^FSAP_sig_propep^Frog skin active peptide family signal and propeptide^1-41^E:2.4e-12	IPR004275^Frog antimicrobial peptide, propeptide	ATGTTCACCTTGAAGAAATTCCTGTTGCTCCTTTTCTTTCTTGGGATTGTCTCCTCATCTCCCTGTCTTAGAAAGAGAGATGCCGATGAAGAAGGAAATGAAGAAAATGGAGGGGAAGCTAAAATGGAAGACATAAAAAGAGCAACAGCCTGGGACTTCGGACCACACGGGCTGCTACCAATACGCCCTATTCGGATAAGACCACTTTGTGGAAAAGATAAATCTTGA	91-318	CTGGGACTTCGGACCACACGGGCCAGATCTCCACTGAAGTCTTCCAGCTGTCTACATTCTAAGCACCAGCTGAACTACCCGAGCCCAAAGATGTTCACCTTGAAGAAATTCCTGTTGCTCCTTTTCTTTCTTGGGATTGTCTCCTCATCTCCCTGTCTTAGAAAGAGAGATGCCGATGAAGAAGGAAATGAAGAAAATGGAGGGGAAGCTAAAATGGAAGACATAAAAAGAGCAACAGCCTGGGACTTCGGACCACACGGGCTGCTACCAATACGCCCTATTCGGATAAGACCACTTTGTGGAAAAGATAAATCTTGAATTGGAAGTAATCTGATGTGAAATATTGTTTAGCTTAATGGTAAATGTCTAATAAAAAATAAACACATCACAAATATAAAA…	445
TRINITY_DN25_c0_g1_i3.p1_ORF1	Y	Identifiable	Y	Y	2714.96	TRINITY_DN25_c0_g1_i3	MFTLKKFLLLLFFLGIVSSSPCFRKRDADEEGNEENGGEAKMEDIKRATALGLSSRGLLPIGFMFKDTIRCRKY	74	MFTLKKFLLLLFFLGIVSS	19	SPCFRKRDADEEGNEENGGEAKMEDIKRATALGLSSRGLLPIGFMFKDTIRCRKY	55	SPCFRKRDADEEGNEENGGEAKMEDIKR	28	ATALGLSSRGLLPIGFMFKDTIRCRKY	27		0		odorranain-M3	54	FSAP	1	odorranain-M	16	OG				BRKRN_SYLVI^Q:1-51,H:1-48^82.8%SCOV^68.9%COV^70.6%ID^E:3.1e-14^BRKRN_SYLVI Ranakinin-N {ECO:0000303|PubMed:17994619}	1-A6MBP8_ODOGR^Q:1-74,H:1-74^100.0%SCOV^100.0%COV^100.0%ID^E:3.4e-45^A6MBP8_ODOGR SubName: Full=Odorranain-M3 antimicrobial peptide {ECO:0000313|EMBL:ABG76553.1}	1-ABG76553.1^Q:1-74,H:1-74^100.0%SCOV^100.0%COV^100.0%ID^E:1.2e-46^ABG76553.1 odorranain-M3 antimicrobial peptide precursor [Odorrana grahami]	PF03032.18^FSAP_sig_propep^Frog skin active peptide family signal and propeptide^1-41^E:2.4e-12	IPR004275^Frog antimicrobial peptide, propeptide	ATGTTCACCTTGAAGAAATTCCTATTGCTCCTTTTCTTTCTTGGGATCGTCTCCTCATCTCCCTGTTTTAGAAAGAGAGATGCCGATGAAGAAGGAAATGAAGAAAATGGAGGGGAAGCTAAAATGGAAGACATAAAAAGAGCAACAGCCTTAGGCCTTTCATCACGTGGGTTGCTACCAATAGGTTTTATGTTTAAGGATACAATACGTTGTAGAAAATATTAA	91-315	CTGGGACTTCGGACCACACGGGCCAGATCTCCACTGAAGTCTTCCAGCTGTCTACATTCTAAGCACCAGCTGAACTACCCGAGCCCAAAGATGTTCACCTTGAAGAAATTCCTATTGCTCCTTTTCTTTCTTGGGATCGTCTCCTCATCTCCCTGTTTTAGAAAGAGAGATGCCGATGAAGAAGGAAATGAAGAAAATGGAGGGGAAGCTAAAATGGAAGACATAAAAAGAGCAACAGCCTTAGGCCTTTCATCACGTGGGTTGCTACCAATAGGTTTTATGTTTAAGGATACAATACGTTGTAGAAAATATTAATTTTGAATTGGAGGTAATCTGATGTGGAATATTATTTAGC	355	Y	Y
TRINITY_DN3181_c1_g1_i1.p1_ORF1	Y	Correctable	Y	Y	351.706	TRINITY_DN3181_c1_g1_i1	MFTLKKFLLLLFFLGIVSSSPCFRKRDAEEEGNEENGGEAKMEDIKRATALGLSSRGVLTIGFMFKDTRRCRKY	74	MFTLKKFLLLLFFLGIVSS	19	SPCFRKRDAEEEGNEENGGEAKMEDIKRATALGLSSRGVLTIGFMFKDTRRCRKY	55	SPCFRKRDAEEEGNEENGGEAKMEDIKR	28	ATALGLSSRGVLTIGFMFKDTRRCRKY	27		0		odorranain-M4	55	FSAP	1	odorranain-M	16	OGP	C_AA068682.1	PV933866		BRKRN_SYLVI^Q:1-51,H:1-48^82.8%SCOV^68.9%COV^68.6%ID^E:8.9e-14^BRKRN_SYLVI Ranakinin-N {ECO:0000303|PubMed:17994619}	A6MBP8_ODOGR^Q:1-74,H:1-74^100.0%SCOV^100.0%COV^94.6%ID^E:7.8e-42^A6MBP8_ODOGR SubName: Full=Odorranain-M3 antimicrobial peptide {ECO:0000313|EMBL:ABG76553.1}	ABG76553.1^Q:1-74,H:1-74^100.0%SCOV^100.0%COV^94.6%ID^E:2.8e-43^ABG76553.1 odorranain-M3 antimicrobial peptide precursor [Odorrana grahami]	PF03032.18^FSAP_sig_propep^Frog skin active peptide family signal and propeptide^1-41^E:2.9e-12	IPR004275^Frog antimicrobial peptide, propeptide	ATGTTCACCTTGAAGAAATTCCTATTGCTCCTTTTCTTTCTTGGGATCGTCTCCTCATCGCCCTGTTTTAGAAAGAGAGATGCCGAGGAAGAAGGAAATGAAGAAAATGGAGGGGAAGCTAAAATGGAAGACATAAAAAGAGCAACAGCCTTAGGCCTTTCATCACGTGGAGTACTAACAATAGGTTTTATGTTTAAGGATACAAGACGTTGTAGAAAATATTAA	12-236	CGAGCCCAAAGATGTTCACCTTGAAGAAATTCCTATTGCTCCTTTTCTTTCTTGGGATCGTCTCCTCATCGCCCTGTTTTAGAAAGAGAGATGCCGAGGAAGAAGGAAATGAAGAAAATGGAGGGGAAGCTAAAATGGAAGACATAAAAAGAGCAACAGCCTTAGGCCTTTCATCACGTGGAGTACTAACAATAGGTTTTATGTTTAAGGATACAAGACGTTGTAGAAAATATTAATTTTGAATTGGAGGTAATCTGATGTGGAATATTATTTAGCTAAATGCTAAATGTCTAAAAAA	298
TRINITY_DN122946_c2_g1_i1.p1_ORF2	Y	Identifiable	Y	Y	1789.62	TRINITY_DN122946_c2_g1_i1	MFTLKKSLLLLFFLGTINLSLCEEERGADEEDGGEAKLEDIKRAVPLIYNRPGIYVTKRPKGK	63	MFTLKKSLLLLFFLGTINLSLC	22	EEERGADEEDGGEAKLEDIKRAVPLIYNRPGIYVTKRPKGK	41	EEERGADEEDGGEAKLEDIKR	21	AVPLIYNRPGIYVTKRPKGK	20		0		odorranain-O1	56	FSAP	1	odorranain-O	17	OG				BR2IB_ODOIS^Q:1-58,H:1-58^76.3%SCOV^92.1%COV^62.1%ID^E:1.2e-18^BR2IB_ODOIS Brevinin-2ISb {ECO:0000303|PubMed:21193000}	1-A0A067XJV2_ODOMA^Q:1-63,H:1-63^100.0%SCOV^100.0%COV^100.0%ID^E:2.4e-38^A0A067XJV2_ODOMA SubName: Full=Host defense peptide odorranain-O-RA {ECO:0000313|EMBL:AGG19128.1}; 2-E3SZH6_ODOAN^Q:1-63,H:1-63^100.0%SCOV^100.0%COV^100.0%ID^E:2.4e-38^E3SZH6_ODOAN SubName: Full=Odorranain-O-RA peptide {ECO:0000313|EMBL:ADP06111.1}	1-ADP06111.1^Q:1-63,H:1-63^100.0%SCOV^100.0%COV^100.0%ID^E:8.4e-40^ADP06111.1 odorranain-O-RA peptide precursor [Odorrana andersonii] >AGG19128.1 host defense peptide odorranain-O-RA [Odorrana margaretae]	PF03032.18^FSAP_sig_propep^Frog skin active peptide family signal and propeptide^1-39^E:2.7e-18	IPR004275^Frog antimicrobial peptide, propeptide	ATGTTCACCTTGAAGAAATCCCTGTTACTCCTTTTCTTCCTTGGAACCATCAACTTATCTCTCTGTGAGGAAGAGAGAGGTGCCGATGAAGAAGATGGAGGGGAAGCTAAACTGGAAGACATAAAAAGAGCCGTGCCCTTGATATATAACCGCCCTGGTATATATGTCACCAAAAGACCAAAAGGAAAATAA	67-258	ACGGCTCTTTTTATGTCTTCCAGCTGTCTACAATCTCAGCACCAACTGAACTATCCGAGCGCAAAGATGTTCACCTTGAAGAAATCCCTGTTACTCCTTTTCTTCCTTGGAACCATCAACTTATCTCTCTGTGAGGAAGAGAGAGGTGCCGATGAAGAAGATGGAGGGGAAGCTAAACTGGAAGACATAAAAAGAGCCGTGCCCTTGATATATAACCGCCCTGGTATATATGTCACCAAAAGACCAAAAGGAAAATAATCTACTGGAAATCATCTGATGTGGAATATCATTTAGCTAAATGCAAAACAGATATCTAGTAAAAAATAAAAATTTCACATATATAAAAA	347	Y
TRINITY_DN38944_c0_g1_i1.p1_ORF1	Y	Correctable	Y	Y	0.633	TRINITY_DN38944_c0_g1_i1	MFTLKKSLLLLFFLGTINLSLCEEERGADEEDGGEAKLEDIKRAVPLIYNRPCIYVTKRPKGK	63	MFTLKKSLLLLFFLGTINLSLC	22	EEERGADEEDGGEAKLEDIKRAVPLIYNRPCIYVTKRPKGK	41	EEERGADEEDGGEAKLEDIKR	21	AVPLIYNRPCIYVTKRPKGK	20		0		odorranain-O4	57	FSAP	1	odorranain-O	17	ODP	C_AA068691.1	PV933867		BR2IB_ODOIS^Q:1-58,H:1-58^76.3%SCOV^92.1%COV^62.1%ID^E:8.5e-19^BR2IB_ODOIS Brevinin-2ISb {ECO:0000303|PubMed:21193000}	A0A067XJV2_ODOMA^Q:1-63,H:1-63^100.0%SCOV^100.0%COV^98.4%ID^E:2.8e-37^A0A067XJV2_ODOMA SubName: Full=Host defense peptide odorranain-O-RA {ECO:0000313|EMBL:AGG19128.1}	ADP06111.1^Q:1-63,H:1-63^100.0%SCOV^100.0%COV^98.4%ID^E:9.8e-39^ADP06111.1 odorranain-O-RA peptide precursor [Odorrana andersonii] >AGG19128.1 host defense peptide odorranain-O-RA [Odorrana margaretae]	PF03032.18^FSAP_sig_propep^Frog skin active peptide family signal and propeptide^1-39^E:2.7e-18	IPR004275^Frog antimicrobial peptide, propeptide	ATGTTCACCTTGAAGAAATCCCTGTTACTCCTTTTCTTCCTTGGAACCATCAACTTATCTCTCTGTGAGGAAGAGAGAGGCGCCGATGAAGAAGATGGAGGGGAAGCTAAACTGGAAGACATAAAAAGAGCCGTGCCCTTGATATATAACCGCCCTTGTATATATGTCACCAAAAGACCAAAAGGAAAATAA	24-215	AACTGATCTGCGTGAGCCCAAAGATGTTCACCTTGAAGAAATCCCTGTTACTCCTTTTCTTCCTTGGAACCATCAACTTATCTCTCTGTGAGGAAGAGAGAGGCGCCGATGAAGAAGATGGAGGGGAAGCTAAACTGGAAGACATAAAAAGAGCCGTGCCCTTGATATATAACCGCCCTTGTATATATGTCACCAAAAGACCAAAAGGAAAATAATCTACTGGAAATCATCTGATGTGGAATATCATTTAGCTAAATGCAAAACAGATATCTAGTAAAAAATAAAAACTTCACATATAAAA	301
TRINITY_DN5345_c0_g1_i1.p1	N	Unchanged	N	Y	2324.61	TRINITY_DN5345_c0_g1_i1	TAKFSSPKRCTLKKSRLLLFFLGTINLSLCQEEERNADEEERRDERDVEVEKRVIPFVASVAAEMMQHVYCAASKKC	77	TAKFSSPKRCTLKKSRLLLFFLGTINLSLC	30	QEEERNADEEERRDERDVEVEKRVIPFVASVAAEMMQHVYCAASKKC	47	QEEERNADEEERRDERDVEVEKR	23	VIPFVASVAAEMMQHVYCAASKKC	24		0		odorranain-P1b	58	FSAP	1	odorranain-P1	18	OG			Y	LDN1_ODOLI^Q:11-77,H:3-68^97.1%SCOV^87.0%COV^91.0%ID^E:1.0e-35^LDN1_ODOLI Lividin-1 {ECO:0000303|PubMed:16713657}	A6MBQ1_ODOGR^Q:11-77,H:3-69^97.1%SCOV^87.0%COV^98.5%ID^E:1.4e-37^A6MBQ1_ODOGR SubName: Full=Odorranain-P1b antimicrobial peptide {ECO:0000313|EMBL:ABG76556.1}	ABG76556.1^Q:11-77,H:3-69^97.1%SCOV^87.0%COV^98.5%ID^E:5.1e-39^ABG76556.1 odorranain-P1b antimicrobial peptide precursor [Odorrana grahami] >ABG76557.1 odorranain-P1b antimicrobial peptide precursor [Odorrana grahami] >ABG76558.1 odorranain-P1b antimicrobial peptide precursor [Odorrana grahami] >ABG76559.1 odorranain-P1b antimicrobial peptide precursor [Odorrana grahami] >ABG76560.1 odorranain-P1…	PF03032.18^FSAP_sig_propep^Frog skin active peptide family signal and propeptide^2-42^E:6.4e-15`PF08018.14^Antimicrobial_1^Frog antimicrobial peptide^1-24^E:6.4e-11	IPR004275^Frog antimicrobial peptide, propeptide^IPR012520^Frog antimicrobial peptide, brevinin-1 type	ACTGCCAAGTTCTCGAGCCCAAAGAGGTGCACCTTGAAGAAATCCCGGTTACTCCTTTTCTTCCTTGGGACCATCAACTTATCTCTATGTCAGGAGGAAGAGAGAAATGCAGATGAGGAAGAAAGAAGAGATGAAAGGGATGTTGAAGTGGAAAAACGAGTTATACCATTCGTGGCAAGTGTGGCTGCCGAAATGATGCAGCACGTGTATTGTGCAGCTTCCAAAAAATGTTAA	3-236	CAACTGCCAAGTTCTCGAGCCCAAAGAGGTGCACCTTGAAGAAATCCCGGTTACTCCTTTTCTTCCTTGGGACCATCAACTTATCTCTATGTCAGGAGGAAGAGAGAAATGCAGATGAGGAAGAAAGAAGAGATGAAAGGGATGTTGAAGTGGAAAAACGAGTTATACCATTCGTGGCAAGTGTGGCTGCCGAAATGATGCAGCACGTGTATTGTGCAGCTTCCAAAAAATGTTAAAAGTGAATTGGAAATCATCCGATGTGGAAAATCATTTAGCTAAATGCTAAATGTATTATAAAAAAATAAACATGGCGCATACAA	320
TRINITY_DN5345_c0_g1_i2.p1_ORF1	Y	Correctable	Y	Y	5305.04	TRINITY_DN5345_c0_g1_i2	MFTLKKSLLLLFLLGTINLSLCQEVERNADEEERRDERDVEVEKRVIPFVASVAAEMMQHVYCAASKKC	69	MFTLKKSLLLLFLLGTINLSLC	22	QEVERNADEEERRDERDVEVEKRVIPFVASVAAEMMQHVYCAASKKC	47	QEVERNADEEERRDERDVEVEKR	23	VIPFVASVAAEMMQHVYCAASKKC	24		0		odorranain-P1b	58	FSAP	1	odorranain-P1	18	OG			Y	LDN1_ODOLI^Q:1-69,H:1-68^100.0%SCOV^100.0%COV^91.3%ID^E:2.5e-36^LDN1_ODOLI Lividin-1 {ECO:0000303|PubMed:16713657}	A6MBQ1_ODOGR^Q:1-69,H:1-69^100.0%SCOV^100.0%COV^97.1%ID^E:3.0e-37^A6MBQ1_ODOGR SubName: Full=Odorranain-P1b antimicrobial peptide {ECO:0000313|EMBL:ABG76556.1}	ABG76556.1^Q:1-69,H:1-69^100.0%SCOV^100.0%COV^97.1%ID^E:1.0e-38^ABG76556.1 odorranain-P1b antimicrobial peptide precursor [Odorrana grahami] >ABG76557.1 odorranain-P1b antimicrobial peptide precursor [Odorrana grahami] >ABG76558.1 odorranain-P1b antimicrobial peptide precursor [Odorrana grahami] >ABG76559.1 odorranain-P1b antimicrobial peptide precursor [Odorrana grahami] >ABG76560.1 odorranain-P…	PF03032.18^FSAP_sig_propep^Frog skin active peptide family signal and propeptide^1-42^E:1.2e-15`PF08018.14^Antimicrobial_1^Frog antimicrobial peptide^1-24^E:6.3e-11	IPR004275^Frog antimicrobial peptide, propeptide^IPR012520^Frog antimicrobial peptide, brevinin-1 type	ATGTTCACCTTGAAGAAATCACTGTTACTCCTTTTCTTGCTTGGGACCATCAACTTATCTCTCTGTCAGGAGGTAGAGAGAAATGCAGATGAGGAAGAAAGAAGAGATGAAAGGGATGTTGAAGTGGAAAAACGAGTTATACCATTCGTGGCAAGTGTGGCTGCCGAAATGATGCAGCACGTGTATTGTGCAGCTTCCAAAAAATGTTAA	33-242	CAGCACCAACTGCCAAGTCCTCGAGCCCAAAGATGTTCACCTTGAAGAAATCACTGTTACTCCTTTTCTTGCTTGGGACCATCAACTTATCTCTCTGTCAGGAGGTAGAGAGAAATGCAGATGAGGAAGAAAGAAGAGATGAAAGGGATGTTGAAGTGGAAAAACGAGTTATACCATTCGTGGCAAGTGTGGCTGCCGAAATGATGCAGCACGTGTATTGTGCAGCTTCCAAAAAATGTTAAAAGTGAATTGGAAATCATCCGATGTGGAAAATCATTTAGCTAAATGCTAAATGTATTATAAAAAAATAAACATGGCGCATACAA	326
TRINITY_DN0_c3_g1_i1.p2	N	Not applicable	N	Y	443.991	TRINITY_DN0_c3_g1_i1	INLSLCQEEERNADEEERRDERDVEVEKRVIPFVASVAAEMMQHVYCAASKKC	53		0	INLSLCQEEERNADEEERRDERDVEVEKRVIPFVASVAAEMMQHVYCAASKKC		INLSLCQEEERNADEEERRDERDVEVEKR	29	VIPFVASVAAEMMQHVYCAASKKC	24		0		odorranain-P1b	58	FSAP	1	odorranain-P1	18	OG			Y	LDN1_ODOLI^Q:1-53,H:17-68^76.5%SCOV^100.0%COV^90.6%ID^E:2.2e-26^LDN1_ODOLI Lividin-1 {ECO:0000303|PubMed:16713657}	1-A6MBQ1_ODOGR^Q:1-53,H:17-69^76.8%SCOV^100.0%COV^100.0%ID^E:4.3e-28^A6MBQ1_ODOGR SubName: Full=Odorranain-P1b antimicrobial peptide {ECO:0000313|EMBL:ABG76556.1}; 2-A6MBR0_ODOGR^Q:1-53,H:17-69^76.8%SCOV^100.0%COV^100.0%ID^E:4.3e-28^A6MBR0_ODOGR SubName: Full=Odorranain-P1b antimicrobial peptide {ECO:0000313|EMBL:ABG76565.1}; 3-E1B259_ODOMA^Q:1-53,H:17-69^76.8%SCOV^100.0%COV^100.0%ID^E:4.3e-28^E1…	1-ABG76565.1^Q:1-53,H:17-69^76.8%SCOV^100.0%COV^100.0%ID^E:1.6e-29^ABG76565.1 odorranain-P1b antimicrobial peptide precursor [Odorrana grahami]; 2-ABG76556.1^Q:1-53,H:17-69^76.8%SCOV^100.0%COV^100.0%ID^E:1.6e-29^ABG76556.1 odorranain-P1b antimicrobial peptide precursor [Odorrana grahami] >ABG76557.1 odorranain-P1b antimicrobial peptide precursor [Odorrana grahami] >ABG76558.1 odorranain-P1b antim…	PF08018.14^Antimicrobial_1^Frog antimicrobial peptide^1-24^E:4.1e-11`PF03032.18^FSAP_sig_propep^Frog skin active peptide family signal and propeptide^16-42^E:0.00054	IPR012520^Frog antimicrobial peptide, brevinin-1 type	ATCAACTTATCTCTCTGTCAGGAGGAAGAGAGAAATGCAGATGAGGAAGAAAGAAGAGATGAAAGAGATGTTGAAGTGGAAAAACGAGTTATACCATTTGTGGCAAGTGTGGCTGCCGAAATGATGCAGCACGTGTATTGTGCAGCTTCCAAAAAATGTTAA	2-163	CATCAACTTATCTCTCTGTCAGGAGGAAGAGAGAAATGCAGATGAGGAAGAAAGAAGAGATGAAAGAGATGTTGAAGTGGAAAAACGAGTTATACCATTTGTGGCAAGTGTGGCTGCCGAAATGATGCAGCACGTGTATTGTGCAGCTTCCAAAAAATGTTAAAATTGAATTGGAAATCATCCGATGTGGAAAATCATTTAGCTAAATGCTAAATGTATTATAAAAAAATAAACATGTCGCATACACTGTGAAAAAAAAAAAAATGCAATGTGAAAAAAAAAAAAAAAAAAAATCCGGCAGGAAAGCCGTCAAACTAAGATTCCATGGCATTTTTGGAGAGTTGCAGTTCATCCATTATTGTGCGTAGGCCAGCAGTATCGGCTGCTACTGATTTGCGC…	432
TRINITY_DN38049_c0_g1_i1.p1	N	Unchanged	Y	Y	98.146	TRINITY_DN38049_c0_g1_i1	MFPLKTSLLLLFFLRTINLSLCQQEERNADEEERRDERDVEVEERVIPFVASVAGEMMQHVYCAASKTC	69	MFPLKTSLLLLFFLRTINLSLC	22	QQEERNADEEERRDERDVEVEERVIPFVASVAGEMMQHVYCAASKTC	47	QQEERNADEEERRDERDVEVEER	23	VIPFVASVAGEMMQHVYCAASKTC	24		0		odorranain-P1i	59	FSAP	1	odorranain-P1	18	OGP	C_AA068690.1	PV933868		LDN1_ODOLI^Q:1-69,H:1-68^100.0%SCOV^100.0%COV^84.1%ID^E:3.4e-32^LDN1_ODOLI Lividin-1 {ECO:0000303|PubMed:16713657}	A6MBQ1_ODOGR^Q:1-69,H:1-69^100.0%SCOV^100.0%COV^89.9%ID^E:1.4e-33^A6MBQ1_ODOGR SubName: Full=Odorranain-P1b antimicrobial peptide {ECO:0000313|EMBL:ABG76556.1}	ABG76556.1^Q:1-69,H:1-69^100.0%SCOV^100.0%COV^89.9%ID^E:4.8e-35^ABG76556.1 odorranain-P1b antimicrobial peptide precursor [Odorrana grahami] >ABG76557.1 odorranain-P1b antimicrobial peptide precursor [Odorrana grahami] >ABG76558.1 odorranain-P1b antimicrobial peptide precursor [Odorrana grahami] >ABG76559.1 odorranain-P1b antimicrobial peptide precursor [Odorrana grahami] >ABG76560.1 odorranain-P…	PF03032.18^FSAP_sig_propep^Frog skin active peptide family signal and propeptide^3-42^E:2.4e-12`PF08018.14^Antimicrobial_1^Frog antimicrobial peptide^1-24^E:5.3e-08	IPR004275^Frog antimicrobial peptide, propeptide^IPR012520^Frog antimicrobial peptide, brevinin-1 type	ATGTTCCCCTTGAAGACATCTCTGTTACTCCTTTTCTTCCTTCGGACCATCAACTTATCTCTCTGTCAGCAGGAAGAGAGAAATGCAGATGAGGAAGAAAGAAGAGATGAAAGAGATGTTGAAGTGGAAGAACGAGTTATACCATTTGTGGCAAGTGTGGCTGGCGAAATGATGCAGCACGTGTATTGTGCAGCTTCCAAAACATGTTAA	35-244	CCCAGCACCAACTGCCAAGTTCTCGACCCCCACGATGTTCCCCTTGAAGACATCTCTGTTACTCCTTTTCTTCCTTCGGACCATCAACTTATCTCTCTGTCAGCAGGAAGAGAGAAATGCAGATGAGGAAGAAAGAAGAGATGAAAGAGATGTTGAAGTGGAAGAACGAGTTATACCATTTGTGGCAAGTGTGGCTGGCGAAATGATGCAGCACGTGTATTGTGCAGCTTCCAAAACATGTTAACATAGACTTGGAAATCCTCCGATGTGGAAAATCATTTAGCTCAATG	290
TRINITY_DN39_c0_g1_i2.p3	N	Unchanged	Y	Y	7.241	TRINITY_DN39_c0_g1_i2	MFTLKKSLLLLFFLGTINLSLCQEETNAEEERRDEEVAKKEEIKRGLLSGILGAGKHIVCGLSGPSAALSVSPVNVRLVVVERQ	84	MFTLKKSLLLLFFLGTINLSLC	22	QEETNAEEERRDEEVAKKEEIKRGLLSGILGAGKHIVCGLSGPSAALSVSPVNVRLVVVERQ	62	QEETNAEEERRDEEVAKKEEIKR	23	GLLSGILGAGKHIVCGLSGPSAALSVSPVNVRLVVVERQ	39		0		odorranain-P2c	60	FSAP	1	odorranain-P2	19	OGP	C_AA068692.1	PV933869		NIG2A_ODOGR^Q:1-64,H:1-64^97.0%SCOV^76.2%COV^93.8%ID^E:1.5e-34^NIG2A_ODOGR Nigrocin-2GRa {ECO:0000303|PubMed:16621155}	A6MBR1_ODOGR^Q:1-70,H:1-70^84.3%SCOV^83.3%COV^90.0%ID^E:5.5e-35^A6MBR1_ODOGR SubName: Full=Odorranain-P2a antimicrobial peptide {ECO:0000313|EMBL:ABG76566.1}	ABG76566.1^Q:1-70,H:1-70^84.3%SCOV^83.3%COV^90.0%ID^E:2.0e-36^ABG76566.1 odorranain-P2a antimicrobial peptide precursor [Odorrana grahami]	PF03032.18^FSAP_sig_propep^Frog skin active peptide family signal and propeptide^1-46^E:6.8e-16`PF16047.8^Antimicrobial22^Frog antimicrobial peptide^1-19^E:1.5e-09	IPR004275^Frog antimicrobial peptide, propeptide^IPR032749^Frog antimicrobial peptide Nigrocin	ATGTTCACCTTGAAGAAATCCCTGTTACTCCTGTTCTTCCTTGGGACCATCAACTTATCTCTCTGTCAGGAGGAGACAAATGCCGAAGAAGAAAGAAGAGATGAAGAAGTTGCTAAAAAGGAAGAGATAAAACGCGGTCTTTTAAGTGGCATCCTCGGTGCGGGGAAGCATATAGTATGTGGACTTAGCGGGCCATCTGCTGCTCTCAGTGTGTCGCCGGTAAACGTTCGCCTTGTGGTGGTAGAACGGCAATGA	82-336	TTGGACCCAGCGGTCAGTCCGGCAGTGAAGACGTCCATTGGTCTACATTCTTAGTTCCAGCTGAACCACCAGAGCCCAAAGATGTTCACCTTGAAGAAATCCCTGTTACTCCTGTTCTTCCTTGGGACCATCAACTTATCTCTCTGTCAGGAGGAGACAAATGCCGAAGAAGAAAGAAGAGATGAAGAAGTTGCTAAAAAGGAAGAGATAAAACGCGGTCTTTTAAGTGGCATCCTCGGTGCGGGGAAGCATATAGTATGTGGACTTAGCGGGCCATCTGCTGCTCTCAGTGTGTCGCCGGTAAACGTTCGCCTTGTGGTGGTAGAACGGCAATGAGCTACGAACAGCGCCGAGGATGGGGCCGAGGCCGAGGTGGCCGTGGTCGGGACGTCTCATCCC…	3840
TRINITY_DN4628_c1_g1_i1.p2_ORF1	Y	Correctable	Y	Y	1.16	TRINITY_DN4628_c1_g1_i1	MFTRKKSLLLLFFLGTIDLCLCEQDRDSDEEERRDEEVATMEEIKRGLLSGIIRAGKHIVRGLSAPSQSSNTK	73	MFTRKKSLLLLFFLGTIDLCLC	22	EQDRDSDEEERRDEEVATMEEIKRGLLSGIIRAGKHIVRGLSAPSQSSNTK	51	EQDRDSDEEERRDEEVATMEEIKR	24	GLLSGIIRAGKHIVRGLSAPSQSSNTK	27		0		odorranain-P2d	61	FSAP	1	odorranain-P2	19	OGP	C_AA068696.1	PV933870		NIG2C_ODOGR^Q:1-64,H:1-64^95.5%SCOV^87.7%COV^81.3%ID^E:6.1e-29^NIG2C_ODOGR Nigrocin-2GRc {ECO:0000303|PubMed:16621155}	A6MBA5_ODOGR^Q:1-66,H:1-66^98.5%SCOV^90.4%COV^80.3%ID^E:1.9e-27^A6MBA5_ODOGR SubName: Full=Nigrosin-OG18 antimicrobial peptide {ECO:0000313|EMBL:ABG76410.1}	ABG76367.1^Q:1-64,H:1-64^95.5%SCOV^87.7%COV^82.8%ID^E:6.9e-29^ABG76367.1 nigrosin-OG20 antimicrobial peptide precursor [Odorrana grahami]	PF03032.18^FSAP_sig_propep^Frog skin active peptide family signal and propeptide^2-46^E:1.5e-13`PF16047.8^Antimicrobial22^Frog antimicrobial peptide^1-18^E:0.0002	IPR004275^Frog antimicrobial peptide, propeptide	ATGTTCACCAGGAAGAAATCCCTGTTACTCCTTTTTTTCCTTGGGACCATCGACTTATGTCTCTGTGAGCAAGATAGAGATTCGGATGAGGAAGAAAGAAGAGATGAAGAAGTTGCTACAATGGAAGAGATAAAACGCGGTCTTTTAAGTGGCATCATCCGCGCGGGCAAGCACATAGTACGTGGACTTAGCGCGCCGTCCCAAAGCTCCAATACCAAATAA	40-261	CTACATTCTCAGCACCAACTGAACCACCCGAGCCCAAAGATGTTCACCAGGAAGAAATCCCTGTTACTCCTTTTTTTCCTTGGGACCATCGACTTATGTCTCTGTGAGCAAGATAGAGATTCGGATGAGGAAGAAAGAAGAGATGAAGAAGTTGCTACAATGGAAGAGATAAAACGCGGTCTTTTAAGTGGCATCATCCGCGCGGGCAAGCACATAGTACGTGGACTTAGCGCGCCGTCCCAAAGCTCCAATACCAAATAATCAGATATGGAATAACATTT	281
TRINITY_DN638_c0_g1_i2.p3	N	Unchanged	Y	Y	3.872	TRINITY_DN638_c0_g1_i2	MFTLKKPLLLLFFLGTISLSLCEEERSADDDEGEVMEEEVRRGLIDTSKGALPIVDQILCQMAGGCKKLNQKSSDVKYHLAK	82	MFTLKKPLLLLFFLGTISLSLC	22	EEERSADDDEGEVMEEEVRRGLIDTSKGALPIVDQILCQMAGGCKKLNQKSSDVKYHLAK	60	EEERSADDDEGEVMEEEVRR	20	GLIDTSKGALPIVDQILCQMAGGCKKLNQKSSDVKYHLAK	40		0		odorranain-P2e	62	FSAP	1	odorranain-P2	19	OGP	C_AA068707.1	PV933871		P2AJ1_AMOJI^Q:1-66,H:1-71^100.0%SCOV^80.5%COV^63.4%ID^E:3.8e-26^P2AJ1_AMOJI Palustrin-2AJ1 {ECO:0000303|PubMed:21816202}	G3F830_AMOJI^Q:1-66,H:1-71^100.0%SCOV^80.5%COV^66.2%ID^E:4.2e-25^G3F830_AMOJI SubName: Full=Jindongenin-2d {ECO:0000313|EMBL:AEM77060.1}	AEM77060.1^Q:1-66,H:1-71^100.0%SCOV^80.5%COV^66.2%ID^E:1.5e-26^AEM77060.1 jindongenin-2d [Amolops sp. 'jingdongensis']	PF03032.18^FSAP_sig_propep^Frog skin active peptide family signal and propeptide^1-39^E:4.8e-18	IPR004275^Frog antimicrobial peptide, propeptide	ATGTTCACCTTGAAGAAACCCCTGTTACTCCTTTTCTTTCTTGGGACCATCTCCTTATCTCTCTGTGAGGAAGAGAGATCTGCCGATGACGACGAAGGGGAAGTTATGGAGGAAGAAGTAAGAAGAGGTCTCATCGATACATCCAAGGGTGCACTGCCAATAGTAGATCAGATATTATGTCAAATGGCTGGAGGATGTAAAAAGTTGAATCAGAAGTCATCTGATGTGAAATATCATTTAGCTAAATGA	2462-2710	GATCCACAAGACTGGATGGAAATGCTATAGTGGATTTTGTACGCTGGCTATGTGCCGTCTCAATGGATGAGTTGGTGTCTCCAACACACCCGCGAATGTTTAGCTTACAGAAAATAGTAGAGATCTCTTATTACAACATGGGTCGTATCCGACTTCAGTGGTCCAGGATATGGGAGGTTATCGGAGATCATTTTAATAAGGTTGGTTGCAACCCTAATGAAGATGTTGCAATCTTTGCAGTAGATTCTTTGAGACAGCTGTCTATGAAATTTTTAGAAAAAGGGGAGCTTGCAAATTTCCGCTTCCAAAAAGATTTCTTAAGGCCATTTGAGCACATCATGAAGAGGAACAGGTCTCCCACCATCAGGGACATGGTCGTCCGCTGCATTGCACAGATGG…	2859
TRINITY_DN132_c0_g1_i4.p1_ORF1	Y	Identifiable	Y	Y	849.808	TRINITY_DN132_c0_g1_i4	MFTLKKSLLLLFFLGTISLSLCEEERDADEERRDDEVEETKRAPFRMWYMYHKLKDMEPKPMA	63	MFTLKKSLLLLFFLGTISLSLC	22	EEERDADEERRDDEVEETKRAPFRMWYMYHKLKDMEPKPMA	41	EEERDADEERRDDEVEETKR	20	APFRMWYMYHKLKDMEPKPMA	21		0		odorranain-Q1	63	FSAP	1	odorranain-Q	20	OG				NIG2A_ODOIS^Q:1-45,H:1-48^72.7%SCOV^71.4%COV^72.9%ID^E:3.0e-15^NIG2A_ODOIS Nigrocin-2ISa {ECO:0000303|PubMed:21193000}	1-A6MBR4_ODOGR^Q:1-63,H:1-63^100.0%SCOV^100.0%COV^100.0%ID^E:2.8e-37^A6MBR4_ODOGR SubName: Full=Odorranain-Q1 antimicrobial peptide {ECO:0000313|EMBL:ABG76569.1}	1-ABG76569.1^Q:1-63,H:1-63^100.0%SCOV^100.0%COV^100.0%ID^E:9.8e-39^ABG76569.1 odorranain-Q1 antimicrobial peptide precursor [Odorrana grahami]	PF03032.18^FSAP_sig_propep^Frog skin active peptide family signal and propeptide^1-40^E:4.2e-19	IPR004275^Frog antimicrobial peptide, propeptide	ATGTTCACCTTGAAGAAATCCCTGTTACTCCTTTTCTTTCTTGGAACCATCTCCTTATCTCTCTGTGAGGAAGAGAGGGATGCAGATGAAGAAAGAAGAGATGATGAAGTGGAAGAAACAAAAAGAGCGCCGTTTCGTATGTGGTATATGTACCACAAACTGAAAGATATGGAACCAAAACCAATGGCGTAA	90-281	AAGTGGAAGTAAAAAGATGCGGGAGACTGCCACTGAAGTCTTCCGGCTATCTACATTCTCAGCACCAATTGAACTACCCAAGCCCAAAGATGTTCACCTTGAAGAAATCCCTGTTACTCCTTTTCTTTCTTGGAACCATCTCCTTATCTCTCTGTGAGGAAGAGAGGGATGCAGATGAAGAAAGAAGAGATGATGAAGTGGAAGAAACAAAAAGAGCGCCGTTTCGTATGTGGTATATGTACCACAAACTGAAAGATATGGAACCAAAACCAATGGCGTAAATATTGAGTAGGAAGTCATCTGATGTGAAATATTATTTAGCTAAATGCACAACAGATGTCTAATAAAAATAAAAATGTCACAAACACTGTAAAAAAAAAAAAAAAATAAAA	392
TRINITY_DN638_c6_g1_i1.p1	N	Unchanged	Y	Y	235.375	TRINITY_DN638_c6_g1_i1	MFTLKKSLLLLFFLGAISLSLCEQERDADEEEENGGEAKVEEIKRFLPPSPWKETFRTS	59	MFTLKKSLLLLFFLGAISLSLC	22	EQERDADEEEENGGEAKVEEIKRFLPPSPWKETFRTS	37	EQERDADEEEENGGEAKVEEIKR	23	FLPPSPWKETFRTS	14		0		odorranain-S1	64	FSAP	1	odorranain-S	21	OG				TPCE_RANDY^Q:1-49,H:1-48^81.4%SCOV^83.1%COV^79.6%ID^E:1.3e-18^TPCE_RANDY Temporin-CDYe {ECO:0000303|PubMed:19539775, ECO:0000312|EMBL:ACF08006.1}	A6MBR9_ODOGR^Q:1-59,H:1-59^100.0%SCOV^100.0%COV^98.3%ID^E:8.0e-33^A6MBR9_ODOGR SubName: Full=Odorranain-S1 antimicrobial peptide {ECO:0000313|EMBL:ABG76574.1}	ABG76574.1^Q:1-59,H:1-59^100.0%SCOV^100.0%COV^98.3%ID^E:2.8e-34^ABG76574.1 odorranain-S1 antimicrobial peptide precursor [Odorrana grahami] >ADP06117.1 odorranain-S-RA peptide precursor [Odorrana andersonii]	PF03032.18^FSAP_sig_propep^Frog skin active peptide family signal and propeptide^1-43^E:1e-17	IPR004275^Frog antimicrobial peptide, propeptide	ATGTTCACCTTGAAGAAATCCCTGTTACTCCTTTTCTTTCTGGGGGCCATCTCCTTATCTCTCTGTGAACAAGAGAGAGATGCCGATGAAGAAGAGGAAAATGGAGGGGAAGCTAAAGTGGAAGAAATAAAAAGATTTTTGCCCCCTAGTCCTTGGAAAGAAACATTCCGAACAAGTTGA	136-315	AATTAAAAGTTCAGTGTACTAAACTTGTTTGTACTCCATTATATAAGCCATACCCGTTCTTTGTAGTGTAGACCTCCACTGAAGTCTTCCAGCTGTCTACATTCTCAGCATCAACTGAACTATCCAAGCGCAACAATGTTCACCTTGAAGAAATCCCTGTTACTCCTTTTCTTTCTGGGGGCCATCTCCTTATCTCTCTGTGAACAAGAGAGAGATGCCGATGAAGAAGAGGAAAATGGAGGGGAAGCTAAAGTGGAAGAAATAAAAAGATTTTTGCCCCCTAGTCCTTGGAAAGAAACATTCCGAACAAGTTGAAATCTTGAGTTGGAAAATCATCTGATGTGGAATATCATTTAGCTAAATGCACAACAGATGTCTAATAAAAAATAACAATATGTA…	436
TRINITY_DN98_c53_g1_i1.p1_ORF1	Y	Correctable	Y	Y	3563.78	TRINITY_DN98_c53_g1_i1	MFTLNKSLLLLFFLGTISLSLCEQERDADEESNEENGVEAKVKELKRTSRCYIGYRRKVVCS	62	MFTLNKSLLLLFFLGTISLSLC	22	EQERDADEESNEENGVEAKVKELKRTSRCYIGYRRKVVCS	40	EQERDADEESNEENGVEAKVKELKR	25	TSRCYIGYRRKVVCS	15		0		odorranain-T1	65	FSAP	1	odorranain-T	22	OG				ODRA6_ODOHA^Q:1-39,H:1-39^63.9%SCOV^62.9%COV^79.5%ID^E:2.1e-14^ODRA6_ODOHA Odorranain-A6 {ECO:0000312|EMBL:ADV36136.1}	A6MBS1_ODOGR^Q:1-62,H:1-62^100.0%SCOV^100.0%COV^98.4%ID^E:8.4e-34^A6MBS1_ODOGR SubName: Full=Odorranain-T1 antimicrobial peptide {ECO:0000313|EMBL:ABG76576.1}	ABG76576.1^Q:1-62,H:1-62^100.0%SCOV^100.0%COV^98.4%ID^E:3.0e-35^ABG76576.1 odorranain-T1 antimicrobial peptide precursor [Odorrana grahami]	PF03032.18^FSAP_sig_propep^Frog skin active peptide family signal and propeptide^1-46^E:2.6e-17	IPR004275^Frog antimicrobial peptide, propeptide	ATGTTCACCTTGAATAAATCCCTGTTACTCCTTTTCTTTCTTGGGACCATCTCCTTATCTCTCTGTGAGCAAGAAAGAGATGCCGATGAAGAAAGCAATGAAGAAAATGGAGTAGAAGCTAAAGTTAAAGAGCTAAAAAGGACCTCTAGATGCTATATAGGATATCGGCGCAAAGTAGTTTGTTCATAA	48-236	CTTCCAGCTGTCTACATTCTCAACACCAACTGAACTACAGCCCAAAGATGTTCACCTTGAATAAATCCCTGTTACTCCTTTTCTTTCTTGGGACCATCTCCTTATCTCTCTGTGAGCAAGAAAGAGATGCCGATGAAGAAAGCAATGAAGAAAATGGAGTAGAAGCTAAAGTTAAAGAGCTAAAAAGGACCTCTAGATGCTATATAGGATATCGGCGCAAAGTAGTTTGTTCATAAGATCAATCTTGAATTGGAGGTCATCTGATGTGAAATATCATTTAGCTAAATGCTCAACAGATGTCTAATAAAAAATAAAAATGTCACTTATAAAAAAAAAAAAAAAAAAAAAAA	350
TRINITY_DN36858_c0_g1_i1.p1	N	Unchanged	N	Y	1.332	TRINITY_DN36858_c0_g1_i1	SLLLLFFLGTSSLSLCEKERDADEESNDENGVEAKVKELKRTYRCYIGYRRKVVCS	56	SLLLLFFLGTSSLSLC	16	EKERDADEESNDENGVEAKVKELKRTYRCYIGYRRKVVCS	40	EKERDADEESNDENGVEAKVKELKR	25	TYRCYIGYRRKVVCS	15		0		odorranain-T3	66	FSAP	1	odorranain-T	22	OGP	C_AA068689.1	PV933890		ODRA6_ODOHA^Q:1-33,H:7-39^54.1%SCOV^58.9%COV^78.8%ID^E:1.5e-10^ODRA6_ODOHA Odorranain-A6 {ECO:0000312|EMBL:ADV36136.1}	A6MBS1_ODOGR^Q:1-56,H:7-62^90.3%SCOV^100.0%COV^92.9%ID^E:5.8e-28^A6MBS1_ODOGR SubName: Full=Odorranain-T1 antimicrobial peptide {ECO:0000313|EMBL:ABG76576.1}	ABG76576.1^Q:1-56,H:7-62^90.3%SCOV^100.0%COV^92.9%ID^E:2.1e-29^ABG76576.1 odorranain-T1 antimicrobial peptide precursor [Odorrana grahami]	PF03032.18^FSAP_sig_propep^Frog skin active peptide family signal and propeptide^6-45^E:3e-11	IPR004275^Frog antimicrobial peptide, propeptide	TCCCTGTTACTCCTTTTCTTTCTTGGGACCAGCTCCTTATCTCTCTGTGAGAAAGAAAGAGATGCCGATGAAGAAAGCAATGACGAAAATGGAGTAGAAGCTAAAGTTAAAGAGCTAAAAAGGACCTATAGATGCTATATAGGATATCGGCGAAAAGTAGTTTGTTCATAA	3-173	CATCCCTGTTACTCCTTTTCTTTCTTGGGACCAGCTCCTTATCTCTCTGTGAGAAAGAAAGAGATGCCGATGAAGAAAGCAATGACGAAAATGGAGTAGAAGCTAAAGTTAAAGAGCTAAAAAGGACCTATAGATGCTATATAGGATATCGGCGAAAAGTAGTTTGTTCATAAGATCAATCTTGCATTGGAGGTAATCTGATGTGCAATATCATTTAGCTAAATGCTCAACCGATGTCTA	240
TRINITY_DN12170_c0_g1_i1.p1_ORF1	Y	Correctable	Y	Y	1.093	TRINITY_DN12170_c0_g1_i1	MFTFKKFLLLLFFLGIASSSPCFRKRDDDEAGNEENGGEAKLEVVKRGCSRWIIGLHGQICRD	63	MFTFKKFLLLLFFLGIASS	19	SPCFRKRDDDEAGNEENGGEAKLEVVKRGCSRWIIGLHGQICRD	44	SPCFRKRDDDEAGNEENGGEAKLEVVKRGCSR	32	WIIGLHGQICRD	12		0		odorranain-U2	67	FSAP	1	odorranain-U	23	OGP	C_AA068648.1	PV933872		BRKRN_SYLVI^Q:1-47,H:1-44^75.9%SCOV^74.6%COV^63.8%ID^E:2.6e-10^BRKRN_SYLVI Ranakinin-N {ECO:0000303|PubMed:17994619}	E3SZI5_ODOAN^Q:1-63,H:1-63^100.0%SCOV^100.0%COV^81.0%ID^E:1.7e-29^E3SZI5_ODOAN SubName: Full=Odorranain-U-RA peptide {ECO:0000313|EMBL:ADP06120.1}	ADP06120.1^Q:1-63,H:1-63^100.0%SCOV^100.0%COV^81.0%ID^E:6.0e-31^ADP06120.1 odorranain-U-RA peptide precursor [Odorrana andersonii]	PF03032.18^FSAP_sig_propep^Frog skin active peptide family signal and propeptide^1-43^E:2.4e-09	IPR004275^Frog antimicrobial peptide, propeptide	ATGTTCACCTTTAAGAAATTCCTATTGCTCCTTTTCTTTCTTGGGATCGCCTCCTCATCTCCATGTTTTAGAAAGAGAGATGACGATGAAGCAGGAAATGAAGAAAATGGAGGGGAAGCCAAATTGGAAGTAGTAAAAAGAGGATGCTCAAGATGGATTATTGGACTCCATGGACAAATTTGTAGAGATTAA	6-197	CAAAGATGTTCACCTTTAAGAAATTCCTATTGCTCCTTTTCTTTCTTGGGATCGCCTCCTCATCTCCATGTTTTAGAAAGAGAGATGACGATGAAGCAGGAAATGAAGAAAATGGAGGGGAAGCCAAATTGGAAGTAGTAAAAAGAGGATGCTCAAGATGGATTATTGGACTCCATGGACAAATTTGTAGAGATTAAAAAAAATTACTGGCACTTGAACTGGAAGCCCGGAATATTATTCAGCTAAAGGCACAG	254
TRINITY_DN128039_c0_g1_i1.p1_ORF1	Y	Correctable	Y	Y	2586.43	TRINITY_DN128039_c0_g1_i1	MCTGKKSLLLLFFLVSIALSLCEEERVADEEGNEENGGEAKLEVVKRGCSRCIIGIHGQICID	63	MCTGKKSLLLLFFLVSIALSLC	22	EEERVADEEGNEENGGEAKLEVVKRGCSRCIIGIHGQICID	41	EEERVADEEGNEENGGEAKLEVVKR	25	GCSRCIIGIHGQICID	16		0		odorranain-U3	68	FSAP	1	odorranain-U	23	OGP	C_AA068650.1	PV933873		APMT1_AMOMA^Q:1-47,H:1-44^71.0%SCOV^74.6%COV^70.2%ID^E:1.4e-10^APMT1_AMOMA Amolopin-p-MT1 {ECO:0000303|PubMed:24601776}	A6MBS4_ODOGR^Q:1-63,H:1-63^100.0%SCOV^100.0%COV^87.3%ID^E:2.8e-28^A6MBS4_ODOGR SubName: Full=Odorranain-U1 antimicrobial peptide {ECO:0000313|EMBL:ABG76579.1}	ABG76579.1^Q:1-63,H:1-63^100.0%SCOV^100.0%COV^87.3%ID^E:1.0e-29^ABG76579.1 odorranain-U1 antimicrobial peptide precursor [Odorrana grahami]	PF03032.18^FSAP_sig_propep^Frog skin active peptide family signal and propeptide^4-43^E:1.4e-12	IPR004275^Frog antimicrobial peptide, propeptide	ATGTGCACCGGGAAGAAATCCCTGTTACTCCTTTTCTTTCTTGTGAGCATCGCCTTATCTCTCTGTGAGGAAGAGAGAGTTGCTGATGAAGAAGGAAATGAAGAAAATGGAGGGGAAGCCAAATTGGAAGTCGTAAAAAGAGGATGCTCAAGATGTATTATTGGAATCCATGGACAAATTTGTATAGATTAA	5-196	AAAGATGTGCACCGGGAAGAAATCCCTGTTACTCCTTTTCTTTCTTGTGAGCATCGCCTTATCTCTCTGTGAGGAAGAGAGAGTTGCTGATGAAGAAGGAAATGAAGAAAATGGAGGGGAAGCCAAATTGGAAGTCGTAAAAAGAGGATGCTCAAGATGTATTATTGGAATCCATGGACAAATTTGTATAGATTAAAAAAAATTACTGGAACTTGAACTGGAAGTCCGGAATATTATTCAGCTAAAG	247
TRINITY_DN106_c6_g1_i1.p1_ORF1	Y	Correctable	Y	Y	20.946	TRINITY_DN106_c6_g1_i1	MFTMKKSLLLLFFLGIISLSLCEEERDADEEENEVEAKLKDIKRYASPKCFRYPNGVLACT	61	MFTMKKSLLLLFFLGIISLSLC	22	EEERDADEEENEVEAKLKDIKRYASPKCFRYPNGVLACT	39	EEERDADEEENEVEAKLKDIKR	22	YASPKCFRYPNGVLACT	17		0		odorranalectin	69	FSAP	1	odorranalectin	24	OG				BRKRN_SYLVI^Q:1-44,H:1-44^75.9%SCOV^72.1%COV^84.1%ID^E:8.2e-18^BRKRN_SYLVI Ranakinin-N {ECO:0000303|PubMed:17994619}	B3TFE9_ODOGR^Q:1-61,H:1-61^100.0%SCOV^100.0%COV^96.7%ID^E:2.7e-34^B3TFE9_ODOGR SubName: Full=Odorranalectin {ECO:0000313|EMBL:ABW34702.1}	ABW34702.1^Q:1-61,H:1-61^100.0%SCOV^100.0%COV^96.7%ID^E:9.7e-36^ABW34702.1 odorranalectin precursor [Odorrana grahami]	PF03032.18^FSAP_sig_propep^Frog skin active peptide family signal and propeptide^1-37^E:4.2e-18	IPR004275^Frog antimicrobial peptide, propeptide	ATGTTCACCATGAAGAAATCCCTGTTACTCCTTTTCTTTCTTGGGATCATCTCCTTATCTCTCTGTGAGGAAGAGAGAGATGCTGATGAAGAAGAAAACGAAGTGGAGGCTAAACTTAAAGACATCAAACGATATGCATCCCCCAAATGCTTTAGGTACCCAAATGGAGTTTTAGCGTGTACATAA	57-242	TACTGTTACACTGTGATCTACATTCTCAGCACCAACTGAACCACCCGAGCCCAAAGATGTTCACCATGAAGAAATCCCTGTTACTCCTTTTCTTTCTTGGGATCATCTCCTTATCTCTCTGTGAGGAAGAGAGAGATGCTGATGAAGAAGAAAACGAAGTGGAGGCTAAACTTAAAGACATCAAACGATATGCATCCCCCAAATGCTTTAGGTACCCAAATGGAGTTTTAGCGTGTACATAAGATACATTTTGAATGGGAATTCATCGCGTTGAAAATATCAGTTAGCTGAATGCTCATCAGATGTCTAATAAAA	315
TRINITY_DN122936_c0_g1_i1.p1,TRINITY_DN122936_c0_g1_i1.p2	N	Unchanged	Y	Y	426.655	TRINITY_DN122936_c0_g1_i1	MFTLKKSLLLLFFLGIISLSLCEEERDADEEENEVEAKLKDIKRYASPKCFRYPNGVLACT	61	MFTLKKSLLLLFFLGIISLSLC	22	EEERDADEEENEVEAKLKDIKRYASPKCFRYPNGVLACT	39	EEERDADEEENEVEAKLKDIKR	22	YASPKCFRYPNGVLACT	17		0		odorranalectin	69	FSAP	1	odorranalectin	24	OG				BRKRN_SYLVI^Q:1-44,H:1-44^75.9%SCOV^72.1%COV^81.8%ID^E:2.4e-17^BRKRN_SYLVI Ranakinin-N {ECO:0000303|PubMed:17994619}	B3TFE9_ODOGR^Q:1-61,H:1-61^100.0%SCOV^100.0%COV^98.4%ID^E:1.3e-34^B3TFE9_ODOGR SubName: Full=Odorranalectin {ECO:0000313|EMBL:ABW34702.1}	ABW34702.1^Q:1-61,H:1-61^100.0%SCOV^100.0%COV^98.4%ID^E:4.8e-36^ABW34702.1 odorranalectin precursor [Odorrana grahami]	PF03032.18^FSAP_sig_propep^Frog skin active peptide family signal and propeptide^1-37^E:4.3e-18	IPR004275^Frog antimicrobial peptide, propeptide	ATGTTCACCTTGAAGAAATCCCTGTTACTCCTTTTCTTTCTTGGGATCATCTCCTTATCTCTCTGTGAGGAAGAGAGAGATGCTGATGAAGAAGAAAATGAAGTGGAGGCTAAACTTAAAGACATCAAACGATATGCATCCCCCAAATGCTTTAGGTACCCAAATGGAGTTTTAGCGTGTACATAA	82-267	ATGTCTAATAAAAAATAAATATGCCACGGGCCTTCCAGCTGTCTACATTCTCAGCACCAACTAGACTACCCGAGCCCAAAGATGTTCACCTTGAAGAAATCCCTGTTACTCCTTTTCTTTCTTGGGATCATCTCCTTATCTCTCTGTGAGGAAGAGAGAGATGCTGATGAAGAAGAAAATGAAGTGGAGGCTAAACTTAAAGACATCAAACGATATGCATCCCCCAAATGCTTTAGGTACCCAAATGGAGTTTTAGCGTGTACATAAGATACATTTTGAATGGGAATTCATCGCATTTAAAATATCATTTAGCTAAATGCTCATCAGATGTCTAATAAAAAATAAATATGCCACGGGCCTTCCAGCTGTCTACATTCTCAGCACCAACTAGACTACCCG…	710
TRINITY_DN1048_c0_g1_i1.p1_ORF1	Y	Correctable	Y	Y	190.621	TRINITY_DN1048_c0_g1_i1	MFTLKKSLLLLFFLGTISLSLCEQERDADEEENGGEVTEKEVKRDYTIRTRLHQESSRKVL	61	MFTLKKSLLLLFFLGTISLSLC	22	EQERDADEEENGGEVTEKEVKRDYTIRTRLHQESSRKVL	39	EQERDADEEENGGEVTEKEVKR	22	DYTIRTRLHQESSRKVL	17		0		odorranaopin	70	FSAP	1	odorranaopin	25	OG				AMO2_AMOLO^Q:1-44,H:1-44^71.0%SCOV^72.1%COV^95.5%ID^E:4.0e-21^AMO2_AMOLO Amolopin-P2 {ECO:0000303|PubMed:18312859, ECO:0000312|EMBL:ACA09631.1}	E3VWM2_ODOGR^Q:1-61,H:1-61^100.0%SCOV^100.0%COV^96.7%ID^E:1.1e-31^E3VWM2_ODOGR SubName: Full=Odorranaopin {ECO:0000313|EMBL:ADP37000.1}	ADP37000.1^Q:1-61,H:1-61^100.0%SCOV^100.0%COV^96.7%ID^E:3.8e-33^ADP37000.1 odorranaopin [Odorrana grahami]	PF03032.18^FSAP_sig_propep^Frog skin active peptide family signal and propeptide^1-46^E:7.4e-19	IPR004275^Frog antimicrobial peptide, propeptide	ATGTTCACCTTGAAGAAATCCTTGTTACTTCTTTTCTTTCTTGGGACCATCTCCTTATCTCTCTGTGAGCAAGAGAGAGATGCTGATGAAGAGGAAAATGGAGGGGAAGTTACAGAGAAAGAAGTAAAAAGAGATTACACCATTAGAACCAGGCTTCACCAGGAATCATCAAGGAAAGTTTTGTGA	72-257	ATCATCAAGGAAAGTTTTGTGAACGGGGTTGTCTACATTCTCAGCACCAACTGAACTACCCGAGTCCAAAGATGTTCACCTTGAAGAAATCCTTGTTACTTCTTTTCTTTCTTGGGACCATCTCCTTATCTCTCTGTGAGCAAGAGAGAGATGCTGATGAAGAGGAAAATGGAGGGGAAGTTACAGAGAAAGAAGTAAAAAGAGATTACACCATTAGAACCAGGCTTCACCAGGAATCATCAAGGAAAGTTTTGTGAATATTTTAAAAACCAATAAAACATGAATTGGAAGTCATCTGATGTGCAATATCATTCAGCTAAATGCTAAATGTCTGATAAAAAATAAAAATATCACACGTAAAAA	363
TRINITY_DN132_c0_g1_i3.p1_ORF1	Y	Identifiable	Y	Y	180.743	TRINITY_DN132_c0_g1_i3	MFTLKKSLLLLFFLGTISLSLCEEERDADEEENEVNEGEAKVEVKRCGYRHGRLYCGR	58	MFTLKKSLLLLFFLGTISLSLC	22	EEERDADEEENEVNEGEAKVEVKRCGYRHGRLYCGR	36	EEERDADEEENEVNEGEAKVEVKR	24	CGYRHGRLYCGR	12		0		ishikawain-7-EV1	71	FSAP	1	OGA	26	OD	C_AA068654.1	PV933921		BR1E_PELLE^Q:1-46,H:1-46^64.8%SCOV^79.3%COV^76.1%ID^E:2.4e-16^BR1E_PELLE Brevinin-1E	1-A0A0A0R4Z0_9NEOB^Q:1-58,H:1-58^100.0%SCOV^100.0%COV^100.0%ID^E:2.6e-33^A0A0A0R4Z0_9NEOB SubName: Full=Ishikawain-7-EV1 {ECO:0000313|EMBL:AIU99954.1}	1-AIU99954.1^Q:1-58,H:1-58^100.0%SCOV^100.0%COV^100.0%ID^E:9.2e-35^AIU99954.1 ishikawain-7-EV1 [Odorrana exiliversabilis]	PF03032.18^FSAP_sig_propep^Frog skin active peptide family signal and propeptide^1-46^E:3.4e-20	IPR004275^Frog antimicrobial peptide, propeptide	ATGTTCACCTTGAAGAAATCCCTGTTACTCCTTTTCTTTCTTGGAACCATCTCCTTATCTCTCTGTGAGGAAGAGAGAGATGCCGACGAAGAAGAAAATGAAGTAAATGAAGGGGAAGCTAAAGTGGAAGTAAAAAGATGCGGGTACAGACATGGCAGGTTGTATTGTGGACGTTGA	90-266	AAGTGGAAGTAAAAAGATGCGGGAGACTGCCACTGAAGTCTTCCGGCTATCTACATTCTCAGCACCAATTGAACTACCCAAGCCCAAAGATGTTCACCTTGAAGAAATCCCTGTTACTCCTTTTCTTTCTTGGAACCATCTCCTTATCTCTCTGTGAGGAAGAGAGAGATGCCGACGAAGAAGAAAATGAAGTAAATGAAGGGGAAGCTAAAGTGGAAGTAAAAAGATGCGGGTACAGACATGGCAGGTTGTATTGTGGACGTTGATAATTAGACAAAATGTGTTGAAACATGAATTACGAATCATCTGGTGTGGAATATAATTTCGCTAAATGCACAACAGATGTCTAATAAAAATAAAAATGTCACAAACACTGTAAAAAAAAAAAAAAAATAAAA	398
TRINITY_DN132_c0_g1_i1.p1_ORF1	Y	Identifiable	Y	Y	350.856	TRINITY_DN132_c0_g1_i1	MFTLKKTLLILFFLGTISLSLCEEERDADEENEVNEGEAKVEVKRCGYRHGRLYCGR	57	MFTLKKTLLILFFLGTISLSLC	22	EEERDADEENEVNEGEAKVEVKRCGYRHGRLYCGR	35	EEERDADEENEVNEGEAKVEVKR	23	CGYRHGRLYCGR	12		0		ishikawain-7-EV1	71	FSAP	1	OGA	26	OD	C_AA068653.1	PV933922		TPCE_RANDY^Q:1-45,H:1-44^74.6%SCOV^78.9%COV^75.6%ID^E:1.6e-14^TPCE_RANDY Temporin-CDYe {ECO:0000303|PubMed:19539775, ECO:0000312|EMBL:ACF08006.1}	A0A0A0R4Z0_9NEOB^Q:1-57,H:1-58^100.0%SCOV^100.0%COV^94.8%ID^E:2.0e-30^A0A0A0R4Z0_9NEOB SubName: Full=Ishikawain-7-EV1 {ECO:0000313|EMBL:AIU99954.1}	AIU99954.1^Q:1-57,H:1-58^100.0%SCOV^100.0%COV^94.8%ID^E:7.1e-32^AIU99954.1 ishikawain-7-EV1 [Odorrana exiliversabilis]	PF03032.18^FSAP_sig_propep^Frog skin active peptide family signal and propeptide^1-46^E:9.1e-18	IPR004275^Frog antimicrobial peptide, propeptide	ATGTTCACCTTGAAGAAAACCCTGTTAATCCTTTTCTTTCTTGGGACCATCTCCTTATCTCTCTGTGAGGAAGAGAGAGATGCCGACGAAGAAAATGAAGTAAATGAAGGGGAAGCTAAAGTGGAAGTAAAAAGATGCGGGTACAGACATGGCAGGTTGTATTGTGGACGTTGA	90-263	AAGTGGAAGTAAAAAGATGCGGGAGACTGCCACTGAAGTCTTCCGGCTATCTACATTCTCAGCACCAATTGAACTACCCAAGCCCAAAGATGTTCACCTTGAAGAAAACCCTGTTAATCCTTTTCTTTCTTGGGACCATCTCCTTATCTCTCTGTGAGGAAGAGAGAGATGCCGACGAAGAAAATGAAGTAAATGAAGGGGAAGCTAAAGTGGAAGTAAAAAGATGCGGGTACAGACATGGCAGGTTGTATTGTGGACGTTGATAATTAGACAAAATGTGTTGAAACATGAATTACGAATCATCTGGTGTGGAATATAATTTAACTAAATTCACAACAGATGTCTAATAAAATAGAACAATACTAAAAAAATAAAA	376
TRINITY_DN132_c0_g1_i5.p1_ORF1	Y	Identifiable	Y	Y	240.002	TRINITY_DN132_c0_g1_i5	MFTLKKTLLILFFLGTISLSLCEEERDADEEENEVSGYAANVNIKRCGYKHGRANCGRG	59	MFTLKKTLLILFFLGTISLSLC	22	EEERDADEEENEVSGYAANVNIKRCGYKHGRANCGRG	37	EEERDADEEENEVSGYAANVNIKR	24	CGYKHGRANCGRG	13		0		OGA1	72	FSAP	1	OGA	26	OG				TP1_ODOVE^Q:1-46,H:1-46^74.2%SCOV^78.0%COV^67.4%ID^E:9.4e-15^TP1_ODOVE Temporin-1V	E1B256_ODOMA^Q:1-59,H:1-59^100.0%SCOV^100.0%COV^94.9%ID^E:3.4e-34^E1B256_ODOMA SubName: Full=Margaretaein-A1 antimicrobial peptide {ECO:0000313|EMBL:ADM34289.1}	ADM34289.1^Q:1-59,H:1-59^100.0%SCOV^100.0%COV^94.9%ID^E:1.2e-35^ADM34289.1 margaretaein-A1 antimicrobial peptide precursor [Odorrana margaretae]	PF03032.18^FSAP_sig_propep^Frog skin active peptide family signal and propeptide^1-34^E:2.4e-17	IPR004275^Frog antimicrobial peptide, propeptide	ATGTTCACCTTGAAGAAAACCCTGTTAATCCTTTTCTTTCTTGGGACCATCTCCTTATCTCTCTGTGAGGAAGAGAGAGATGCCGACGAAGAAGAAAATGAAGTAAGCGGATATGCAGCTAATGTGAATATAAAAAGATGCGGGTACAAACATGGCAGGGCGAATTGTGGACGAGGATGA	90-269	AAGTGGAAGTAAAAAGATGCGGGAGACTGCCACTGAAGTCTTCCGGCTATCTACATTCTCAGCACCAATTGAACTACCCAAGCCCAAAGATGTTCACCTTGAAGAAAACCCTGTTAATCCTTTTCTTTCTTGGGACCATCTCCTTATCTCTCTGTGAGGAAGAGAGAGATGCCGACGAAGAAGAAAATGAAGTAAGCGGATATGCAGCTAATGTGAATATAAAAAGATGCGGGTACAAACATGGCAGGGCGAATTGTGGACGAGGATGATTAGAAAAAACATATTGAAACATGAATTACGAATCATCTGGTGTGGAATATAATTTCGCTAAATGCACAACAGATGTCTAATAAAAATAAAAATGTCACAAACACTGTAAAAAAAAAAAAAAAATAAAA	398
TRINITY_DN8472_c2_g1_i1.p1	N	Unchanged	N	Y	8.755	TRINITY_DN8472_c2_g1_i1	FTLKKSLLLLLFLGTINLSLSEQERDADEEERRDDPEEMDVEVEKRAIGNILKTLGNLAQKILGK	65	FTLKKSLLLLLFLGTINLSLS	21	EQERDADEEERRDDPEEMDVEVEKRAIGNILKTLGNLAQKILGK	44	EQERDADEEERRDDPEEMDVEVEKR	25	AIGNILKTLGNLAQKILGK	19		0		OGC2	73	FSAP	1	OGC	27	OG				TP1_ODOHA^Q:1-65,H:2-62^98.4%SCOV^100.0%COV^76.9%ID^E:2.3e-21^TP1_ODOHA Temporin-HN1 {ECO:0000312|EMBL:ADV36130.1}	A0A0A0R7X1_RANKU^Q:1-65,H:2-64^98.4%SCOV^100.0%COV^72.3%ID^E:1.8e-18^A0A0A0R7X1_RANKU SubName: Full=Kukunorisin-1 {ECO:0000313|EMBL:AIU99888.1}	E7EKD0.1^Q:1-65,H:2-62^98.4%SCOV^100.0%COV^76.9%ID^E:2.2e-20^E7EKD0.1 RecName: Full=Temporin-HN1; Flags: Precursor [Odorrana hainanensis] >ADV36130.1 temporin-HN1 [Odorrana hainanensis]	PF03032.18^FSAP_sig_propep^Frog skin active peptide family signal and propeptide^1-46^E:3.2e-17	IPR004275^Frog antimicrobial peptide, propeptide	TTCACCCTGAAGAAATCCCTGTTACTCCTTCTCTTTCTTGGGACCATCAACTTATCTCTCAGTGAGCAAGAGAGAGATGCTGATGAGGAAGAAAGAAGAGATGATCCAGAAGAAATGGACGTTGAAGTGGAAAAACGAGCTATCGGAAATATTCTAAAAACGTTAGGTAATTTGGCGCAGAAAATTTTGGGAAAATAA	2-199	GTTCACCCTGAAGAAATCCCTGTTACTCCTTCTCTTTCTTGGGACCATCAACTTATCTCTCAGTGAGCAAGAGAGAGATGCTGATGAGGAAGAAAGAAGAGATGATCCAGAAGAAATGGACGTTGAAGTGGAAAAACGAGCTATCGGAAATATTCTAAAAACGTTAGGTAATTTGGCGCAGAAAATTTTGGGAAAATAACCAAAAATGTTGAAACTTTGGAAATGGAATTGGAAATCATCTGATGTGGAATATCATTTAGCTAAATGCACATCAGATGTCTAATA	285
TRINITY_DN139_c0_g1_i1.p1_ORF1	Y	Identifiable	Y	Y	307.856	TRINITY_DN139_c0_g1_i1	MFTLKKSLLLLFFLGTISLSLCEEQREADEEENGGEVTEKEVKRIVPNCNYKFSGANCLEKERYMNWKSPDVIYHLAK	78	MFTLKKSLLLLFFLGTISLSLC	22	EEQREADEEENGGEVTEKEVKRIVPNCNYKFSGANCLEKERYMNWKSPDVIYHLAK	56	EEQREADEEENGGEVTEKEVKRIVPNCNYKFSGANCLEKER	41	YMNWKSPDVIYHLAK	15		0		OGC-RA3	74	FSAP	1	OGC	27	OGP	C_AA068657.1	PV933874		AMO2_AMOLO^Q:1-46,H:1-46^74.2%SCOV^59.0%COV^89.1%ID^E:3.2e-20^AMO2_AMOLO Amolopin-P2 {ECO:0000303|PubMed:18312859, ECO:0000312|EMBL:ACA09631.1}	D2K8C2_ODOAN^Q:1-78,H:1-78^100.0%SCOV^100.0%COV^89.7%ID^E:1.8e-44^D2K8C2_ODOAN SubName: Full=OGC-RA2 antimocrobial peptide {ECO:0000313|EMBL:ACZ71268.1}	ACZ71268.1^Q:1-78,H:1-78^100.0%SCOV^100.0%COV^89.7%ID^E:6.6e-46^ACZ71268.1 OGC-RA2 antimocrobial peptide precursor [Odorrana andersonii] >ADP06126.1 OGC-RA2 peptide precursor [Odorrana andersonii] >ADP06127.1 OGC-RA2 peptide precursor [Odorrana andersonii]	PF03032.18^FSAP_sig_propep^Frog skin active peptide family signal and propeptide^1-46^E:1.3e-18	IPR004275^Frog antimicrobial peptide, propeptide	ATGTTCACCTTGAAGAAATCCCTGTTACTCCTTTTCTTTCTTGGGACCATCTCCTTATCTCTCTGTGAGGAACAGAGAGAAGCTGATGAAGAGGAAAATGGAGGGGAAGTTACAGAAAAAGAAGTAAAAAGAATCGTACCAAATTGCAACTATAAATTTTCAGGTGCGAATTGTTTGGAAAAAGAACGATACATGAATTGGAAGTCACCTGATGTGATATATCATTTGGCTAAATAG	132-368	GTGACTTTTACCTGAAACTTCAACGAAAACTTCCGTGTACTCAAATTGTTTGTCTTCTATTATACAGTATAAGCCTCGTTCTTTGTAGCTGTCTACATTCTCACCACCAACTGAACTACCCGAGCCCAAAGATGTTCACCTTGAAGAAATCCCTGTTACTCCTTTTCTTTCTTGGGACCATCTCCTTATCTCTCTGTGAGGAACAGAGAGAAGCTGATGAAGAGGAAAATGGAGGGGAAGTTACAGAAAAAGAAGTAAAAAGAATCGTACCAAATTGCAACTATAAATTTTCAGGTGCGAATTGTTTGGAAAAAGAACGATACATGAATTGGAAGTCACCTGATGTGATATATCATTTGGCTAAATAGTAAATGTCTTAAAAAAATTAAAATATCACAC…	434
TRINITY_DN0_c1_g1_i20.p1	N	Unchanged	Y	Y	5522.85	TRINITY_DN0_c1_g1_i20	MFTLNKSLLLLFFLGTISLSLCEEERDANEERRDDPDENEANEGEAKVEEIKRAVNIPFKVHFRCKAAFC	70	MFTLNKSLLLLFFLGTISLSLC	22	EEERDANEERRDDPDENEANEGEAKVEEIKRAVNIPFKVHFRCKAAFC	48	EEERDANEERRDDPDENEANEGEAKVEEIKR	31	AVNIPFKVHFRCKAAFC	17		0		OGTI	75	FSAP	1	OGTI	28	OG			Y	BRKRN_SYLVI^Q:1-58,H:1-49^84.5%SCOV^82.9%COV^63.8%ID^E:1.6e-15^BRKRN_SYLVI Ranakinin-N {ECO:0000303|PubMed:17994619}	E1AWD0_ODOMA^Q:1-70,H:1-70^100.0%SCOV^100.0%COV^98.6%ID^E:5.7e-40^E1AWD0_ODOMA SubName: Full=Ranatuerin-2-MG1 antimicrobial peptide {ECO:0000313|EMBL:ADM34202.1}	ADM34202.1^Q:1-70,H:1-70^100.0%SCOV^100.0%COV^98.6%ID^E:2.0e-41^ADM34202.1 ranatuerin-2-MG1 antimicrobial peptide precursor [Odorrana margaretae]	PF03032.18^FSAP_sig_propep^Frog skin active peptide family signal and propeptide^1-42^E:2.5e-15	IPR004275^Frog antimicrobial peptide, propeptide	ATGTTCACCTTGAATAAATCCCTGTTACTCCTTTTCTTTCTTGGGACCATCTCCTTATCTCTCTGTGAGGAAGAGAGAGATGCCAATGAAGAAAGAAGAGATGATCCAGATGAAAATGAAGCAAATGAGGGGGAAGCTAAAGTGGAAGAAATAAAAAGAGCTGTGAACATTCCTTTTAAAGTACATTTTAGGTGTAAAGCCGCGTTCTGTTAA	130-342	TTTCTTCAAGGTGAACATCTTTGGGCTTGGGTAGTTCAGTTGGTGCTGAGAACGTAGACAGCTGGAAGACTTCAGTGAAGGTCTTCCAGCTGTCTACATTCTCAACACCAACTGAACTACAGCCCAAAGATGTTCACCTTGAATAAATCCCTGTTACTCCTTTTCTTTCTTGGGACCATCTCCTTATCTCTCTGTGAGGAAGAGAGAGATGCCAATGAAGAAAGAAGAGATGATCCAGATGAAAATGAAGCAAATGAGGGGGAAGCTAAAGTGGAAGAAATAAAAAGAGCTGTGAACATTCCTTTTAAAGTACATTTTAGGTGTAAAGCCGCGTTCTGTTAAAACTGGAATTGGAAGCTAATTGCTAAATGTCTAATCAAAATAAAAATACCACATACA…	427
TRINITY_DN603_c0_g1_i1.p1_ORF1	Y	Identifiable	Y	Y	45.264	TRINITY_DN603_c0_g1_i1	MFTMKKSMLLLLFVGVIFGSLWEEHRDANEGRRDDPDENEANEGEAKVEEIKRAVNIPFKVHFRCKAAFC	70	MFTMKKSMLLLLFVGVIFGSLWEEHRDA	28	NEGRRDDPDENEANEGEAKVEEIKRAVNIPFKVHFRCKAAFC	42	NEGRRDDPDENEANEGEAKVEEIKR	25	AVNIPFKVHFRCKAAFC	17		0		OGTI	75	FSAP	1	OGTI	28	OG			Y	BRKRN_SYLVI^Q:1-58,H:1-49^84.5%SCOV^82.9%COV^56.9%ID^E:8.4e-11^BRKRN_SYLVI Ranakinin-N {ECO:0000303|PubMed:17994619}	E1AWD0_ODOMA^Q:1-70,H:1-70^100.0%SCOV^100.0%COV^85.7%ID^E:2.9e-33^E1AWD0_ODOMA SubName: Full=Ranatuerin-2-MG1 antimicrobial peptide {ECO:0000313|EMBL:ADM34202.1}	ADM34202.1^Q:1-70,H:1-70^100.0%SCOV^100.0%COV^85.7%ID^E:1.0e-34^ADM34202.1 ranatuerin-2-MG1 antimicrobial peptide precursor [Odorrana margaretae]	PF03032.18^FSAP_sig_propep^Frog skin active peptide family signal and propeptide^1-42^E:4.7e-09	IPR004275^Frog antimicrobial peptide, propeptide	ATGTTCACCATGAAGAAATCCATGTTACTCCTATTATTTGTTGGGGTGATCTTCGGGTCCCTCTGGGAGGAACATAGAGATGCCAATGAGGGAAGAAGAGATGATCCAGATGAAAATGAAGCAAATGAGGGGGAAGCTAAAGTGGAAGAAATAAAAAGAGCTGTGAACATTCCTTTTAAAGTACATTTTAGGTGTAAAGCCGCGTTCTGTTAA	47-259	CAGCTGTCTACATTCTCAGCACCAGCTGAACTACCCGAGCCCAAAGATGTTCACCATGAAGAAATCCATGTTACTCCTATTATTTGTTGGGGTGATCTTCGGGTCCCTCTGGGAGGAACATAGAGATGCCAATGAGGGAAGAAGAGATGATCCAGATGAAAATGAAGCAAATGAGGGGGAAGCTAAAGTGGAAGAAATAAAAAGAGCTGTGAACATTCCTTTTAAAGTACATTTTAGGTGTAAAGCCGCGTTCTGTTAAAACTGGAATTGGAAGCTAATTGCTAAC	286
TRINITY_DN603_c0_g1_i3.p1_ORF1	Y	Identifiable	Y	Y	0.508	TRINITY_DN603_c0_g1_i3	MFAMKKSLFVRLCVGGIQLSLWGEEGGSNEERRDGPDENEANEGEAKVEEIKRAVNIPFKVHFRCKAAFC	70	MFAMKKSLFVRLCVGGIQLSLWGEEG	26	GSNEERRDGPDENEANEGEAKVEEIKRAVNIPFKVHFRCKAAFC	44	GSNEERRDGPDENEANEGEAKVEEIKR	27	AVNIPFKVHFRCKAAFC	17		0		OGTI	75	FSAP	1	OGTI	28	OG			Y	RLXN_LITCT^Q:1-35,H:4-38^53.0%SCOV^52.2%COV^54.3%ID^E:8.5e-04^RLXN_LITCT Ranalexin	E3SZK9_ODOAN^Q:1-67,H:4-70^95.7%SCOV^100.0%COV^79.1%ID^E:2.3e-27^E3SZK9_ODOAN SubName: Full=Ranatuerin-2R-RA2 peptide {ECO:0000313|EMBL:ADP06144.1}	ADP06144.1^Q:1-67,H:4-70^95.7%SCOV^100.0%COV^79.1%ID^E:8.2e-29^ADP06144.1 ranatuerin-2R-RA2 peptide precursor [Odorrana andersonii]			ATGTTCGCAATGAAGAAATCACTGTTCGTCCGATTGTGTGTTGGGGGGATCCAATTATCTCTCTGGGGTGAAGAGGGAGGTAGCAATGAAGAAAGAAGAGATGGTCCAGATGAAAATGAAGCAAATGAGGGGGAAGCTAAAGTGGAAGAAATAAAAAGAGCTGTGAACATTCCTTTTAAAGTACATTTTAGGTGTAAAGCCGCGTTCTGTTAA	22-234	CTGCACTACAAGAGCGATAAAATGTTCGCAATGAAGAAATCACTGTTCGTCCGATTGTGTGTTGGGGGGATCCAATTATCTCTCTGGGGTGAAGAGGGAGGTAGCAATGAAGAAAGAAGAGATGGTCCAGATGAAAATGAAGCAAATGAGGGGGAAGCTAAAGTGGAAGAAATAAAAAGAGCTGTGAACATTCCTTTTAAAGTACATTTTAGGTGTAAAGCCGCGTTCTGTTAAAACTGGAATTGGAAGCTAATTGCTAAC	261
TRINITY_DN8472_c0_g1_i1.p1_ORF1	Y	Correctable	Y	Y	2469.99	TRINITY_DN8472_c0_g1_i1	MFTLKKSLLLLFFIGTISLSLCEQERDADEDEGEALEEVKRGLWDTIKQAGKKFFLNVLDKIRCKVAGGCRT	72	MFTLKKSLLLLFFIGTISLSLC	22	EQERDADEDEGEALEEVKRGLWDTIKQAGKKFFLNVLDKIRCKVAGGCRT	50	EQERDADEDEGEALEEVKR	19	GLWDTIKQAGKKFFLNVLDKIRCKVAGGCRT	31		0		palustrin-OG2	76	FSAP	1	palustrin	29	OG				P2CG1_AMOCU^Q:1-72,H:1-72^100.0%SCOV^100.0%COV^77.8%ID^E:2.3e-36^P2CG1_AMOCU Palustrin-2CG1 {ECO:0000303|PubMed:22951323}	1-A6MBT4_ODOGR^Q:1-72,H:1-72^100.0%SCOV^100.0%COV^100.0%ID^E:9.9e-44^A6MBT4_ODOGR SubName: Full=Palustrin-OG2 antimicrobial peptide {ECO:0000313|EMBL:ABG76589.1}	1-ABG76589.1^Q:1-72,H:1-72^100.0%SCOV^100.0%COV^100.0%ID^E:3.5e-45^ABG76589.1 palustrin-OG2 antimicrobial peptide precursor [Odorrana grahami] >ABG76591.1 palustrin-OG2 antimicrobial peptide precursor [Odorrana grahami]	PF03032.18^FSAP_sig_propep^Frog skin active peptide family signal and propeptide^1-37^E:2.1e-17	IPR004275^Frog antimicrobial peptide, propeptide	ATGTTCACCTTGAAGAAATCCCTCTTACTCCTTTTCTTTATTGGAACCATCTCCTTATCTCTCTGTGAGCAAGAGAGAGATGCCGATGAAGATGAAGGGGAAGCTCTAGAAGAAGTAAAAAGAGGTCTCTGGGACACCATCAAGCAAGCGGGGAAGAAGTTTTTTCTGAATGTGTTGGATAAGATAAGATGTAAAGTTGCTGGAGGATGTAGAACATGA	47-265	CAGCTGTCTACATTCTCAGCACCAGCTGAACTACCCGAGCCCAAAGATGTTCACCTTGAAGAAATCCCTCTTACTCCTTTTCTTTATTGGAACCATCTCCTTATCTCTCTGTGAGCAAGAGAGAGATGCCGATGAAGATGAAGGGGAAGCTCTAGAAGAAGTAAAAAGAGGTCTCTGGGACACCATCAAGCAAGCGGGGAAGAAGTTTTTTCTGAATGTGTTGGATAAGATAAGATGTAAAGTTGCTGGAGGATGTAGAACATGAATTAGCTAAACGTTAATGTCTTATTATATAATAAAAATATCATATACACTGAAAAAAA	323	Y
TRINITY_DN0_c174_g2_i1.p1_ORF1	Y	Correctable	Y	Y	9730.28	TRINITY_DN0_c174_g2_i1	MLSLKTSLLLLFFIGIVSSSPCRGKREDGEEAEIEDIKRATPWGIPPNGIPPIVAVRIRPLCGTV	65	MLSLKTSLLLLFFIGIVSSSPCRG	24	KREDGEEAEIEDIKRATPWGIPPNGIPPIVAVRIRPLCGTV	41	KREDGEEAEIEDIKR	15	ATPWGIPPNGIPPIVAVRIRPLCGTV	26		0		pleurain-E-OG1	77	FSAP	1	pleurain-E	30	ODP	C_AA068642.1	PV933875		LDN2_ODOLI^Q:1-40,H:1-44^57.9%SCOV^61.5%COV^50.0%ID^E:1.0e-05^LDN2_ODOLI Lividin-2 {ECO:0000303|PubMed:16713657}	H8ZRT7_9NEOB^Q:1-65,H:1-65^100.0%SCOV^100.0%COV^87.7%ID^E:1.2e-32^H8ZRT7_9NEOB SubName: Full=Pleurain-E-OT {ECO:0000313|EMBL:AEZ53020.1}	AEZ53020.1^Q:1-65,H:1-65^100.0%SCOV^100.0%COV^87.7%ID^E:4.3e-34^AEZ53020.1 pleurain-E-OT precursor [Odorrana tiannanensis]	PF03032.18^FSAP_sig_propep^Frog skin active peptide family signal and propeptide^2-34^E:1.1e-08	IPR004275^Frog antimicrobial peptide, propeptide	ATGTTATCCTTGAAGACATCCCTGTTACTCCTTTTCTTTATTGGGATTGTCTCCTCATCTCCCTGTCGAGGAAAAAGAGAAGATGGAGAGGAAGCTGAAATAGAAGACATAAAAAGAGCAACACCCTGGGGAATTCCACCAAATGGGATACCACCAATTGTAGCTGTTCGGATAAGACCACTTTGTGGAACTGTTTAA	45-242	GCTGTCTACATTCTCAGCACCAACCGAACTACCCGAGCCCAAAGATGTTATCCTTGAAGACATCCCTGTTACTCCTTTTCTTTATTGGGATTGTCTCCTCATCTCCCTGTCGAGGAAAAAGAGAAGATGGAGAGGAAGCTGAAATAGAAGACATAAAAAGAGCAACACCCTGGGGAATTCCACCAAATGGGATACCACCAATTGTAGCTGTTCGGATAAGACCACTTTGTGGAACTGTTTAATCCTGAATTGGAAGTCATCTGATGTGG	269
TRINITY_DN6_c2_g1_i1.p1	N	Not applicable	N	Y	964.359	TRINITY_DN6_c2_g1_i1	QEERSADEDEGEVIEQEVKRGLMNTVLNVLTNVAGTVKDKIKCKFTGGC	49		0	QEERSADEDEGEVIEQEVKRGLMNTVLNVLTNVAGTVKDKIKCKFTGGC		QEERSADEDEGEVIEQEVKR	20	GLMNTVLNVLTNVAGTVKDKIKCKFTGGC	29		0		ranatuerin-2P-OG1	78	FSAP	1	ranatuerin-2	31	ODP	C_AA068709.1	PV933896	Y	P2AJ1_AMOJI^Q:1-49,H:23-71^69.0%SCOV^100.0%COV^65.3%ID^E:1.6e-16^P2AJ1_AMOJI Palustrin-2AJ1 {ECO:0000303|PubMed:21816202}	D2K8F2_ODOAN^Q:1-49,H:24-72^68.1%SCOV^100.0%COV^91.8%ID^E:3.0e-23^D2K8F2_ODOAN SubName: Full=Ranatuerin-2P-RA antimicrobial peptide {ECO:0000313|EMBL:ACZ71298.1}	ACZ71298.1^Q:1-49,H:24-72^68.1%SCOV^100.0%COV^91.8%ID^E:1.1e-24^ACZ71298.1 ranatuerin-2P-RA antimicrobial peptide precursor [Odorrana andersonii] >ADP06142.1 ranatuerin-2P-RA peptide precursor [Odorrana andersonii]			CAGGAAGAGAGATCTGCCGATGAGGACGAAGGGGAAGTTATAGAGCAAGAAGTAAAAAGAGGTTTAATGAATACGGTCTTGAATGTGCTCACGAATGTGGCAGGGACTGTGAAGGACAAGATAAAATGTAAATTTACTGGAGGATGTTAA	2-151	TCAGGAAGAGAGATCTGCCGATGAGGACGAAGGGGAAGTTATAGAGCAAGAAGTAAAAAGAGGTTTAATGAATACGGTCTTGAATGTGCTCACGAATGTGGCAGGGACTGTGAAGGACAAGATAAAATGTAAATTTACTGGAGGATGTTAAAATGTGAATTGGAAGTCATCATATGTGGGATATCATTTAGCTAAATGTTAAATGTCTGAAAAAAAAAAT	220
TRINITY_DN13210_c0_g1_i1.p1_ORF1	Y	Correctable	Y	Y	9.044	TRINITY_DN13210_c0_g1_i1	MFTLKKSLVLLFFLGTISLTLCKEERDAYEEEENGGEVKEDVKRHFLDILASGLPKLISLIKG	63	MFTLKKSLVLLFFLGTISLTLC	22	KEERDAYEEEENGGEVKEDVKRHFLDILASGLPKLISLIKG	41	KEERDAYEEEENGGEVKEDVKR	22	HFLDILASGLPKLISLIKG	19		0		odorranain-X1a	79	FSAP	1	odorranain-X1	32	Orphan	C_AA068652.1	PV933876		TPCD_RANDY^Q:1-63,H:1-59^100.0%SCOV^100.0%COV^71.4%ID^E:9.5e-20^TPCD_RANDY Temporin-CDYd {ECO:0000303|PubMed:19539775, ECO:0000312|EMBL:ACF08005.1}	A7BJK5_9NEOB^Q:1-63,H:1-66^97.1%SCOV^100.0%COV^72.7%ID^E:4.8e-21^A7BJK5_9NEOB SubName: Full=Prepromelittin-related peptide {ECO:0000313|EMBL:BAF74740.1}	BAF74740.1^Q:1-63,H:1-66^97.1%SCOV^100.0%COV^72.7%ID^E:1.7e-22^BAF74740.1 prepromelittin-related peptide [Rana sakuraii]	PF03032.18^FSAP_sig_propep^Frog skin active peptide family signal and propeptide^1-46^E:2.2e-15	IPR004275^Frog antimicrobial peptide, propeptide	ATGTTCACCTTGAAGAAATCCCTAGTACTCCTTTTCTTTCTTGGGACCATCTCCTTAACTCTCTGTAAGGAAGAGAGAGATGCCTATGAAGAAGAGGAAAATGGAGGGGAAGTTAAAGAGGATGTAAAAAGACATTTTCTGGACATACTCGCGAGCGGGCTGCCTAAGCTGATTTCTCTAATTAAGGGTTAA	40-231	CTACATTCTCAGCACCAACTGAACTACCCGAGCCCAAAGATGTTCACCTTGAAGAAATCCCTAGTACTCCTTTTCTTTCTTGGGACCATCTCCTTAACTCTCTGTAAGGAAGAGAGAGATGCCTATGAAGAAGAGGAAAATGGAGGGGAAGTTAAAGAGGATGTAAAAAGACATTTTCTGGACATACTCGCGAGCGGGCTGCCTAAGCTGATTTCTCTAATTAAGGGTTAAAAAGTTGACTAAGTTTAAAAAGTAACATTTCTGAATGTTAAAACTTGAATTGGAAGTCATCTGATGTGGAATATCATTTAGCTAAATGCTAAATGTCTTATATAAAAT	339
TRINITY_DN1399_c2_g1_i1.p1	N	Unchanged	Y	Y	7.701	TRINITY_DN1399_c2_g1_i1	MFTLKKFLLLLFFLGIVSSSPCFRKRDADEEGNEENGGEAKMEDIKRATALGLSSRGETSTEVFQLSTF	69	MFTLKKFLLLLFFLGIVSS	19	SPCFRKRDADEEGNEENGGEAKMEDIKRATALGLSSRGETSTEVFQLSTF	50	SPCFRKRDADEEGNEENGGEAKMEDIKR	28	ATALGLSSRGETSTEVFQLSTF	22		0		odorranain-X2a	80	FSAP	1	odorranain-X2	33	Orphan	C_AA068655.1	PV933877		BRKRN_SYLVI^Q:1-51,H:1-48^82.8%SCOV^73.9%COV^70.6%ID^E:3.6e-14^BRKRN_SYLVI Ranakinin-N {ECO:0000303|PubMed:17994619}	A6MBP8_ODOGR^Q:1-57,H:1-57^77.0%SCOV^82.6%COV^100.0%ID^E:1.8e-30^A6MBP8_ODOGR SubName: Full=Odorranain-M3 antimicrobial peptide {ECO:0000313|EMBL:ABG76553.1}	ABG76553.1^Q:1-57,H:1-57^77.0%SCOV^82.6%COV^100.0%ID^E:6.2e-32^ABG76553.1 odorranain-M3 antimicrobial peptide precursor [Odorrana grahami]	PF03032.18^FSAP_sig_propep^Frog skin active peptide family signal and propeptide^1-41^E:1.9e-12	IPR004275^Frog antimicrobial peptide, propeptide	ATGTTCACCTTGAAGAAATTCCTATTGCTCCTTTTCTTTCTTGGGATCGTCTCCTCATCTCCCTGTTTTAGAAAGAGAGATGCCGATGAAGAAGGAAATGAAGAAAATGGAGGGGAAGCTAAAATGGAAGACATAAAAAGAGCAACAGCCTTAGGCCTTTCATCACGTGGGGAGACCTCTACTGAAGTCTTCCAGCTGTCTACATTCTAA	224-433	AAATTCCTATTGCTCCTTTTCTTTCTTGGGATCGTCTCCTCATCTCCCTGTTTTAGAAAGAGAGATGCCGATGAAGAAGGAAATGAAGAAAATGGAGGGGAAGCTAAAATGGAAGACATAAAAAGAGCAACAGCCTTAGGCCTTTCATCACGTGGGGAGACCTCTACTGAAGTCTTCCAGCTGTCTACATTCTAAGCACCAGCTGAACTACCCGAGCCCAAAGATGTTCACCTTGAAGAAATTCCTATTGCTCCTTTTCTTTCTTGGGATCGTCTCCTCATCTCCCTGTTTTAGAAAGAGAGATGCCGATGAAGAAGGAAATGAAGAAAATGGAGGGGAAGCTAAAATGGAAGACATAAAAAGAGCAACAGCCTTAGGCCTTTCATCACGTGGGGAGAC…	499
TRINITY_DN17503_c0_g1_i1.p1_ORF1	Y	Correctable	Y	Y	1.184	TRINITY_DN17503_c0_g1_i1	MFTLKKSMLLLFFLGAISLSLCELERNADEEERRDERDVEMEKRVIPFVASGAA	54	MFTLKKSMLLLFFLGAISLSLC	22	ELERNADEEERRDERDVEMEKRVIPFVASGAA	32	ELERNADEEERRDERDVEMEKR	22	VIPFVASGAA	10		0		odorranain-X3a	81	FSAP	1	odorranain-X3	34	Orphan	C_AA068662.1	PV933878		LDN1_ODOLI^Q:1-54,H:1-54^79.4%SCOV^100.0%COV^79.6%ID^E:7.3e-23^LDN1_ODOLI Lividin-1 {ECO:0000303|PubMed:16713657}	H8Y206_9NEOB^Q:1-54,H:1-54^79.4%SCOV^100.0%COV^83.3%ID^E:1.1e-21^H8Y206_9NEOB SubName: Full=Antimicrobial peptide {ECO:0000313|EMBL:AEZ52998.1}	AEZ52998.1^Q:1-54,H:1-54^79.4%SCOV^100.0%COV^83.3%ID^E:4.0e-23^AEZ52998.1 antimicrobial peptide precursor [Odorrana tiannanensis]	PF03032.18^FSAP_sig_propep^Frog skin active peptide family signal and propeptide^1-41^E:1.3e-17	IPR004275^Frog antimicrobial peptide, propeptide	ATGTTCACCTTGAAGAAATCCATGTTACTCCTTTTCTTTCTTGGAGCCATCTCATTATCTCTCTGTGAGCTAGAGAGAAATGCCGATGAGGAAGAAAGAAGAGATGAAAGAGATGTTGAAATGGAAAAACGAGTTATACCGTTTGTGGCAAGCGGGGCTGCCTAA	39-203	CACATTCTCATCACCAACTGAACTACCCGATCCAGAAGATGTTCACCTTGAAGAAATCCATGTTACTCCTTTTCTTTCTTGGAGCCATCTCATTATCTCTCTGTGAGCTAGAGAGAAATGCCGATGAGGAAGAAAGAAGAGATGAAAGAGATGTTGAAATGGAAAAACGAGTTATACCGTTTGTGGCAAGCGGGGCTGCCTAAATTATGCAGCACGTGTATTCTGCAGCATCCAAAAAATGTGACAAT	248
TRINITY_DN360_c0_g1_i1.p1_ORF1	Y	Identifiable	Y	Y	787.793	TRINITY_DN360_c0_g1_i1	MFTLKKSLLFLFFLGIISFSLCEEERGAEEEENGGEVTEKEVKRRFVYTIDSSGNIHFGKR	61	MFTLKKSLLFLFFLGIISFSLC	22	EEERGAEEEENGGEVTEKEVKRRFVYTIDSSGNIHFGKR	39	EEERGAEEEENGGEVTEKEVKR	22	RFVYTIDSSGNIHFGKR	17		0		odorranain-X4a	82	FSAP	1	odorranain-X4	35	Orphan	C_AA068685.1	PV933879		AMO2_AMOLO^Q:1-55,H:1-55^88.7%SCOV^90.2%COV^70.9%ID^E:1.9e-19^AMO2_AMOLO Amolopin-P2 {ECO:0000303|PubMed:18312859, ECO:0000312|EMBL:ACA09631.1}	E1AZ80_9NEOB^Q:1-55,H:1-55^88.7%SCOV^90.2%COV^70.9%ID^E:4.9e-17^E1AZ80_9NEOB SubName: Full=Amolopin-p-LF1 antimicrobial peptide {ECO:0000313|EMBL:ADM34253.1}	ADM34253.1^Q:1-55,H:1-55^88.7%SCOV^90.2%COV^70.9%ID^E:1.7e-18^ADM34253.1 amolopin-p-LF1 antimicrobial peptide precursor [Amolops lifanensis]	PF03032.18^FSAP_sig_propep^Frog skin active peptide family signal and propeptide^1-46^E:2.2e-17	IPR004275^Frog antimicrobial peptide, propeptide	ATGTTCACCTTGAAGAAATCCCTATTATTCCTTTTCTTTCTTGGGATCATCTCCTTCTCTCTCTGTGAGGAAGAGAGAGGAGCCGAAGAAGAGGAAAATGGTGGGGAAGTTACAGAGAAAGAAGTAAAAAGACGTTTTGTATATACAATAGATTCTTCCGGTAATATACATTTTGGAAAAAGATAA	108-293	CAGAGAAAGAAGTAAAAAGACGTAGACCTCCACTGAAATCTTCCAGCTGTCTACATTCTCAGCACCAACTGAACTACCCGATTCCAAATTATCCACAGAGCTCAAAGATGTTCACCTTGAAGAAATCCCTATTATTCCTTTTCTTTCTTGGGATCATCTCCTTCTCTCTCTGTGAGGAAGAGAGAGGAGCCGAAGAAGAGGAAAATGGTGGGGAAGTTACAGAGAAAGAAGTAAAAAGACGTTTTGTATATACAATAGATTCTTCCGGTAATATACATTTTGGAAAAAGATAAATCAAGATCAGGAAGTCATCTGATGTGGAATATCATTTAGCTAAATTCTAAATGTCTTATAAAAAATAAAAAATATTGCACATAAA	379
TRINITY_DN14764_c0_g1_i2.p1_ORF1	Y	Correctable	Y	Y	490.519	TRINITY_DN14764_c0_g1_i2	MFTMKKSLLLLFFLGTINLSLCEQERDADEEERRDDLEERDVEVEKRFFPLIADLLLMKRSSYSETC	67	MFTMKKSLLLLFFLGTINLSLC	22	EQERDADEEERRDDLEERDVEVEKRFFPLIADLLLMKRSSYSETC	45	EQERDADEEERRDDLEERDVEVEKR	25	FFPLIADLLLMKRSSYSETC	20		0		odorranain-X5a	83	FSAP	1	odorranain-X5	36	Orphan	C_AA068659.1	PV933880		BR1V_ODOHA^Q:1-55,H:1-55^77.5%SCOV^82.1%COV^90.9%ID^E:3.2e-21^BR1V_ODOHA Brevinin-1V {ECO:0000312|EMBL:ADV36125.1}	D2K8D1_ODOAN^Q:1-55,H:1-55^77.5%SCOV^82.1%COV^96.4%ID^E:3.5e-20^D2K8D1_ODOAN SubName: Full=Brevinin-1-RAB1 antimicrobial peptide {ECO:0000313|EMBL:ACZ71277.1}	ACZ71277.1^Q:1-55,H:1-55^77.5%SCOV^82.1%COV^96.4%ID^E:1.3e-21^ACZ71277.1 brevinin-1-RAB1 antimicrobial peptide precursor [Odorrana andersonii] >ADP05749.1 brevinin-1-RAB1 peptide precursor [Odorrana andersonii]	PF03032.18^FSAP_sig_propep^Frog skin active peptide family signal and propeptide^1-46^E:3.1e-18	IPR004275^Frog antimicrobial peptide, propeptide	ATGTTCACCATGAAGAAATCCCTGTTACTCCTTTTTTTCCTTGGGACCATCAACTTATCTCTCTGTGAGCAAGAGAGAGATGCTGATGAGGAAGAAAGAAGAGATGATCTAGAAGAAAGGGATGTTGAAGTGGAAAAACGATTTTTTCCACTTATTGCAGACCTCCTCCTGATGAAGCGATCCAGTTACAGCGAAACATGTTGA	32-235	TCACAACCAACTGAACCACCCGAGCCCAAAGATGTTCACCATGAAGAAATCCCTGTTACTCCTTTTTTTCCTTGGGACCATCAACTTATCTCTCTGTGAGCAAGAGAGAGATGCTGATGAGGAAGAAAGAAGAGATGATCTAGAAGAAAGGGATGTTGAAGTGGAAAAACGATTTTTTCCACTTATTGCAGACCTCCTCCTGATGAAGCGATCCAGTTACAGCGAAACATGTTGAGGATCACATGTCCCATACAGTTTTGTTGGGCCTCACTATGTGGATGATTGTCATCAACTTCAAGTCTACTCTCTGACAGCTCTGTACCCTGCAATTGTGTAATTTTGTATGATAGGACCTGTGTGTCCATTTTAATTATTGAATAAATATACATGTTTTTATCC…	419
TRINITY_DN9272_c0_g2_i1.p1	N	Unchanged	Y	Y	25.306	TRINITY_DN9272_c0_g2_i1	MGIVTLLFIAFLSCARTAQPHQADEDSAENFMEVPPNFLESQLDESISSQPLSQEKGALSSFLKTLLHWRTSRSSFHFQPQRFGRDEHSSILGDGRIHSRGWDSAPQFWSMAVPQRFGRKK	121	MGIVTLLFIAFLSCART	17	AQPHQADEDSAENFMEVPPNFLESQLDESISSQPLSQEKGALSSFLKTLLHWRTSRSSFHFQPQRFGRDEHSSILGDGRIHSRGWDSAPQFWSMAVPQRFGRKK	104		0	AQPHQADEDSAENFMEVPPNFLESQLDESISSQPLSQEKGALSSFLKTLLHWRTSRSSFHFQPQRFGRDEHSSILGDGRIHSRGWDSAPQFWSMAVPQRFGRKK	104		0	SF: SSFHFQPQRF; FF: FHFQPQRF; AF: GWDSAPQFWSMAVPQR	pro-FMRFamide-related_neuropeptide_FF-OG1	84	FARP (FMRFamide related peptide)	2			ODP	C_AA068711.1	PV933916			A0A2G9RHK4_LITCT^Q:1-121,H:1-121^100.0%SCOV^100.0%COV^97.5%ID^E:9.0e-83^A0A2G9RHK4_LITCT SubName: Full=Uncharacterized protein {ECO:0000313|EMBL:PIO27369.1}	PIO27369.1^Q:1-121,H:1-121^100.0%SCOV^100.0%COV^97.5%ID^E:3.2e-84^PIO27369.1 hypothetical protein AB205_0042100 [Lithobates catesbeianus]	PF15085.9^NPFF^Neuropeptide FF^27-109^E:7.5e-22	IPR008065^Pro-FMRFamide-related neuropeptide FF	ATGGGGATAGTCACCCTCCTCTTCATCGCCTTCCTCTCCTGTGCCAGAACGGCTCAGCCTCACCAAGCAGATGAGGACTCTGCTGAAAACTTCATGGAAGTGCCTCCTAATTTCCTAGAGTCACAGTTGGATGAAAGCATCTCATCGCAGCCCTTATCACAAGAAAAAGGTGCATTGAGCTCCTTTTTAAAAACTCTTCTGCACTGGAGGACATCACGCAGCTCCTTCCACTTCCAACCACAAAGGTTTGGAAGAGATGAACACAGCTCAATACTGGGTGACGGCCGGATTCATTCTCGAGGATGGGACTCAGCACCGCAGTTTTGGAGCATGGCAGTACCTCAACGCTTTGGGAGAAAAAAATAA	41-406	AAATTACAAAGACAGAATTCGACACCTGACATACACAGCCATGGGGATAGTCACCCTCCTCTTCATCGCCTTCCTCTCCTGTGCCAGAACGGCTCAGCCTCACCAAGCAGATGAGGACTCTGCTGAAAACTTCATGGAAGTGCCTCCTAATTTCCTAGAGTCACAGTTGGATGAAAGCATCTCATCGCAGCCCTTATCACAAGAAAAAGGTGCATTGAGCTCCTTTTTAAAAACTCTTCTGCACTGGAGGACATCACGCAGCTCCTTCCACTTCCAACCACAAAGGTTTGGAAGAGATGAACACAGCTCAATACTGGGTGACGGCCGGATTCATTCTCGAGGATGGGACTCAGCACCGCAGTTTTGGAGCATGGCAGTACCTCAACGCTTTGGGAGAAA…	811
TRINITY_DN3001_c0_g1_i6.p1	N	Unchanged	Y	Y	0.295	TRINITY_DN3001_c0_g1_i6	MKILVAFAVIMLVSAQVFAAEIGLNEDPDWYNDQIQEDLPVFENFLQRIARKPSPDRFYGLMGKRNNGFGQMSRKRYKSDSFYGLMGKRSLLSGSAERNTIHNYERRRK	109	MKILVAFAVIMLVSAQVFA	19	AEIGLNEDPDWYNDQIQEDLPVFENFLQRIARKPSPDRFYGLMGKRNNGFGQMSRKRYKSDSFYGLMGKRSLLSGSAERNTIHNYERRRK	90	AEIGLNEDPDWYNDQIQEDLPVFENFLQRIAR	32	KPSPDRFYGLM	11	GKRNNGFGQMSRKRYKSDSFYGLMGKRSLLSGSAERNTIHNYERRRK	47		ranatachykinin-A	85	tachykinin	3			OF	C_AA068680.1	PV933923		TKN1_THECO^Q:1-109,H:1-91^100.0%SCOV^100.0%COV^78.9%ID^E:1.8e-53^TKN1_THECO Tachykinin-like peptide {ECO:0000303|PubMed:23829212}	A0A822EN60_9NEOB^Q:1-109,H:1-117^100.0%SCOV^100.0%COV^80.5%ID^E:1.3e-46^A0A822EN60_9NEOB SubName: Full=(mimic poison frog) hypothetical protein {ECO:0000313|EMBL:CAF5106725.1}	XP_040208224.1^Q:1-109,H:1-109^100.0%SCOV^100.0%COV^98.2%ID^E:4.3e-63^XP_040208224.1 protachykinin-1 isoform X2 [Rana temporaria]	PF02202.19^Tachykinin^Tachykinin family^1-11^E:9e-08`PF02202.19^Tachykinin^Tachykinin family^5-11^E:9e-08	IPR008215^Tachykinin domain^IPR008216^Tachykinin family^IPR013055^Tachykinin/Neurokinin-like, conserved site	ATGAAGATCCTCGTAGCCTTTGCTGTCATTATGTTGGTTTCAGCGCAAGTGTTTGCGGCAGAAATAGGACTTAACGAAGATCCGGATTGGTACAACGACCAAATCCAGGAGGATCTCCCCGTGTTTGAAAATTTTCTACAAAGGATCGCAAGGAAACCAAGTCCAGACAGATTCTATGGGTTAATGGGAAAAAGGAATAATGGATTTGGACAGATGTCCCGCAAAAGGTATAAATCAGATTCCTTTTATGGACTAATGGGCAAAAGATCTTTATTGTCTGGATCAGCAGAAAGAAACACGATACATAACTACGAAAGAAGACGCAAATGA	250-579	CAGAGTCCTGCCCATCCTCTCCTTATATATAGTTGAGCTCTGGGGAGTGCAGTGAACAGCAACACACAAGCTGAACAGGCTAGAGCTGCCAGAGATCTTCCTACCCAAGTATAAAGCTGCGTCTCCTGACTCTTCGCTTCGCAGAGATCATTACTTCTCTTGTCTCTCGGTTTGAAGTGTCACCCTTACACTTGTGTCAGAAGCAGCGCCGGTCCCGTTCAAAGGGTTCTGTGGCGAAAGCGGGAAAGCATGAAGATCCTCGTAGCCTTTGCTGTCATTATGTTGGTTTCAGCGCAAGTGTTTGCGGCAGAAATAGGACTTAACGAAGATCCGGATTGGTACAACGACCAAATCCAGGAGGATCTCCCCGTGTTTGAAAATTTTCTACAAAGGATCGCA…	2547
TRINITY_DN3001_c0_g1_i4.p1	N	Unchanged	Y	Y	3.559	TRINITY_DN3001_c0_g1_i4	MKILVAFAVIMLVSAQVFAAEIGLNEDPDWYNDQIQEDLPVFENFLQRIARKPSPDRFYGLMGKRNNGFGQMSRKRSAERNTIHNYERRRK	91	MKILVAFAVIMLVSAQVFA	19	AEIGLNEDPDWYNDQIQEDLPVFENFLQRIARKPSPDRFYGLMGKRNNGFGQMSRKRSAERNTIHNYERRRK	72	AEIGLNEDPDWYNDQIQEDLPVFENFLQRIAR	32	KPSPDRFYGLM	11	GKRNNGFGQMSRKRSAERNTIHNYERRRK	29		ranatachykinin-A	85	tachykinin	3			OF	C_AA068679.1	PV933924		TKN1_THECO^Q:1-91,H:1-91^100.0%SCOV^100.0%COV^94.5%ID^E:3.8e-57^TKN1_THECO Tachykinin-like peptide {ECO:0000303|PubMed:23829212}	A0A8J6EHJ0_ELECQ^Q:1-91,H:1-91^100.0%SCOV^100.0%COV^87.0%ID^E:8.3e-47^A0A8J6EHJ0_ELECQ TK domain-containing protein {ECO:0000259|Pfam:PF02202}	XP_040208226.1^Q:1-91,H:1-91^100.0%SCOV^100.0%COV^97.8%ID^E:2.5e-58^XP_040208226.1 protachykinin-1 isoform X4 [Rana temporaria]	PF02202.19^Tachykinin^Tachykinin family^1-11^E:4.2e-05	IPR008216^Tachykinin family^IPR013055^Tachykinin/Neurokinin-like, conserved site	ATGAAGATCCTCGTAGCCTTTGCTGTCATTATGTTGGTTTCAGCGCAAGTGTTTGCGGCAGAAATAGGACTTAACGAAGATCCGGATTGGTACAACGACCAAATCCAGGAGGATCTCCCCGTGTTTGAAAATTTTCTACAAAGGATCGCAAGGAAACCAAGTCCAGACAGATTCTATGGGTTAATGGGAAAAAGGAATAATGGATTTGGACAGATGTCCCGCAAAAGATCAGCAGAAAGAAACACGATACATAACTACGAAAGAAGACGCAAATGA	250-525	CAGAGTCCTGCCCATCCTCTCCTTATATATAGTTGAGCTCTGGGGAGTGCAGTGAACAGCAACACACAAGCTGAACAGGCTAGAGCTGCCAGAGATCTTCCTACCCAAGTATAAAGCTGCGTCTCCTGACTCTTCGCTTCGCAGAGATCATTACTTCTCTTGTCTCTCGGTTTGAAGTGTCACCCTTACACTTGTGTCAGAAGCAGCGCCGGTCCCGTTCAAAGGGTTCTGTGGCGAAAGCGGGAAAGCATGAAGATCCTCGTAGCCTTTGCTGTCATTATGTTGGTTTCAGCGCAAGTGTTTGCGGCAGAAATAGGACTTAACGAAGATCCGGATTGGTACAACGACCAAATCCAGGAGGATCTCCCCGTGTTTGAAAATTTTCTACAAAGGATCGCA…	2493
TRINITY_DN6_c0_g1_i12.p1_ORF1	Y	Correctable	Y	Y	1031.6	TRINITY_DN6_c0_g1_i12	MFTLKKSLLLLFFLGTISLSLCEEEKRDANEEAYEENVRDANMEKRDDTEDLANKFIGLMG	61	MFTLKKSLLLLFFLGTISLSLC	22	EEEKRDANEEAYEENVRDANMEKRDDTEDLANKFIGLMG	39	EEEKRDANEEAYEENVRDANMEKR	24	DDTEDLANKFIGLM	14	G	1		tachykinin_OG1	86	tachykinin (actually belongs to FSAP)	3			OG				TP1_ODOVE^Q:1-61,H:1-53^85.5%SCOV^100.0%COV^55.7%ID^E:1.6e-11^TP1_ODOVE Temporin-1V	A0A0A0R7V2_9NEOB^Q:1-61,H:1-61^100.0%SCOV^100.0%COV^91.8%ID^E:6.2e-31^A0A0A0R7V2_9NEOB SubName: Full=Ranamargarin-EV1 {ECO:0000313|EMBL:AIU99966.1}	AIU99966.1^Q:1-61,H:1-61^100.0%SCOV^100.0%COV^91.8%ID^E:2.2e-32^AIU99966.1 ranamargarin-EV1 [Odorrana exiliversabilis]	PF03032.18^FSAP_sig_propep^Frog skin active peptide family signal and propeptide^1-44^E:4.2e-18	IPR004275^Frog antimicrobial peptide, propeptide^IPR013055^Tachykinin/Neurokinin-like, conserved site	ATGTTCACCTTGAAGAAATCCCTGTTACTCCTTTTCTTTCTTGGGACCATCTCCTTATCTCTCTGTGAGGAAGAGAAGAGAGATGCCAATGAAGAAGCATATGAAGAAAATGTAAGAGATGCCAACATGGAAAAAAGAGACGACACCGAGGACTTGGCAAACAAATTCATCGGCCTAATGGGGTGA	70-255	AAAGGAGTAACAGGGATTTCTTCCAGCTGTCTACATTCTCATCACCAACTGATCTACCCGATCCCGAAGATGTTCACCTTGAAGAAATCCCTGTTACTCCTTTTCTTTCTTGGGACCATCTCCTTATCTCTCTGTGAGGAAGAGAAGAGAGATGCCAATGAAGAAGCATATGAAGAAAATGTAAGAGATGCCAACATGGAAAAAAGAGACGACACCGAGGACTTGGCAAACAAATTCATCGGCCTAATGGGGTGAAACTACTTTGTGGAAAAGCAGCCCAGTCTTGAATTGGAAGCCATCTGATGTGGAATATCATTTAGCTAAATGCTATATGTCTAATAAAAACTAAAATGTTGCATATATAAAAAA	369
TRINITY_DN6_c0_g1_i6.p1_ORF1	Y	Correctable	Y	Y	802.959	TRINITY_DN6_c0_g1_i6	MFTLKKSLLLLFFLGTISLSLCEEEKRDANEEAYEENVRDANMEKRDDASDRAKKFYGLMG	61	MFTLKKSLLLLFFLGTISLSLC	22	EEEKRDANEEAYEENVRDANMEKRDDASDRAKKFYGLMG	39	EEEKRDANEEAYEENVRDANMEKR	24	DDASDRAKKFYGLM	14	G	1		ranamargarin	87	tachykinin (actually belongs to FSAP)	3			OG				GGN5_GLARU^Q:1-46,H:1-41^63.1%SCOV^75.4%COV^71.7%ID^E:3.5e-11^GGN5_GLARU Gaegurin-5	A0A0A0R7V2_9NEOB^Q:1-61,H:1-61^100.0%SCOV^100.0%COV^88.5%ID^E:6.0e-29^A0A0A0R7V2_9NEOB SubName: Full=Ranamargarin-EV1 {ECO:0000313|EMBL:AIU99966.1}	AIU99966.1^Q:1-61,H:1-61^100.0%SCOV^100.0%COV^88.5%ID^E:2.1e-30^AIU99966.1 ranamargarin-EV1 [Odorrana exiliversabilis]	PF03032.18^FSAP_sig_propep^Frog skin active peptide family signal and propeptide^1-44^E:2.4e-18	IPR004275^Frog antimicrobial peptide, propeptide^IPR013055^Tachykinin/Neurokinin-like, conserved site	ATGTTCACCTTGAAGAAATCCCTGTTACTCCTTTTCTTTCTTGGGACCATCTCCTTATCTCTCTGTGAGGAAGAGAAGAGAGATGCCAATGAAGAAGCATATGAAGAAAATGTAAGAGATGCCAACATGGAAAAAAGAGACGACGCCTCAGACAGGGCAAAAAAATTCTACGGCCTAATGGGGTGA	70-255	AAAGGAGTAACAGGGATTTCTTCCAGCTGTCTACATTCTCATCACCAACTGATCTACCCGATCCCGAAGATGTTCACCTTGAAGAAATCCCTGTTACTCCTTTTCTTTCTTGGGACCATCTCCTTATCTCTCTGTGAGGAAGAGAAGAGAGATGCCAATGAAGAAGCATATGAAGAAAATGTAAGAGATGCCAACATGGAAAAAAGAGACGACGCCTCAGACAGGGCAAAAAAATTCTACGGCCTAATGGGGTGAAACTACTTTGTGGAAAAGCAGCCCAGTCTTGAATTGGAAGCCATCTGATGTGGAATATCATTTAGCTAAATGCTATATGTCTAATAAAAACTAAAATGTTGCATATATAAAAAA	369
TRINITY_DN9548_c0_g1_i1.p1,TRINITY_DN9548_c0_g1_i2.p1,TRINITY_DN9548_c0_g1_i3.p2	N	Unchanged	Y	Y	2.82	TRINITY_DN9548_c0_g1_i1;TRINITY_DN9548_c0_g1_i2;TRINITY_DN9548_c0_g1_i3	MACQRHLLLLLLVLFSVSTQLSHGQHWSHGWYPGGKRELDMPASPEVSEEIKLCEGEECAYLRNPRKNLLKNILADVLARQLQKK	85	MACQRHLLLLLLVLFSVSTQLSHG	24	QHWSHGWYPGGKRELDMPASPEVSEEIKLCEGEECAYLRNPRKNLLKNILADVLARQLQKK	61		0	QHWSHGWYPGGKRELDMPASPEVSEEIKLCEGEECAYLRNPRKNLLKNILADVLARQLQKK	61		0	Gonadoliberin-2: QHWSHGWYPG; GnRH-associated peptide 2: ELDMPASPEVSEEIKLCEGEECAYLRNPRKNLLKNILADVLARQLQKK	progonadoliberin-2	88	GnRH	4			OF	C_AA068712.1; C_AA068713.1; C_AA068714.1	PV933925; PV933926; PV933927		GON2_LITCT^Q:1-85,H:1-93^100.0%SCOV^100.0%COV^89.2%ID^E:5.0e-54^GON2_LITCT Progonadoliberin-2	B7UEN7_PELLE^Q:1-85,H:1-85^100.0%SCOV^100.0%COV^96.5%ID^E:5.2e-54^B7UEN7_PELLE Progonadoliberin {ECO:0000256|RuleBase:RU000635}	XP_040191441.1^Q:1-85,H:1-85^100.0%SCOV^100.0%COV^97.6%ID^E:4.5e-56^XP_040191441.1 progonadoliberin-2 [Rana temporaria] >XP_040191442.1 progonadoliberin-2 [Rana temporaria] >AAL05971.1 gonadotropin-releasing hormone [Lithobates catesbeianus]	PF00446.20^GnRH^Gonadotropin-releasing hormone^1-10^E:0.00097	IPR002012^Gonadotropin-releasing hormone^IPR019792^Gonadoliberin	ATGGCCTGTCAGAGACACTTGCTGCTCCTGCTCCTGGTTCTGTTTTCAGTCAGTACACAGCTGTCACACGGCCAGCACTGGTCCCATGGGTGGTACCCAGGAGGCAAGAGGGAGTTGGACATGCCTGCTTCTCCAGAGGTTTCAGAAGAAATCAAGCTGTGCGAAGGAGAGGAGTGTGCCTACCTCAGGAACCCCAGGAAAAACCTTCTAAAGAACATACTGGCTGATGTCTTGGCAAGACAACTACAGAAAAAGTGA	145-402 / 209-466 / 202-459	CTAAGTAGCTTTAGGTACCTAAAAGGACTAAGTTTTAGTCATTTGTTCCTGGCCTGAAACTCGAACGGTGGTATCCATCCTCTTTACATAAACCTGGCCATTTAACAAAGGTTCCTGTGAACTGTGAGTCACATCTACTAACCAATGGCCTGTCAGAGACACTTGCTGCTCCTGCTCCTGGTTCTGTTTTCAGTCAGTACACAGCTGTCACACGGCCAGCACTGGTCCCATGGGTGGTACCCAGGAGGCAAGAGGGAGTTGGACATGCCTGCTTCTCCAGAGGTTTCAGAAGAAATCAAGCTGTGCGAAGGAGAGGAGTGTGCCTACCTCAGGAACCCCAGGAAAAACCTTCTAAAGAACATACTGGCTGATGTCTTGGCAAGACAACTACAGAAAAAG…	1036 / 1100 / 1093
TRINITY_DN62991_c0_g1_i1.p1_ORF1	Y	Identifiable	Y	Y	485.83	TRINITY_DN62991_c0_g1_i1	MKTTLLLAVIATSLLMFQLTSAAKDPICALPSKKGWCLWMMRRLFFNTQTGRCEGFGYSGCGGNKNNFETMRDCKAACE	79	MKTTLLLAVIATSLLMFQLTSA	22	AKDPICALPSKKGWCLWMMRRLFFNTQTGRCEGFGYSGCGGNKNNFETMRDCKAACE	57		0	AKDPICALPSKKGWCLWMMRRLFFNTQTGRCEGFGYSGCGGNKNNFETMRDCKAACE	57		0		amotoxin-OG	89	amotoxin	5			OFP	C_AA068706.1	PV933915		SPIT3_HUMAN^Q:27-79,H:35-87^59.6%SCOV^67.1%COV^50.9%ID^E:2.8e-14^SPIT3_HUMAN Kunitz-type protease inhibitor 3	A0A7M3UN68_AMOLO^Q:1-78,H:1-78^98.7%SCOV^98.7%COV^76.9%ID^E:2.4e-36^A0A7M3UN68_AMOLO SubName: Full=Amotoxin {ECO:0000313|EMBL:QOI90043.1}	QOI90043.1^Q:1-78,H:1-78^98.7%SCOV^98.7%COV^76.9%ID^E:8.6e-38^QOI90043.1 amotoxin [Amolops loloensis]	PF00014.26^Kunitz_BPTI^Kunitz/Bovine pancreatic trypsin inhibitor domain^1-53^E:2.4e-16	IPR002223^Pancreatic trypsin inhibitor Kunitz domain^IPR020901^Proteinase inhibitor I2, Kunitz, conserved site^IPR036880^Pancreatic trypsin inhibitor Kunitz domain superfamily^IPR050098^Tissue factor pathway inhibitor/Kunitz-type serine protease inhibitor-like	ATGAAAACCACATTGCTCCTTGCTGTTATTGCCACCAGTCTCTTGATGTTTCAGCTCACCTCTGCAGCTAAAGATCCAATCTGTGCGTTGCCTTCAAAGAAGGGTTGGTGTTTGTGGATGATGCGTCGCTTATTCTTTAACACACAAACGGGTAGATGTGAAGGATTCGGCTACAGTGGTTGTGGAGGAAATAAAAACAATTTTGAAACCATGAGGGACTGCAAAGCCGCCTGCGAATGA	75-314	ACGCACAGATTGGATCTTTAGCTACAGAGCAACACCAACTCTCCATTGTGGTAAACAAGACACGAGACTACAACATGAAAACCACATTGCTCCTTGCTGTTATTGCCACCAGTCTCTTGATGTTTCAGCTCACCTCTGCAGCTAAAGATCCAATCTGTGCGTTGCCTTCAAAGAAGGGTTGGTGTTTGTGGATGATGCGTCGCTTATTCTTTAACACACAAACGGGTAGATGTGAAGGATTCGGCTACAGTGGTTGTGGAGGAAATAAAAACAATTTTGAAACCATGAGGGACTGCAAAGCCGCCTGCGAATGAGTAAAAGAAAACTTGGCAGAATTTTTGGATATCAACCTGGAAAAGTTTTACAAGCGAAGATTGCTTACTGACATTGAAGTGTGTT…	535
TRINITY_DN15119_c0_g1_i1.p2	Y	Unchanged	Y	Y	189.693	TRINITY_DN15119_c0_g1_i1	MVTSLKLWPMMVAITICVLICLGTIVEGYPPKPENPGEDASPEEMTKYLTALRHYINLVTRQRYGKRDSPADNLLSDLLYGDNGNYNSRSRYDDSYYKW	99	MVTSLKLWPMMVAITICVLICLGTIVEG	28	YPPKPENPGEDASPEEMTKYLTALRHYINLVTRQRYGKRDSPADNLLSDLLYGDNGNYNSRSRYDDSYYKW	71		0	YPPKPENPGEDASPEEMTKYLTALRHYINLVTRQRY	36	GKRDSPADNLLSDLLYGDNGNYNSRSRYDDSYYKW	35		peptide_YY-like	90	NPY	6			OF	C_AA068660.1	PV933928		PYY_ANGJA^Q:1-96,H:1-95^97.9%SCOV^97.0%COV^67.7%ID^E:5.0e-45^PYY_ANGJA Peptide YY	1-A0A2G9P7P3_LITCT^Q:1-99,H:1-99^100.0%SCOV^100.0%COV^100.0%ID^E:4.6e-68^A0A2G9P7P3_LITCT SubName: Full=Peptide YY-A {ECO:0000313|EMBL:PIN99354.1}	1-XP_040186674.1^Q:1-99,H:1-99^100.0%SCOV^100.0%COV^100.0%ID^E:1.6e-69^XP_040186674.1 peptide YY [Rana temporaria] >XP_040186675.1 peptide YY [Rana temporaria] >PIN99354.1 Peptide YY-A [Lithobates catesbeianus]	PF00159.21^Hormone_3^Pancreatic hormone peptide^1-36^E:2.3e-15	IPR001955^Pancreatic hormone-like^IPR020392^Pancreatic hormone-like, conserved site	ATGGTGACCTCCTTGAAGCTCTGGCCAATGATGGTAGCCATCACAATCTGCGTCTTAATATGTCTAGGAACGATAGTAGAGGGATATCCACCCAAACCGGAAAACCCTGGAGAAGACGCTTCACCAGAAGAAATGACCAAATATTTGACAGCCCTGCGGCATTACATCAACCTGGTGACACGGCAGAGATACGGAAAGAGGGACAGTCCCGCTGACAACCTGCTTTCTGATCTTTTGTACGGTGACAACGGAAACTACAATAGCAGATCACGGTACGACGACTCCTACTATAAATGGTGA	124-423	TTGTGATGGCTACCATCATTGGCAGAATCTTCTAAGCAGCCTACAAAGACAGAGAGAGAGAGGGATACAGAGGAACCTGAAGCATCCTTACCTTCCTGCACACCCCCTTCCTTCCAACAGATAATGGTGACCTCCTTGAAGCTCTGGCCAATGATGGTAGCCATCACAATCTGCGTCTTAATATGTCTAGGAACGATAGTAGAGGGATATCCACCCAAACCGGAAAACCCTGGAGAAGACGCTTCACCAGAAGAAATGACCAAATATTTGACAGCCCTGCGGCATTACATCAACCTGGTGACACGGCAGAGATACGGAAAGAGGGACAGTCCCGCTGACAACCTGCTTTCTGATCTTTTGTACGGTGACAACGGAAACTACAATAGCAGATCACGGTAC…	735
TRINITY_DN110119_c0_g1_i1.p1	N	Unchanged	Y	Y	0.452	TRINITY_DN110119_c0_g1_i1	MKHNAIISLVCPLVVLLVCGLNPSFGHSPRSPDRVSEADIQRLLHGVMEELGIARPRVEYPAHQAMNLVGPQSIEGGAHEGLQHLGPYGNIPNIVAELTGDNIPKDFREDKGYPNPPNPCPVGKTGDGCLENTPDTAQFSKEYQLHQNLYDPEHNYPGVNKWNKKLLLEKIKGTSQRKKRMVNPYLQGQRLDNVVAKKSVPHFSGEEEE	209	MKHNAIISLVCPLVVLLVCGLNPSFG	26	HSPRSPDRVSEADIQRLLHGVMEELGIARPRVEYPAHQAMNLVGPQSIEGGAHEGLQHLGPYGNIPNIVAELTGDNIPKDFREDKGYPNPPNPCPVGKTGDGCLENTPDTAQFSKEYQLHQNLYDPEHNYPGVNKWNKKLLLEKIKGTSQRKKRMVNPYLQGQRLDNVVAKKSVPHFSGEEEE	183		0	HSPRSPDRVSEADIQRLLHGVMEELGIARPRVEYPAHQAMNLVGPQSIEGGAHEGLQHLGPYGNIPNIVAELTGDNIPKDFREDKGYPNPPNPCPVGKTGDGCLENTPDTAQFSKEYQLHQNLYDPEHNYPGVNKWNKKLLLEKIKGTSQRKKRMVNPYLQGQRLDNVVAKKSVPHFSGEEEE	183		0	N-terminal peptide: HSPRSPDRVSEADIQRLLHGVMEELGIARPRVEYPAHQAMNLVGPQSIEGGAHEGLQHLGPYGNIPNIVAELTGDNIPKDFREDKGYPNPPNPCPVGKTGDGCLENTPDTAQFSKEYQLHQNLYDPEHNYPGVNKWNKKLLLEKIKGTS; C-terminal peptide: SVPHFSGEEEE	7B2_granin_protein	91	7B2	7			OF	C_AA068644.1	PV933929		7B2_PANTR^Q:1-209,H:1-209^99.1%SCOV^100.0%COV^77.5%ID^E:2.7e-123^7B2_PANTR Neuroendocrine protein 7B2	Q8JHW8_PELRI^Q:1-209,H:1-209^100.0%SCOV^100.0%COV^99.0%ID^E:4.4e-153^Q8JHW8_PELRI Neuroendocrine protein 7B2 {ECO:0000256|ARBA:ARBA00019589}	AAM73872.1^Q:1-209,H:1-209^100.0%SCOV^100.0%COV^99.0%ID^E:1.6e-154^AAM73872.1 7B2 granin protein [Pelophylax ridibundus]	PF05281.14^Secretogranin_V^Neuroendocrine protein 7B2 precursor (Secretogranin V)^71-153^E:1.8e-12`PF05281.14^Secretogranin_V^Neuroendocrine protein 7B2 precursor (Secretogranin V)^192-223^E:1.8e-12	IPR007945^Neuroendocrine 7B2 precursor	ATGAAACACAATGCCATCATCTCTTTGGTCTGTCCCTTGGTGGTATTGCTGGTGTGTGGGCTGAATCCATCCTTTGGTCACAGCCCACGAAGCCCCGATCGTGTGTCAGAAGCAGATATTCAACGCTTGCTTCATGGGGTAATGGAAGAGCTAGGCATCGCCAGGCCTAGAGTGGAGTATCCTGCACATCAAGCCATGAACCTTGTTGGTCCACAGAGCATTGAAGGTGGTGCTCATGAAGGTCTTCAGCACTTGGGTCCATATGGCAACATCCCAAATATTGTAGCTGAACTTACAGGGGACAACATTCCTAAAGACTTCAGGGAAGATAAAGGATATCCAAACCCTCCTAACCCATGCCCTGTTGGAAAGACTGGTGATGGTTGTTTGGAGAATACA…	170-799	GTGACCGGCCTGAAGATAGCTCTAAACAGGCTGGAGGTGAAAAAGCAGCATAGTAAGCTATAATGCTAAACCAGATGATAGATGTCATCTGCCTGTCTATGCAGTAGGGAAGGTATGAGGAAATAACAGGACTGGCTGAATGGAATTAAAAAACATTTTGTAGGTGACAATGAAACACAATGCCATCATCTCTTTGGTCTGTCCCTTGGTGGTATTGCTGGTGTGTGGGCTGAATCCATCCTTTGGTCACAGCCCACGAAGCCCCGATCGTGTGTCAGAAGCAGATATTCAACGCTTGCTTCATGGGGTAATGGAAGAGCTAGGCATCGCCAGGCCTAGAGTGGAGTATCCTGCACATCAAGCCATGAACCTTGTTGGTCCACAGAGCATTGAAGGTGG…	947
TRINITY_DN593_c2_g1_i3.p1_ORF2|TRINITY_DN593_c2_g1_i4.p1_ORF1	Y	Identifiable	Y	Y	468.365	TRINITY_DN593_c2_g1_i3;TRINITY_DN593_c2_g1_i4	MTAVPAIRILPIGFLAILLLFSVISRSVCVEFMEDAGKLDKIDAFRRAAQREYRAPHWAIGHFMGKKRLQED	72	MTAVPAIRILPIGFLAILLLFSVISRS	27	VCVEFMEDAGKLDKIDAFRRAAQREYRAPHWAIGHFMGKKRLQED	45	VCVEFMEDAGKLDKIDAFRRAA	22	QREYRAPHWAIGHFM	15	GKKRLQED	8		odorranain-BLP-4	92	bombesin/neuromedin-B/ranatensin	8			OG				RANA_LITPI^Q:1-72,H:1-66^80.5%SCOV^100.0%COV^65.3%ID^E:5.7e-25^RANA_LITPI Ranatensin	A3E333_ODOGR^Q:1-72,H:1-72^100.0%SCOV^100.0%COV^98.6%ID^E:3.3e-42^A3E333_ODOGR SubName: Full=Odorranain-BLP-4 {ECO:0000313|EMBL:ABI24025.1}	ABI24025.1^Q:1-72,H:1-72^100.0%SCOV^100.0%COV^98.6%ID^E:1.2e-43^ABI24025.1 odorranain-BLP-4 [Odorrana grahami]	PF02044.20^Bombesin^Bombesin-like peptide^3-13^E:2e-06	IPR000874^Bombesin/neuromedin-B/ranatensin peptide family	ATGACTGCAGTTCCTGCCATCAGAATCCTGCCCATTGGCTTCCTGGCTATTCTGCTGCTCTTCTCCGTCATCTCCCGCTCTGTTTGCGTGGAGTTCATGGAAGATGCTGGAAAACTAGACAAAATCGATGCGTTTCGGAGAGCAGCACAAAGAGAGTATCGAGCACCTCATTGGGCAATTGGACACTTCATGGGTAAGAAGCGCCTGCAGGAAGATTAG	97-315 / 162-380	AGCAGAATACCCAGGAAGCCAACAGGCAGGATTCTGATGCCAGGAACAAAGGCATCCCTCAGACTCTCACATCTCTACAGAGCACACAGCACAGACATGACTGCAGTTCCTGCCATCAGAATCCTGCCCATTGGCTTCCTGGCTATTCTGCTGCTCTTCTCCGTCATCTCCCGCTCTGTTTGCGTGGAGTTCATGGAAGATGCTGGAAAACTAGACAAAATCGATGCGTTTCGGAGAGCAGCACAAAGAGAGTATCGAGCACCTCATTGGGCAATTGGACACTTCATGGGTAAGAAGCGCCTGCAGGAAGATTAGCGTATG / TGCAGAGTAAGAAAACATGTGTATAAGTGATCACAAGGATGCTGCCCCTCCCTCTTCCCTCCCCCGAGCACCTAC…	321 / 386
TRINITY_DN29_c0_g1_i1.p1	N	Unchanged	N	Y	756.117	TRINITY_DN29_c0_g1_i1	PIGFLAILLLFSVISRSVCVEFMEDAGKLDKIDAFRRAAQREYRAPHWAIGHFMGKKSLQED	62	PIGFLAILLLFSVISRSVC	19	VEFMEDAGKLDKIDAFRRAAQREYRAPHWAIGHFMGKKSLQED	43	VEFMEDAGKLDKIDAFRRAA	20	QREYRAPHWAIGHFM	15	GKKSLQED	8		odorranain-BLP-4	92	bombesin/neuromedin-B/ranatensin	8			OG				RANA_LITPI^Q:1-62,H:11-66^68.3%SCOV^100.0%COV^66.1%ID^E:6.0e-22^RANA_LITPI Ranatensin	1-A3E333_ODOGR^Q:1-62,H:11-72^86.1%SCOV^100.0%COV^100.0%ID^E:2.4e-37^A3E333_ODOGR SubName: Full=Odorranain-BLP-4 {ECO:0000313|EMBL:ABI24025.1}	1-ABI24025.1^Q:1-62,H:11-72^86.1%SCOV^100.0%COV^100.0%ID^E:8.5e-39^ABI24025.1 odorranain-BLP-4 [Odorrana grahami]	PF02044.20^Bombesin^Bombesin-like peptide^3-14^E:2.1e-07	IPR000874^Bombesin/neuromedin-B/ranatensin peptide family	CCCATTGGCTTCCTGGCTATTCTGCTGCTCTTCTCCGTCATCTCCCGCTCTGTTTGCGTGGAGTTCATGGAAGATGCTGGAAAACTAGACAAAATCGATGCGTTTCGGAGAGCAGCACAAAGAGAGTATCGAGCACCTCATTGGGCAATTGGACACTTCATGGGTAAGAAGAGCCTGCAGGAAGATTAG	3-191	TGCCCATTGGCTTCCTGGCTATTCTGCTGCTCTTCTCCGTCATCTCCCGCTCTGTTTGCGTGGAGTTCATGGAAGATGCTGGAAAACTAGACAAAATCGATGCGTTTCGGAGAGCAGCACAAAGAGAGTATCGAGCACCTCATTGGGCAATTGGACACTTCATGGGTAAGAAGAGCCTGCAGGAAGATTAGCGTATGCTCACCCAGCCAGATGCAAGAAGCACAGCGGACACTTTTTGGAGAAGTATTTTAACATGTCCCGGAAGTAAAGATGATATTTATTTTCCTGTGCTTATAAAATAAATA	305	Y
TRINITY_DN107353_c0_g1_i1.p1	N	Not applicable	N	Y	1.645	TRINITY_DN107353_c0_g1_i1	ADTFWRSRCVEFMEDAGKLDKIDAFRRAAQREYRAPHWAIGHFMGKKSLQED	52	ADTFWRSRC	9	VEFMEDAGKLDKIDAFRRAAQREYRAPHWAIGHFMGKKSLQED	43	VEFMEDAGKLDKIDAFRRAA	20	QREYRAPHWAIGHFM	15	GKKSLQED	8		odorranain-BLP-4	92	bombesin/neuromedin-B/ranatensin	8			OG				RANA_LITPI^Q:7-52,H:27-66^48.8%SCOV^88.5%COV^60.9%ID^E:9.4e-14^RANA_LITPI Ranatensin	A3E334_ODOGR^Q:6-52,H:26-72^65.3%SCOV^90.4%COV^97.9%ID^E:1.1e-26^A3E334_ODOGR SubName: Full=Odorranain-BLP-4 {ECO:0000313|EMBL:ABI24026.1}	ABI24026.1^Q:6-52,H:26-72^65.3%SCOV^90.4%COV^97.9%ID^E:3.8e-28^ABI24026.1 odorranain-BLP-4 [Odorrana grahami]	PF02044.20^Bombesin^Bombesin-like peptide^3-14^E:1.5e-07	IPR000874^Bombesin/neuromedin-B/ranatensin peptide family	GCGGACACTTTTTGGAGAAGTCGATGCGTGGAGTTCATGGAAGATGCTGGAAAACTAGACAAAATCGATGCGTTTCGGAGAGCAGCACAAAGAGAGTATCGAGCACCTCATTGGGCAATTGGACACTTCATGGGTAAGAAGAGCCTGCAGGAAGATTAG	3-161	CAGCGGACACTTTTTGGAGAAGTCGATGCGTGGAGTTCATGGAAGATGCTGGAAAACTAGACAAAATCGATGCGTTTCGGAGAGCAGCACAAAGAGAGTATCGAGCACCTCATTGGGCAATTGGACACTTCATGGGTAAGAAGAGCCTGCAGGAAGATTAGCGTATGCTCACCCAGCCAGATGCAAGAAGCACAGCGGACACTTTTTGGAGAAGTATTTTAATATGTCCCGGAAGTAAAGAAGATATTTATTTTCCTGTGCTTATAAAATAAATAAAAATAAATATATATATACATGCGAA	301
TRINITY_DN40807_c0_g1_i1.p1	N	Unchanged	N	Y	0.454	TRINITY_DN40807_c0_g1_i1	GGVLGMLLLFSVISRSVSVEFMEDASKLDKIDAFRREAQNKSRAPQWAVGHFMGKKSL	58	GGVLGMLLLFSVISRSVS	18	VEFMEDASKLDKIDAFRREAQNKSRAPQWAVGHFMGKKSL	40	VEFMEDASKLDKIDAFRREA	20	QNKSRAPQWAVGHFM	15	GKKSL	5		odorranain-BLP-6	93	bombesin/neuromedin-B/ranatensin	8			OFP	C_AA068693.1	PV933901		RANA_LITPI^Q:4-58,H:15-63^59.8%SCOV^94.8%COV^65.5%ID^E:1.6e-16^RANA_LITPI Ranatensin	A3E330_ODOGR^Q:2-58,H:13-69^79.2%SCOV^98.3%COV^87.7%ID^E:2.8e-26^A3E330_ODOGR SubName: Full=Odorranain-BLP-5 {ECO:0000313|EMBL:ABI24022.1}	ABI24022.1^Q:2-58,H:13-69^79.2%SCOV^98.3%COV^87.7%ID^E:9.9e-28^ABI24022.1 odorranain-BLP-5 [Odorrana grahami] >ABI24028.1 odorranain-BLP-5 [Odorrana grahami] >ABI24030.1 odorranain-BLP-5 [Odorrana grahami] >ABI24031.1 odorranain-BLP-5 [Odorrana grahami]	PF02044.20^Bombesin^Bombesin-like peptide^4-14^E:4.5e-07	IPR000874^Bombesin/neuromedin-B/ranatensin peptide family	GGGGGCGTCCTGGGGATGCTTCTGCTCTTCTCCGTAATCTCCCGCTCTGTGAGCGTGGAGTTCATGGAAGATGCGAGCAAACTAGACAAAATCGATGCATTTCGGAGAGAAGCACAGAATAAATCTCGAGCACCTCAATGGGCAGTTGGACACTTCATGGGTAAGAAGAGCCTGTAG	1-177	GGGGGCGTCCTGGGGATGCTTCTGCTCTTCTCCGTAATCTCCCGCTCTGTGAGCGTGGAGTTCATGGAAGATGCGAGCAAACTAGACAAAATCGATGCATTTCGGAGAGAAGCACAGAATAAATCTCGAGCACCTCAATGGGCAGTTGGACACTTCATGGGTAAGAAGAGCCTGTAGGAAGATTAGCGTATGCTCACCCGGCCAGATGCAAGAAGCACAGCGGACACTTTTTGGAGAAGTATTTTAATATGTCCCGGAAGTAAA	264
TRINITY_DN3333_c1_g1_i3.p2	N	Unchanged	Y	Y	21.978	TRINITY_DN3333_c1_g1_i3	MTAGPGITILAVGFLGILLLFSVISRAVCVEFMEDASKLDKIEAFRREAQNKYRAPQWAVGHFMGKKSLQED	72	MTAGPGITILAVGFLGILLLFSVISRA	27	VCVEFMEDASKLDKIEAFRREAQNKYRAPQWAVGHFMGKKSLQED	45	VCVEFMEDASKLDKIEAFRREA	22	QNKYRAPQWAVGHFM	15	GKKSLQED	8		odorranain-BLP-7	94	bombesin/neuromedin-B/ranatensin	8			OGP	C_AA068684.1	PV933902		RANA_LITPI^Q:1-72,H:1-66^80.5%SCOV^100.0%COV^62.5%ID^E:4.5e-22^RANA_LITPI Ranatensin	A3E330_ODOGR^Q:1-72,H:1-72^100.0%SCOV^100.0%COV^87.5%ID^E:2.5e-35^A3E330_ODOGR SubName: Full=Odorranain-BLP-5 {ECO:0000313|EMBL:ABI24022.1}	ABI24022.1^Q:1-72,H:1-72^100.0%SCOV^100.0%COV^87.5%ID^E:8.8e-37^ABI24022.1 odorranain-BLP-5 [Odorrana grahami] >ABI24028.1 odorranain-BLP-5 [Odorrana grahami] >ABI24030.1 odorranain-BLP-5 [Odorrana grahami] >ABI24031.1 odorranain-BLP-5 [Odorrana grahami]	PF02044.20^Bombesin^Bombesin-like peptide^4-14^E:1.2e-06	IPR000874^Bombesin/neuromedin-B/ranatensin peptide family	ATGACTGCGGGTCCTGGCATCACAATCCTGGCCGTTGGCTTCCTGGGTATTCTTCTGCTCTTCTCCGTCATCTCCCGCGCTGTTTGCGTGGAGTTCATGGAAGATGCTAGCAAACTAGACAAAATCGAGGCATTTCGGAGAGAAGCACAGAATAAATATCGAGCACCTCAATGGGCAGTTGGACACTTCATGGGTAAGAAGAGCCTGCAGGAAGATTAG	30-248	CACATCTCTACAGAGCACACAGCACAGACATGACTGCGGGTCCTGGCATCACAATCCTGGCCGTTGGCTTCCTGGGTATTCTTCTGCTCTTCTCCGTCATCTCCCGCGCTGTTTGCGTGGAGTTCATGGAAGATGCTAGCAAACTAGACAAAATCGAGGCATTTCGGAGAGAAGCACAGAATAAATATCGAGCACCTCAATGGGCAGTTGGACACTTCATGGGTAAGAAGAGCCTGCAGGAAGATTAGCGTATGCTCACCCAGCCAGATGCAAGAAGCACAGGTGACTACAGGAATATGTGCTTATACAAAACAACAAACACCTAGAAAAATGCCAGCAATGAAAGCAAATAAATGAATAAAATATATATATATATATACTGTATGTTTATATTATACT…	873
TRINITY_DN3618_c0_g1_i1.p1_ORF1	Y	Identifiable	Y	Y	34.304	TRINITY_DN3618_c0_g1_i1	MTAVPGIRILPVGFLGILLLFSVISRSVCVEVMEDASKLDKIDAFRREAQNKYRAPQWAVGHFMGKKSLQED	72	MTAVPGIRILPVGFLGILLLFSVISRS	27	VCVEVMEDASKLDKIDAFRREAQNKYRAPQWAVGHFMGKKSLQED	45	VCVEVMEDASKLDKIDAFRREA	22	QNKYRAPQWAVGHFM	15	GKKSLQED	8		odorranain-BLP-7	94	bombesin/neuromedin-B/ranatensin	8			OGP	C_AA068686.1	PV933905		RANA_LITPI^Q:1-72,H:1-66^80.5%SCOV^100.0%COV^63.9%ID^E:6.7e-24^RANA_LITPI Ranatensin	A3E330_ODOGR^Q:1-72,H:1-72^100.0%SCOV^100.0%COV^93.1%ID^E:1.5e-38^A3E330_ODOGR SubName: Full=Odorranain-BLP-5 {ECO:0000313|EMBL:ABI24022.1}	ABI24022.1^Q:1-72,H:1-72^100.0%SCOV^100.0%COV^93.1%ID^E:5.5e-40^ABI24022.1 odorranain-BLP-5 [Odorrana grahami] >ABI24028.1 odorranain-BLP-5 [Odorrana grahami] >ABI24030.1 odorranain-BLP-5 [Odorrana grahami] >ABI24031.1 odorranain-BLP-5 [Odorrana grahami]	PF02044.20^Bombesin^Bombesin-like peptide^4-14^E:6.8e-07	IPR000874^Bombesin/neuromedin-B/ranatensin peptide family	ATGACTGCAGTTCCTGGCATCAGAATCCTGCCCGTTGGCTTCCTGGGTATTCTGCTGCTCTTCTCCGTCATCTCCCGCTCTGTTTGCGTGGAGGTCATGGAAGATGCTAGCAAACTAGACAAAATCGATGCATTTCGGAGAGAAGCACAGAATAAATATCGAGCACCTCAATGGGCAGTTGGACACTTCATGGGTAAGAAGAGCCTGCAGGAAGATTAG	40-258	CTCAGACTCTCAGATCTCTACAGAGCACGCAGCACAGACATGACTGCAGTTCCTGGCATCAGAATCCTGCCCGTTGGCTTCCTGGGTATTCTGCTGCTCTTCTCCGTCATCTCCCGCTCTGTTTGCGTGGAGGTCATGGAAGATGCTAGCAAACTAGACAAAATCGATGCATTTCGGAGAGAAGCACAGAATAAATATCGAGCACCTCAATGGGCAGTTGGACACTTCATGGGTAAGAAGAGCCTGCAGGAAGATTAGCGTATGCTCACCCAGCCAGATGCAAGAAGCACAGCGGACACTTTTTGGAGAAGTATTTTAATATGTCCCGGAAGTAAAG	337
TRINITY_DN593_c2_g1_i1.p1_ORF2|TRINITY_DN593_c2_g1_i2.p1_ORF1	Y	Identifiable	Y	Y	4540.2	TRINITY_DN593_c2_g1_i1;TRINITY_DN593_c2_g1_i2	MTAVPGIRILPVGFLGILLLFSVISRSVCVEFMEDASKLDKIDAFRREAQNKYRAPQWAVGHFMGKKSLQED	72	MTAVPGIRILPVGFLGILLLFSVISRS	27	VCVEFMEDASKLDKIDAFRREAQNKYRAPQWAVGHFMGKKSLQED	45	VCVEFMEDASKLDKIDAFRREA	22	QNKYRAPQWAVGHFM	15	GKKSLQED	8		odorranain-BLP-7	94	bombesin/neuromedin-B/ranatensin	8			OGP	C_AA068703.1; C_AA068704.1	PV933903; PV933904		RANA_LITPI^Q:1-72,H:1-66^80.5%SCOV^100.0%COV^65.3%ID^E:5.7e-25^RANA_LITPI Ranatensin	A3E330_ODOGR^Q:1-72,H:1-72^100.0%SCOV^100.0%COV^94.4%ID^E:1.3e-39^A3E330_ODOGR SubName: Full=Odorranain-BLP-5 {ECO:0000313|EMBL:ABI24022.1}	ABI24022.1^Q:1-72,H:1-72^100.0%SCOV^100.0%COV^94.4%ID^E:4.7e-41^ABI24022.1 odorranain-BLP-5 [Odorrana grahami] >ABI24028.1 odorranain-BLP-5 [Odorrana grahami] >ABI24030.1 odorranain-BLP-5 [Odorrana grahami] >ABI24031.1 odorranain-BLP-5 [Odorrana grahami]	PF02044.20^Bombesin^Bombesin-like peptide^4-14^E:6.3e-07	IPR000874^Bombesin/neuromedin-B/ranatensin peptide family	ATGACTGCAGTTCCTGGCATCAGAATCCTGCCCGTTGGCTTCCTGGGTATTCTGCTGCTCTTCTCCGTCATCTCCCGCTCTGTTTGCGTGGAGTTCATGGAAGATGCTAGCAAACTAGACAAAATCGATGCATTTCGGAGAGAAGCACAGAATAAATATCGAGCACCTCAATGGGCAGTTGGACACTTCATGGGTAAGAAGAGCCTGCAGGAAGATTAG	97-315 / 162-380	AGCAGAATACCCAGGAAGCCAACAGGCAGGATTCTGATGCCAGGAACAAAGGCATCCCTCAGACTCTCACATCTCTACAGAGCACACAGCACAGACATGACTGCAGTTCCTGGCATCAGAATCCTGCCCGTTGGCTTCCTGGGTATTCTGCTGCTCTTCTCCGTCATCTCCCGCTCTGTTTGCGTGGAGTTCATGGAAGATGCTAGCAAACTAGACAAAATCGATGCATTTCGGAGAGAAGCACAGAATAAATATCGAGCACCTCAATGGGCAGTTGGACACTTCATGGGTAAGAAGAGCCTGCAGGAAGATTAGCGTATGCTCACCCAGCCAGATGCAAGAAGCACAGCGGACACTTTTTGGAGAAGTATTTTAATATGTCCCGGAAGTAAAGAAGAT…	419 / 484
TRINITY_DN9594_c0_g1_i2.p1_ORF1	Y	Correctable	Y	Y	1.986	TRINITY_DN9594_c0_g1_i2	MTAVPGIRILPVGFLGLLLLFSVSSRPVCVEFMEDASKLDNIDAFRREAQNKYRAPQWAVGHFMGKTSLQED	72	MTAVPGIRILPVGFLGLLLLFSVSS	25	RPVCVEFMEDASKLDNIDAFRREAQNKYRAPQWAVGHFMGKTSLQED	47	RPVCVEFMEDASKLDNIDAFRREA	24	QNKYRAPQWAVGHFM	15	GKTSLQED	8		odorranain-BLP-7	94	bombesin/neuromedin-B/ranatensin	8			OGP	C_AA068716.1	PV933906		RANA_LITPI^Q:1-72,H:1-66^80.5%SCOV^100.0%COV^59.7%ID^E:3.2e-22^RANA_LITPI Ranatensin	A3E335_ODOGR^Q:1-72,H:1-72^100.0%SCOV^100.0%COV^87.5%ID^E:5.2e-37^A3E335_ODOGR SubName: Full=Odorranain-BLP-5 {ECO:0000313|EMBL:ABI24027.1}	ABI24027.1^Q:1-72,H:1-72^100.0%SCOV^100.0%COV^87.5%ID^E:1.8e-38^ABI24027.1 odorranain-BLP-5 [Odorrana grahami]	PF02044.20^Bombesin^Bombesin-like peptide^4-14^E:1.3e-05	IPR000874^Bombesin/neuromedin-B/ranatensin peptide family	ATGACTGCAGTTCCTGGCATCAGAATCCTGCCCGTTGGCTTCCTGGGTCTTCTGCTGCTCTTCTCCGTCTCCTCCCGCCCCGTTTGCGTGGAGTTCATGGAAGATGCTAGCAAACTAGACAACATCGATGCATTTCGGAGAGAAGCACAGAATAAATATCGAGCACCTCAATGGGCAGTTGGACACTTCATGGGTAAGACGAGCCTGCAGGAAGATTAG	19-237	AGAGCACACAGCACAGACATGACTGCAGTTCCTGGCATCAGAATCCTGCCCGTTGGCTTCCTGGGTCTTCTGCTGCTCTTCTCCGTCTCCTCCCGCCCCGTTTGCGTGGAGTTCATGGAAGATGCTAGCAAACTAGACAACATCGATGCATTTCGGAGAGAAGCACAGAATAAATATCGAGCACCTCAATGGGCAGTTGGACACTTCATGGGTAAGACGAGCCTGCAGGAAGATTAGCGTATGCTCACCCAGCCAGATGCAAGAAGCACAGCGGACACTTTTTGGAGAAGTATTTTAATATGTCCCGGAAGTAA	314
TRINITY_DN9594_c0_g1_i1.p1	N	Unchanged	N	Y	0.461	TRINITY_DN9594_c0_g1_i1	GFLGTLLLFSVLSRWVCVDCMEDARTLDKIDAFRREAQNKYRAPQWAVGHFMGKTSLQED	60	GFLGTLLLFSVLSRWVCVDC	20	MEDARTLDKIDAFRREAQNKYRAPQWAVGHFMGKTSLQED	40	MEDARTLDKIDAFRREA	17	QNKYRAPQWAVGHFM	15	GKTSLQED	8		odorranain-BLP-7	94	bombesin/neuromedin-B/ranatensin	8			OGP	C_AA068715.1	PV933907		RANA_LITPI^Q:2-60,H:14-66^64.6%SCOV^98.3%COV^59.3%ID^E:6.8e-16^RANA_LITPI Ranatensin	A3E335_ODOGR^Q:1-60,H:13-72^83.3%SCOV^100.0%COV^83.3%ID^E:6.4e-28^A3E335_ODOGR SubName: Full=Odorranain-BLP-5 {ECO:0000313|EMBL:ABI24027.1}	ABI24027.1^Q:1-60,H:13-72^83.3%SCOV^100.0%COV^83.3%ID^E:2.3e-29^ABI24027.1 odorranain-BLP-5 [Odorrana grahami]	PF02044.20^Bombesin^Bombesin-like peptide^4-14^E:1.1e-05	IPR000874^Bombesin/neuromedin-B/ranatensin peptide family	GGCTTCCTGGGTACTCTGCTGCTCTTCTCCGTCCTCTCCCGCTGGGTTTGCGTGGACTGCATGGAAGATGCTCGCACACTAGACAAGATCGATGCATTTCGGAGAGAAGCACAGAATAAATATCGAGCACCTCAATGGGCAGTTGGACACTTCATGGGTAAGACGAGCCTGCAGGAAGATTAG	3-185	TTGGCTTCCTGGGTACTCTGCTGCTCTTCTCCGTCCTCTCCCGCTGGGTTTGCGTGGACTGCATGGAAGATGCTCGCACACTAGACAAGATCGATGCATTTCGGAGAGAAGCACAGAATAAATATCGAGCACCTCAATGGGCAGTTGGACACTTCATGGGTAAGACGAGCCTGCAGGAAGATTAGCGTATGCTCACCCAGCCAGATGCAAGAAGCACAGCGGACACTTTTTGGAGAAGTATTTTAATATGTCCCGGAAGTAA	262
TRINITY_DN24491_c0_g1_i1.p1_ORF1	Y	Identifiable	Y	Y	102.622	TRINITY_DN24491_c0_g1_i1	MKLAYIIVLLISCLTFLGSTMARPVNLRDAESLSQTAKRGCDLSTCATHNLVNELNKYDKTKPSSGGVGPESFGRR	76	MKLAYIIVLLISCLTFLGSTMA	22	RPVNLRDAESLSQTAKRGCDLSTCATHNLVNELNKYDKTKPSSGGVGPESFGRR	54	RPVNLRDAESLSQTAKR	17	GCDLSTCATHNLVNELNKYDKTKPSSGGVGPESF	34	GRR	3		calcitonin-like_peptide_1-OG1	95	calcitonin	9			ODP	C_AA068673.1	PV933897					PF00214.22^Calc_CGRP_IAPP^Calcitonin / CGRP / IAPP family^77-129^E:2.3e-10	IPR001693^Calcitonin peptide-like^IPR021116^Calcitonin/adrenomedullin	ATGAAGTTGGCTTACATCATCGTGCTCCTCATAAGTTGTCTGACCTTCCTTGGCTCCACCATGGCAAGACCAGTCAATCTAAGAGATGCAGAAAGCTTATCTCAGACTGCCAAAAGGGGTTGCGATCTTAGCACTTGTGCCACTCATAACTTGGTCAACGAGCTCAATAAGTATGATAAGACCAAGCCTTCTTCTGGAGGTGTCGGCCCCGAAAGCTTTGGCCGCAGATGA	222-452	TGACATTATATAAAGGGGTTTTTATCACCAAAGCTGAATAACATAGAATAACTAACACAGGAATCCAAAAAATGTCACAATTCACCAAAATTATCTTTTTAAAAAGGGCCAGACAGCAAAAGAACAGCTCACCGAGCAACTCATTCAGAAACTTTGTATTATATTCTTTCCTGCAAGAACTCTCTTTGGATTATCCCTCTCGCAACAGGAACCGGTCCATAATGAAGTTGGCTTACATCATCGTGCTCCTCATAAGTTGTCTGACCTTCCTTGGCTCCACCATGGCAAGACCAGTCAATCTAAGAGATGCAGAAAGCTTATCTCAGACTGCCAAAAGGGGTTGCGATCTTAGCACTTGTGCCACTCATAACTTGGTCAACGAGCTCAATAAGTATGATA…	700
TRINITY_DN988_c0_g1_i1.p1	N	Unchanged	Y	Y	3.449	TRINITY_DN988_c0_g1_i1	MKIWQCVLWLCAVTLEVVHSQSRDQKGRIRAALDLYNQKEGGKFLFKLLSDLPAPLLQDGEDSPAVSFLIKETECLKSKDNNLAQCDYKKDGEVKICGLYPEEEETSDTLKCVGLTENSHDERSRKNKKCKGYRCRPVGSNSPISRYNNDTGNIFLPIGV	160	MKIWQCVLWLCAVTLEVVHS	20	QSRDQKGRIRAALDLYNQKEGGKFLFKLLSDLPAPLLQDGEDSPAVSFLIKETECLKSKDNNLAQCDYKKDGEVKICGLYPEEEETSDTLKCVGLTENSHDERSRKNKKCKGYRCRPVGSNSPISRYNNDTGNIFLPIGV	140	QSRDQKGRIRAALDLYNQKEGGKFLFKLLSDLPAPLLQDGEDSPAVSFLIKETECLKSKDNNLAQCDYKKDGEVKICGLYPEEEETSDTLKCVGLTENSHDERSRKN	107	KKCKGYRCRPVGSNSPISRYNNDTGNIFLPIGV	33		0		OG-CATH1	96	cathelicidin	10			ODP	C_AA068723.1	PV933898			A0A346P8R9_ODOLI^Q:1-160,H:1-162^100.0%SCOV^100.0%COV^82.1%ID^E:2.2e-91^A0A346P8R9_ODOLI SubName: Full=Cathelicidin family antimicrobial peptide OL-CATH1 {ECO:0000313|EMBL:AXR75913.1}	AXR75913.1^Q:1-160,H:1-162^100.0%SCOV^100.0%COV^82.1%ID^E:7.7e-93^AXR75913.1 cathelicidin family antimicrobial peptide OL-CATH1 [Odorrana livida]	PF00666.20^Cathelicidins^Cathelicidin^10-78^E:4.9e-14	IPR001894^Cathelicidin-like^IPR046350^Cystatin superfamily	ATGAAGATCTGGCAGTGTGTGTTATGGCTCTGCGCAGTCACATTGGAGGTGGTTCACTCTCAGTCTCGGGATCAGAAAGGACGGATCAGAGCTGCTCTGGATCTCTACAACCAGAAGGAAGGTGGAAAGTTCTTATTCAAGCTCCTGTCTGATCTCCCAGCCCCCCTTTTGCAGGACGGGGAAGACTCTCCGGCGGTCTCTTTCCTAATAAAGGAGACAGAATGCCTCAAATCTAAGGATAATAATTTGGCCCAATGTGACTACAAGAAGGACGGGGAGGTGAAGATCTGTGGATTGTACCCGGAGGAGGAGGAGACCTCAGATACTCTGAAATGCGTCGGCCTGACCGAGAACTCACACGACGAGCGATCAAGAAAAAATAAGAAATGCAAAGGTTAT…	332-814	CCAACACCGCGTACTGGAGACATCTTGATCACATCAAGCATGCTGATAGGCTTGACGAAACATCCCCGAGGGGACTGAAGATCTGAGATTGTGTCTGGCGAAGAGTTGAAGGACGTTGCGGGATCGGAAAAGTTGTGCAAGGAATTTCCTCTGGCAGTTCTTTAGATCTGCTGCAATCCCGGGCGGGCTGAGGATGTGGAAATCTTGGCTGGGATTTCATCTAAAACCATGTAGTCACATCTTCCAGGAAGAGGAAGAGATGGGGACACTATAAAGAGGAGATCACATTATCAGGGCCATCACCATCACCTTCACCATCCATCGAAGGAAGATGAAGATCTGGCAGTGTGTGTTATGGCTCTGCGCAGTCACATTGGAGGTGGTTCACTCTCAGTCTCG…	1061
TRINITY_DN988_c0_g1_i2.p1	N	Unchanged	Y	Y	2.817	TRINITY_DN988_c0_g1_i2	MKIWQCVLWLCAVTLEVVHSQSPDQEEQIREGLDLYNQREDGEFLFKLLSDLPAPLLQDGEDSPAVSFLIKETECLKSKDNNLAQCDYKKDGEVKICGLYPEEEETSETLKCAGLTENSWGERSRKNKKCKGYRCRPVGSNSPISRYNNDTGNIFLPIGV	160	MKIWQCVLWLCAVTLEVVHS	20	QSPDQEEQIREGLDLYNQREDGEFLFKLLSDLPAPLLQDGEDSPAVSFLIKETECLKSKDNNLAQCDYKKDGEVKICGLYPEEEETSETLKCAGLTENSWGERSRKNKKCKGYRCRPVGSNSPISRYNNDTGNIFLPIGV	140	QSPDQEEQIREGLDLYNQREDGEFLFKLLSDLPAPLLQDGEDSPAVSFLIKETECLKSKDNNLAQCDYKKDGEVKICGLYPEEEETSETLKCAGLTENSWGERSRKN	107	KKCKGYRCRPVGSNSPISRYNNDTGNIFLPIGV	33		0		OG-CATH1	96	cathelicidin	10			ODP	C_AA068724.1	PV933899			A0A346P8R9_ODOLI^Q:1-160,H:1-162^100.0%SCOV^100.0%COV^83.3%ID^E:1.1e-91^A0A346P8R9_ODOLI SubName: Full=Cathelicidin family antimicrobial peptide OL-CATH1 {ECO:0000313|EMBL:AXR75913.1}	AXR75913.1^Q:1-160,H:1-162^100.0%SCOV^100.0%COV^83.3%ID^E:3.8e-93^AXR75913.1 cathelicidin family antimicrobial peptide OL-CATH1 [Odorrana livida]	PF00666.20^Cathelicidins^Cathelicidin^5-78^E:5.4e-14	IPR001894^Cathelicidin-like^IPR046350^Cystatin superfamily	ATGAAGATCTGGCAGTGTGTGTTATGGCTCTGCGCAGTCACATTGGAGGTGGTTCACTCTCAGTCTCCAGATCAGGAAGAACAGATCAGAGAAGGTCTGGATCTCTACAACCAGAGAGAAGATGGAGAGTTCCTTTTTAAACTCCTGTCTGATCTCCCAGCCCCCCTTTTGCAGGACGGGGAAGACTCTCCGGCGGTCTCTTTCCTAATAAAGGAGACAGAATGCCTCAAATCTAAGGATAATAATTTGGCCCAATGTGACTACAAGAAGGACGGGGAGGTGAAGATCTGTGGATTGTACCCGGAGGAGGAGGAGACCTCAGAGACTCTGAAATGCGCCGGCCTGACCGAGAACTCATGGGGCGAGCGATCAAGAAAAAATAAGAAATGCAAAGGTTAT…	332-814	CCAACACCGCGTACTGGAGACATCTTGATCACATCAAGCATGCTGATAGGCTTGACGAAACATCCCCGAGGGGACTGAAGATCTGAGATTGTGTCTGGCGAAGAGTTGAAGGACGTTGCGGGATCGGAAAAGTTGTGCAAGGAATTTCCTCTGGCAGTTCTTTAGATCTGCTGCAATCCCGGGCGGGCTGAGGATGTGGAAATCTTGGCTGGGATTTCATCTAAAACCATGTAGTCACATCTTCCAGGAAGAGGAAGAGATGGGGACACTATAAAGAGGAGATCACATTATCAGGGCCATCACCATCACCTTCACCATCCATCGAAGGAAGATGAAGATCTGGCAGTGTGTGTTATGGCTCTGCGCAGTCACATTGGAGGTGGTTCACTCTCAGTCTCC…	1038
TRINITY_DN988_c0_g1_i4.p1	N	Unchanged	Y	Y	3.79	TRINITY_DN988_c0_g1_i4	MKIWQCVLWLCAVTLEVVHSQSPDQQGWIKEALDLYNQREDGEFLFKLLSELPASFLEEEGDSSAIGFLIKETDCPKSEEDDLERCDYKEDGEVKVCALHLEEEDVKCVSLSENSRRKRSSKKKKCKFFCKVKKKIKSVGFQIPISIPFK	150	MKIWQCVLWLCAVTLEVVHS	20	QSPDQQGWIKEALDLYNQREDGEFLFKLLSELPASFLEEEGDSSAIGFLIKETDCPKSEEDDLERCDYKEDGEVKVCALHLEEEDVKCVSLSENSRRKRSSKKKKCKFFCKVKKKIKSVGFQIPISIPFK	130	QSPDQQGWIKEALDLYNQREDGEFLFKLLSELPASFLEEEGDSSAIGFLIKETDCPKSEEDDLERCDYKEDGEVKVCALHLEEEDVKCVSLSENSRRKRSSKK	103	KKCKFFCKVKKKIKSVGFQIPISIPFK	27		0		OG-CATH2	97	cathelicidin	10			OFP	C_AA068725.1	PV933900			X5DSQ2_LITCT^Q:1-150,H:1-151^100.0%SCOV^100.0%COV^87.4%ID^E:1.6e-90^X5DSQ2_LITCT SubName: Full=Cathelicidin-RC1 preproprotein {ECO:0000313|EMBL:AHW58220.1}	AHW58220.1^Q:1-150,H:1-151^100.0%SCOV^100.0%COV^87.4%ID^E:5.8e-92^AHW58220.1 cathelicidin-RC1 preproprotein [Lithobates catesbeianus]	PF00666.20^Cathelicidins^Cathelicidin^9-79^E:1e-13`PF00031.24^Cystatin^Cystatin domain^9-87^E:0.00027	IPR001894^Cathelicidin-like^IPR046350^Cystatin superfamily	ATGAAGATCTGGCAGTGTGTGTTATGGCTCTGCGCAGTCACATTGGAGGTGGTTCACTCTCAGTCTCCAGATCAGCAAGGATGGATCAAAGAAGCTCTGGATCTCTACAACCAGAGAGAAGATGGAGAGTTCCTCTTTAAACTCCTGTCTGAGCTCCCCGCCTCGTTCCTGGAGGAGGAGGGAGACTCTTCAGCAATCGGTTTCTTGATAAAGGAGACAGACTGCCCCAAATCTGAGGAGGATGACTTGGAGAGATGTGACTACAAGGAGGACGGGGAGGTGAAGGTCTGCGCTCTGCACCTGGAGGAAGAGGATGTGAAATGCGTCAGCCTGTCCGAGAACTCACGCAGGAAGCGATCCAGTAAAAAAAAAAAATGCAAATTCTTCTGCAAAGTGAAA…	332-784	CCAACACCGCGTACTGGAGACATCTTGATCACATCAAGCATGCTGATAGGCTTGACGAAACATCCCCGAGGGGACTGAAGATCTGAGATTGTGTCTGGCGAAGAGTTGAAGGACGTTGCGGGATCGGAAAAGTTGTGCAAGGAATTTCCTCTGGCAGTTCTTTAGATCTGCTGCAATCCCGGGCGGGCTGAGGATGTGGAAATCTTGGCTGGGATTTCATCTAAAACCATGTAGTCACATCTTCCAGGAAGAGGAAGAGATGGGGACACTATAAAGAGGAGATCACATTATCAGGGCCATCACCATCACCTTCACCATCCATCGAAGGAAGATGAAGATCTGGCAGTGTGTGTTATGGCTCTGCGCAGTCACATTGGAGGTGGTTCACTCTCAGTCTCC…	1034
TRINITY_DN52727_c0_g1_i1.p1_ORF2	Y	Identifiable	Y	Y	0.485	TRINITY_DN52727_c0_g1_i1	MEKCTSLLLVSLILCATISQTFGLVLSGKEKRGWTLNSAGYLLGPHAIDNHRSFNDKHGLAGKRELQPEEDIKSGNFYRTLSDDNVLRTLVEFLTYLHLKESGALDTLSSTMSSEETTQS	120	MEKCTSLLLVSLILCATISQTFG	23	LVLSGKEKRGWTLNSAGYLLGPHAIDNHRSFNDKHGLAGKRELQPEEDIKSGNFYRTLSDDNVLRTLVEFLTYLHLKESGALDTLSSTMSSEETTQS	97	LVLSGKEKR	9	GWTLNSAGYLLGPHAIDNHRSFNDKHGLA	29	GKRELQPEEDIKSGNFYRTLSDDNVLRTLVEFLTYLHLKESGALDTLSSTMSSEETTQS	59		galanin	98	galanin	11			OF	C_AA068699.1	PV933930		GALA_COTJA^Q:1-120,H:1-117^100.0%SCOV^100.0%COV^72.5%ID^E:3.5e-59^GALA_COTJA Galanin peptides	A0A2G9NC14_LITCT^Q:1-120,H:29-148^81.1%SCOV^100.0%COV^99.2%ID^E:8.0e-78^A0A2G9NC14_LITCT Galanin peptides {ECO:0000256|ARBA:ARBA00019079}	PIN88212.1^Q:1-120,H:29-148^81.1%SCOV^100.0%COV^99.2%ID^E:2.9e-79^PIN88212.1 hypothetical protein AB205_0050240 [Lithobates catesbeianus]	PF06540.14^GMAP^Galanin message associated peptide (GMAP)^1-61^E:1.3e-26`PF01296.21^Galanin^Galanin^1-29^E:3.3e-22	IPR008174^Galanin^IPR008175^Galanin precursor^IPR013068^Galanin message associated peptide (GMAP)	ATGGAAAAGTGCACAAGTCTGCTTCTGGTGTCTTTAATACTGTGTGCCACAATCTCACAGACATTTGGATTAGTTTTATCAGGTAAAGAAAAGCGTGGCTGGACATTGAACAGTGCAGGATATCTTTTAGGACCACATGCAATAGATAATCATAGATCATTTAATGACAAACATGGATTAGCTGGAAAACGTGAGCTACAGCCAGAAGAGGATATAAAGTCAGGAAATTTTTATAGAACTTTGTCCGACGATAATGTCCTGCGCACACTGGTTGAATTTTTAACATATTTACATCTTAAAGAATCTGGAGCACTGGATACCTTGTCCTCAACAATGTCCTCAGAAGAAACAACCCAATCATGA	130-492	GCTGTGTGTTTTTCTTGGATCACTGCACAACCTCACTCCTCCTGCATGCTAGCTGGGAGCACCTGTAGCACTCCTCTGCAAGATTCAAGGGACAGAAACTGCAAACACACCTACCCAAATCAGCTCAAGATGGAAAAGTGCACAAGTCTGCTTCTGGTGTCTTTAATACTGTGTGCCACAATCTCACAGACATTTGGATTAGTTTTATCAGGTAAAGAAAAGCGTGGCTGGACATTGAACAGTGCAGGATATCTTTTAGGACCACATGCAATAGATAATCATAGATCATTTAATGACAAACATGGATTAGCTGGAAAACGTGAGCTACAGCCAGAAGAGGATATAAAGTCAGGAAATTTTTATAGAACTTTGTCCGACGATAATGTCCTGCGCACACTG…	617
TRINITY_DN46746_c0_g1_i2.p1_ORF1	Y	Correctable	Y	Y	1.304	TRINITY_DN46746_c0_g1_i2	MTYSSLAASFFCLLALSSACYIQNCPIGGKRSVLDIMDVRKCIPCGPRNKGHCFGPSICCGEELGCYFGTSETLRCQEENYLPSPCESGRKPCGNNGGNCAASGICCNHESCTVDPACEQDSVFS	125	MTYSSLAASFFCLLALSSA	19	CYIQNCPIGGKRSVLDIMDVRKCIPCGPRNKGHCFGPSICCGEELGCYFGTSETLRCQEENYLPSPCESGRKPCGNNGGNCAASGICCNHESCTVDPACEQDSVFS	106		0	CYIQNCPIGGKRSVLDIMDVRKCIPCGPRNKGHCFGPSICCGEELGCYFGTSETLRCQEENYLPSPCESGRKPCGNNGGNCAASGICCNHESCTVDPACEQDSVFS	106		0	Mesotocin: CYIQNCPIG; Neurophysin MT: SVLDIMDVRKCIPCGPRNKGHCFGPSICCGEELGCYFGTSETLRCQEENYLPSPCESGRKPCGNNGGNCAASGICCNHESCTVDPACEQDSVFS	mesotocin-neurophysin_MT	99	vasopressin/oxytocin	12			OF	C_AA068697.1	PV933931		NEUM_BUFJA^Q:1-125,H:1-125^100.0%SCOV^100.0%COV^88.8%ID^E:3.5e-87^NEUM_BUFJA Mesotocin-neurophysin MT	F6X0Y1_XENTR^Q:1-125,H:1-125^100.0%SCOV^100.0%COV^93.6%ID^E:3.3e-89^F6X0Y1_XENTR SubName: Full=Oxytocin/neurophysin I prepropeptide {ECO:0000313|Ensembl:ENSXETP00000038991}	XP_018426203.1^Q:1-125,H:4-128^97.7%SCOV^100.0%COV^99.2%ID^E:1.4e-94^XP_018426203.1 PREDICTED: mesotocin-neurophysin MT [Nanorana parkeri]	PF00184.20^Hormone_5^Neurohypophysial hormones, C-terminal Domain^1-79^E:4.4e-29	IPR000981^Neurohypophysial hormone^IPR022423^Neurohypophysial hormone, conserved site^IPR036387^Neurohypophysial hormone domain superfamily	ATGACTTATAGCTCCCTGGCTGCCAGCTTCTTCTGCCTGTTAGCCCTTTCCTCAGCATGCTACATCCAAAACTGTCCGATCGGAGGGAAGAGATCAGTGCTGGACATCATGGACGTCCGAAAGTGCATTCCCTGTGGTCCAAGAAACAAAGGTCACTGCTTCGGGCCCAGTATCTGCTGTGGTGAAGAGCTGGGCTGTTACTTTGGTACTTCAGAGACACTTAGATGCCAGGAGGAAAATTATCTGCCCTCACCCTGTGAATCTGGGAGGAAACCATGCGGAAACAATGGTGGCAACTGTGCGGCTTCTGGCATCTGCTGTAACCACGAAAGCTGTACCGTGGACCCGGCCTGTGAACAGGACTCTGTATTTTCCTAG	139-516	AACAGAGTCCATGACGTGGCCGGTGAAGGGGGTGGCTGGGAGGAGTTGCAGGGAGATATATAGCAAGGGCTATAGGACCAGGTGATAGGAGAACTTTCAAATACAGTCAATAATCTTGACACTAGCAACATGATAGCCATGACTTATAGCTCCCTGGCTGCCAGCTTCTTCTGCCTGTTAGCCCTTTCCTCAGCATGCTACATCCAAAACTGTCCGATCGGAGGGAAGAGATCAGTGCTGGACATCATGGACGTCCGAAAGTGCATTCCCTGTGGTCCAAGAAACAAAGGTCACTGCTTCGGGCCCAGTATCTGCTGTGGTGAAGAGCTGGGCTGTTACTTTGGTACTTCAGAGACACTTAGATGCCAGGAGGAAAATTATCTGCCCTCACCCTGTGAA…	658
TRINITY_DN98392_c0_g1_i1.p1_ORF1	Y	Identifiable	Y	Y	0.372	TRINITY_DN98392_c0_g1_i1	MEQLRCHSSCSSPTPPCRRTQMPGVPVPRHALLLLYTFIAYTAESSIVSCQGETLCGGELVDTLQFVCGDRGFYFEKTTGRSNRRASRGIVEECCFRSCDLDLLETYCAKPVKNERDLSTAPSTALPSLNKEIYHKHSHTKHSKYDIWQRKPTQSHRLRRGVPAIVRARQYRRWVRQIEESQEVLSHRPLTTSPMTPPRSIQQDSEYSHN	210	MEQLRCHSSCSSPTPPCRRTQMPGVPVPRHALLLLYTFIAYTAES	45	SIVSCQGETLCGGELVDTLQFVCGDRGFYFEKTTGRSNRRASRGIVEECCFRSCDLDLLETYCAKPVKNERDLSTAPSTALPSLNKEIYHKHSHTKHSKYDIWQRKPTQSHRLRRGVPAIVRARQYRRWVRQIEESQEVLSHRPLTTSPMTPPRSIQQDSEYSHN	165		0	SIVSCQGETLCGGELVDTLQFVCGDRGFYFEKTTGRSNRRASRGIVEECCFRSCDLDLLETYCAKPVKNE	70	RDLSTAPSTALPSLNKEIYHKHSHTKHSKYDIWQRKPTQSHRLRRGVPAIVRARQYRRWVRQIEESQEVLSHRPLTTSPMTPPRSIQQDSEYSHN	95		insulin-like_growth_factor_II_isoform_X2	100	insulin	13			OF	C_AA068722.1	PV933932		IGF2B_XENLA^Q:1-210,H:1-217^100.0%SCOV^100.0%COV^64.4%ID^E:2.6e-90^IGF2B_XENLA Insulin-like growth factor II-B	A0A8J0SJ94_XENTR^Q:1-210,H:1-216^100.0%SCOV^100.0%COV^67.0%ID^E:7.2e-92^A0A8J0SJ94_XENTR SubName: Full=insulin-like growth factor II isoform X2 {ECO:0000313|RefSeq:XP_012816009.1}	XP_040184407.1^Q:1-210,H:1-213^100.0%SCOV^100.0%COV^92.5%ID^E:8.5e-142^XP_040184407.1 insulin-like growth factor II isoform X2 [Rana temporaria]	PF08365.14^IGF2_C^Insulin-like growth factor II E-peptide^1-54^E:1e-17`PF00049.21^Insulin^Insulin/IGF/Relaxin family^2-85^E:4.1e-14	IPR013576^Insulin-like growth factor II E-peptide, C-terminal^IPR016179^Insulin-like^IPR022334^Insulin-like growth factor II^IPR022350^Insulin-like growth factor^IPR022352^Insulin family^IPR022353^Insulin, conserved site^IPR036438^Insulin-like superfamily	ATGGAGCAACTAAGGTGTCACAGCAGCTGCAGCAGCCCGACCCCTCCGTGCAGGAGGACACAGATGCCAGGAGTGCCAGTCCCCCGACATGCTCTTCTACTCCTCTACACCTTCATAGCATACACAGCAGAGTCATCAATAGTTTCATGCCAGGGCGAGACCCTCTGTGGTGGAGAACTGGTAGACACATTACAATTTGTGTGTGGAGACCGAGGCTTCTACTTCGAAAAGACTACGGGGCGCTCCAATCGCAGAGCTAGCAGAGGAATTGTGGAAGAATGCTGCTTTCGGAGTTGTGACCTAGATTTATTAGAGACATACTGTGCGAAGCCGGTCAAGAATGAAAGAGATCTTTCCACCGCACCTTCCACTGCATTGCCATCTCTGAATAAGGAAATA…	128-760	AGCCTGTCTCCCTAGGATTGGAGCAGCTATAAGAAGAAGAATACCGGAGCTCGGGAGAGAGAGGCCACTTCTATCACCAGCAGCAGTCCGTCCTCATCCATCACCAGGAAAACACTCACATTGGAACATGGAGCAACTAAGGTGTCACAGCAGCTGCAGCAGCCCGACCCCTCCGTGCAGGAGGACACAGATGCCAGGAGTGCCAGTCCCCCGACATGCTCTTCTACTCCTCTACACCTTCATAGCATACACAGCAGAGTCATCAATAGTTTCATGCCAGGGCGAGACCCTCTGTGGTGGAGAACTGGTAGACACATTACAATTTGTGTGTGGAGACCGAGGCTTCTACTTCGAAAAGACTACGGGGCGCTCCAATCGCAGAGCTAGCAGAGGAATTGT…	975
TRINITY_DN2072_c0_g1_i1.p1	N	Unchanged	Y	Y	0.616	TRINITY_DN2072_c0_g1_i1	MKPLYAAILLLILAICTLQVEGSKCKCSRKGPKIRFTDVQKLEIKPRHPYCEEKMIIHKTCWGLKEAL	68	MKPLYAAILLLILAICTLQVEG	22	SKCKCSRKGPKIRFTDVQKLEIKPRHPYCEEKMIIHKTCWGLKEAL	46		0	SKCKCSRKGPKIRFTDVQKLEIKPRHPYCEEKMIIHKTCWGLKEAL	46		0		C-X-C_motif_chemokine_14-OG1	101	intercrine alpha (chemokine CxC)	14			OFP	C_AA068667.1	PV933908		CXL14_MOUSE^Q:1-60,H:1-60^60.6%SCOV^88.2%COV^66.7%ID^E:2.7e-25^CXL14_MOUSE C-X-C motif chemokine 14	C1C478_LITCT^Q:1-57,H:1-57^58.2%SCOV^83.8%COV^100.0%ID^E:5.1e-34^C1C478_LITCT SubName: Full=C-X-C motif chemokine 14 {ECO:0000313|EMBL:ACO51788.1}	ACO51788.1^Q:1-57,H:1-57^58.2%SCOV^83.8%COV^100.0%ID^E:1.8e-35^ACO51788.1 C-X-C motif chemokine 14 precursor [Lithobates catesbeianus]	PF00048.23^IL8^Small cytokines (intecrine/chemokine), interleukin-8 like^1-38^E:6.9e-07	IPR001811^Chemokine interleukin-8-like domain^IPR036048^Chemokine interleukin-8-like superfamily	ATGAAACCTCTTTATGCAGCAATCCTATTACTCATTCTAGCAATTTGCACACTCCAAGTGGAAGGGTCAAAATGCAAGTGTTCTCGAAAAGGTCCAAAAATTAGATTCACAGATGTTCAGAAACTGGAAATCAAACCAAGACATCCATATTGTGAGGAAAAGATGATTATACACAAAACTTGCTGGGGGTTGAAGGAAGCCTTGTGA	210-416	TGACTTTGTACCCTGGGCTGTAGGATCTGTTTTAAAAGAGGACAAGCAAGCAAGGCGAAGCTCAGAGTGAAGGTGGAAAACAGGCAGTGAAGGCATCAGCACAGAAACAGTGTGAGCGCAGCTTCTGTGAACTCCACACAGACAGACCTCCAGGTAGCACAGTTTAAAACTGATCTCCATATTATAAGTAACAGAATAGGAATTGGGACATGAAACCTCTTTATGCAGCAATCCTATTACTCATTCTAGCAATTTGCACACTCCAAGTGGAAGGGTCAAAATGCAAGTGTTCTCGAAAAGGTCCAAAAATTAGATTCACAGATGTTCAGAAACTGGAAATCAAACCAAGACATCCATATTGTGAGGAAAAGATGATTATACACAAAACTTGCTGGGGGT…	468
TRINITY_DN17623_c0_g1_i1.p3	N	Unchanged	Y	Y	0.34	TRINITY_DN17623_c0_g1_i1	MKATLCILAVLAVFLTCFTLSEGKPLVSAQELRCQCIKTESKQISGKHFLNLEVIPKGPHCKHVEVIATMKSGLQVCLEPSAPWVKKIIDRFLDS	95	MKATLCILAVLAVFLTCFTLSEG	23	KPLVSAQELRCQCIKTESKQISGKHFLNLEVIPKGPHCKHVEVIATMKSGLQVCLEPSAPWVKKIIDRFLDS	72		0	KPLVSAQELRCQCIKTESKQISGKHFLNLEVIPKGPHCKHVEVIATMKSGLQVCLEPSAPWVKKIIDRFLDS	72		0		C-X-C_motif_chemokine_8-OG1	102	intercrine alpha (chemokine CxC)	14			OFP	C_AA068664.1	PV933909		IL8_CHICK^Q:9-89,H:7-88^79.6%SCOV^85.3%COV^53.7%ID^E:3.1e-25^IL8_CHICK Interleukin-8	A0A8C5LLU7_9ANUR^Q:7-95,H:7-96^84.9%SCOV^93.7%COV^61.1%ID^E:1.7e-34^A0A8C5LLU7_9ANUR Interleukin-8 {ECO:0000256|ARBA:ARBA00019462, ECO:0000256|RuleBase:RU364007}	XP_040182332.1^Q:1-95,H:1-95^94.1%SCOV^100.0%COV^96.8%ID^E:2.5e-61^XP_040182332.1 interleukin-8-like [Rana temporaria]	PF00048.23^IL8^Small cytokines (intecrine/chemokine), interleukin-8 like^2-59^E:1.3e-15	IPR001089^CXC chemokine^IPR001811^Chemokine interleukin-8-like domain^IPR033899^CXC Chemokine domain^IPR036048^Chemokine interleukin-8-like superfamily^IPR039809^Chemokine beta/gamma/delta	ATGAAAGCTACACTGTGTATCCTTGCAGTTCTGGCAGTCTTCCTGACATGTTTTACTCTCTCAGAAGGGAAGCCGCTTGTATCAGCACAAGAGCTTAGGTGCCAATGTATAAAAACAGAGAGCAAGCAAATATCTGGCAAACATTTCCTGAATCTCGAGGTGATTCCAAAAGGTCCACACTGCAAGCACGTGGAGGTCATTGCCACCATGAAAAGTGGTCTGCAAGTGTGTTTAGAGCCTTCAGCTCCATGGGTCAAAAAGATCATCGACAGATTTCTGGATTCGTAA	211-498	GCTGGGTTTCCCCAGGCTATATACATTAGCATAGTGGTGACATTTTTACTCATTAGTCATTTTTAAAAGGATCTGGCAAATCTGGAAATTCCTCTTTCGCAACACAGCTGGAATATAAGGGGGTAGGCTCCTGCTGTTTGAGCATTACTCTTCAGACACACAACTGAAAACCACAGCTTCAGTCATAAACTGACAAGAACACTTCTCACAATGAAAGCTACACTGTGTATCCTTGCAGTTCTGGCAGTCTTCCTGACATGTTTTACTCTCTCAGAAGGGAAGCCGCTTGTATCAGCACAAGAGCTTAGGTGCCAATGTATAAAAACAGAGAGCAAGCAAATATCTGGCAAACATTTCCTGAATCTCGAGGTGATTCCAAAAGGTCCACACTGCAAGCAC…	833
TRINITY_DN17623_c0_g1_i2.p2	N	Unchanged	Y	Y	11.869	TRINITY_DN17623_c0_g1_i2	MKATLCILAVLAVFLTCFTLSEGKPLVSAQELRCQCIKTESKQISGKHFLNLEVIPKGPHCKHVEVIATMKSGLQVCLEPSAPWVKKIIDRFLDSAKTTSS	101	MKATLCILAVLAVFLTCFTLSEG	23	KPLVSAQELRCQCIKTESKQISGKHFLNLEVIPKGPHCKHVEVIATMKSGLQVCLEPSAPWVKKIIDRFLDSAKTTSS	78		0	KPLVSAQELRCQCIKTESKQISGKHFLNLEVIPKGPHCKHVEVIATMKSGLQVCLEPSAPWVKKIIDRFLDSAKTTSS	78		0		C-X-C_motif_chemokine_8-OG2	103	intercrine alpha (chemokine CxC)	14			OFP	C_AA068665.1	PV933910		GROA_SHEEP^Q:23-98,H:30-102^70.9%SCOV^75.2%COV^50.6%ID^E:1.4e-20^GROA_SHEEP Growth-regulated alpha protein	A0A8C5LLU7_9ANUR^Q:7-101,H:7-102^90.6%SCOV^94.1%COV^60.4%ID^E:3.9e-37^A0A8C5LLU7_9ANUR Interleukin-8 {ECO:0000256|ARBA:ARBA00019462, ECO:0000256|RuleBase:RU364007}	XP_040182332.1^Q:1-101,H:1-101^100.0%SCOV^100.0%COV^97.0%ID^E:1.7e-65^XP_040182332.1 interleukin-8-like [Rana temporaria]	PF00048.23^IL8^Small cytokines (intecrine/chemokine), interleukin-8 like^2-59^E:1.6e-15	IPR001089^CXC chemokine^IPR001811^Chemokine interleukin-8-like domain^IPR033899^CXC Chemokine domain^IPR036048^Chemokine interleukin-8-like superfamily^IPR039809^Chemokine beta/gamma/delta	ATGAAAGCTACACTGTGTATCCTTGCAGTTCTGGCAGTCTTCCTGACATGTTTTACTCTCTCAGAAGGGAAGCCGCTTGTATCAGCACAAGAGCTTAGGTGCCAATGTATAAAAACAGAGAGCAAGCAAATATCTGGCAAACATTTCCTGAATCTCGAGGTGATTCCAAAAGGTCCACACTGCAAGCACGTGGAGGTCATTGCCACCATGAAAAGTGGTCTGCAAGTGTGTTTAGAGCCTTCAGCTCCATGGGTCAAAAAGATCATCGACAGATTTCTGGATTCAGCCAAAACCACTTCATCTTAA	211-516	GCTGGGTTTCCCCAGGCTATATACATTAGCATAGTGGTGACATTTTTACTCATTAGTCATTTTTAAAAGGATCTGGCAAATCTGGAAATTCCTCTTTCGCAACACAGCTGGAATATAAGGGGGTAGGCTCCTGCTGTTTGAGCATTACTCTTCAGACACACAACTGAAAACCACAGCTTCAGTCATAAACTGACAAGAACACTTCTCACAATGAAAGCTACACTGTGTATCCTTGCAGTTCTGGCAGTCTTCCTGACATGTTTTACTCTCTCAGAAGGGAAGCCGCTTGTATCAGCACAAGAGCTTAGGTGCCAATGTATAAAAACAGAGAGCAAGCAAATATCTGGCAAACATTTCCTGAATCTCGAGGTGATTCCAAAAGGTCCACACTGCAAGCAC…	1449
TRINITY_DN36485_c0_g1_i1.p1	N	Unchanged	Y	Y	4.398	TRINITY_DN36485_c0_g1_i1	MARILIAVLGTLLILQSVQGMSPLGRRRCHCIGRLSNSVDVKQIRKFEMFPESSRCEKVEVVAKMKNGEEKCLNPNSKLVKLILTRSGKASGK	93	MARILIAVLGTLLILQSVQG	20	MSPLGRRRCHCIGRLSNSVDVKQIRKFEMFPESSRCEKVEVVAKMKNGEEKCLNPNSKLVKLILTRSGKASGK	73		0	MSPLGRRRCHCIGRLSNSVDVKQIRKFEMFPESSRCEKVEVVAKMKNGEEKCLNPNSKLVKLILTRSGKASGK	73		0		C-X-C_motif_chemokine_10-OG1	104	intercrine alpha (chemokine CxC)	14			OFP	C_AA068687.1	PV933911			A0A8C5N0W2_9ANUR^Q:17-92,H:33-108^69.7%SCOV^81.7%COV^51.3%ID^E:1.2e-17^A0A8C5N0W2_9ANUR SCY domain-containing protein {ECO:0000259|SMART:SM00199}	XP_040183563.1^Q:1-93,H:2-94^98.9%SCOV^100.0%COV^91.4%ID^E:2.0e-54^XP_040183563.1 C-X-C motif chemokine 10-like [Rana temporaria]	PF00048.23^IL8^Small cytokines (intecrine/chemokine), interleukin-8 like^2-58^E:2.4e-11	IPR001089^CXC chemokine^IPR001811^Chemokine interleukin-8-like domain^IPR033899^CXC Chemokine domain^IPR036048^Chemokine interleukin-8-like superfamily^IPR039809^Chemokine beta/gamma/delta	ATGGCCAGAATACTCATTGCTGTCCTGGGCACACTGCTCATTCTTCAGTCCGTGCAAGGAATGTCACCACTAGGGAGAAGACGTTGCCATTGCATTGGACGCCTTTCCAATTCTGTTGATGTCAAGCAAATAAGAAAATTTGAGATGTTTCCAGAAAGTTCCAGATGTGAGAAGGTGGAAGTTGTTGCTAAAATGAAGAATGGAGAAGAAAAATGTCTGAATCCTAACTCCAAACTGGTAAAATTGATCCTTACAAGGTCTGGTAAAGCATCTGGAAAATAA	205-486	AACTCATTTAATGAAAACATACTTGCTTCCAAGAAAATGAGAACTAGTGAATGAGAGAAAGTCCCAATAAGCCTGACATTTTATGGGGTTTTCCCCAGGGAGATTTCTGGACTTGTGGGAGGATTCTGATAATATAAATATCCTCTCCCTGCTAGCAGTGTTAAACCAGCATTTCTTCTAGTCCAGGTAAACCTGTTCTACACGATGGCCAGAATACTCATTGCTGTCCTGGGCACACTGCTCATTCTTCAGTCCGTGCAAGGAATGTCACCACTAGGGAGAAGACGTTGCCATTGCATTGGACGCCTTTCCAATTCTGTTGATGTCAAGCAAATAAGAAAATTTGAGATGTTTCCAGAAAGTTCCAGATGTGAGAAGGTGGAAGTTGTTGCTAAAATG…	2045
TRINITY_DN36485_c0_g1_i3.p1	N	Unchanged	Y	Y	0.2	TRINITY_DN36485_c0_g1_i3	MARILIAVLGTLLILQSVQGMSPLGRRRCHCIGRLSNSVDVKQIRKFEMFPESSRCEKVEVVAKMKNGEEKCLNPNSKLVKLILTR	86	MARILIAVLGTLLILQSVQG	20	MSPLGRRRCHCIGRLSNSVDVKQIRKFEMFPESSRCEKVEVVAKMKNGEEKCLNPNSKLVKLILTR	66		0	MSPLGRRRCHCIGRLSNSVDVKQIRKFEMFPESSRCEKVEVVAKMKNGEEKCLNPNSKLVKLILTR	66		0		C-X-C_motif_chemokine_10-OG2	105	intercrine alpha (chemokine CxC)	14			OFP	C_AA068688.1	PV933912			A0A8C5QNJ6_9ANUR^Q:17-85,H:36-104^60.0%SCOV^80.2%COV^50.7%ID^E:1.6e-17^A0A8C5QNJ6_9ANUR SCY domain-containing protein {ECO:0000259|SMART:SM00199}	XP_040183563.1^Q:1-86,H:2-87^91.5%SCOV^100.0%COV^90.7%ID^E:1.1e-49^XP_040183563.1 C-X-C motif chemokine 10-like [Rana temporaria]	PF00048.23^IL8^Small cytokines (intecrine/chemokine), interleukin-8 like^2-58^E:2.1e-11	IPR001089^CXC chemokine^IPR001811^Chemokine interleukin-8-like domain^IPR033899^CXC Chemokine domain^IPR036048^Chemokine interleukin-8-like superfamily^IPR039809^Chemokine beta/gamma/delta	ATGGCCAGAATACTCATTGCTGTCCTGGGCACACTGCTCATTCTTCAGTCCGTGCAAGGAATGTCACCACTAGGGAGAAGACGTTGCCATTGCATTGGACGCCTTTCCAATTCTGTTGATGTCAAGCAAATAAGAAAATTTGAGATGTTTCCAGAAAGTTCCAGATGTGAGAAGGTGGAAGTTGTTGCTAAAATGAAGAATGGAGAAGAAAAATGTCTGAATCCTAACTCCAAACTGGTAAAATTGATCCTTACAAGGTAA	205-465	AACTCATTTAATGAAAACATACTTGCTTCCAAGAAAATGAGAACTAGTGAATGAGAGAAAGTCCCAATAAGCCTGACATTTTATGGGGTTTTCCCCAGGGAGATTTCTGGACTTGTGGGAGGATTCTGATAATATAAATATCCTCTCCCTGCTAGCAGTGTTAAACCAGCATTTCTTCTAGTCCAGGTAAACCTGTTCTACACGATGGCCAGAATACTCATTGCTGTCCTGGGCACACTGCTCATTCTTCAGTCCGTGCAAGGAATGTCACCACTAGGGAGAAGACGTTGCCATTGCATTGGACGCCTTTCCAATTCTGTTGATGTCAAGCAAATAAGAAAATTTGAGATGTTTCCAGAAAGTTCCAGATGTGAGAAGGTGGAAGTTGTTGCTAAAATG…	649
TRINITY_DN5647_c0_g1_i2.p1_ORF2	Y	Identifiable	Y	Y	0.513	TRINITY_DN5647_c0_g1_i2	MDFKCAVIVCILLSAILVQGQQRQKGERCLCKNFSKKLNVRRTVKLEIFPPSPKCASEEYIATVKHPKGTKKAGPKTEKKCVSPAMKQVKAILDGKNGKKTQVIKHPSQKQ	111	MDFKCAVIVCILLSAILVQG	20	QQRQKGERCLCKNFSKKLNVRRTVKLEIFPPSPKCASEEYIATVKHPKGTKKAGPKTEKKCVSPAMKQVKAILDGKNGKKTQVIKHPSQKQ	91		0	QQRQKGERCLCKNFSKKLNVRRTVKLEIFPPSPKCASEEYIATVKHPKGTKKAGPKTEKKCVSPAMKQVKAILDGKNGKKTQVIKHPSQKQ	91		0		C-X-C_motif_chemokine_11-OG1	106	intercrine alpha (chemokine CxC)	14			OFP	C_AA068701.1	PV933913			A0A2G9RDX0_LITCT^Q:1-111,H:1-112^100.0%SCOV^100.0%COV^76.8%ID^E:1.8e-48^A0A2G9RDX0_LITCT SCY domain-containing protein {ECO:0000259|Pfam:PF00048}	XP_040183607.1^Q:1-111,H:1-110^100.0%SCOV^100.0%COV^80.2%ID^E:5.8e-55^XP_040183607.1 C-X-C motif chemokine 10-like isoform X2 [Rana temporaria]	PF00048.23^IL8^Small cytokines (intecrine/chemokine), interleukin-8 like^1-57^E:3.1e-08	IPR001811^Chemokine interleukin-8-like domain^IPR036048^Chemokine interleukin-8-like superfamily	ATGGACTTCAAGTGTGCTGTCATCGTCTGTATTCTGCTCTCTGCTATCCTTGTACAAGGACAACAAAGACAAAAAGGAGAGCGATGCTTATGTAAGAATTTTTCAAAGAAGCTCAATGTAAGGAGAACAGTGAAGTTAGAGATTTTTCCACCAAGTCCCAAATGTGCAAGTGAAGAATATATCGCTACCGTCAAACACCCCAAAGGTACTAAGAAAGCTGGCCCAAAAACAGAAAAAAAATGTGTCAGTCCTGCCATGAAACAAGTAAAAGCTATTCTTGATGGAAAGAACGGGAAGAAAACACAAGTGATCAAGCATCCATCTCAAAAACAGTGA	241-576	ATCCTTGTACAAGGACAACAAAGACAAAAAGGAGAGCGATGCTTATGTAAGAATTTTTCAAAGAAGCTCAATGTAAGGAGAACAGTGAAGTTAGAGATTTTTCCACCAAGTCCCAAATGTGCAAGTGAAGAATATATCGCTACCGTCAAACACCCCAAAGGTACTAAGAAAGCTGGCCCAAAAACAGAAAAAAAATGTGTCAGTCCTGCCATGAAACAAGTCCGGGCCCCTGCTGTCATCATGGACTTCAAGTGTGCTGTCATCGTCTGTATTCTGCTCTCTGCTATCCTTGTACAAGGACAACAAAGACAAAAAGGAGAGCGATGCTTATGTAAGAATTTTTCAAAGAAGCTCAATGTAAGGAGAACAGTGAAGTTAGAGATTTTTCCACCAAGTCCC…	734
TRINITY_DN5647_c0_g1_i1.p1_ORF2	Y	Identifiable	Y	Y	0.629	TRINITY_DN5647_c0_g1_i1	MDFKCAVIVCILLSAILVQGQQSQQGERCLCNTFSKKLDVKKTVKLEIFPPSPKCASEEYIATVKRPKGTKKAGSKTETKCVSPALKQVKAILAGKIKRKIQVIKHPSQKQ	111	MDFKCAVIVCILLSAILVQG	20	QQSQQGERCLCNTFSKKLDVKKTVKLEIFPPSPKCASEEYIATVKRPKGTKKAGSKTETKCVSPALKQVKAILAGKIKRKIQVIKHPSQKQ	91		0	QQSQQGERCLCNTFSKKLDVKKTVKLEIFPPSPKCASEEYIATVKRPKGTKKAGSKTETKCVSPALKQVKAILAGKIKRKIQVIKHPSQKQ	91		0		C-X-C_motif_chemokine_11-OG2	107	intercrine alpha (chemokine CxC)	14			OFP	C_AA068700.1	PV933914			A0A7D5LZA3_QUASP^Q:1-111,H:1-110^100.0%SCOV^100.0%COV^78.4%ID^E:5.4e-52^A0A7D5LZA3_QUASP SubName: Full=C-X-C motif chemokine 10-3 {ECO:0000313|EMBL:QLH01985.1}	XP_040183607.1^Q:1-111,H:1-110^100.0%SCOV^100.0%COV^85.6%ID^E:2.7e-60^XP_040183607.1 C-X-C motif chemokine 10-like isoform X2 [Rana temporaria]	PF00048.23^IL8^Small cytokines (intecrine/chemokine), interleukin-8 like^1-57^E:9.8e-08	IPR001811^Chemokine interleukin-8-like domain^IPR036048^Chemokine interleukin-8-like superfamily	ATGGACTTCAAGTGTGCTGTCATCGTCTGTATTCTGCTCTCTGCTATCCTTGTACAAGGACAACAAAGTCAACAAGGAGAGCGATGCTTATGTAACACATTTTCAAAGAAGCTCGATGTAAAGAAAACAGTGAAGTTAGAGATTTTTCCACCAAGTCCCAAATGTGCAAGTGAAGAATATATCGCTACCGTCAAACGCCCTAAGGGTACTAAGAAAGCTGGCTCAAAAACAGAAACAAAATGTGTCAGTCCTGCCTTGAAACAAGTAAAAGCTATTCTTGCTGGAAAGATTAAGAGGAAAATACAAGTGATCAAGCATCCATCACAAAAACAGTGA	241-576	ATCCTTGTACAAGGACAACAAAGACAAAAAGGAGAGCGATGCTTATGTAAGAATTTTTCAAAGAAGCTCAATGTAAGGAGAACAGTGAAGTTAGAGATTTTTCCACCAAGTCCCAAATGTGCAAGTGAAGAATATATCGCTACCGTCAAACACCCCAAAGGTACTAAGAAAGCTGGCCCAAAAACAGAAAAAAAATGTGTCAGTCCTGCCATGAAACAAGTCCGGGCCCCTGCTGTCATCATGGACTTCAAGTGTGCTGTCATCGTCTGTATTCTGCTCTCTGCTATCCTTGTACAAGGACAACAAAGTCAACAAGGAGAGCGATGCTTATGTAACACATTTTCAAAGAAGCTCGATGTAAAGAAAACAGTGAAGTTAGAGATTTTTCCACCAAGTCCC…	823
Note: Empty cells in the Final mature peptide column indicate that the final mature peptide is the same as the peptide sequence in the corresponding cell in the Peptide column. Gold cells indicate identical protein sequences. The ORF_shift_Status column shows Discard: ORF_shift proteins that are discarded due to artificially elongated or shortened ORF_shift proteins. Not applicable: undetected si…

## Sheet: Table S4
Corresponding transcript sequences of identified ESPs in this study
Accession_Trans	Accession	Transcript_abundance	Protein	Protein_length	Peptide_name	PeptideID	Family	FamilyID	Sub_family	Sub_familyID	Source	GenBase accession number	GenBank accession number	Signal_peptide_N	Signal_peptide_N_length	Propiece_N	Propiece_N_length	Peptide_N	Peptide_N_length	Residual_piece_N	Residual_piece_N_length	CDS	CDS_length	CDS_location	Transcript	Transcript_length
TRINITY_DN175_c1_g1_i1	TRINITY_DN175_c1_g1_i1.p1_ORF1	928.211	MFTLKKSLLLLFFLATINLSLCEEERNAEEERRDDQDKMDVEMEKRFLPAAICLVIKTC	59	andersonin-Q	1	FSAP	1	andersonin-Q	1	OD	C_AA068663.1	PV933917	ATGTTCACCTTGAAGAAATCCCTGTTACTCCTTTTCTTCCTTGCGACCATCAATTTATCTCTCTGT	66	GAGGAAGAGAGAAATGCCGAAGAAGAAAGAAGAGATGATCAAGATAAAATGGATGTTGAAATGGAAAAACGA	72	TTTTTGCCAGCAGCTATTTGTTTAGTTATCAAAACTTGT	39		0	ATGTTCACCTTGAAGAAATCCCTGTTACTCCTTTTCTTCCTTGCGACCATCAATTTATCTCTCTGTGAGGAAGAGAGAAATGCCGAAGAAGAAAGAAGAGATGATCAAGATAAAATGGATGTTGAAATGGAAAAACGATTTTTGCCAGCAGCTATTTGTTTAGTTATCAAAACTTGTTGA	180	28-207	CACCAACTGAACTACCCGAACCCAAAGATGTTCACCTTGAAGAAATCCCTGTTACTCCTTTTCTTCCTTGCGACCATCAATTTATCTCTCTGTGAGGAAGAGAGAAATGCCGAAGAAGAAAGAAGAGATGATCAAGATAAAATGGATGTTGAAATGGAAAAACGATTTTTGCCAGCAGCTATTTGTTTAGTTATCAAAACTTGTTGAAACTTGAATTTTAAATCATCTGATGTGGAATATCATTTAGCTAAATGCACATCAGATGTCTTATAAAAAAATAAACATGTTGCATACACTGAAAAAAAA	306
TRINITY_DN142_c0_g1_i5	TRINITY_DN142_c0_g1_i5.p1_ORF1	49.508	MFTLKKSLLLLFFIGMISLSLCEQERDADEEENGVEDKVEDIKRSADQTGMNKAALSPIRFISKSV	66	andersonin-R	2	FSAP	1	andersonin-R	2	OD	C_AA068658.1	PV933918	ATGTTCACCTTGAAGAAATCCCTGTTACTCCTTTTCTTCATTGGAATGATCTCCTTATCTCTCTGT	66	GAGCAAGAGAGAGATGCCGATGAAGAAGAAAACGGAGTGGAAGATAAAGTGGAGGACATAAAAAGA	66	AGCGCGGACCAGACAGGAATGAACAAAGCTGCGCTGAGTCCAATACGTTTTATATCAAAAAGTGTT	66		0	ATGTTCACCTTGAAGAAATCCCTGTTACTCCTTTTCTTCATTGGAATGATCTCCTTATCTCTCTGTGAGCAAGAGAGAGATGCCGATGAAGAAGAAAACGGAGTGGAAGATAAAGTGGAGGACATAAAAAGAAGCGCGGACCAGACAGGAATGAACAAAGCTGCGCTGAGTCCAATACGTTTTATATCAAAAAGTGTTTAA	201	42-242	GGCTACATTCTCAGCACCAACTGAACTACCCGAGCTCAAAGATGTTCACCTTGAAGAAATCCCTGTTACTCCTTTTCTTCATTGGAATGATCTCCTTATCTCTCTGTGAGCAAGAGAGAGATGCCGATGAAGAAGAAAACGGAGTGGAAGATAAAGTGGAGGACATAAAAAGAAGCGCGGACCAGACAGGAATGAACAAAGCTGCGCTGAGTCCAATACGTTTTATATCAAAAAGTGTTTAATCTTAAAGATATCAGTTTGGAAATATCATTTAGCTAAATGCACAACAGAGTAAAGAATAAAAAAGTAACAAATTGAATTCCCTACTCTGCGCTTATTTAACCGTTTCAATACTGGGCACTTTTACCCATTTCCTGCCCAGGCCAATTTTCAGCTTCC…	473
TRINITY_DN25_c0_g1_i2	TRINITY_DN25_c0_g1_i2.p1_ORF1	522.095	MFTLKKFLLLLFFLGIVSSSPCFRKRDADEEGNEENGGEAKMEDIKRATALGIPPRGFLPIVNKFKDIILC	71	andersonin-S	3	FSAP	1	andersonin-S	3	OD	C_AA068676.1	PV933919	ATGTTCACCTTGAAGAAATTCCTATTGCTCCTTTTCTTTCTTGGGATCGTCTCCTCA	57	TCTCCCTGTTTTAGAAAGAGAGATGCCGATGAAGAAGGAAATGAAGAAAATGGAGGGGAAGCTAAAATGGAAGACATAAAAAGA	84	GCAACAGCCTTAGGCATTCCACCACGTGGGTTTCTACCAATAGTTAATAAGTTTAAGGATATAATACTTTGT	72		0	ATGTTCACCTTGAAGAAATTCCTATTGCTCCTTTTCTTTCTTGGGATCGTCTCCTCATCTCCCTGTTTTAGAAAGAGAGATGCCGATGAAGAAGGAAATGAAGAAAATGGAGGGGAAGCTAAAATGGAAGACATAAAAAGAGCAACAGCCTTAGGCATTCCACCACGTGGGTTTCTACCAATAGTTAATAAGTTTAAGGATATAATACTTTGTTGA	216	91-306	CTGGGACTTCGGACCACACGGGCCAGATCTCCACTGAAGTCTTCCAGCTGTCTACATTCTAAGCACCAGCTGAACTACCCGAGCCCAAAGATGTTCACCTTGAAGAAATTCCTATTGCTCCTTTTCTTTCTTGGGATCGTCTCCTCATCTCCCTGTTTTAGAAAGAGAGATGCCGATGAAGAAGGAAATGAAGAAAATGGAGGGGAAGCTAAAATGGAAGACATAAAAAGAGCAACAGCCTTAGGCATTCCACCACGTGGGTTTCTACCAATAGTTAATAAGTTTAAGGATATAATACTTTGTTGAAAAGGTTAATTTTGAATTGGAGGTAATCTGATGTGGAATATTATTTAGC	355
TRINITY_DN836_c0_g1_i2	TRINITY_DN836_c0_g1_i2.p1_ORF1	12.6545	MFTFKKSLLLLFFLGTISLSLCEEERDADEERRDDPAEYKDNGGEAEVKETKRQMFHLWYLRQMKNRKPMA	71	andersonin-X-OG1	4	FSAP	1	andersonin-X	4	ODP	C_AA068710.1	PV933849	ATGTTCACCTTTAAGAAATCCCTGTTACTCCTTTTCTTTCTTGGGACCATCTCCTTATCTCTCTGT	66	GAGGAAGAGAGGGATGCAGATGAAGAAAGAAGAGATGATCCCGCTGAATATAAGGACAATGGAGGGGAAGCTGAAGTGAAAGAAACAAAAAGA	93	CAGATGTTTCATTTGTGGTATTTGAGACAAATGAAAAATAGGAAACCAATGGCG	54		0	ATGTTCACCTTTAAGAAATCCCTGTTACTCCTTTTCTTTCTTGGGACCATCTCCTTATCTCTCTGTGAGGAAGAGAGGGATGCAGATGAAGAAAGAAGAGATGATCCCGCTGAATATAAGGACAATGGAGGGGAAGCTGAAGTGAAAGAAACAAAAAGACAGATGTTTCATTTGTGGTATTTGAGACAAATGAAAAATAGGAAACCAATGGCGTAA	216	13-228	CCGAGCCCAAAGATGTTCACCTTTAAGAAATCCCTGTTACTCCTTTTCTTTCTTGGGACCATCTCCTTATCTCTCTGTGAGGAAGAGAGGGATGCAGATGAAGAAAGAAGAGATGATCCCGCTGAATATAAGGACAATGGAGGGGAAGCTGAAGTGAAAGAAACAAAAAGACAGATGTTTCATTTGTGGTATTTGAGACAAATGAAAAATAGGAAACCAATGGCGTAAATATTGAGTAGGAAGTCATCTGATGTGAAATATTATTTAGCTAAATGCACAACAGATGTCTAATAAAA	296
TRINITY_DN23413_c1_g1_i1	TRINITY_DN23413_c1_g1_i1.p2_ORF1	1.30513	MFTLKKSLLLLFFPGTINLSLCEQARDADEEERSDDPDERDVEVEKRFLQLLAGLAANFLPSIS	64	gaegurin-6-OG1	5	FSAP	1	brevinin-1E	5	OFP	C_AA068671.1	PV933850	ATGTTCACCTTGAAGAAATCCCTGTTACTCCTTTTTTTCCCTGGGACCATCAACTTATCTCTCTGT	66	GAGCAAGCGAGAGATGCTGATGAGGAAGAAAGAAGCGATGATCCAGACGAAAGGGATGTTGAAGTGGAAAAACGA	75	TTTTTACAACTTCTTGCAGGTCTGGCTGCTAATTTCTTGCCGTCAATATCA	51		0	ATGTTCACCTTGAAGAAATCCCTGTTACTCCTTTTTTTCCCTGGGACCATCAACTTATCTCTCTGTGAGCAAGCGAGAGATGCTGATGAGGAAGAAAGAAGCGATGATCCAGACGAAAGGGATGTTGAAGTGGAAAAACGATTTTTACAACTTCTTGCAGGTCTGGCTGCTAATTTCTTGCCGTCAATATCATGA	195	4-198	AAGATGTTCACCTTGAAGAAATCCCTGTTACTCCTTTTTTTCCCTGGGACCATCAACTTATCTCTCTGTGAGCAAGCGAGAGATGCTGATGAGGAAGAAAGAAGCGATGATCCAGACGAAAGGGATGTTGAAGTGGAAAAACGATTTTTACAACTTCTTGCAGGTCTGGCTGCTAATTTCTTGCCGTCAATATCATGAAACCTAACCAAAAAATGTTGAAACTTGTGCAAGCCCATAGTAATGCAGCTTAGGTTGAATAGCATTTAGCCAAAT	273
TRINITY_DN0_c1_g1_i24	TRINITY_DN0_c1_g1_i24.p1	1880.86	MFTLKKSMLLLFFLGTISLSLCEQERDADEEERRDDPEERDVEVEKRFLPLLAGLAANFLPKLFCKITKKC	71	brevinin-1E-OG3	6	FSAP	1	brevinin-1E	5	OG			ATGTTCACCTTGAAGAAATCCATGTTACTCCTTTTCTTTCTTGGAACCATCTCATTATCTCTCTGT	66	GAGCAAGAGAGAGATGCTGATGAGGAAGAAAGAAGAGATGATCCAGAAGAAAGGGATGTTGAAGTGGAAAAACGA	75	TTTTTACCACTTCTTGCAGGTCTGGCTGCTAATTTCTTGCCGAAATTATTTTGTAAAATAACCAAAAAATGT	72		0	ATGTTCACCTTGAAGAAATCCATGTTACTCCTTTTCTTTCTTGGAACCATCTCATTATCTCTCTGTGAGCAAGAGAGAGATGCTGATGAGGAAGAAAGAAGAGATGATCCAGAAGAAAGGGATGTTGAAGTGGAAAAACGATTTTTACCACTTCTTGCAGGTCTGGCTGCTAATTTCTTGCCGAAATTATTTTGTAAAATAACCAAAAAATGTTGA	216	123-338	CTTTACTCAGCTTCTTTATCTTTTATTATATAAGCAAGCCCCGTTCTTTGTAGAGTAGACCTCCACTGAAGTCTTCCAGCTGTCCACATTCTCATCACCAACTGAACTACCCGATCCCGAAGATGTTCACCTTGAAGAAATCCATGTTACTCCTTTTCTTTCTTGGAACCATCTCATTATCTCTCTGTGAGCAAGAGAGAGATGCTGATGAGGAAGAAAGAAGAGATGATCCAGAAGAAAGGGATGTTGAAGTGGAAAAACGATTTTTACCACTTCTTGCAGGTCTGGCTGCTAATTTCTTGCCGAAATTATTTTGTAAAATAACCAAAAAATGTTGAAACTTTGGCAATGGAATTGGAAATCATCTGATGTGGAATATCATTTAGCTAAATGCTAAAT…	447
TRINITY_DN0_c1_g1_i6	TRINITY_DN0_c1_g1_i6.p1	610.168	MFTLKKPLLLIVLLGIISLSLCEQERDADEEERRDDPEERDVEVEKRFLPLLAGLAANFLPKLFCKITKKC	71	brevinin-1E-OG3	6	FSAP	1	brevinin-1E	5	OG			ATGTTCACCTTGAAGAAACCCCTGTTACTGATTGTCCTTCTTGGGATCATCTCCTTATCTCTCTGT	66	GAGCAAGAGAGAGATGCTGATGAGGAAGAAAGAAGAGATGATCCAGAAGAAAGGGATGTTGAAGTGGAAAAACGA	75	TTTTTACCACTTCTTGCAGGTCTGGCTGCTAATTTCTTGCCGAAATTATTTTGTAAAATAACCAAAAAATGT	72		0	ATGTTCACCTTGAAGAAACCCCTGTTACTGATTGTCCTTCTTGGGATCATCTCCTTATCTCTCTGTGAGCAAGAGAGAGATGCTGATGAGGAAGAAAGAAGAGATGATCCAGAAGAAAGGGATGTTGAAGTGGAAAAACGATTTTTACCACTTCTTGCAGGTCTGGCTGCTAATTTCTTGCCGAAATTATTTTGTAAAATAACCAAAAAATGTTGA	216	123-338	CTTTACTCAGCTTCTTTATCTTTTATTATATAAGCAAGCCCCGTTCTTTGTAGAGTAGACCTCCACTGAAGTCTTCCAGCTGTCCACATTCTCATCACCAACTGAACTACCCGATCCCGAAGATGTTCACCTTGAAGAAACCCCTGTTACTGATTGTCCTTCTTGGGATCATCTCCTTATCTCTCTGTGAGCAAGAGAGAGATGCTGATGAGGAAGAAAGAAGAGATGATCCAGAAGAAAGGGATGTTGAAGTGGAAAAACGATTTTTACCACTTCTTGCAGGTCTGGCTGCTAATTTCTTGCCGAAATTATTTTGTAAAATAACCAAAAAATGTTGAAACTTTGGCAATGGAATTGGAAATCATCTGATGTGGAATATCATTTAGCTAAATGCTAAAT…	447
TRINITY_DN23816_c1_g1_i1	TRINITY_DN23816_c1_g1_i1.p1_ORF1	447.752	MFTMKKSLLLLFFLGTINLSLCEQERDSDEEERRDDPEERDVEVEKRFLPLLSGLAANFLQKLFCKITKKC	71	brevinin-1E-OG9	7	FSAP	1	brevinin-1E	5	OGP	C_AA068672.1	PV933851	ATGTTCACCATGAAGAAATCCCTGTTACTCCTTTTTTTCCTTGGGACCATCAACTTATCTCTCTGT	66	GAGCAAGAGAGAGATTCTGATGAGGAAGAAAGAAGAGATGATCCAGAAGAAAGGGATGTTGAAGTTGAAAAACGA	75	TTTTTACCACTTCTTTCAGGTCTGGCTGCTAATTTCTTGCAGAAATTATTTTGTAAAATAACCAAAAAATGT	72		0	ATGTTCACCATGAAGAAATCCCTGTTACTCCTTTTTTTCCTTGGGACCATCAACTTATCTCTCTGTGAGCAAGAGAGAGATTCTGATGAGGAAGAAAGAAGAGATGATCCAGAAGAAAGGGATGTTGAAGTTGAAAAACGATTTTTACCACTTCTTTCAGGTCTGGCTGCTAATTTCTTGCAGAAATTATTTTGTAAAATAACCAAAAAATGTTGA	216	47-262	CAGCTGTCTACATTCTCAGCACCAACTGAACTACCCGAGCCCAAAGATGTTCACCATGAAGAAATCCCTGTTACTCCTTTTTTTCCTTGGGACCATCAACTTATCTCTCTGTGAGCAAGAGAGAGATTCTGATGAGGAAGAAAGAAGAGATGATCCAGAAGAAAGGGATGTTGAAGTTGAAAAACGATTTTTACCACTTCTTTCAGGTCTGGCTGCTAATTTCTTGCAGAAATTATTTTGTAAAATAACCAAAAAATGTTGAAACTTTGGCAATGGAATTGTAAATCATCTTATGTGGAATATCATTTAGCTAAATGCTAAATGTCTCATAACAAATAA	339
TRINITY_DN33233_c1_g1_i1	TRINITY_DN33233_c1_g1_i1.p2_ORF1	110.127	MFTMKKSLLLLFFLGTINLSLCEQETDADEEERRDEPEERDVEVEKRFLPLLEGLAANFLPKIFCKITTKR	71	brevinin-1E-OG10	8	FSAP	1	brevinin-1E	5	OGP	C_AA068683.1	PV933852	ATGTTCACCATGAAGAAATCCCTGTTACTCCTTTTTTTCCTTGGGACCATCAACTTATCTCTCTGT	66	GAGCAAGAGACAGATGCGGATGAGGAAGAAAGAAGAGATGAGCCAGAAGAAAGGGATGTTGAAGTGGAAAAACGA	75	TTTTTACCACTTCTTGAAGGTCTGGCTGCTAATTTCTTGCCGAAAATATTTTGTAAAATAACCACAAAACGT	72		0	ATGTTCACCATGAAGAAATCCCTGTTACTCCTTTTTTTCCTTGGGACCATCAACTTATCTCTCTGTGAGCAAGAGACAGATGCGGATGAGGAAGAAAGAAGAGATGAGCCAGAAGAAAGGGATGTTGAAGTGGAAAAACGATTTTTACCACTTCTTGAAGGTCTGGCTGCTAATTTCTTGCCGAAAATATTTTGTAAAATAACCACAAAACGTTGA	216	12-227	CGAGCCCAAAGATGTTCACCATGAAGAAATCCCTGTTACTCCTTTTTTTCCTTGGGACCATCAACTTATCTCTCTGTGAGCAAGAGACAGATGCGGATGAGGAAGAAAGAAGAGATGAGCCAGAAGAAAGGGATGTTGAAGTGGAAAAACGATTTTTACCACTTCTTGAAGGTCTGGCTGCTAATTTCTTGCCGAAAATATTTTGTAAAATAACCACAAAACGTTGAAACTTTGGCAATGGAATTGGAAAGCAGCTGATGTGGAATATCATTTAGCTAGATGCACAACAGATGTCTTA	298
TRINITY_DN0_c1_g1_i4	TRINITY_DN0_c1_g1_i14.p1,TRINITY_DN0_c1_g1_i4.p1	0.919927	MFTLKKSLLLLFFLGTISLSLCEEERDADEDDGVEVTEEEVKRGLLDTFKNLALNAAKSAGVSVLNSLSCKLSKTC	76	brevinin-2GRa	9	FSAP	1	brevinin-2E	6	OG			ATGTTCACCTTGAAGAAATCCCTGTTACTCCTTTTCTTTCTTGGGACCATCTCCTTATCTCTCTGT	66	GAGGAAGAGAGAGATGCTGATGAAGATGATGGAGTGGAAGTGACAGAGGAAGAAGTAAAAAGA	63	GGTCTCCTGGATACATTCAAGAATCTGGCCCTTAATGCGGCCAAGAGTGCGGGTGTGAGTGTACTGAATTCATTATCTTGTAAACTTTCTAAAACATGT	99		0	ATGTTCACCTTGAAGAAATCCCTGTTACTCCTTTTCTTTCTTGGGACCATCTCCTTATCTCTCTGTGAGGAAGAGAGAGATGCTGATGAAGATGATGGAGTGGAAGTGACAGAGGAAGAAGTAAAAAGAGGTCTCCTGGATACATTCAAGAATCTGGCCCTTAATGCGGCCAAGAGTGCGGGTGTGAGTGTACTGAATTCATTATCTTGTAAACTTTCTAAAACATGTTAA	231	123-353	CTTTACTCAGCTTCTTTATCTTTTATTATATAAGCAAGCCCCGTTCTTTGTAGAGTAGACCTCCACTGAAGTCTTCCAGCTGTCCACATTCTCATCACCAACTGAACTACCCGATCCCGAAGATGTTCACCTTGAAGAAATCCCTGTTACTCCTTTTCTTTCTTGGGACCATCTCCTTATCTCTCTGTGAGGAAGAGAGAGATGCTGATGAAGATGATGGAGTGGAAGTGACAGAGGAAGAAGTAAAAAGAGGTCTCCTGGATACATTCAAGAATCTGGCCCTTAATGCGGCCAAGAGTGCGGGTGTGAGTGTACTGAATTCATTATCTTGTAAACTTTCTAAAACATGTTAAAACATGAATTGGAAGTCATTTGATGTGGAATATCATTTAGCGAAAT…	459
TRINITY_DN0_c1_g1_i14	TRINITY_DN0_c1_g1_i14.p1,TRINITY_DN0_c1_g1_i4.p1	12527.2	MFTLKKSLLLLFFLGTISLSLCEEERDADEDDGVEVTEEEVKRGLLDTFKNLALNAAKSAGVSVLNSLSCKLSKTC	76	brevinin-2GRa	9	FSAP	1	brevinin-2E	6	OG			ATGTTCACCTTGAAGAAATCCCTGTTACTCCTTTTCTTTCTTGGGACCATCTCCTTATCTCTCTGT	66	GAGGAAGAGAGAGATGCTGATGAAGATGATGGAGTGGAAGTGACAGAGGAAGAAGTAAAAAGA	63	GGTCTCCTGGATACATTCAAGAATCTGGCCCTTAATGCGGCCAAGAGTGCGGGTGTGAGTGTACTGAATTCATTATCTTGTAAACTTTCTAAAACATGT	99		0	ATGTTCACCTTGAAGAAATCCCTGTTACTCCTTTTCTTTCTTGGGACCATCTCCTTATCTCTCTGTGAGGAAGAGAGAGATGCTGATGAAGATGATGGAGTGGAAGTGACAGAGGAAGAAGTAAAAAGAGGTCTCCTGGATACATTCAAGAATCTGGCCCTTAATGCGGCCAAGAGTGCGGGTGTGAGTGTACTGAATTCATTATCTTGTAAACTTTCTAAAACATGTTAA	231	123-353	CTTTACTCAGCTTCTTTATCTTTTATTATATAAGCAAGCCCCGTTCTTTGTAGAGTAGACCTCCACTGAAGTCTTCCAGCTGTCCACATTCTCATCACCAACTGAACTACCCGATCCCGAAGATGTTCACCTTGAAGAAATCCCTGTTACTCCTTTTCTTTCTTGGGACCATCTCCTTATCTCTCTGTGAGGAAGAGAGAGATGCTGATGAAGATGATGGAGTGGAAGTGACAGAGGAAGAAGTAAAAAGAGGTCTCCTGGATACATTCAAGAATCTGGCCCTTAATGCGGCCAAGAGTGCGGGTGTGAGTGTACTGAATTCATTATCTTGTAAACTTTCTAAAACATGTTAAAACATGAATTGGAAGTCATCTGATGTGGAATATCATTTAGCTAAAT…	454
TRINITY_DN440_c40_g1_i1	TRINITY_DN440_c40_g1_i1.p1	46.2292	MNRKSSDVEVTEEEVKRGLLDTFKNMALNAAKSAGVSVLNALSCKLSKTC	50	brevinin-2E-OG1	10	FSAP	1	brevinin-2E	6	OG				0	ATGAATAGGAAGTCATCTGATGTGGAAGTGACAGAGGAAGAAGTAAAAAGA	51	GGTCTCCTGGATACATTCAAGAATATGGCCCTTAATGCGGCCAAGAGTGCGGGTGTGAGTGTACTGAATGCATTATCTTGTAAACTTTCTAAAACATGT	99		0	ATGAATAGGAAGTCATCTGATGTGGAAGTGACAGAGGAAGAAGTAAAAAGAGGTCTCCTGGATACATTCAAGAATATGGCCCTTAATGCGGCCAAGAGTGCGGGTGTGAGTGTACTGAATGCATTATCTTGTAAACTTTCTAAAACATGTTAA	153	153-305	ATAGGAAGTCATCTGATGTGGAAGTGACAGAGGAAGAAGTAAAAAGAGGTCTCCTGGATACATTCAAGAATATGGCCCTTAATGCGGCCAAGAGTGCGGGTGTGAGTGTACTGAATGCATTATCTTGTAAACTTTCTAAAACATGTTAAAACATGAATAGGAAGTCATCTGATGTGGAAGTGACAGAGGAAGAAGTAAAAAGAGGTCTCCTGGATACATTCAAGAATATGGCCCTTAATGCGGCCAAGAGTGCGGGTGTGAGTGTACTGAATGCATTATCTTGTAAACTTTCTAAAACATGTTAAAACATGAATAGGAAGTCATCTGATGTGGAATATCATTTAGCTAAATGCTAAATGTCTGATAA	367
TRINITY_DN6490_c1_g1_i1	TRINITY_DN6490_c1_g1_i1.p1	8.10067	MFTMKKSVLLLFFLGTISISLCEEERDADEDYGVEVTEEEVKRGLLDTFKNLALNAATSAGVCVRNSLSRKLSKTC	76	brevinin-2E-OG8	11	FSAP	1	brevinin-2E	6	OGP	C_AA068708.1	PV933853	ATGTTCACCATGAAGAAATCCGTGTTACTCCTTTTCTTTCTTGGGACAATATCAATATCTCTCTGT	66	GAAGAAGAGAGAGATGCTGATGAAGATTATGGAGTGGAAGTGACAGAAGAAGAAGTAAAAAGA	63	GGTCTCCTGGATACCTTCAAGAATCTGGCCCTTAATGCGGCCACGAGTGCGGGGGTGTGTGTACGGAATTCATTATCTCGTAAACTTTCTAAAACATGT	99		0	ATGTTCACCATGAAGAAATCCGTGTTACTCCTTTTCTTTCTTGGGACAATATCAATATCTCTCTGTGAAGAAGAGAGAGATGCTGATGAAGATTATGGAGTGGAAGTGACAGAAGAAGAAGTAAAAAGAGGTCTCCTGGATACCTTCAAGAATCTGGCCCTTAATGCGGCCACGAGTGCGGGGGTGTGTGTACGGAATTCATTATCTCGTAAACTTTCTAAAACATGTTAA	231	25-255	ACCAACTGAACTACCCGTCCAAAGATGTTCACCATGAAGAAATCCGTGTTACTCCTTTTCTTTCTTGGGACAATATCAATATCTCTCTGTGAAGAAGAGAGAGATGCTGATGAAGATTATGGAGTGGAAGTGACAGAAGAAGAAGTAAAAAGAGGTCTCCTGGATACCTTCAAGAATCTGGCCCTTAATGCGGCCACGAGTGCGGGGGTGTGTGTACGGAATTCATTATCTCGTAAACTTTCTAAAACATGTTAAAACATGAAGTGTAAGTCATC	275
TRINITY_DN81_c0_g1_i1	TRINITY_DN81_c0_g1_i1.p1_ORF2	9451.28	MFTLKKPLLLIVLLGIISLSLCEQERAADEDEGSEIKRGLFSKFAGKGIKDLIFKGVKHIGKEVGMDVIRTGIDVAGCKIKGEC	84	esculentin-1-OG5	12	FSAP	1	esculentin-1	7	OG			ATGTTCACCTTGAAGAAACCCCTGTTACTGATTGTCCTTCTTGGGATCATCTCCTTATCTCTCTGT	66	GAGCAAGAGAGAGCTGCCGATGAAGATGAGGGAAGCGAAATAAAAAGA	48	GGTCTTTTCTCCAAATTTGCCGGGAAAGGGATTAAGGATTTGATCTTCAAAGGGGTCAAGCACATAGGCAAGGAAGTTGGCATGGATGTGATCAGAACTGGGATAGATGTTGCAGGTTGTAAAATTAAAGGTGAATGT	138		0	ATGTTCACCTTGAAGAAACCCCTGTTACTGATTGTCCTTCTTGGGATCATCTCCTTATCTCTCTGTGAGCAAGAGAGAGCTGCCGATGAAGATGAGGGAAGCGAAATAAAAAGAGGTCTTTTCTCCAAATTTGCCGGGAAAGGGATTAAGGATTTGATCTTCAAAGGGGTCAAGCACATAGGCAAGGAAGTTGGCATGGATGTGATCAGAACTGGGATAGATGTTGCAGGTTGTAAAATTAAAGGTGAATGTTAA	255	108-362	GGGTCAAGCACATAGGCAAGGAAATTGGCATGGATGTGATCAGAACTCCACTGAAGTCTTCCAGCTGTCTGCATTCTCAGCACCAACTGAACTACCCGAGCCCAAAGATGTTCACCTTGAAGAAACCCCTGTTACTGATTGTCCTTCTTGGGATCATCTCCTTATCTCTCTGTGAGCAAGAGAGAGCTGCCGATGAAGATGAGGGAAGCGAAATAAAAAGAGGTCTTTTCTCCAAATTTGCCGGGAAAGGGATTAAGGATTTGATCTTCAAAGGGGTCAAGCACATAGGCAAGGAAGTTGGCATGGATGTGATCAGAACTGGGATAGATGTTGCAGGTTGTAAAATTAAAGGTGAATGTTAAAACCTGAATTGAAAGTCATCTGATGTGGAATAAAATT…	566
TRINITY_DN0_c1_g1_i16	TRINITY_DN0_c1_g1_i16.p1	1.02337	MFTLKKSMLLLFFLGTISLSLCEQERAADEDEGNEIKRGLFSKFAGKGIKDLIFKGVKHIGKEVGMDVIRTGIDVAGCKIKGEC	84	esculentin-1-OG5	12	FSAP	1	esculentin-1	7	OG			ATGTTCACCTTGAAGAAATCCATGTTACTCCTTTTCTTTCTTGGAACCATCTCATTATCTCTCTGT	66	GAGCAAGAGAGAGCTGCCGATGAAGATGAGGGAAACGAAATAAAAAGA	48	GGGCTTTTCTCCAAATTTGCCGGGAAAGGGATTAAGGATTTGATCTTCAAAGGGGTCAAGCACATAGGCAAGGAAGTTGGCATGGATGTGATCAGAACTGGGATAGATGTTGCAGGTTGTAAAATTAAAGGTGAATGT	138		0	ATGTTCACCTTGAAGAAATCCATGTTACTCCTTTTCTTTCTTGGAACCATCTCATTATCTCTCTGTGAGCAAGAGAGAGCTGCCGATGAAGATGAGGGAAACGAAATAAAAAGAGGGCTTTTCTCCAAATTTGCCGGGAAAGGGATTAAGGATTTGATCTTCAAAGGGGTCAAGCACATAGGCAAGGAAGTTGGCATGGATGTGATCAGAACTGGGATAGATGTTGCAGGTTGTAAAATTAAAGGTGAATGTTAA	255	123-377	CTTTACTCAGCTTCTTTATCTTTTATTATATAAGCAAGCCCCGTTCTTTGTAGAGTAGACCTCCACTGAAGTCTTCCAGCTGTCCACATTCTCATCACCAACTGAACTACCCGATCCCGAAGATGTTCACCTTGAAGAAATCCATGTTACTCCTTTTCTTTCTTGGAACCATCTCATTATCTCTCTGTGAGCAAGAGAGAGCTGCCGATGAAGATGAGGGAAACGAAATAAAAAGAGGGCTTTTCTCCAAATTTGCCGGGAAAGGGATTAAGGATTTGATCTTCAAAGGGGTCAAGCACATAGGCAAGGAAGTTGGCATGGATGTGATCAGAACTGGGATAGATGTTGCAGGTTGTAAAATTAAAGGTGAATGTTAAAACCTGAATTGAAAGTCATCTG…	458
TRINITY_DN0_c1_g1_i18	TRINITY_DN0_c1_g1_i18.p1	2679.39	MFTLKKPLLLIVLLGIISLSLCEQERAADEDEGNEIKRGLFSKFAGKGIKDLIFKGVKHIGKEVGMDVIRTGIDVAGCKIKGEC	84	esculentin-1-OG5	12	FSAP	1	esculentin-1	7	OG			ATGTTCACCTTGAAGAAACCCCTGTTACTGATTGTCCTTCTTGGGATCATCTCCCTATCTCTCTGT	66	GAGCAAGAGAGAGCTGCCGATGAAGATGAGGGAAACGAAATAAAAAGA	48	GGGCTTTTCTCCAAATTTGCCGGGAAAGGGATTAAGGATTTGATCTTCAAAGGGGTCAAGCACATAGGCAAGGAAGTTGGCATGGATGTGATCAGAACTGGGATAGATGTTGCAGGTTGTAAAATTAAAGGTGAATGT	138		0	ATGTTCACCTTGAAGAAACCCCTGTTACTGATTGTCCTTCTTGGGATCATCTCCCTATCTCTCTGTGAGCAAGAGAGAGCTGCCGATGAAGATGAGGGAAACGAAATAAAAAGAGGGCTTTTCTCCAAATTTGCCGGGAAAGGGATTAAGGATTTGATCTTCAAAGGGGTCAAGCACATAGGCAAGGAAGTTGGCATGGATGTGATCAGAACTGGGATAGATGTTGCAGGTTGTAAAATTAAAGGTGAATGTTAA	255	123-377	CTTTACTCAGCTTCTTTATCTTTTATTATATAAGCAAGCCCCGTTCTTTGTAGAGTAGACCTCCACTGAAGTCTTCCAGCTGTCCACATTCTCATCACCAACTGAACTACCCGATCCCGAAGATGTTCACCTTGAAGAAACCCCTGTTACTGATTGTCCTTCTTGGGATCATCTCCCTATCTCTCTGTGAGCAAGAGAGAGCTGCCGATGAAGATGAGGGAAACGAAATAAAAAGAGGGCTTTTCTCCAAATTTGCCGGGAAAGGGATTAAGGATTTGATCTTCAAAGGGGTCAAGCACATAGGCAAGGAAGTTGGCATGGATGTGATCAGAACTGGGATAGATGTTGCAGGTTGTAAAATTAAAGGTGAATGTTAAAACCTGAATTGAAAGTCATCTG…	458
TRINITY_DN259_c0_g1_i1	TRINITY_DN259_c0_g1_i1.p1_ORF1	166.73	MFTLKKPLLLIVLLGIISLSQCEQERAADEDAGSEIKRGLFSKFAGKGVKNFLIKGGKHIGKEVGMDVIRTGIDVAGCKIKVEC	84	esculentin-1-OG12	13	FSAP	1	esculentin-1	7	OGP	C_AA068675.1	PV933854	ATGTTCACCTTGAAGAAACCCCTGTTACTGATTGTCCTTCTTGGGATCATCTCCTTATCCCAATGT	66	GAGCAAGAGAGAGCTGCCGATGAAGATGCGGGAAGCGAAATAAAAAGA	48	GGGCTTTTCTCCAAATTTGCCGGGAAAGGGGTTAAGAATTTCTTAATCAAAGGGGGCAAGCACATAGGCAAGGAAGTTGGCATGGATGTGATCAGAACTGGGATAGATGTTGCAGGTTGTAAAATTAAAGTTGAATGT	138		0	ATGTTCACCTTGAAGAAACCCCTGTTACTGATTGTCCTTCTTGGGATCATCTCCTTATCCCAATGTGAGCAAGAGAGAGCTGCCGATGAAGATGCGGGAAGCGAAATAAAAAGAGGGCTTTTCTCCAAATTTGCCGGGAAAGGGGTTAAGAATTTCTTAATCAAAGGGGGCAAGCACATAGGCAAGGAAGTTGGCATGGATGTGATCAGAACTGGGATAGATGTTGCAGGTTGTAAAATTAAAGTTGAATGTTAA	255	98-352	GGTCAAGCACATAGGCAAGGAAGCTGACGTGCGAACTGCAGGGAAATCTTCCAGCTGTGTACATCCCGGGCGCCGCCGGAACTACCCAAGACCAAAGATGTTCACCTTGAAGAAACCCCTGTTACTGATTGTCCTTCTTGGGATCATCTCCTTATCCCAATGTGAGCAAGAGAGAGCTGCCGATGAAGATGCGGGAAGCGAAATAAAAAGAGGGCTTTTCTCCAAATTTGCCGGGAAAGGGGTTAAGAATTTCTTAATCAAAGGGGGCAAGCACATAGGCAAGGAAGTTGGCATGGATGTGATCAGAACTGGGATAGATGTTGCAGGTTGTAAAATTAAAGTTGAATGTTAAAACCTGAATTGAAATTCATCTGATGTGGAATAAAATTCAGCTAAATG…	430
TRINITY_DN4249_c0_g1_i1	TRINITY_DN4249_c0_g1_i1.p2_ORF1	2105.21	MFTLKKPLLLIVLLGIISLALCEQERAADEDEGNEIKRGLFSKFSGKGIKNF	52	esculentin-1-OG13	14	FSAP	1	esculentin-1	7	OGP	C_AA068694.1	PV933855	ATGTTCACCTTGAAGAAACCCCTGTTACTGATTGTCCTTCTTGGGATCATCTCCTTAGCTCTCTGT	66	GAGCAAGAGAGAGCTGCCGATGAAGATGAGGGAAACGAAATAAAAAGA	48	GGGCTTTTCTCCAAATTTTCCGGGAAAGGGATTAAGAATTTC	42		0	ATGTTCACCTTGAAGAAACCCCTGTTACTGATTGTCCTTCTTGGGATCATCTCCTTAGCTCTCTGTGAGCAAGAGAGAGCTGCCGATGAAGATGAGGGAAACGAAATAAAAAGAGGGCTTTTCTCCAAATTTTCCGGGAAAGGGATTAAGAATTTCTGA	159	23-181	ACTGAACTACCCGAGCCCAAAGATGTTCACCTTGAAGAAACCCCTGTTACTGATTGTCCTTCTTGGGATCATCTCCTTAGCTCTCTGTGAGCAAGAGAGAGCTGCCGATGAAGATGAGGGAAACGAAATAAAAAGAGGGCTTTTCTCCAAATTTTCCGGGAAAGGGATTAAGAATTTCTGAATCAAAGGGGTCAAGCACATAGGCAAGGAAGTTGGGATGGATGTGATCAGAACTGGGATAGATGGTGCAGGTTGTAAAATTAAAGGTGAATGTTAAAGCCTGAATTGAAAGTCATCTGATGTGGAATAAAATTTAGCTAAATGATAAATGTATC	335
TRINITY_DN12856_c2_g1_i1	TRINITY_DN12856_c2_g1_i1.p1_ORF1	0.267977	MFTLKKPLILIVLLGIISLSLCEQERAADEDEGSEIKRGLFSKFAGKVIKDLLFKGVKHIGKEVGMDVIRTGIDVAGYKIKGDCSNLN	88	esculentin-1-OG14	15	FSAP	1	esculentin-1	7	OGP	C_AA068651.1	PV933856	ATGTTCACCTTGAAGAAACCCCTGATACTGATTGTCCTTCTTGGGATCATCTCCTTATCCCTCTGT	66	GAGCAAGAGAGAGCTGCCGACGAAGATGAGGGAAGCGAAATAAAAAGA	48	GGTCTTTTCTCCAAATTTGCCGGGAAAGTGATTAAGGATTTGCTCTTCAAAGGGGTCAAGCACATAGGCAAGGAAGTTGGCATGGATGTGATCAGAACTGGGATAGATGTTGCAGGTTATAAAATTAAAGGTGACTGTTCAAACCTGAAT	150		0	ATGTTCACCTTGAAGAAACCCCTGATACTGATTGTCCTTCTTGGGATCATCTCCTTATCCCTCTGTGAGCAAGAGAGAGCTGCCGACGAAGATGAGGGAAGCGAAATAAAAAGAGGTCTTTTCTCCAAATTTGCCGGGAAAGTGATTAAGGATTTGCTCTTCAAAGGGGTCAAGCACATAGGCAAGGAAGTTGGCATGGATGTGATCAGAACTGGGATAGATGTTGCAGGTTATAAAATTAAAGGTGACTGTTCAAACCTGAATTGA	267	22-288	CGGGACTACTCGAGCCCAAAGATGTTCACCTTGAAGAAACCCCTGATACTGATTGTCCTTCTTGGGATCATCTCCTTATCCCTCTGTGAGCAAGAGAGAGCTGCCGACGAAGATGAGGGAAGCGAAATAAAAAGAGGTCTTTTCTCCAAATTTGCCGGGAAAGTGATTAAGGATTTGCTCTTCAAAGGGGTCAAGCACATAGGCAAGGAAGTTGGCATGGATGTGATCAGAACTGGGATAGATGTTGCAGGTTATAAAATTAAAGGTGACTGTTCAAACCTGAATTGAAAGTCAACTGATGTGGAATCAAAATTAG	316
TRINITY_DN96_c0_g1_i2	TRINITY_DN96_c0_g1_i2.p1	23.0324	MFTLKKSLLLFFFLGTISLSLCEQERSADEDDGGEMKGEEAKRGIFAILKIATKLIGKTLAKAAGKAGTGLLACKAAKEC	80	esculentin-2-RA1	16	FSAP	1	esculentin-2	8	OD	C_AA068719.1	PV933920	ATGTTCACCTTGAAGAAATCCTTGTTACTCTTTTTCTTTCTTGGGACCATCTCCTTATCTCTCTGT	66	GAGCAAGAGAGATCTGCCGATGAAGACGATGGAGGGGAAATGAAAGGGGAAGAAGCGAAAAGA	63	GGCATTTTCGCAATACTTAAAATTGCAACCAAGTTGATTGGCAAGACTCTGGCCAAGGCAGCAGGCAAGGCTGGGACGGGACTTTTGGCTTGTAAAGCTGCCAAAGAATGT	111		0	ATGTTCACCTTGAAGAAATCCTTGTTACTCTTTTTCTTTCTTGGGACCATCTCCTTATCTCTCTGTGAGCAAGAGAGATCTGCCGATGAAGACGATGGAGGGGAAATGAAAGGGGAAGAAGCGAAAAGAGGCATTTTCGCAATACTTAAAATTGCAACCAAGTTGATTGGCAAGACTCTGGCCAAGGCAGCAGGCAAGGCTGGGACGGGACTTTTGGCTTGTAAAGCTGCCAAAGAATGTTAA	243	117-359	TCACAGAGAGATAAGGAGATGGTTCCAAGAAAGAAAAGGAGTAACATGGAAGACCTCCACTGAAATCTTTCAGCTGTCTACATTCTCAGCACCAACCAAACTACCCAAGCCCAAAGATGTTCACCTTGAAGAAATCCTTGTTACTCTTTTTCTTTCTTGGGACCATCTCCTTATCTCTCTGTGAGCAAGAGAGATCTGCCGATGAAGACGATGGAGGGGAAATGAAAGGGGAAGAAGCGAAAAGAGGCATTTTCGCAATACTTAAAATTGCAACCAAGTTGATTGGCAAGACTCTGGCCAAGGCAGCAGGCAAGGCTGGGACGGGACTTTTGGCTTGTAAAGCTGCCAAAGAATGTTAAAACATGAATTGGAAATCATCTGATGTGGAATATCATTTAG…	480
TRINITY_DN96_c0_g2_i2	TRINITY_DN96_c0_g2_i2.p1	142.48	MFTLKKSLLLLFFLGTISLSLCEQERAADEDDGGEMKGEEVKRGIFSILKIATKLIGKTLAKAAGKAGAELAACKAANQC	80	esculentin-2-OG8	17	FSAP	1	esculentin-2	8	OG			ATGTTCACCTTGAAGAAATCCCTGTTACTCCTTTTCTTTCTTGGGACCATATCCTTATCTCTCTGT	66	GAGCAAGAGAGAGCTGCCGATGAAGACGATGGAGGGGAAATGAAAGGGGAAGAAGTGAAAAGA	63	GGTATTTTCTCGATACTTAAAATTGCAACCAAGTTGATTGGCAAGACTCTGGCCAAGGCAGCAGGCAAGGCTGGGGCGGAACTTGCGGCTTGTAAAGCTGCCAATCAATGT	111		0	ATGTTCACCTTGAAGAAATCCCTGTTACTCCTTTTCTTTCTTGGGACCATATCCTTATCTCTCTGTGAGCAAGAGAGAGCTGCCGATGAAGACGATGGAGGGGAAATGAAAGGGGAAGAAGTGAAAAGAGGTATTTTCTCGATACTTAAAATTGCAACCAAGTTGATTGGCAAGACTCTGGCCAAGGCAGCAGGCAAGGCTGGGGCGGAACTTGCGGCTTGTAAAGCTGCCAATCAATGTTAA	243	117-359	TCACAGAGAGATAAGGAGATGGTTCCAAGAAAGAAAAGGAGTAACATGGAAGACCTCCACTGAAATCTTTCAGCTGTCTACATTCTCAGCACCAACCAAACTACCCAAGCCCAAAGATGTTCACCTTGAAGAAATCCCTGTTACTCCTTTTCTTTCTTGGGACCATATCCTTATCTCTCTGTGAGCAAGAGAGAGCTGCCGATGAAGACGATGGAGGGGAAATGAAAGGGGAAGAAGTGAAAAGAGGTATTTTCTCGATACTTAAAATTGCAACCAAGTTGATTGGCAAGACTCTGGCCAAGGCAGCAGGCAAGGCTGGGGCGGAACTTGCGGCTTGTAAAGCTGCCAATCAATGTTAAAACATGAATTGGAAATCATCTGATGTGGAATATCATTTAG…	480
TRINITY_DN0_c1_g1_i22	TRINITY_DN0_c1_g1_i22.p1	8324.24	MFTLNKSLLLLFFLGTISLSLCQEERAADEEDNGEVEEVKRGLFTLIKGAAKLIGKTVAKEAGKTGLELMACKITNQC	78	esculentin-2-OG10	18	FSAP	1	esculentin-2	8	OG			ATGTTCACCTTGAATAAATCCCTGTTACTCCTTTTCTTTCTTGGGACCATCTCCTTATCTCTCTGT	66	CAGGAAGAGAGAGCTGCCGATGAAGAAGATAATGGAGAAGTTGAAGAAGTGAAAAGA	57	GGTCTTTTCACGTTAATCAAAGGTGCAGCCAAGTTGATTGGCAAGACTGTGGCCAAAGAAGCAGGCAAGACTGGGCTTGAACTTATGGCTTGTAAAATTACCAACCAATGT	111		0	ATGTTCACCTTGAATAAATCCCTGTTACTCCTTTTCTTTCTTGGGACCATCTCCTTATCTCTCTGTCAGGAAGAGAGAGCTGCCGATGAAGAAGATAATGGAGAAGTTGAAGAAGTGAAAAGAGGTCTTTTCACGTTAATCAAAGGTGCAGCCAAGTTGATTGGCAAGACTGTGGCCAAAGAAGCAGGCAAGACTGGGCTTGAACTTATGGCTTGTAAAATTACCAACCAATGTTAA	237	130-366	TTTCTTCAAGGTGAACATCTTTGGGCTTGGGTAGTTCAGTTGGTGCTGAGAACGTAGACAGCTGGAAGACTTCAGTGAAGGTCTTCCAGCTGTCTACATTCTCAACACCAACTGAACTACAGCCCAAAGATGTTCACCTTGAATAAATCCCTGTTACTCCTTTTCTTTCTTGGGACCATCTCCTTATCTCTCTGTCAGGAAGAGAGAGCTGCCGATGAAGAAGATAATGGAGAAGTTGAAGAAGTGAAAAGAGGTCTTTTCACGTTAATCAAAGGTGCAGCCAAGTTGATTGGCAAGACTGTGGCCAAAGAAGCAGGCAAGACTGGGCTTGAACTTATGGCTTGTAAAATTACCAACCAATGTTAAAACATGAATTGGAAGTCATCTGATGTGGAATAT…	467
TRINITY_DN0_c1_g1_i7	TRINITY_DN0_c1_g1_i7.p1	0.375641	LLLLFFLGTISLSLCQEERAADEEDNGEVEEVKRGLFTLIKGAAKLIGKTVAKEAGKTGLELMACKITNQC	71	esculentin-2-OG10	18	FSAP	1	esculentin-2	8	OG			CTGTTACTCCTTTTCTTTCTTGGGACCATCTCCTTATCTCTCTGT	45	CAGGAAGAGAGAGCTGCCGATGAAGAAGATAATGGAGAAGTTGAAGAAGTGAAAAGA	57	GGTCTTTTCACGTTAATCAAAGGTGCAGCCAAGTTGATTGGCAAGACTGTGGCCAAAGAAGCAGGCAAGACTGGGCTTGAACTTATGGCTTGTAAAATTACCAACCAATGT	111		0	CTGTTACTCCTTTTCTTTCTTGGGACCATCTCCTTATCTCTCTGTCAGGAAGAGAGAGCTGCCGATGAAGAAGATAATGGAGAAGTTGAAGAAGTGAAAAGAGGTCTTTTCACGTTAATCAAAGGTGCAGCCAAGTTGATTGGCAAGACTGTGGCCAAAGAAGCAGGCAAGACTGGGCTTGAACTTATGGCTTGTAAAATTACCAACCAATGTTAA	216	1-216	CTGTTACTCCTTTTCTTTCTTGGGACCATCTCCTTATCTCTCTGTCAGGAAGAGAGAGCTGCCGATGAAGAAGATAATGGAGAAGTTGAAGAAGTGAAAAGAGGTCTTTTCACGTTAATCAAAGGTGCAGCCAAGTTGATTGGCAAGACTGTGGCCAAAGAAGCAGGCAAGACTGGGCTTGAACTTATGGCTTGTAAAATTACCAACCAATGTTAAAACATGAATTGGAAGTCATTTGATGTGGAATATCATTTAGCGAAATGCTAAATGTCTGATTAAAAAATAAAAATATTGCATGCAAAAAAAAAAAAAAAAAAAAAAA	322
TRINITY_DN2168_c4_g1_i1	TRINITY_DN2168_c4_g1_i1.p1_ORF1	6.82288	MLTMKKCMLVLFFRGTISLSLCQEERAADEEDNGEVEEVKRGLCTLIKGAAKLIGKTVAK	60	esculentin-2-OG17	19	FSAP	1	esculentin-2	8	OGP	C_AA068668.1	PV933881	ATGTTAACCATGAAGAAATGCATGTTAGTCCTTTTCTTTCGTGGGACCATCTCCTTGTCTCTCTGT	66	CAGGAAGAGAGAGCGGCCGATGAAGAAGATAATGGAGAAGTTGAAGAAGTGAAAAGA	57	GGTCTTTGCACGTTAATCAAAGGTGCAGCCAAGTTGATTGGCAAGACTGTGGCCAAA	57		0	ATGTTAACCATGAAGAAATGCATGTTAGTCCTTTTCTTTCGTGGGACCATCTCCTTGTCTCTCTGTCAGGAAGAGAGAGCGGCCGATGAAGAAGATAATGGAGAAGTTGAAGAAGTGAAAAGAGGTCTTTGCACGTTAATCAAAGGTGCAGCCAAGTTGATTGGCAAGACTGTGGCCAAATAA	183	28-210	CACCAACCGAACTACCCGAGCCCAAAGATGTTAACCATGAAGAAATGCATGTTAGTCCTTTTCTTTCGTGGGACCATCTCCTTGTCTCTCTGTCAGGAAGAGAGAGCGGCCGATGAAGAAGATAATGGAGAAGTTGAAGAAGTGAAAAGAGGTCTTTGCACGTTAATCAAAGGTGCAGCCAAGTTGATTGGCAAGACTGTGGCCAAATAAGCAGGCAAGACTGGGCTTGAACTTATGGCTTGTAAAATTACCAACCAATGTTAAAACATGAATTGGAAGCCAGTATCGG	289
TRINITY_DN49_c10_g1_i1	TRINITY_DN49_c10_g1_i1.p1	1.89486	SLLLLFFIGTISLSLFQEERAADEEDNGEVEELKRGLFTLIKGAAKLLGKTVAKEAGQTGLELMAFKITNQC	72	esculentin-2-OG18	20	FSAP	1	esculentin-2	8	OGP	C_AA068698.1	PV933882	TCCCTGTTACTCCTTTTCTTTATTGGGACCATCTCCTTATCTCTCTTTCAGGAAGAGAGAGCT	63	GCCGATGAAGAAGATAATGGAGAAGTTGAAGAATTGAAAAGA	42	GGTCTTTTCACGTTAATCAAAGGTGCAGCCAAGTTGCTTGGCAAGACTGTGGCCAAAGAAGCAGGCCAGACTGGGCTTGAACTTATGGCTTTTAAAATTACCAACCAATGT	111		0	TCCCTGTTACTCCTTTTCTTTATTGGGACCATCTCCTTATCTCTCTTTCAGGAAGAGAGAGCTGCCGATGAAGAAGATAATGGAGAAGTTGAAGAATTGAAAAGAGGTCTTTTCACGTTAATCAAAGGTGCAGCCAAGTTGCTTGGCAAGACTGTGGCCAAAGAAGCAGGCCAGACTGGGCTTGAACTTATGGCTTTTAAAATTACCAACCAATGTTAA	219	3-221	AATCCCTGTTACTCCTTTTCTTTATTGGGACCATCTCCTTATCTCTCTTTCAGGAAGAGAGAGCTGCCGATGAAGAAGATAATGGAGAAGTTGAAGAATTGAAAAGAGGTCTTTTCACGTTAATCAAAGGTGCAGCCAAGTTGCTTGGCAAGACTGTGGCCAAAGAAGCAGGCCAGACTGGGCTTGAACTTATGGCTTTTAAAATTACCAACCAATGTTAAAACATGAATTGGAAGTCATCTGGTGTGGAATATCATTTAGCTAAAT	267
TRINITY_DN96_c5_g1_i1	TRINITY_DN96_c5_g1_i1.p1	11.3281	LFFLGIVSLSLCQEERAADEEDNGEVEEVKRGLFTLIKGADKLIGKTVAKEAGKTGLELMACKITTQC	68	esculentin-2-OG19	21	FSAP	1	esculentin-2	8	OGP	C_AA068721.1	PV933883	CTTTTCTTTCTTGGGATCGTCTCCTTATCTCTCTGTCAGGAAGAGAGAGCT	51	GCCGATGAAGAAGATAATGGAGAAGTTGAAGAAGTGAAAAGA	42	GGTCTTTTCACGTTAATCAAAGGTGCAGACAAGTTGATTGGCAAGACTGTGGCAAAAGAAGCAGGCAAGACTGGGCTTGAACTTATGGCTTGTAAAATTACCACCCAATGT	111		0	CTTTTCTTTCTTGGGATCGTCTCCTTATCTCTCTGTCAGGAAGAGAGAGCTGCCGATGAAGAAGATAATGGAGAAGTTGAAGAAGTGAAAAGAGGTCTTTTCACGTTAATCAAAGGTGCAGACAAGTTGATTGGCAAGACTGTGGCAAAAGAAGCAGGCAAGACTGGGCTTGAACTTATGGCTTGTAAAATTACCACCCAATGTTAA	207	2-208	CCTTTTCTTTCTTGGGATCGTCTCCTTATCTCTCTGTCAGGAAGAGAGAGCTGCCGATGAAGAAGATAATGGAGAAGTTGAAGAAGTGAAAAGAGGTCTTTTCACGTTAATCAAAGGTGCAGACAAGTTGATTGGCAAGACTGTGGCAAAAGAAGCAGGCAAGACTGGGCTTGAACTTATGGCTTGTAAAATTACCACCCAATGTTAAAACATGAATTGGAAGTCATCTGGTGTGGAATATCATTTAGCTAAATGCTAAATGTCTTATAAAGAATAAAAATGTCGCATACACTGAAAA	298
TRINITY_DN96_c0_g1_i1	TRINITY_DN96_c0_g1_i1.p1	6.43626	MFTLKKSLLLLFFLGTISLSLCEQERSADEDDGGEMKGEEAKRGIFAILKIATKLIGKTLAKAAGKAGAELAACKAANQC	80	esculentin-2-OG20	22	FSAP	1	esculentin-2	8	OGP	C_AA068718.1	PV933884	ATGTTCACCTTGAAGAAATCCCTGTTACTCCTTTTCTTTCTTGGGACCATATCCTTATCTCTCTGT	66	GAGCAAGAGAGATCTGCCGATGAAGACGATGGAGGGGAAATGAAAGGGGAAGAAGCGAAAAGA	63	GGCATTTTCGCAATACTTAAAATTGCAACCAAGTTGATTGGCAAGACTCTGGCCAAGGCAGCAGGCAAGGCTGGGGCGGAACTTGCGGCTTGTAAAGCTGCCAATCAATGT	111		0	ATGTTCACCTTGAAGAAATCCCTGTTACTCCTTTTCTTTCTTGGGACCATATCCTTATCTCTCTGTGAGCAAGAGAGATCTGCCGATGAAGACGATGGAGGGGAAATGAAAGGGGAAGAAGCGAAAAGAGGCATTTTCGCAATACTTAAAATTGCAACCAAGTTGATTGGCAAGACTCTGGCCAAGGCAGCAGGCAAGGCTGGGGCGGAACTTGCGGCTTGTAAAGCTGCCAATCAATGTTAA	243	117-359	TCACAGAGAGATAAGGAGATGGTTCCAAGAAAGAAAAGGAGTAACATGGAAGACCTCCACTGAAATCTTTCAGCTGTCTACATTCTCAGCACCAACCAAACTACCCAAGCCCAAAGATGTTCACCTTGAAGAAATCCCTGTTACTCCTTTTCTTTCTTGGGACCATATCCTTATCTCTCTGTGAGCAAGAGAGATCTGCCGATGAAGACGATGGAGGGGAAATGAAAGGGGAAGAAGCGAAAAGAGGCATTTTCGCAATACTTAAAATTGCAACCAAGTTGATTGGCAAGACTCTGGCCAAGGCAGCAGGCAAGGCTGGGGCGGAACTTGCGGCTTGTAAAGCTGCCAATCAATGTTAAAACATGAATTGGAAATCATCTGATGTGGAATATCATTTAG…	480
TRINITY_DN96_c0_g2_i1	TRINITY_DN96_c0_g2_i1.p1	0.345568	MFTLKKSLLLFFFLGTISLSLCEQERAADEDDGGEMKGEEVKRGIFSILKIATKLIGKTLAKAAGKAGTGLLACKAAKEC	80	esculentin-2-OG21	23	FSAP	1	esculentin-2	8	ODP	C_AA068720.1	PV933885	ATGTTCACCTTGAAGAAATCCTTGTTACTCTTTTTCTTTCTTGGGACCATCTCCTTATCTCTCTGT	66	GAGCAAGAGAGAGCTGCCGATGAAGACGATGGAGGGGAAATGAAAGGGGAAGAAGTGAAAAGA	63	GGTATTTTCTCGATACTTAAAATTGCAACCAAGTTGATTGGCAAGACTCTGGCCAAGGCAGCAGGCAAGGCTGGGACGGGACTTTTGGCTTGTAAAGCTGCCAAAGAATGT	111		0	ATGTTCACCTTGAAGAAATCCTTGTTACTCTTTTTCTTTCTTGGGACCATCTCCTTATCTCTCTGTGAGCAAGAGAGAGCTGCCGATGAAGACGATGGAGGGGAAATGAAAGGGGAAGAAGTGAAAAGAGGTATTTTCTCGATACTTAAAATTGCAACCAAGTTGATTGGCAAGACTCTGGCCAAGGCAGCAGGCAAGGCTGGGACGGGACTTTTGGCTTGTAAAGCTGCCAAAGAATGTTAA	243	3-245	AGATGTTCACCTTGAAGAAATCCTTGTTACTCTTTTTCTTTCTTGGGACCATCTCCTTATCTCTCTGTGAGCAAGAGAGAGCTGCCGATGAAGACGATGGAGGGGAAATGAAAGGGGAAGAAGTGAAAAGAGGTATTTTCTCGATACTTAAAATTGCAACCAAGTTGATTGGCAAGACTCTGGCCAAGGCAGCAGGCAAGGCTGGGACGGGACTTTTGGCTTGTAAAGCTGCCAAAGAATGTTAAAACATGAATTGGAAATCATCTGATGTGGAATATCATTTAGCTAAGTGCTAAATGTCTAATAAAAAATAGCAATGTCACATAAAAAATTAAAAAAAAAAAAATTTAAAAAGAACTACTGAAC	366
TRINITY_DN77_c0_g1_i1	TRINITY_DN77_c0_g1_i1.p1_ORF1	73.6147	MFTLKKSMLLLCFLGTISLSLCEQERNAEEEERREEEVAKMEEITRGLLSGILGAGKHIVCGLSGLC	67	nigrocin-2GRa	24	FSAP	1	nigrocin	9	OG			ATGTTCACCTTGAAGAAATCCATGTTACTCCTTTGCTTTCTTGGAACCATCTCATTATCTCTCTGT	66	GAGCAAGAGAGAAATGCCGAGGAGGAAGAAAGAAGAGAGGAAGAAGTTGCTAAAATGGAAGAGATAACACGC	72	GGTCTTTTAAGTGGCATCCTCGGTGCGGGGAAGCATATAGTCTGTGGACTTAGCGGGCTGTGC	63		0	ATGTTCACCTTGAAGAAATCCATGTTACTCCTTTGCTTTCTTGGAACCATCTCATTATCTCTCTGTGAGCAAGAGAGAAATGCCGAGGAGGAAGAAAGAAGAGAGGAAGAAGTTGCTAAAATGGAAGAGATAACACGCGGTCTTTTAAGTGGCATCCTCGGTGCGGGGAAGCATATAGTCTGTGGACTTAGCGGGCTGTGCTAA	204	77-280	GCGGGCTGGCAGACCTCCACTGAAATCTTTCAGCTGTCTACATTGTCAGCACCAACTGAACCACCCGAGCCGAAAGATGTTCACCTTGAAGAAATCCATGTTACTCCTTTGCTTTCTTGGAACCATCTCATTATCTCTCTGTGAGCAAGAGAGAAATGCCGAGGAGGAAGAAAGAAGAGAGGAAGAAGTTGCTAAAATGGAAGAGATAACACGCGGTCTTTTAAGTGGCATCCTCGGTGCGGGGAAGCATATAGTCTGTGGACTTAGCGGGCTGTGCTAAAGCTT	285
TRINITY_DN1399_c0_g1_i1	TRINITY_DN1399_c0_g1_i1.p1_ORF1	45.7432	MFTLKKSLFLLFFLGTINLSLWQDETNAEEERRDEEVAKMEEIKRGLLSGILGAGKHIVCGLSGLC	66	nigrocin-2GRa	24	FSAP	1	nigrocin	9	OG			ATGTTCACCTTGAAGAAATCCCTGTTCCTCCTTTTCTTCCTTGGGACCATCAACTTATCTCTCTGGCAGGATGAGACAAATGCC	84	GAAGAAGAAAGAAGAGATGAAGAAGTTGCTAAAATGGAAGAGATAAAACGC	51	GGGCTTTTAAGTGGCATCCTCGGTGCGGGTAAGCATATAGTATGTGGACTTAGCGGGCTGTGC	63		0	ATGTTCACCTTGAAGAAATCCCTGTTCCTCCTTTTCTTCCTTGGGACCATCAACTTATCTCTCTGGCAGGATGAGACAAATGCCGAAGAAGAAAGAAGAGATGAAGAAGTTGCTAAAATGGAAGAGATAAAACGCGGGCTTTTAAGTGGCATCCTCGGTGCGGGTAAGCATATAGTATGTGGACTTAGCGGGCTGTGCTAA	201	31-231	AAGCACCAGCTGAACTACCCGAGCACAAAGATGTTCACCTTGAAGAAATCCCTGTTCCTCCTTTTCTTCCTTGGGACCATCAACTTATCTCTCTGGCAGGATGAGACAAATGCCGAAGAAGAAAGAAGAGATGAAGAAGTTGCTAAAATGGAAGAGATAAAACGCGGGCTTTTAAGTGGCATCCTCGGTGCGGGTAAGCATATAGTATGTGGACTTAGCGGGCTGTGCTAAAGCTTGAATC	241
TRINITY_DN49_c0_g1_i1	TRINITY_DN49_c0_g1_i1.p1_ORF1	5787.58	MFTLKKSLLLLFFLGTINLSLCQDETNAEEERRDEEVAKMEEIKRGLFGKILGVGKKVLCGLSGMC	66	nigrocin-2GRb	25	FSAP	1	nigrocin	9	OG			ATGTTCACCTTGAAGAAATCCCTGTTACTCCTTTTCTTTCTTGGGACCATCAACTTATCTCTCTGT	66	CAGGATGAGACAAATGCCGAAGAAGAAAGAAGAGATGAAGAAGTTGCTAAAATGGAAGAGATAAAACGT	69	GGTCTTTTCGGTAAAATCCTCGGTGTGGGGAAGAAAGTACTATGTGGACTTAGCGGGATGTGC	63		0	ATGTTCACCTTGAAGAAATCCCTGTTACTCCTTTTCTTTCTTGGGACCATCAACTTATCTCTCTGTCAGGATGAGACAAATGCCGAAGAAGAAAGAAGAGATGAAGAAGTTGCTAAAATGGAAGAGATAAAACGTGGTCTTTTCGGTAAAATCCTCGGTGTGGGGAAGAAAGTACTATGTGGACTTAGCGGGATGTGCTAA	201	109-309	ACAGTCTGGGGTTTTAGACCAACGAAGCCAAAACCAAAACCGAGACCTCCACTGAAGTCTTCCAGCTGTTTACATTCTCAGCACCAACTGAACTACCTGAGCCCAAAGATGTTCACCTTGAAGAAATCCCTGTTACTCCTTTTCTTTCTTGGGACCATCAACTTATCTCTCTGTCAGGATGAGACAAATGCCGAAGAAGAAAGAAGAGATGAAGAAGTTGCTAAAATGGAAGAGATAAAACGTGGTCTTTTCGGTAAAATCCTCGGTGTGGGGAAGAAAGTACTATGTGGACTTAGCGGGATGTGCTAAAGCTTGAATCGGAAATCATTTGATGTGGAATATCATTTAGCTAAATGCTAAATGTCTTATAAATAATAAACATGTCGCATACACTGAAAA…	405
TRINITY_DN0_c1_g1_i17	TRINITY_DN0_c1_g1_i17.p1	15121.1	MFTLKKSMLLLFFLGTISLSLCEQERNADEEERRDEEVAKMEEIKRGLLSGILGAGKNIVCGLSGLC	67	nigrocin-2GRc	26	FSAP	1	nigrocin	9	OG			ATGTTCACCTTGAAGAAATCCATGTTACTCCTTTTCTTTCTTGGAACCATCTCATTATCTCTCTGT	66	GAGCAAGAGAGAAATGCCGATGAGGAAGAAAGAAGAGATGAAGAAGTTGCTAAAATGGAAGAGATAAAACGC	72	GGTCTTTTAAGTGGCATCCTCGGTGCGGGGAAGAACATAGTATGTGGACTTAGCGGGCTGTGC	63		0	ATGTTCACCTTGAAGAAATCCATGTTACTCCTTTTCTTTCTTGGAACCATCTCATTATCTCTCTGTGAGCAAGAGAGAAATGCCGATGAGGAAGAAAGAAGAGATGAAGAAGTTGCTAAAATGGAAGAGATAAAACGCGGTCTTTTAAGTGGCATCCTCGGTGCGGGGAAGAACATAGTATGTGGACTTAGCGGGCTGTGCTAA	204	123-326	CTTTACTCAGCTTCTTTATCTTTTATTATATAAGCAAGCCCCGTTCTTTGTAGAGTAGACCTCCACTGAAGTCTTCCAGCTGTCCACATTCTCATCACCAACTGAACTACCCGATCCCGAAGATGTTCACCTTGAAGAAATCCATGTTACTCCTTTTCTTTCTTGGAACCATCTCATTATCTCTCTGTGAGCAAGAGAGAAATGCCGATGAGGAAGAAAGAAGAGATGAAGAAGTTGCTAAAATGGAAGAGATAAAACGCGGTCTTTTAAGTGGCATCCTCGGTGCGGGGAAGAACATAGTATGTGGACTTAGCGGGCTGTGCTAAAGCTTGAATCGGAAATCATCTGATGTGGAATATCATTTAGCTAAATGCTAAATGTCTGATAAAAAAATAAAAA…	427
TRINITY_DN0_c1_g1_i3	TRINITY_DN0_c1_g1_i3.p1	1.16558	MFTLKKPLLLIVLLGIISLSLCEQERNADEEERRDEEVAKMEEIKRGLLSGILGAGKNIVCGLSGLC	67	nigrocin-2GRc	26	FSAP	1	nigrocin	9	OG			ATGTTCACCTTGAAGAAACCCCTGTTACTGATTGTCCTTCTTGGGATCATCTCCTTATCTCTCTGT	66	GAGCAAGAGAGAAATGCCGATGAGGAAGAAAGAAGAGATGAAGAAGTTGCTAAAATGGAAGAGATAAAACGC	72	GGTCTTTTAAGTGGCATCCTCGGTGCGGGGAAGAACATAGTATGTGGACTTAGCGGGCTGTGC	63		0	ATGTTCACCTTGAAGAAACCCCTGTTACTGATTGTCCTTCTTGGGATCATCTCCTTATCTCTCTGTGAGCAAGAGAGAAATGCCGATGAGGAAGAAAGAAGAGATGAAGAAGTTGCTAAAATGGAAGAGATAAAACGCGGTCTTTTAAGTGGCATCCTCGGTGCGGGGAAGAACATAGTATGTGGACTTAGCGGGCTGTGCTAA	204	123-326	CTTTACTCAGCTTCTTTATCTTTTATTATATAAGCAAGCCCCGTTCTTTGTAGAGTAGACCTCCACTGAAGTCTTCCAGCTGTCCACATTCTCATCACCAACTGAACTACCCGATCCCGAAGATGTTCACCTTGAAGAAACCCCTGTTACTGATTGTCCTTCTTGGGATCATCTCCTTATCTCTCTGTGAGCAAGAGAGAAATGCCGATGAGGAAGAAAGAAGAGATGAAGAAGTTGCTAAAATGGAAGAGATAAAACGCGGTCTTTTAAGTGGCATCCTCGGTGCGGGGAAGAACATAGTATGTGGACTTAGCGGGCTGTGCTAAAGCTTGAATCGGAAATCATCTGATGTGGAATATCATTTAGCTAAATGCTAAATGTCTGATAAAAAAATAAAAA…	427
TRINITY_DN0_c1_g1_i2	TRINITY_DN0_c1_g1_i2.p1	21601.7	MFTLKKSLLLLFFLGTINLSLCQDETNAEEERRDEEVAKMEEIKRGLLSGILGAGKNIVCGLSGLC	66	nigrocin-2GRc	26	FSAP	1	nigrocin	9	OG			ATGTTCACCTTGAAGAAATCCCTGTTACTCCTTTTCTTCCTTGGGACCATCAACTTATCTCTCTGT	66	CAGGATGAGACAAATGCCGAAGAAGAAAGAAGAGATGAAGAAGTTGCTAAAATGGAAGAGATAAAACGC	69	GGTCTTTTAAGTGGCATCCTCGGTGCGGGGAAGAACATAGTATGTGGACTTAGCGGGCTGTGC	63		0	ATGTTCACCTTGAAGAAATCCCTGTTACTCCTTTTCTTCCTTGGGACCATCAACTTATCTCTCTGTCAGGATGAGACAAATGCCGAAGAAGAAAGAAGAGATGAAGAAGTTGCTAAAATGGAAGAGATAAAACGCGGTCTTTTAAGTGGCATCCTCGGTGCGGGGAAGAACATAGTATGTGGACTTAGCGGGCTGTGCTAA	201	123-323	CTTTACTCAGCTTCTTTATCTTTTATTATATAAGCAAGCCCCGTTCTTTGTAGAGTAGACCTCCACTGAAGTCTTCCAGCTGTCCACATTCTCATCACCAACTGAACTACCCGATCCCGAAGATGTTCACCTTGAAGAAATCCCTGTTACTCCTTTTCTTCCTTGGGACCATCAACTTATCTCTCTGTCAGGATGAGACAAATGCCGAAGAAGAAAGAAGAGATGAAGAAGTTGCTAAAATGGAAGAGATAAAACGCGGTCTTTTAAGTGGCATCCTCGGTGCGGGGAAGAACATAGTATGTGGACTTAGCGGGCTGTGCTAAAGCTTGAATCGGAAATCATCTGATGTGGAATATCATTTAGCTAAATGCTAAATGTCTGATAAAAAAATAAAAATAT…	424
TRINITY_DN9643_c0_g1_i4	TRINITY_DN9643_c0_g1_i4.p5	2.46608	MFTMKKSLLLLFFLGTINLSICQDETNAEEERRDEEVAKMEEIKRCLLSGILGAGKHIVCGLSGLC	66	nigrocin-OG32	27	FSAP	1	nigrocin	9	OGP	C_AA068717.1	PV933857	ATGTTCACCATGAAGAAATCCCTGTTACTCCTTTTTTTCCTTGGGACCATCAACTTATCTATCTGT	66	CAGGATGAGACAAATGCCGAAGAAGAAAGAAGAGATGAAGAAGTGGCTAAAATGGAAGAGATAAAACGC	69	TGTCTTTTAAGTGGCATCCTCGGTGCGGGGAAGCATATAGTATGTGGACTGAGCGGGCTGTGC	63		0	ATGTTCACCATGAAGAAATCCCTGTTACTCCTTTTTTTCCTTGGGACCATCAACTTATCTATCTGTCAGGATGAGACAAATGCCGAAGAAGAAAGAAGAGATGAAGAAGTGGCTAAAATGGAAGAGATAAAACGCTGTCTTTTAAGTGGCATCCTCGGTGCGGGGAAGCATATAGTATGTGGACTGAGCGGGCTGTGCTAA	201	1773-1973	CAATGGCACAGCAGGGAGGATTCCCCCATCTGCCTCTAATGTGTGGATGGGGGAGTTGGTTCAGTTTTTGTCGTTGAGCCAGCGCCGTGTATGGCCAAGGTTTAGTTATCAGTAGACGCACCAAATCATTCCCTTCTTTTTACCTGTGGGAGAATCCGCACTGAGAGCTCTCCAATGGACAACACAGTAAAGTAACTGAAAAATGAATTAGGGTGCAAAATAAGCTTTCACAATAGCAGACAGATTTTGATGTCAGAATCCCGTCATATAAGTAACTGGCGGCTGAGTCAGCATCAGTTTTCGGTGGACTGAACCAGTTAAGCAGCTAGTCTGGGCCATTAACTGAATATGTCATGCAGCAAGGAAAGGAATAGAGATGTCTGCTTTTGTAAACTGTTA…	2019
TRINITY_DN4414_c6_g1_i1	TRINITY_DN4414_c6_g1_i1.p1_ORF2	5.32576	MFPLKKSLLLLFFLGTINLSLCQDDTNAEEERRDEEVAKMEEIKRGLLSGILGAGKHIICGLSGVC	66	nigrocin-OG33	28	FSAP	1	nigrocin	9	OGP	C_AA068695.1	PV933858	ATGTTCCCCTTGAAGAAATCCCTGTTACTCCTTTTCTTCCTTGGGACCATTAACTTATCTCTCTGT	66	CAGGATGATACAAATGCCGAAGAAGAAAGAAGAGATGAAGAAGTTGCTAAAATGGAAGAGATAAAACGT	69	GGTCTTTTAAGTGGCATCCTCGGTGCGGGGAAGCATATAATATGTGGACTGAGTGGGGTGTGC	63		0	ATGTTCCCCTTGAAGAAATCCCTGTTACTCCTTTTCTTCCTTGGGACCATTAACTTATCTCTCTGTCAGGATGATACAAATGCCGAAGAAGAAAGAAGAGATGAAGAAGTTGCTAAAATGGAAGAGATAAAACGTGGTCTTTTAAGTGGCATCCTCGGTGCGGGGAAGCATATAATATGTGGACTGAGTGGGGTGTGCTGA	201	33-233	TTCAGCCCCCACTGAAATACTGGGGCCCAATGATGTTCCCCTTGAAGAAATCCCTGTTACTCCTTTTCTTCCTTGGGACCATTAACTTATCTCTCTGTCAGGATGATACAAATGCCGAAGAAGAAAGAAGAGATGAAGAAGTTGCTAAAATGGAAGAGATAAAACGTGGTCTTTTAAGTGGCATCCTCGGTGCGGGGAAGCATATAATATGTGGACTGAGTGGGGTGTGCTGAAGCTTGGATCGGAAATCAGGTGATGTGGAATATCATGTAGCTAGATGCTAAATGTGTTATAAATGATAAAGATGTCGC	311
TRINITY_DN16_c2_g1_i1	TRINITY_DN16_c2_g1_i1.p1_ORF1	5.88205	MLSLKKSLLHLFFLGTINLSLCQDETNAEEERRDEAAAKIEEIPRRLLSGILGTGKHIVCGLSGLC	66	nigrocin-OG34	29	FSAP	1	nigrocin	9	OGP	C_AA068661.1	PV933859	ATGTTATCGTTGAAGAAATCCCTGTTACACCTTTTCTTCCTTGGGACCATCAACTTATCCCTCTGT	66	CAGGATGAGACAAATGCCGAAGAAGAAAGAAGAGATGAAGCAGCTGCAAAAATCGAAGAGATACCCCGCCGG	72	CTTTTAAGTGGCATCCTCGGTACGGGGAAGCATATAGTATGTGGACTTAGCGGGCTGTGC	60		0	ATGTTATCGTTGAAGAAATCCCTGTTACACCTTTTCTTCCTTGGGACCATCAACTTATCCCTCTGTCAGGATGAGACAAATGCCGAAGAAGAAAGAAGAGATGAAGCAGCTGCAAAAATCGAAGAGATACCCCGCCGGCTTTTAAGTGGCATCCTCGGTACGGGGAAGCATATAGTATGTGGACTTAGCGGGCTGTGCTAA	201	33-233	CCCAGAACCAACTGAACCACCAGAGCCCACAGATGTTATCGTTGAAGAAATCCCTGTTACACCTTTTCTTCCTTGGGACCATCAACTTATCCCTCTGTCAGGATGAGACAAATGCCGAAGAAGAAAGAAGAGATGAAGCAGCTGCAAAAATCGAAGAGATACCCCGCCGGCTTTTAAGTGGCATCCTCGGTACGGGGAAGCATATAGTATGTGGACTTAGCGGGCTGTGCTAAAGCTTGAAGCGGAAATCATCTGATGTGGAATATCATTTAGCTAAATGCTAAATGTCTTATA	294
TRINITY_DN11504_c0_g1_i1	TRINITY_DN11504_c0_g1_i1.p1_ORF1	4.77682	MFTLKKSLLLLFFLGTINLSLCQYETNAEEERRDEEVAKMEEIKRGLLRGILGAGKTILCELSRMC	66	nigrocin-OG35	30	FSAP	1	nigrocin	9	OGP	C_AA068647.1	PV933860	ATGTTCACCTTGAAGAAATCCCTGTTACTCCTTTTCTTCCTTGGTACCATCAACTTATCTCTCTGT	66	CAGTATGAGACAAATGCCGAAGAAGAAAGAAGAGATGAAGAAGTTGCTAAAATGGAAGAGATAAAACGC	69	GGTCTTTTACGTGGCATCCTCGGTGCGGGGAAGACAATACTATGTGAACTTAGCCGGATGTGC	63		0	ATGTTCACCTTGAAGAAATCCCTGTTACTCCTTTTCTTCCTTGGTACCATCAACTTATCTCTCTGTCAGTATGAGACAAATGCCGAAGAAGAAAGAAGAGATGAAGAAGTTGCTAAAATGGAAGAGATAAAACGCGGTCTTTTACGTGGCATCCTCGGTGCGGGGAAGACAATACTATGTGAACTTAGCCGGATGTGCTAA	201	16-216	TACCCGAGCCCAAAGATGTTCACCTTGAAGAAATCCCTGTTACTCCTTTTCTTCCTTGGTACCATCAACTTATCTCTCTGTCAGTATGAGACAAATGCCGAAGAAGAAAGAAGAGATGAAGAAGTTGCTAAAATGGAAGAGATAAAACGCGGTCTTTTACGTGGCATCCTCGGTGCGGGGAAGACAATACTATGTGAACTTAGCCGGATGTGCTAAAACTTCTATCTTAAATCATCTGATGTGGAATATCATGTAGCTAAATTCTAAATTTCT	273
TRINITY_DN7347_c0_g1_i1	TRINITY_DN7347_c0_g1_i1.p1_ORF1	4881.09	MFTLKKSLLLLFFLGTISLSLCEEERDADEEGSEENGSEAKVEDIKRRVFKCYKPDSRGFQVCE	64	odorranain-A8	31	FSAP	1	odorranain-A	10	OG			ATGTTCACCTTGAAGAAATCCCTGTTACTCCTTTTCTTTCTTGGGACCATCTCCTTATCTCTCTGT	66	GAGGAAGAGAGAGATGCTGATGAAGAAGGAAGTGAAGAAAATGGATCGGAAGCTAAAGTTGAAGACATAAAAAGAAGG	78	GTCTTTAAATGCTATAAGCCTGACAGTCGAGGGTTTCAAGTTTGTGAA	48		0	ATGTTCACCTTGAAGAAATCCCTGTTACTCCTTTTCTTTCTTGGGACCATCTCCTTATCTCTCTGTGAGGAAGAGAGAGATGCTGATGAAGAAGGAAGTGAAGAAAATGGATCGGAAGCTAAAGTTGAAGACATAAAAAGAAGGGTCTTTAAATGCTATAAGCCTGACAGTCGAGGGTTTCAAGTTTGTGAATAA	195	78-272	GACATAAAAAGAAACAGGCCAGACCTCCACTGAAGTTCTCCAGCTGTCAACATTCTCATCACCAACTGAACTACCCGATGTTCACCTTGAAGAAATCCCTGTTACTCCTTTTCTTTCTTGGGACCATCTCCTTATCTCTCTGTGAGGAAGAGAGAGATGCTGATGAAGAAGGAAGTGAAGAAAATGGATCGGAAGCTAAAGTTGAAGACATAAAAAGAAGGGTCTTTAAATGCTATAAGCCTGACAGTCGAGGGTTTCAAGTTTGTGAATAAGATAAATCTTGAATTGGAAATCATCTGATGTGGAATATTATTTAGCTGAATGCTCAACAGATGTCTAATAAAAAAATAAAAAAACATCACACATAAAA	370
TRINITY_DN25_c1_g1_i1	TRINITY_DN25_c1_g1_i1.p1_ORF1	7555.43	MFTLKKSLLLLFFLGTISLSLCEQERDADEEEGSENGAEDIKLNRVVKCSYRPGSPDSRCN	61	odorranain-A9	32	FSAP	1	odorranain-A	10	OGP	C_AA068677.1	PV933861	ATGTTCACCTTGAAGAAATCCCTGTTACTCCTTTTCTTTCTTGGGACCATCTCCTTATCTCTCTGT	66	GAGCAAGAGAGAGATGCTGATGAAGAAGAAGGAAGTGAAAATGGAGCGGAAGACATAAAATTAAACAGG	69	GTCGTTAAATGCTCCTATCGACCAGGGTCGCCTGACTCCCGATGTAAT	48		0	ATGTTCACCTTGAAGAAATCCCTGTTACTCCTTTTCTTTCTTGGGACCATCTCCTTATCTCTCTGTGAGCAAGAGAGAGATGCTGATGAAGAAGAAGGAAGTGAAAATGGAGCGGAAGACATAAAATTAAACAGGGTCGTTAAATGCTCCTATCGACCAGGGTCGCCTGACTCCCGATGTAATTAA	186	6-191	CAAAGATGTTCACCTTGAAGAAATCCCTGTTACTCCTTTTCTTTCTTGGGACCATCTCCTTATCTCTCTGTGAGCAAGAGAGAGATGCTGATGAAGAAGAAGGAAGTGAAAATGGAGCGGAAGACATAAAATTAAACAGGGTCGTTAAATGCTCCTATCGACCAGGGTCGCCTGACTCCCGATGTAATTAAGATAAATCTTGAATTGGAAATCATCTGATGTGGAATATTATTTAGCTGAATGCTCAACAGATGTCTAATAAAAAATAAAATACATCACACATAAAAAAAAAAAAAAATCACCATCACCTTAGTCACCTGTAAACTAA	328
TRINITY_DN25595_c0_g1_i1	TRINITY_DN25595_c0_g1_i1.p1	3.06844	MFTMTKSLLLLFFLGTISLSLCEQERDADEEEGSEDGAEDIKLNRVVKCSYLPGSPDSRCN	61	odorranain-A10	33	FSAP	1	odorranain-A	10	OGP	C_AA068674.1	PV933862	ATGTTCACCATGACGAAATCCCTGTTACTGCTTTTCTTTCTTGGGACCATCTCCTTATCTCTCTGT	66	GAGCAAGAGAGAGATGCTGATGAAGAAGAAGGAAGTGAAGATGGAGCGGAAGACATAAAATTGAACAGG	69	GTCGTTAAATGCTCCTATCTACCAGGGTCGCCTGACTCCCGATGTAAT	48		0	ATGTTCACCATGACGAAATCCCTGTTACTGCTTTTCTTTCTTGGGACCATCTCCTTATCTCTCTGTGAGCAAGAGAGAGATGCTGATGAAGAAGAAGGAAGTGAAGATGGAGCGGAAGACATAAAATTGAACAGGGTCGTTAAATGCTCCTATCTACCAGGGTCGCCTGACTCCCGATGTAATTAA	186	161-346	TTCATATTCAGCATTTGCTTCCTCTAGCTGTCTACATTCTCAGCACCAACTGAACTACCCGCGACTTCCTTTTCCCTTTCCTGAGTGACAACATCCCTAAAGAGGAGATCCAGCCACTGTGGCAACAAGGCGCTTTATTGTCTACTATCCGAGCCCAAAGATGTTCACCATGACGAAATCCCTGTTACTGCTTTTCTTTCTTGGGACCATCTCCTTATCTCTCTGTGAGCAAGAGAGAGATGCTGATGAAGAAGAAGGAAGTGAAGATGGAGCGGAAGACATAAAATTGAACAGGGTCGTTAAATGCTCCTATCTACCAGGGTCGCCTGACTCCCGATGTAATTAAGATAAATCTTGAATTGGAAATAATCTGCTGTGGAATATTCTTTAG	391
TRINITY_DN6115_c1_g1_i1	TRINITY_DN6115_c1_g1_i1.p1_ORF1	2480.28	MFTMKKSLLLLFFLGTISLSLCAPERAADEEEGSENGAEDIKLNRVVTCSYRPGSPVSRCN	61	odorranain-A11	34	FSAP	1	odorranain-A	10	OGP	C_AA068705.1	PV933863	ATGTTCACCATGAAGAAATCCCTGTTACTCCTTTTCTTTCTTGGGACCATCTCCTTATCTCTCTGT	66	GCGCCAGAGAGAGCTGCTGATGAAGAAGAAGGAAGTGAAAATGGAGCGGAAGACATAAAATTAAACAGG	69	GTCGTTACATGCTCCTATCGACCAGGGTCGCCTGTCTCCCGATGTAAT	48		0	ATGTTCACCATGAAGAAATCCCTGTTACTCCTTTTCTTTCTTGGGACCATCTCCTTATCTCTCTGTGCGCCAGAGAGAGCTGCTGATGAAGAAGAAGGAAGTGAAAATGGAGCGGAAGACATAAAATTAAACAGGGTCGTTACATGCTCCTATCGACCAGGGTCGCCTGTCTCCCGATGTAATTAA	186	33-218	CTCAGCACCAACTGAACTACCCGAGCCCAAAGATGTTCACCATGAAGAAATCCCTGTTACTCCTTTTCTTTCTTGGGACCATCTCCTTATCTCTCTGTGCGCCAGAGAGAGCTGCTGATGAAGAAGAAGGAAGTGAAAATGGAGCGGAAGACATAAAATTAAACAGGGTCGTTACATGCTCCTATCGACCAGGGTCGCCTGTCTCCCGATGTAATTAAGATAAATCTTGAATTGGAAATCATCTGATGTCGAATATTATTTAGCTGAATGCTCAAGGGATGTCTAATAAAGAAATAAAAAAAC	303
TRINITY_DN11239_c0_g1_i2	TRINITY_DN11239_c0_g1_i2.p1_ORF1	7499.56	MFTLKKPLLLLFFLGIVSLSVCGQERDADEEDGGEVTGEEVKRAALKGCWTKSIPPKPCFGKR	63	odorranain-B1	35	FSAP	1	odorranain-B	11	OG			ATGTTCACCTTGAAGAAACCCCTGTTACTCCTTTTCTTTCTTGGGATCGTCTCCTTATCTGTCTGTGGT	69	CAAGAGAGAGATGCCGATGAAGAAGATGGAGGGGAAGTTACAGGGGAAGAAGTAAAAAGA	60	GCTGCGCTCAAAGGGTGCTGGACCAAGAGTATACCACCAAAGCCGTGTTTTGGAAAAAGA	60		0	ATGTTCACCTTGAAGAAACCCCTGTTACTCCTTTTCTTTCTTGGGATCGTCTCCTTATCTGTCTGTGGTCAAGAGAGAGATGCCGATGAAGAAGATGGAGGGGAAGTTACAGGGGAAGAAGTAAAAAGAGCTGCGCTCAAAGGGTGCTGGACCAAGAGTATACCACCAAAGCCGTGTTTTGGAAAAAGATAA	192	52-243	GTCTCCAGCTGTCTACACTCTCAGCACCAACTGAACTACCCGAGCCCAAAAATGTTCACCTTGAAGAAACCCCTGTTACTCCTTTTCTTTCTTGGGATCGTCTCCTTATCTGTCTGTGGTCAAGAGAGAGATGCCGATGAAGAAGATGGAGGGGAAGTTACAGGGGAAGAAGTAAAAAGAGCTGCGCTCAAAGGGTGCTGGACCAAGAGTATACCACCAAAGCCGTGTTTTGGAAAAAGATAAAACTTGAAATGGAAACCATCTGATGTGGAATATCATTTAGCTAAATGCTAAATGTCTGATAAAAAATAAAATGTATTGCAC	324
TRINITY_DN0_c174_g1_i1	TRINITY_DN0_c174_g1_i1.p1	1231.39	LLLFFLGIVSLSVCDQERDADEEDGGEVTGEEVKRAALKGCWTKSIPPKPCFGKR	55	odorranain-B1	35	FSAP	1	odorranain-B	11	OG			TTACTCCTTTTCTTTCTTGGGATCGTCTCCTTATCTGTCTGT	42	GATCAAGAGAGAGATGCCGATGAAGAAGATGGAGGGGAAGTTACAGGGGAAGAAGTAAAAAGA	63	GCTGCACTCAAAGGGTGCTGGACCAAGAGTATACCACCAAAGCCTTGTTTTGGAAAAAGA	60		0	TTACTCCTTTTCTTTCTTGGGATCGTCTCCTTATCTGTCTGTGATCAAGAGAGAGATGCCGATGAAGAAGATGGAGGGGAAGTTACAGGGGAAGAAGTAAAAAGAGCTGCACTCAAAGGGTGCTGGACCAAGAGTATACCACCAAAGCCTTGTTTTGGAAAAAGATAA	168	3-170	TGTTACTCCTTTTCTTTCTTGGGATCGTCTCCTTATCTGTCTGTGATCAAGAGAGAGATGCCGATGAAGAAGATGGAGGGGAAGTTACAGGGGAAGAAGTAAAAAGAGCTGCACTCAAAGGGTGCTGGACCAAGAGTATACCACCAAAGCCTTGTTTTGGAAAAAGATAAAACTTGAAATGGAAATCATCTGATGTGGAATAT	203
TRINITY_DN79_c1_g3_i1	TRINITY_DN79_c1_g3_i1.p1_ORF1	3384.49	MFTLQKPLLLLFFLGIVSLSFCEQERDADEEDGGGVTGEEVKRAALRGCWTKSIPPKPCSGKR	63	odorranain-B6	36	FSAP	1	odorranain-B	11	OG			ATGTTCACCTTGCAGAAACCCCTGTTACTCCTTTTCTTTCTTGGGATCGTCTCCTTATCTTTCTGT	66	GAGCAAGAGAGAGATGCCGATGAAGAAGATGGAGGGGGAGTTACAGGGGAAGAAGTAAAAAGA	63	GCTGCACTCAGAGGGTGCTGGACCAAGAGTATACCACCAAAGCCTTGTTCAGGAAAAAGA	60		0	ATGTTCACCTTGCAGAAACCCCTGTTACTCCTTTTCTTTCTTGGGATCGTCTCCTTATCTTTCTGTGAGCAAGAGAGAGATGCCGATGAAGAAGATGGAGGGGGAGTTACAGGGGAAGAAGTAAAAAGAGCTGCACTCAGAGGGTGCTGGACCAAGAGTATACCACCAAAGCCTTGTTCAGGAAAAAGATAA	192	36-227	ATTCTCCGCACCAACTGAACTACCCGAGCCCAAAGATGTTCACCTTGCAGAAACCCCTGTTACTCCTTTTCTTTCTTGGGATCGTCTCCTTATCTTTCTGTGAGCAAGAGAGAGATGCCGATGAAGAAGATGGAGGGGGAGTTACAGGGGAAGAAGTAAAAAGAGCTGCACTCAGAGGGTGCTGGACCAAGAGTATACCACCAAAGCCTTGTTCAGGAAAAAGATAAAACTTGAAATGGAAGTCATCTGATGTGGAATATCATTTAGCTAAATGCTAAATGTCTGATAAAAA	292
TRINITY_DN56_c1_g1_i1	TRINITY_DN56_c1_g1_i1.p1_ORF1	50.1628	MFTLKKPLLLLFFLGSVSLSVCDQERDADEEDGGAVTGEEGKRAALKGCWTKSITPTP	58	odorranain-B7	37	FSAP	1	odorranain-B	11	OGP	C_AA068702.1	PV933864	ATGTTCACCTTGAAGAAACCCCTGTTACTCCTTTTCTTTCTTGGGAGCGTCTCCTTATCTGTCTGT	66	GATCAAGAGAGAGATGCCGATGAAGAAGATGGAGGGGCAGTTACAGGGGAAGAAGGAAAAAGA	63	GCTGCACTCAAAGGGTGCTGGACCAAGAGTATAACACCAACGCCT	45		0	ATGTTCACCTTGAAGAAACCCCTGTTACTCCTTTTCTTTCTTGGGAGCGTCTCCTTATCTGTCTGTGATCAAGAGAGAGATGCCGATGAAGAAGATGGAGGGGCAGTTACAGGGGAAGAAGGAAAAAGAGCTGCACTCAAAGGGTGCTGGACCAAGAGTATAACACCAACGCCTTGA	177	24-200	AACTGAACTACCCGAGCCCAAAAATGTTCACCTTGAAGAAACCCCTGTTACTCCTTTTCTTTCTTGGGAGCGTCTCCTTATCTGTCTGTGATCAAGAGAGAGATGCCGATGAAGAAGATGGAGGGGCAGTTACAGGGGAAGAAGGAAAAAGAGCTGCACTCAAAGGGTGCTGGACCAAGAGTATAACACCAACGCCTTGATTTGCAAAATCATCCAACTCGACATGGATCCGCACCATCATTACGTCCTTTCGAATATCAC	261
TRINITY_DN1399_c4_g1_i1	TRINITY_DN1399_c4_g1_i1.p1_ORF1	24.9246	MFTLKKPLLLLFFLGIVALSVCDQERDADEEDGGDVTGEEVKRAALKGRWTKSIPPKPWFGKR	63	odorranain-B8	38	FSAP	1	odorranain-B	11	OGP	C_AA068656.1	PV933865	ATGTTCACCTTGAAGAAACCCCTGTTACTCCTTTTCTTTCTTGGGATCGTCGCCTTATCTGTCTGT	66	GATCAAGAGAGAGATGCCGATGAAGAAGATGGAGGGGACGTTACAGGGGAAGAAGTAAAACGA	63	GCTGCACTCAAAGGGCGCTGGACCAAGAGTATACCACCAAAGCCTTGGTTTGGAAAAAGA	60		0	ATGTTCACCTTGAAGAAACCCCTGTTACTCCTTTTCTTTCTTGGGATCGTCGCCTTATCTGTCTGTGATCAAGAGAGAGATGCCGATGAAGAAGATGGAGGGGACGTTACAGGGGAAGAAGTAAAACGAGCTGCACTCAAAGGGCGCTGGACCAAGAGTATACCACCAAAGCCTTGGTTTGGAAAAAGATAA	192	25-216	CAGCTGAACTACCCGAGCCCAAAAATGTTCACCTTGAAGAAACCCCTGTTACTCCTTTTCTTTCTTGGGATCGTCGCCTTATCTGTCTGTGATCAAGAGAGAGATGCCGATGAAGAAGATGGAGGGGACGTTACAGGGGAAGAAGTAAAACGAGCTGCACTCAAAGGGCGCTGGACCAAGAGTATACCACCAAAGCCTTGGTTTGGAAAAAGATAAAACTTGAAATGGAAATCAGCTGATGTTGAATATCATTTAGCTAAATGCTAAA	268
TRINITY_DN0_c1_g1_i15	TRINITY_DN0_c1_g1_i15.p1	21.7919	MFTLNKSLLLLFFLGTISLSLCEEERDADEEEGEMTEEEVKRGVLGTVKNLLIGAGKSAAQSVLKTLSCKLSNDC	75	brevinin-2GRb	39	FSAP	1	odorranain-C	12	OG			ATGTTCACCTTGAATAAATCCCTGTTACTCCTTTTCTTTCTTGGGACCATCTCCTTATCTCTCTGT	66	GAGGAAGAGAGAGATGCCGATGAAGAGGAAGGGGAAATGACAGAGGAAGAAGTAAAAAGA	60	GGTGTCCTGGGTACGGTAAAGAATTTGCTTATTGGTGCAGGCAAGAGTGCGGCCCAGAGTGTGCTGAAAACATTATCTTGTAAACTTTCTAACGATTGT	99		0	ATGTTCACCTTGAATAAATCCCTGTTACTCCTTTTCTTTCTTGGGACCATCTCCTTATCTCTCTGTGAGGAAGAGAGAGATGCCGATGAAGAGGAAGGGGAAATGACAGAGGAAGAAGTAAAAAGAGGTGTCCTGGGTACGGTAAAGAATTTGCTTATTGGTGCAGGCAAGAGTGCGGCCCAGAGTGTGCTGAAAACATTATCTTGTAAACTTTCTAACGATTGTTAA	228	130-357	TTTCTTCAAGGTGAACATCTTTGGGCTTGGGTAGTTCAGTTGGTGCTGAGAACGTAGACAGCTGGAAGACTTCAGTGAAGGTCTTCCAGCTGTCTACATTCTCAACACCAACTGAACTACAGCCCAAAGATGTTCACCTTGAATAAATCCCTGTTACTCCTTTTCTTTCTTGGGACCATCTCCTTATCTCTCTGTGAGGAAGAGAGAGATGCCGATGAAGAGGAAGGGGAAATGACAGAGGAAGAAGTAAAAAGAGGTGTCCTGGGTACGGTAAAGAATTTGCTTATTGGTGCAGGCAAGAGTGCGGCCCAGAGTGTGCTGAAAACATTATCTTGTAAACTTTCTAACGATTGTTAAAACATGAATTGGAAGTCATTTGATGTGGAATATCATTTAGCG…	796
TRINITY_DN0_c1_g1_i10	TRINITY_DN0_c1_g1_i10.p1	7955.63	MFTLKKSLLLLFFLGTISLSLCEEERDADEEEGEMTEEEVKRGVLGTVKNLLIGAGKSAAQSVLKTLSCKLSNDC	75	brevinin-2GRb	39	FSAP	1	odorranain-C	12	OG			ATGTTCACCTTGAAGAAATCCCTGTTACTCCTTTTCTTTCTTGGGACCATCTCCTTATCTCTCTGT	66	GAGGAAGAGAGAGATGCCGATGAAGAGGAAGGGGAAATGACAGAGGAAGAAGTAAAAAGA	60	GGTGTCCTGGGTACGGTAAAGAATTTGCTTATTGGTGCAGGCAAGAGTGCGGCCCAGAGTGTGCTGAAAACATTATCTTGTAAACTTTCTAACGATTGT	99		0	ATGTTCACCTTGAAGAAATCCCTGTTACTCCTTTTCTTTCTTGGGACCATCTCCTTATCTCTCTGTGAGGAAGAGAGAGATGCCGATGAAGAGGAAGGGGAAATGACAGAGGAAGAAGTAAAAAGAGGTGTCCTGGGTACGGTAAAGAATTTGCTTATTGGTGCAGGCAAGAGTGCGGCCCAGAGTGTGCTGAAAACATTATCTTGTAAACTTTCTAACGATTGTTAA	228	123-350	CTTTACTCAGCTTCTTTATCTTTTATTATATAAGCAAGCCCCGTTCTTTGTAGAGTAGACCTCCACTGAAGTCTTCCAGCTGTCCACATTCTCATCACCAACTGAACTACCCGATCCCGAAGATGTTCACCTTGAAGAAATCCCTGTTACTCCTTTTCTTTCTTGGGACCATCTCCTTATCTCTCTGTGAGGAAGAGAGAGATGCCGATGAAGAGGAAGGGGAAATGACAGAGGAAGAAGTAAAAAGAGGTGTCCTGGGTACGGTAAAGAATTTGCTTATTGGTGCAGGCAAGAGTGCGGCCCAGAGTGTGCTGAAAACATTATCTTGTAAACTTTCTAACGATTGTTAAAACATGAATTGGAAGTCATTTGATGTGGAATATCATTTAGCGAAATGCT…	789
TRINITY_DN0_c1_g1_i23	TRINITY_DN0_c1_g1_i23.p1	8.42604	MFTLNKSLLLLFFLGTISLSLCEEERDADEDDGVEVTEEEVKRGVLGTVKNLLIGAGKSAAQSVLKTLSCKLSNDC	76	brevinin-2GRb	39	FSAP	1	odorranain-C	12	OG			ATGTTCACCTTGAATAAATCCCTGTTACTCCTTTTCTTTCTTGGGACCATCTCCTTATCTCTCTGT	66	GAGGAAGAGAGAGATGCTGATGAAGATGATGGAGTGGAAGTGACAGAGGAAGAAGTAAAAAGA	63	GGTGTCCTGGGTACGGTAAAGAATTTGCTTATTGGTGCAGGCAAGAGTGCGGCCCAGAGTGTGCTGAAAACATTATCTTGTAAACTTTCTAACGATTGT	99		0	ATGTTCACCTTGAATAAATCCCTGTTACTCCTTTTCTTTCTTGGGACCATCTCCTTATCTCTCTGTGAGGAAGAGAGAGATGCTGATGAAGATGATGGAGTGGAAGTGACAGAGGAAGAAGTAAAAAGAGGTGTCCTGGGTACGGTAAAGAATTTGCTTATTGGTGCAGGCAAGAGTGCGGCCCAGAGTGTGCTGAAAACATTATCTTGTAAACTTTCTAACGATTGTTAA	231	130-360	TTTCTTCAAGGTGAACATCTTTGGGCTTGGGTAGTTCAGTTGGTGCTGAGAACGTAGACAGCTGGAAGACTTCAGTGAAGGTCTTCCAGCTGTCTACATTCTCAACACCAACTGAACTACAGCCCAAAGATGTTCACCTTGAATAAATCCCTGTTACTCCTTTTCTTTCTTGGGACCATCTCCTTATCTCTCTGTGAGGAAGAGAGAGATGCTGATGAAGATGATGGAGTGGAAGTGACAGAGGAAGAAGTAAAAAGAGGTGTCCTGGGTACGGTAAAGAATTTGCTTATTGGTGCAGGCAAGAGTGCGGCCCAGAGTGTGCTGAAAACATTATCTTGTAAACTTTCTAACGATTGTTAAAACATGAATTGGAAGTCAT	379
TRINITY_DN0_c1_g1_i11	TRINITY_DN0_c1_g1_i11.p1	1.74589	MFTLKKSLLLLFFLGTISLSLCEEERDADEDDGVEVTEEEVKRGVLGTVKNLLIGAGKSAAQSVLKTLSCKLSNDC	76	brevinin-2GRb	39	FSAP	1	odorranain-C	12	OG			ATGTTCACCTTGAAGAAATCCCTGTTACTCCTTTTCTTTCTTGGGACCATCTCCTTATCTCTCTGT	66	GAGGAAGAGAGAGATGCTGATGAAGATGATGGAGTGGAAGTGACAGAGGAAGAAGTAAAAAGA	63	GGTGTCCTGGGTACGGTAAAGAATTTGCTTATTGGTGCAGGCAAGAGTGCGGCCCAGAGTGTGCTGAAAACATTATCTTGTAAACTTTCTAACGATTGT	99		0	ATGTTCACCTTGAAGAAATCCCTGTTACTCCTTTTCTTTCTTGGGACCATCTCCTTATCTCTCTGTGAGGAAGAGAGAGATGCTGATGAAGATGATGGAGTGGAAGTGACAGAGGAAGAAGTAAAAAGAGGTGTCCTGGGTACGGTAAAGAATTTGCTTATTGGTGCAGGCAAGAGTGCGGCCCAGAGTGTGCTGAAAACATTATCTTGTAAACTTTCTAACGATTGTTAA	231	123-353	CTTTACTCAGCTTCTTTATCTTTTATTATATAAGCAAGCCCCGTTCTTTGTAGAGTAGACCTCCACTGAAGTCTTCCAGCTGTCCACATTCTCATCACCAACTGAACTACCCGATCCCGAAGATGTTCACCTTGAAGAAATCCCTGTTACTCCTTTTCTTTCTTGGGACCATCTCCTTATCTCTCTGTGAGGAAGAGAGAGATGCTGATGAAGATGATGGAGTGGAAGTGACAGAGGAAGAAGTAAAAAGAGGTGTCCTGGGTACGGTAAAGAATTTGCTTATTGGTGCAGGCAAGAGTGCGGCCCAGAGTGTGCTGAAAACATTATCTTGTAAACTTTCTAACGATTGTTAAAACATGAATTGGAAGTCAT	372
TRINITY_DN45_c27_g1_i1	TRINITY_DN45_c27_g1_i1.p1	750.269	MFTLKKSLLLLFFIGTISLSLCEEERDADEEEGEMTEEEVKRGVLGTVKDLLIGAGKSAAQSVLKTLSCKLSNDC	75	odorranain-C7	40	FSAP	1	odorranain-C	12	OG			ATGTTCACCTTGAAGAAATCCCTCTTACTCCTTTTCTTTATTGGAACCATCTCCTTATCTCTCTGT	66	GAGGAAGAGAGAGATGCCGATGAAGAGGAAGGGGAAATGACAGAGGAAGAAGTAAAAAGA	60	GGTGTCCTGGGTACGGTAAAGGATTTGCTTATTGGTGCAGGCAAGAGTGCGGCCCAGAGTGTGCTGAAAACATTATCTTGTAAACTTTCTAACGATTGT	99		0	ATGTTCACCTTGAAGAAATCCCTCTTACTCCTTTTCTTTATTGGAACCATCTCCTTATCTCTCTGTGAGGAAGAGAGAGATGCCGATGAAGAGGAAGGGGAAATGACAGAGGAAGAAGTAAAAAGAGGTGTCCTGGGTACGGTAAAGGATTTGCTTATTGGTGCAGGCAAGAGTGCGGCCCAGAGTGTGCTGAAAACATTATCTTGTAAACTTTCTAACGATTGTTAA	228	92-319	AAACCAACCCCGTTCTTTGTAGCGTAGAACTCCACTCAAGTCTTCCAGCTGTCTACATTCTCAGCACCAGCTGAACTACCCGAGCCCAAAGATGTTCACCTTGAAGAAATCCCTCTTACTCCTTTTCTTTATTGGAACCATCTCCTTATCTCTCTGTGAGGAAGAGAGAGATGCCGATGAAGAGGAAGGGGAAATGACAGAGGAAGAAGTAAAAAGAGGTGTCCTGGGTACGGTAAAGGATTTGCTTATTGGTGCAGGCAAGAGTGCGGCCCAGAGTGTGCTGAAAACATTATCTTGTAAACTTTCTAACGATTGTTAAAACATGAATTGGAAGTCATTTGATGTGGAATATCATTTAGCTA	362
TRINITY_DN10924_c1_g1_i1	TRINITY_DN10924_c1_g1_i1.p1_ORF1	2.36857	MFTMKKYLLVLFFLGIVSLSLCQEERSDDDEEGEVIEEEVKRGFLGTVKNLRIGAGKSAAQSVLKTLSGKLSNDC	75	odorranain-C11	41	FSAP	1	odorranain-C	12	OGP	C_AA068643.1	PV933891	ATGTTCACCATGAAGAAATACCTGTTAGTCCTTTTCTTTCTTGGGATCGTCTCCTTATCTCTCTGT	66	CAGGAAGAGAGATCTGACGATGACGAGGAAGGGGAAGTTATAGAGGAAGAAGTAAAAAGA	60	GGTTTCCTGGGTACGGTAAAGAATTTGCGTATTGGTGCAGGCAAGAGTGCGGCACAGAGTGTGCTGAAAACATTATCTGGTAAACTTTCTAACGATTGT	99		0	ATGTTCACCATGAAGAAATACCTGTTAGTCCTTTTCTTTCTTGGGATCGTCTCCTTATCTCTCTGTCAGGAAGAGAGATCTGACGATGACGAGGAAGGGGAAGTTATAGAGGAAGAAGTAAAAAGAGGTTTCCTGGGTACGGTAAAGAATTTGCGTATTGGTGCAGGCAAGAGTGCGGCACAGAGTGTGCTGAAAACATTATCTGGTAAACTTTCTAACGATTGTTAA	228	4-231	AAGATGTTCACCATGAAGAAATACCTGTTAGTCCTTTTCTTTCTTGGGATCGTCTCCTTATCTCTCTGTCAGGAAGAGAGATCTGACGATGACGAGGAAGGGGAAGTTATAGAGGAAGAAGTAAAAAGAGGTTTCCTGGGTACGGTAAAGAATTTGCGTATTGGTGCAGGCAAGAGTGCGGCACAGAGTGTGCTGAAAACATTATCTGGTAAACTTTCTAACGATTGTTAAAACATGAATTGGAAGTCATTTGATGTAGAATATCATTTAGCGAAATGCTAAATGTCTGATTAAA	295
TRINITY_DN1218_c4_g1_i1	TRINITY_DN1218_c4_g1_i1.p1	2.35015	MFTMQKSLLLLFFLGAISLSLCEEEGDADEEEGEMTEEEVKRGGLGTVKNWRIGAGKSAAQRVLKTLSFKISNDC	75	odorranain-C12	42	FSAP	1	odorranain-C	12	OGP	C_AA068649.1	PV933892	ATGTTCACCATGCAGAAATCCCTGTTACTCCTTTTCTTTCTTGGGGCCATCTCCTTATCTCTCTGT	66	GAGGAAGAGGGAGATGCCGATGAAGAGGAAGGGGAAATGACAGAGGAAGAAGTAAAAAGA	60	GGGGGCCTGGGTACGGTAAAGAATTGGCGTATTGGTGCAGGCAAGAGTGCGGCCCAGCGTGTGCTGAAAACCTTATCTTTTAAAATTTCTAACGATTGT	99		0	ATGTTCACCATGCAGAAATCCCTGTTACTCCTTTTCTTTCTTGGGGCCATCTCCTTATCTCTCTGTGAGGAAGAGGGAGATGCCGATGAAGAGGAAGGGGAAATGACAGAGGAAGAAGTAAAAAGAGGGGGCCTGGGTACGGTAAAGAATTGGCGTATTGGTGCAGGCAAGAGTGCGGCCCAGCGTGTGCTGAAAACCTTATCTTTTAAAATTTCTAACGATTGTTAA	228	20-247	CTGAACTACCCGTCCAAAGATGTTCACCATGCAGAAATCCCTGTTACTCCTTTTCTTTCTTGGGGCCATCTCCTTATCTCTCTGTGAGGAAGAGGGAGATGCCGATGAAGAGGAAGGGGAAATGACAGAGGAAGAAGTAAAAAGAGGGGGCCTGGGTACGGTAAAGAATTGGCGTATTGGTGCAGGCAAGAGTGCGGCCCAGCGTGTGCTGAAAACCTTATCTTTTAAAATTTCTAACGATTGTTAAAACATAAATTGGAAGTCATTTGCTGTGGAATATCATTTAGCGAAATGCTAAATGTCT	304
TRINITY_DN2658_c0_g2_i1	TRINITY_DN2658_c0_g2_i1.p1_ORF1	0.327956	MFTMKKPLLLPFFLRTISLSLCEEERDADEEDGEMTEEEVKRGVLGTVKNLLIGASKSAAQSVLKTLSCKLSNDC	75	odorranain-C13	43	FSAP	1	odorranain-C	12	OGP	C_AA068678.1	PV933893	ATGTTCACCATGAAGAAACCCCTGTTACTCCCTTTCTTTCTTCGGACCATCTCCTTATCTCTCTGC	66	GAGGAAGAGAGAGATGCCGATGAAGAGGACGGGGAAATGACAGAGGAAGAAGTAAAAAGA	60	GGTGTCCTGGGTACAGTAAAGAATTTGCTTATTGGTGCAAGCAAGAGTGCGGCCCAGAGTGTGCTGAAAACATTATCTTGTAAACTTTCCAACGATTGT	99		0	ATGTTCACCATGAAGAAACCCCTGTTACTCCCTTTCTTTCTTCGGACCATCTCCTTATCTCTCTGCGAGGAAGAGAGAGATGCCGATGAAGAGGACGGGGAAATGACAGAGGAAGAAGTAAAAAGAGGTGTCCTGGGTACAGTAAAGAATTTGCTTATTGGTGCAAGCAAGAGTGCGGCCCAGAGTGTGCTGAAAACATTATCTTGTAAACTTTCCAACGATTGTTAA	228	6-233	CAAAGATGTTCACCATGAAGAAACCCCTGTTACTCCCTTTCTTTCTTCGGACCATCTCCTTATCTCTCTGCGAGGAAGAGAGAGATGCCGATGAAGAGGACGGGGAAATGACAGAGGAAGAAGTAAAAAGAGGTGTCCTGGGTACAGTAAAGAATTTGCTTATTGGTGCAAGCAAGAGTGCGGCCCAGAGTGTGCTGAAAACATTATCTTGTAAACTTTCCAACGATTGTTAAAACATGAATTGGGAGTCATTTGATGTGGAATATCATTTATCGAAATGCTAAATGCCTGATTAAAA	298
TRINITY_DN2213_c1_g1_i1	TRINITY_DN2213_c1_g1_i1.p1	5.84575	MFTFRKSRVLLLVLGTISLSLCEEERDADEEEGEMTEEEVKRGVRGTVKDLLIGAGKSAAQRVLKTLSCKHSNDC	75	odorranain-C14	44	FSAP	1	odorranain-C	12	OGP	C_AA068669.1	PV933894	ATGTTCACCTTTAGGAAATCCCGGGTACTCCTTCTGGTTCTTGGGACCATCTCCTTATCTCTCTGT	66	GAGGAAGAGAGAGATGCAGATGAAGAGGAAGGGGAAATGACAGAGGAAGAAGTAAAAAGAGGTGTCCGG	69	GGTACGGTAAAGGATTTGCTTATTGGTGCAGGCAAGAGTGCGGCCCAGCGTGTGCTGAAAACATTATCTTGTAAACATTCTAATGATTGT	90		0	ATGTTCACCTTTAGGAAATCCCGGGTACTCCTTCTGGTTCTTGGGACCATCTCCTTATCTCTCTGTGAGGAAGAGAGAGATGCAGATGAAGAGGAAGGGGAAATGACAGAGGAAGAAGTAAAAAGAGGTGTCCGGGGTACGGTAAAGGATTTGCTTATTGGTGCAGGCAAGAGTGCGGCCCAGCGTGTGCTGAAAACATTATCTTGTAAACATTCTAATGATTGTTAA	228	22-249	ATGAACTAACCGAGCCCAAAGATGTTCACCTTTAGGAAATCCCGGGTACTCCTTCTGGTTCTTGGGACCATCTCCTTATCTCTCTGTGAGGAAGAGAGAGATGCAGATGAAGAGGAAGGGGAAATGACAGAGGAAGAAGTAAAAAGAGGTGTCCGGGGTACGGTAAAGGATTTGCTTATTGGTGCAGGCAAGAGTGCGGCCCAGCGTGTGCTGAAAACATTATCTTGTAAACATTCTAATGATTGTTAAAACATGAACTTGAAGTCATTTGCTGTGGAATATCATTTAGCGAAATGCTAAATGTCTGATTAAAA	314
TRINITY_DN2213_c1_g1_i2	TRINITY_DN2213_c1_g1_i2.p1	2.43565	MFTFRKSRVLLLVLGTISLSLCEEERDADEEEGEMTEEEVKRGVRGTVKDLLIGAGKSAAQRVLKTLSCTLSNDC	75	odorranain-C15	45	FSAP	1	odorranain-C	12	OGP	C_AA068670.1	PV933895	ATGTTCACCTTTAGGAAATCCCGGGTACTCCTTCTGGTTCTTGGGACCATCTCCTTATCTCTCTGT	66	GAGGAAGAGAGAGATGCAGATGAAGAGGAAGGGGAAATGACAGAGGAAGAAGTAAAAAGAGGTGTCCGG	69	GGTACGGTAAAGGATTTGCTTATTGGTGCAGGCAAGAGTGCGGCCCAGCGTGTGCTGAAAACATTATCTTGTACACTTTCTAACGATTGT	90		0	ATGTTCACCTTTAGGAAATCCCGGGTACTCCTTCTGGTTCTTGGGACCATCTCCTTATCTCTCTGTGAGGAAGAGAGAGATGCAGATGAAGAGGAAGGGGAAATGACAGAGGAAGAAGTAAAAAGAGGTGTCCGGGGTACGGTAAAGGATTTGCTTATTGGTGCAGGCAAGAGTGCGGCCCAGCGTGTGCTGAAAACATTATCTTGTACACTTTCTAACGATTGTTAA	228	22-249	ATGAACTAACCGAGCCCAAAGATGTTCACCTTTAGGAAATCCCGGGTACTCCTTCTGGTTCTTGGGACCATCTCCTTATCTCTCTGTGAGGAAGAGAGAGATGCAGATGAAGAGGAAGGGGAAATGACAGAGGAAGAAGTAAAAAGAGGTGTCCGGGGTACGGTAAAGGATTTGCTTATTGGTGCAGGCAAGAGTGCGGCCCAGCGTGTGCTGAAAACATTATCTTGTACACTTTCTAACGATTGTTAAAACATGAATTGGACGTCATTTCATCTGGACTATCATTTAGCTCCATGCTAAATGTATGATTAAAAAACAAAAATACTGCCTGCCCC	335
TRINITY_DN6_c27_g1_i1	TRINITY_DN6_c27_g1_i1.p1_ORF1	4787.87	MFTMKKSLLVLFFLGIVSLSLCQEERSADDEEGEVIEEEVKRGFMDTAKNVAKNVAVTLLDNLKCKITKAC	71	odorranain-F2	46	FSAP	1	odorranain-F	13	OG			ATGTTCACCATGAAGAAATCCCTGTTAGTCCTTTTCTTTCTTGGGATCGTCTCCTTATCTCTCTGT	66	CAGGAAGAGAGATCTGCCGATGACGAGGAAGGGGAAGTTATAGAGGAAGAAGTAAAAAGA	60	GGTTTCATGGATACGGCCAAGAACGTAGCCAAGAATGTGGCCGTGACTTTGCTAGACAATTTAAAATGTAAAATTACTAAAGCATGT	87		0	ATGTTCACCATGAAGAAATCCCTGTTAGTCCTTTTCTTTCTTGGGATCGTCTCCTTATCTCTCTGTCAGGAAGAGAGATCTGCCGATGACGAGGAAGGGGAAGTTATAGAGGAAGAAGTAAAAAGAGGTTTCATGGATACGGCCAAGAACGTAGCCAAGAATGTGGCCGTGACTTTGCTAGACAATTTAAAATGTAAAATTACTAAAGCATGTTAA	216	86-301	TCCTGACAGAGAGATAAGGAGACCTTCACTGAAGTCTTCCAGCTGTCTACATTCTCAGCACCAACTGAACTACTCGAGTCCAAAGATGTTCACCATGAAGAAATCCCTGTTAGTCCTTTTCTTTCTTGGGATCGTCTCCTTATCTCTCTGTCAGGAAGAGAGATCTGCCGATGACGAGGAAGGGGAAGTTATAGAGGAAGAAGTAAAAAGAGGTTTCATGGATACGGCCAAGAACGTAGCCAAGAATGTGGCCGTGACTTTGCTAGACAATTTAAAATGTAAAATTACTAAAGCATGTTAAAACGTGAATTGGAAGTCATCTGATGTGGAATATCGTTTAGCTAAATGTTAAATGTCTGATAAAAAAAATATATATACCACATACACTAAAA	392
TRINITY_DN10285_c0_g1_i1	TRINITY_DN10285_c0_g1_i1.p1	2.95219	MFTMKKSLLVLFFLGIVSLSLCQEERSADDEEGEDIEEEVKRGFMDTAKNVAKNVAVTLLDNLKCKITKAC	71	odorranain-F2	46	FSAP	1	odorranain-F	13	OG			ATGTTCACCATGAAGAAATCCCTGTTAGTCCTTTTCTTTCTTGGGATCGTCTCCTTATCTCTCTGT	66	CAGGAAGAGAGATCTGCCGATGACGAGGAAGGGGAAGATATAGAGGAAGAAGTAAAAAGA	60	GGATTCATGGATACGGCCAAGAACGTAGCCAAGAATGTGGCCGTGACTTTGCTAGACAATTTAAAATGTAAAATTACAAAAGCATGT	87		0	ATGTTCACCATGAAGAAATCCCTGTTAGTCCTTTTCTTTCTTGGGATCGTCTCCTTATCTCTCTGTCAGGAAGAGAGATCTGCCGATGACGAGGAAGGGGAAGATATAGAGGAAGAAGTAAAAAGAGGATTCATGGATACGGCCAAGAACGTAGCCAAGAATGTGGCCGTGACTTTGCTAGACAATTTAAAATGTAAAATTACAAAAGCATGTTAA	216	26-241	CACCAACTGATCTACCCGTCCAAAGATGTTCACCATGAAGAAATCCCTGTTAGTCCTTTTCTTTCTTGGGATCGTCTCCTTATCTCTCTGTCAGGAAGAGAGATCTGCCGATGACGAGGAAGGGGAAGATATAGAGGAAGAAGTAAAAAGAGGATTCATGGATACGGCCAAGAACGTAGCCAAGAATGTGGCCGTGACTTTGCTAGACAATTTAAAATGTAAAATTACAAAAGCATGTTAAAACGTGAATTGGTAGTCATCTGATGTGGAATATCGTTTAGGTAAATGTTAAATGTCT	298
TRINITY_DN1102_c1_g1_i1	TRINITY_DN1102_c1_g1_i1.p1_ORF1	1.08195	MFTMKKSLLVLFFLGIVSLSLCQEERSADDAEGEVIEEDVTRGLMDTDKNVTQNVAGTLLDNLKCKITKAC	71	odorranain-F3	47	FSAP	1	odorranain-F	13	OGP	C_AA068645.1	PV933886	ATGTTCACCATGAAGAAATCCCTGTTAGTCCTTTTCTTTCTTGGGATCGTCTCCTTATCTCTCTGT	66	CAGGAAGAGAGATCTGCCGATGACGCGGAAGGGGAAGTTATAGAGGAAGACGTAACACGA	60	GGCTTAATGGATACGGACAAGAACGTAACCCAGAATGTTGCCGGGACTTTGCTAGACAATTTAAAATGTAAAATCACTAAAGCATGT	87		0	ATGTTCACCATGAAGAAATCCCTGTTAGTCCTTTTCTTTCTTGGGATCGTCTCCTTATCTCTCTGTCAGGAAGAGAGATCTGCCGATGACGCGGAAGGGGAAGTTATAGAGGAAGACGTAACACGAGGCTTAATGGATACGGACAAGAACGTAACCCAGAATGTTGCCGGGACTTTGCTAGACAATTTAAAATGTAAAATCACTAAAGCATGTTAA	216	45-260	CACGGCTACATTCTCAGCACCAACTGAACTATCCGAGCCCAAAGATGTTCACCATGAAGAAATCCCTGTTAGTCCTTTTCTTTCTTGGGATCGTCTCCTTATCTCTCTGTCAGGAAGAGAGATCTGCCGATGACGCGGAAGGGGAAGTTATAGAGGAAGACGTAACACGAGGCTTAATGGATACGGACAAGAACGTAACCCAGAATGTTGCCGGGACTTTGCTAGACAATTTAAAATGTAAAATCACTAAAGCATGTTAAATCGTGAATTGGAAGTCATCTGATGTGGAATATCGTGTAGCTAAATGTTAAATGTCTG	318
TRINITY_DN20461_c1_g1_i1	TRINITY_DN20461_c1_g1_i1.p1	1.63996	LLVLFFLGIVSLSLCQEERSADDEEGEVIEEEVKRGFMDTAKKVAKNVAVTLLDCLKCKITKAC	64	odorranain-F4	48	FSAP	1	odorranain-F	13	OGP	C_AA068666.1	PV933887	CTGTTAGTCCTTTTCTTTCTTGGGATCGTCTCCTTATCTCTCTGT	45	CAGGAAGAGAGATCTGCCGATGACGAGGAAGGGGAAGTTATAGAGGAAGAAGTAAAAAGA	60	GGTTTCATGGATACGGCCAAGAAAGTAGCCAAGAATGTGGCCGTGACTTTGCTAGACTGTTTAAAATGTAAGATTACTAAAGCATGT	87		0	CTGTTAGTCCTTTTCTTTCTTGGGATCGTCTCCTTATCTCTCTGTCAGGAAGAGAGATCTGCCGATGACGAGGAAGGGGAAGTTATAGAGGAAGAAGTAAAAAGAGGTTTCATGGATACGGCCAAGAAAGTAGCCAAGAATGTGGCCGTGACTTTGCTAGACTGTTTAAAATGTAAGATTACTAAAGCATGTTAA	195	3-197	CCCTGTTAGTCCTTTTCTTTCTTGGGATCGTCTCCTTATCTCTCTGTCAGGAAGAGAGATCTGCCGATGACGAGGAAGGGGAAGTTATAGAGGAAGAAGTAAAAAGAGGTTTCATGGATACGGCCAAGAAAGTAGCCAAGAATGTGGCCGTGACTTTGCTAGACTGTTTAAAATGTAAGATTACTAAAGCATGTTAAAACGTGAAGTGGAAGTCATCTGATGTGGAATATCGTTTAGCTAAATGTGAAATGTCT	254
TRINITY_DN30_c0_g1_i1	TRINITY_DN30_c0_g1_i1.p1	0.40221	KKSLLVLFFLGIVSLSLCQEERSAADEEGEVIEEEVKRGFMYTAKNVAKNVAVTLLDHLKCKITKEC	67	odorranain-F5	49	FSAP	1	odorranain-F	13	OGP	C_AA068681.1	PV933888	AAGAAATCCCTGTTAGTCCTTTTCTTTCTTGGGATCGTCTCCTTATCTCTCTGT	54	CAGGAAGAGAGATCTGCCGCTGACGAGGAAGGGGAAGTTATAGAGGAAGAAGTAAAAAGA	60	GGTTTCATGTATACGGCCAAGAACGTAGCCAAGAATGTGGCCGTGACTTTGCTAGACCATTTAAAATGTAAAATTACTAAAGAATGT	87		0	AAGAAATCCCTGTTAGTCCTTTTCTTTCTTGGGATCGTCTCCTTATCTCTCTGTCAGGAAGAGAGATCTGCCGCTGACGAGGAAGGGGAAGTTATAGAGGAAGAAGTAAAAAGAGGTTTCATGTATACGGCCAAGAACGTAGCCAAGAATGTGGCCGTGACTTTGCTAGACCATTTAAAATGTAAAATTACTAAAGAATGTTAA	204	2-205	GAAGAAATCCCTGTTAGTCCTTTTCTTTCTTGGGATCGTCTCCTTATCTCTCTGTCAGGAAGAGAGATCTGCCGCTGACGAGGAAGGGGAAGTTATAGAGGAAGAAGTAAAAAGAGGTTTCATGTATACGGCCAAGAACGTAGCCAAGAATGTGGCCGTGACTTTGCTAGACCATTTAAAATGTAAAATTACTAAAGAATGTTAAAACGTGAATTGGAAGTCATCTGATGTGGAATATCGTTTAGCTAAATGTTAAAGGACTAATAAAAAAAATATATA	279
TRINITY_DN603_c2_g1_i1	TRINITY_DN603_c2_g1_i1.p1_ORF1	496.066	MLTLKKSLLLLFFLATINLSLCEEERNAEEERRDDPDEMNAEVEKRFMPILSCSRFKRC	59	odorranain-G1	50	FSAP	1	odorranain-G	14	OG			ATGCTCACCTTGAAGAAATCCCTGTTACTCCTTTTCTTCCTTGCGACCATCAACTTATCTCTCTGT	66	GAGGAAGAGAGAAATGCAGAAGAAGAAAGAAGAGATGATCCAGATGAAATGAATGCTGAAGTGGAAAAACGA	72	TTTATGCCAATACTTAGTTGTTCAAGGTTTAAAAGATGT	39		0	ATGCTCACCTTGAAGAAATCCCTGTTACTCCTTTTCTTCCTTGCGACCATCAACTTATCTCTCTGTGAGGAAGAGAGAAATGCAGAAGAAGAAAGAAGAGATGATCCAGATGAAATGAATGCTGAAGTGGAAAAACGATTTATGCCAATACTTAGTTGTTCAAGGTTTAAAAGATGTTGA	180	53-232	TTCTTTCTTCTTCTGCATTTCTCAGTACCAACTGAACTACCTGAACCCAAAGATGCTCACCTTGAAGAAATCCCTGTTACTCCTTTTCTTCCTTGCGACCATCAACTTATCTCTCTGTGAGGAAGAGAGAAATGCAGAAGAAGAAAGAAGAGATGATCCAGATGAAATGAATGCTGAAGTGGAAAAACGATTTATGCCAATACTTAGTTGTTCAAGGTTTAAAAGATGTTGAAACTTGAATTGGAAATCATCTGATGTGGAATATCATTTAGCTAAATGTACATCAGATGTCTTATAAAAAAATAAACATGCTGCATACACTGAAAAAAAA	331
TRINITY_DN45_c1_g1_i1	TRINITY_DN45_c1_g1_i1.p1_ORF2	3122.7	MFTMTKSLLLLFFLGTISLSLCEQERNADEEGNEENRVEVQVRDKGKGIYGLSPLRQPAP	60	odorranain-L2	51	FSAP	1	odorranain-L	15	OG			ATGTTCACCATGACGAAATCCCTGTTACTCCTTTTCTTTCTTGGGACCATCTCCTTATCTCTCTGT	66	GAGCAAGAGAGAAATGCCGATGAAGAAGGAAATGAAGAAAATAGA	45	GTGGAAGTTCAAGTGAGAGACAAAGGCAAAGGCATATATGGGCTGAGCCCATTACGTCAACCAGCACCT	69		0	ATGTTCACCATGACGAAATCCCTGTTACTCCTTTTCTTTCTTGGGACCATCTCCTTATCTCTCTGTGAGCAAGAGAGAAATGCCGATGAAGAAGGAAATGAAGAAAATAGAGTGGAAGTTCAAGTGAGAGACAAAGGCAAAGGCATATATGGGCTGAGCCCATTACGTCAACCAGCACCTTGA	183	26-208	GAGAGATAAGGAGATGGTCCCAAAGATGTTCACCATGACGAAATCCCTGTTACTCCTTTTCTTTCTTGGGACCATCTCCTTATCTCTCTGTGAGCAAGAGAGAAATGCCGATGAAGAAGGAAATGAAGAAAATAGAGTGGAAGTTCAAGTGAGAGACAAAGGCAAAGGCATATATGGGCTGAGCCCATTACGTCAACCAGCACCTTGATTTGGAAGTCATCTGATGTGGAATATCATTTAGCTAAATGCTTAATGTCTAATAAAAAATAAATGCATCACAAATATAAAAAAA	292
TRINITY_DN11297_c6_g1_i1	TRINITY_DN11297_c6_g1_i1.p1	0.852685	KSLLLLFFLGTISLSLCEQARNADEEGNEENSVDVQVRDKGKRIYGLSPLRQPPP	55	odorranain-L5	52	FSAP	1	odorranain-L	15	OGP	C_AA068646.1	PV933889	AAATCCCTGTTACTCCTTTTCTTTCTTGGGACCATCTCCTTATCTCTCTGT	51	GAGCAAGCGAGAAATGCCGATGAAGAAGGAAATGAAGAAAATAGCGTGGACGTTCAAGTGAGA	63	GACAAAGGCAAACGCATATATGGGCTGAGCCCATTACGTCAACCACCACCC	51		0	AAATCCCTGTTACTCCTTTTCTTTCTTGGGACCATCTCCTTATCTCTCTGTGAGCAAGCGAGAAATGCCGATGAAGAAGGAAATGAAGAAAATAGCGTGGACGTTCAAGTGAGAGACAAAGGCAAACGCATATATGGGCTGAGCCCATTACGTCAACCACCACCCTGA	168	1-168	AAATCCCTGTTACTCCTTTTCTTTCTTGGGACCATCTCCTTATCTCTCTGTGAGCAAGCGAGAAATGCCGATGAAGAAGGAAATGAAGAAAATAGCGTGGACGTTCAAGTGAGAGACAAAGGCAAACGCATATATGGGCTGAGCCCATTACGTCAACCACCACCCTGATATCCAACTCATCCGATGCCGAATATCATTTAGCTCAATGCTTAACGTCTA	219
TRINITY_DN25_c0_g1_i1	TRINITY_DN25_c0_g1_i1.p1_ORF1	2092.65	MFTLKKFLLLLFFLGIVSSSPCLRKRDADEEGNEENGGEAKMEDIKRATAWDFGPHGLLPIRPIRIRPLCGKDKS	75	odorranain-M2	53	FSAP	1	odorranain-M	16	OG			ATGTTCACCTTGAAGAAATTCCTGTTGCTCCTTTTCTTTCTTGGGATTGTCTCCTCA	57	TCTCCCTGTCTTAGAAAGAGAGATGCCGATGAAGAAGGAAATGAAGAAAATGGAGGGGAAGCTAAAATGGAAGACATAAAAAGA	84	GCAACAGCCTGGGACTTCGGACCACACGGGCTGCTACCAATACGCCCTATTCGGATAAGACCACTTTGTGGAAAAGATAAATCT	84		0	ATGTTCACCTTGAAGAAATTCCTGTTGCTCCTTTTCTTTCTTGGGATTGTCTCCTCATCTCCCTGTCTTAGAAAGAGAGATGCCGATGAAGAAGGAAATGAAGAAAATGGAGGGGAAGCTAAAATGGAAGACATAAAAAGAGCAACAGCCTGGGACTTCGGACCACACGGGCTGCTACCAATACGCCCTATTCGGATAAGACCACTTTGTGGAAAAGATAAATCTTGA	228	91-318	CTGGGACTTCGGACCACACGGGCCAGATCTCCACTGAAGTCTTCCAGCTGTCTACATTCTAAGCACCAGCTGAACTACCCGAGCCCAAAGATGTTCACCTTGAAGAAATTCCTGTTGCTCCTTTTCTTTCTTGGGATTGTCTCCTCATCTCCCTGTCTTAGAAAGAGAGATGCCGATGAAGAAGGAAATGAAGAAAATGGAGGGGAAGCTAAAATGGAAGACATAAAAAGAGCAACAGCCTGGGACTTCGGACCACACGGGCTGCTACCAATACGCCCTATTCGGATAAGACCACTTTGTGGAAAAGATAAATCTTGAATTGGAAGTAATCTGATGTGAAATATTGTTTAGCTTAATGGTAAATGTCTAATAAAAAATAAACACATCACAAATATAAAA…	445
TRINITY_DN25_c0_g1_i3	TRINITY_DN25_c0_g1_i3.p1_ORF1	2714.96	MFTLKKFLLLLFFLGIVSSSPCFRKRDADEEGNEENGGEAKMEDIKRATALGLSSRGLLPIGFMFKDTIRCRKY	74	odorranain-M3	54	FSAP	1	odorranain-M	16	OG			ATGTTCACCTTGAAGAAATTCCTATTGCTCCTTTTCTTTCTTGGGATCGTCTCCTCA	57	TCTCCCTGTTTTAGAAAGAGAGATGCCGATGAAGAAGGAAATGAAGAAAATGGAGGGGAAGCTAAAATGGAAGACATAAAAAGA	84	GCAACAGCCTTAGGCCTTTCATCACGTGGGTTGCTACCAATAGGTTTTATGTTTAAGGATACAATACGTTGTAGAAAATAT	81		0	ATGTTCACCTTGAAGAAATTCCTATTGCTCCTTTTCTTTCTTGGGATCGTCTCCTCATCTCCCTGTTTTAGAAAGAGAGATGCCGATGAAGAAGGAAATGAAGAAAATGGAGGGGAAGCTAAAATGGAAGACATAAAAAGAGCAACAGCCTTAGGCCTTTCATCACGTGGGTTGCTACCAATAGGTTTTATGTTTAAGGATACAATACGTTGTAGAAAATATTAA	225	91-315	CTGGGACTTCGGACCACACGGGCCAGATCTCCACTGAAGTCTTCCAGCTGTCTACATTCTAAGCACCAGCTGAACTACCCGAGCCCAAAGATGTTCACCTTGAAGAAATTCCTATTGCTCCTTTTCTTTCTTGGGATCGTCTCCTCATCTCCCTGTTTTAGAAAGAGAGATGCCGATGAAGAAGGAAATGAAGAAAATGGAGGGGAAGCTAAAATGGAAGACATAAAAAGAGCAACAGCCTTAGGCCTTTCATCACGTGGGTTGCTACCAATAGGTTTTATGTTTAAGGATACAATACGTTGTAGAAAATATTAATTTTGAATTGGAGGTAATCTGATGTGGAATATTATTTAGC	355
TRINITY_DN3181_c1_g1_i1	TRINITY_DN3181_c1_g1_i1.p1_ORF1	351.706	MFTLKKFLLLLFFLGIVSSSPCFRKRDAEEEGNEENGGEAKMEDIKRATALGLSSRGVLTIGFMFKDTRRCRKY	74	odorranain-M4	55	FSAP	1	odorranain-M	16	OGP	C_AA068682.1	PV933866	ATGTTCACCTTGAAGAAATTCCTATTGCTCCTTTTCTTTCTTGGGATCGTCTCCTCA	57	TCGCCCTGTTTTAGAAAGAGAGATGCCGAGGAAGAAGGAAATGAAGAAAATGGAGGGGAAGCTAAAATGGAAGACATAAAAAGA	84	GCAACAGCCTTAGGCCTTTCATCACGTGGAGTACTAACAATAGGTTTTATGTTTAAGGATACAAGACGTTGTAGAAAATAT	81		0	ATGTTCACCTTGAAGAAATTCCTATTGCTCCTTTTCTTTCTTGGGATCGTCTCCTCATCGCCCTGTTTTAGAAAGAGAGATGCCGAGGAAGAAGGAAATGAAGAAAATGGAGGGGAAGCTAAAATGGAAGACATAAAAAGAGCAACAGCCTTAGGCCTTTCATCACGTGGAGTACTAACAATAGGTTTTATGTTTAAGGATACAAGACGTTGTAGAAAATATTAA	225	12-236	CGAGCCCAAAGATGTTCACCTTGAAGAAATTCCTATTGCTCCTTTTCTTTCTTGGGATCGTCTCCTCATCGCCCTGTTTTAGAAAGAGAGATGCCGAGGAAGAAGGAAATGAAGAAAATGGAGGGGAAGCTAAAATGGAAGACATAAAAAGAGCAACAGCCTTAGGCCTTTCATCACGTGGAGTACTAACAATAGGTTTTATGTTTAAGGATACAAGACGTTGTAGAAAATATTAATTTTGAATTGGAGGTAATCTGATGTGGAATATTATTTAGCTAAATGCTAAATGTCTAAAAAA	298
TRINITY_DN122946_c2_g1_i1	TRINITY_DN122946_c2_g1_i1.p1_ORF2	1789.63	MFTLKKSLLLLFFLGTINLSLCEEERGADEEDGGEAKLEDIKRAVPLIYNRPGIYVTKRPKGK	63	odorranain-O1	56	FSAP	1	odorranain-O	17	OG			ATGTTCACCTTGAAGAAATCCCTGTTACTCCTTTTCTTCCTTGGAACCATCAACTTATCTCTCTGT	66	GAGGAAGAGAGAGGTGCCGATGAAGAAGATGGAGGGGAAGCTAAACTGGAAGACATAAAAAGA	63	GCCGTGCCCTTGATATATAACCGCCCTGGTATATATGTCACCAAAAGACCAAAAGGAAAA	60		0	ATGTTCACCTTGAAGAAATCCCTGTTACTCCTTTTCTTCCTTGGAACCATCAACTTATCTCTCTGTGAGGAAGAGAGAGGTGCCGATGAAGAAGATGGAGGGGAAGCTAAACTGGAAGACATAAAAAGAGCCGTGCCCTTGATATATAACCGCCCTGGTATATATGTCACCAAAAGACCAAAAGGAAAATAA	192	67-258	ACGGCTCTTTTTATGTCTTCCAGCTGTCTACAATCTCAGCACCAACTGAACTATCCGAGCGCAAAGATGTTCACCTTGAAGAAATCCCTGTTACTCCTTTTCTTCCTTGGAACCATCAACTTATCTCTCTGTGAGGAAGAGAGAGGTGCCGATGAAGAAGATGGAGGGGAAGCTAAACTGGAAGACATAAAAAGAGCCGTGCCCTTGATATATAACCGCCCTGGTATATATGTCACCAAAAGACCAAAAGGAAAATAATCTACTGGAAATCATCTGATGTGGAATATCATTTAGCTAAATGCAAAACAGATATCTAGTAAAAAATAAAAATTTCACATATATAAAAA	347
[truncated: 69 more rows]

## Sheet: Table S5
Amino acid sequences of signal peptide start site in precursor protein of ESPs
Signal_start	MAC	MAR	MCT	MDF	MEK	MEQ	MFA	MFP	MFT	MGI	MKA	MKH	MKI	MKL	MKP	MKT	MLS	MLT	MTA	MTY	MVT	All
Family
7B2	0	0	0	0	0	0	0	0	0	0	0	1	0	0	0	0	0	0	0	0	0	1
FARP (FMRFamide related peptide)	0	0	0	0	0	0	0	0	0	1	0	0	0	0	0	0	0	0	0	0	0	1
FSAP	0	0	1	0	0	0	1	2	82	0	0	0	0	0	0	0	2	2	0	0	0	90
GnRH	1	0	0	0	0	0	0	0	0	0	0	0	0	0	0	0	0	0	0	0	0	1
NPY	0	0	0	0	0	0	0	0	0	0	0	0	0	0	0	0	0	0	0	0	1	1
[truncated: 11 more rows]

## Sheet: Table S6
Amino acid sequences of signal peptide cleavage site in precursor protein of ESPs
[truncated: 18 more rows]

[truncated: 6 more sheets: Table S7, Table S8, Table S9, Table S10, Table S11, Table S12]
