# Supplementary material for: Integrative transcriptomics and peptidomics approach reveals unexpectedly diverse endogenous secretory peptides in Odorrana grahami frog skin
Source: BMC Biol. 2025 Nov 28;23:354. doi: 10.1186/s12915-025-02463-w (PMC12664280; doi:10.1186/s12915-025-02463-w)
Supplement: Supplementary file 3 — Additional file 3. Exported and processed results derived from the native Proteome Discoverer result files (*.pdResult; Data S2 of [44]). SPS/ – Results of searching against the SPS database. All_ESP_sequences_from_this_species/ – Results of searching against all ESP sequences from this species, including previously reported ones; contains suspected false positives (e.g., esculentin-2-OG1/OG2, odorranain-C3). Annotated Spectra.zip, *_export.xlsx, MSMS Scans and PSMs.xlsx – Files exported from *.pdResult, including annotated MS/MS spectra, protein/peptide isoform identifications, and MS/MS scan metadata. Result.xlsx – Final filtered peptide list obtained after processing by the Peptide.py script. [file 12915_2025_2463_MOESM3_ESM.zip]

Archive with 13 entries (10 files):
- Additional file 3/
- Additional file 3/All_ESP_sequences_from_this_species/
- Additional file 3/All_ESP_sequences_from_this_species/Annotated Spectra.zip
- Additional file 3/All_ESP_sequences_from_this_species/MSMS Scans and PSMs.xlsx
- Additional file 3/All_ESP_sequences_from_this_species/Peptide_all_export.xlsx
- Additional file 3/All_ESP_sequences_from_this_species/Result.xlsx
- Additional file 3/ORF Layout.pdLayout
- Additional file 3/readme.pdf
- Additional file 3/SPS/
- Additional file 3/SPS/Annotated Spectra.zip
- Additional file 3/SPS/MSMS Scans and PSMs.xlsx
- Additional file 3/SPS/Result.xlsx
- Additional file 3/SPS/Search_file_export.xlsx
