# Supplementary material for: Integrative transcriptomics and peptidomics approach reveals unexpectedly diverse endogenous secretory peptides in Odorrana grahami frog skin
Source: BMC Biol. 2025 Nov 28;23:354. doi: 10.1186/s12915-025-02463-w (PMC12664280; doi:10.1186/s12915-025-02463-w)
Supplement: Supplementary file 3 — Additional file 3. Exported and processed results derived from the native Proteome Discoverer result files (*.pdResult; Data S2 of [44]). SPS/ – Results of searching against the SPS database. All_ESP_sequences_from_this_species/ – Results of searching against all ESP sequences from this species, including previously reported ones; contains suspected false positives (e.g., esculentin-2-OG1/OG2, odorranain-C3). Annotated Spectra.zip, *_export.xlsx, MSMS Scans and PSMs.xlsx – Files exported from *.pdResult, including annotated MS/MS spectra, protein/peptide isoform identifications, and MS/MS scan metadata. Result.xlsx – Final filtered peptide list obtained after processing by the Peptide.py script. [file 12915_2025_2463_MOESM3_ESM.zip › Additional file 3/All_ESP_sequences_from_this_species/Peptide_all_export.xlsx]

## Sheet: Proteins
Checked	Contaminant	Protein FDR Confidence: Combined	Master	Accession	Sequence	Exp. q-value: Combined	Sum PEP Score	Coverage [%]	# Peptides	# Isoforms	# PSMs	# Unique Peptides	# AAs	MW [kDa]	calc. pI	Score Sequest HT: Sequest HT	# Peptides (by Search Engine): Sequest HT	# Razor Peptides	Abundance: F1: Sample	Found in Sample: [S1] F1: Sample	# Protein Groups	Modifications
FALSE	FALSE	High	Master Protein	TRINITY_DN0_c1_g1_i14.p1,TRINITY_DN0_c1_g1_i4.p1	GLLDTFKNLALNAAKSAGVSVLNSLSCKLSKTC	0	489.128	100	39	86	324	25	33	3.4	9.11	1124.28	39	23	1.07251e+10	High	1	Dehydro [C27(100); C33(100)]
	Contaminant	Checked	PSM Ambiguity	Sequence	Annotated Sequence	Modifications	Modification Pattern	# Isoforms	# Protein Groups	# Proteins	# PSMs	Master Protein Accessions	Positions in Proteins	Modifications in Proteins	# Missed Cleavages	Theo. MH+ [Da]	Sequence Length	Abundance: F1: Sample	Quan Info	Confidence (by Search Engine): Sequest HT	Percolator q-Value (by Search Engine): Sequest HT	Percolator PEP (by Search Engine): Sequest HT	XCorr (by Search Engine): Sequest HT	Top Apex RT [min]	Sequence in Protein	Positions in Proteins
	FALSE	FALSE	Unambiguous	GLLDTFKNLALNAAKSAGVSVLNSLSCKLSKTC	[-].GLLDTFKNLALNAAKSAGVSVLNSLSCKLSKTC.[-]	2xDehydro [C27(100); C33(100)]	--------------------------*-----*	1	1	1	49	TRINITY_DN0_c1_g1_i14.p1,TRINITY_DN0_c1_g1_i4.p1	TRINITY_DN0_c1_g1_i14.p1,TRINITY_DN0_c1_g1_i4.p1 [1-33]	TRINITY_DN0_c1_g1_i14.p1,TRINITY_DN0_c1_g1_i4.p1 2xDehydro [C27(100); C33(100)]	0	3364.8	33	2881475329		High	0.0006772	3.373e-07	6.16	49.97	-.GLLDTFKNLALNAAKSAGVSVLNSLSCKLSKTC.-	[1-33]
	FALSE	FALSE	Unambiguous	GLLDTFKNLALNAAKSAGVSVLNSLSCKLSKTC	[-].GLLDTFKNLALNAAKSAGVSVLNSLSCKLSKTC.[-]	1xDeamidated [N23(97.7)];2xDehydro [C27(100); C33(100)]	----------------------*---*-----*	4	1	1	8	TRINITY_DN0_c1_g1_i14.p1,TRINITY_DN0_c1_g1_i4.p1	TRINITY_DN0_c1_g1_i14.p1,TRINITY_DN0_c1_g1_i4.p1 [1-33]	TRINITY_DN0_c1_g1_i14.p1,TRINITY_DN0_c1_g1_i4.p1 2xDehydro [C27(100); C33(100)]	0	3365.78	33	2239740656		High	0.0006772	3.151e-05	5.46	51.47	-.GLLDTFKNLALNAAKSAGVSVLNSLSCKLSKTC.-	[1-33]
	FALSE	FALSE	Unambiguous	GLLDTFKNLALNAAKSAGVSVLNSLSCKLSKTC	[-].GLLDTFKNLALNAAKSAGVSVLNSLSCKLSKTC.[-]	1xDeamidated [N8(100)];2xDehydro [C27(100); C33(100)]	-------*------------------*-----*	4	1	1	19	TRINITY_DN0_c1_g1_i14.p1,TRINITY_DN0_c1_g1_i4.p1	TRINITY_DN0_c1_g1_i14.p1,TRINITY_DN0_c1_g1_i4.p1 [1-33]	TRINITY_DN0_c1_g1_i14.p1,TRINITY_DN0_c1_g1_i4.p1 2xDehydro [C27(100); C33(100)]	0	3365.78	33	1853378920		High	0.0006772	8.058e-08	6.92	52.46	-.GLLDTFKNLALNAAKSAGVSVLNSLSCKLSKTC.-	[1-33]
	FALSE	FALSE	Unambiguous	GLLDTFKNLALNAAKSAGVSVLNSLSCKLSKTC	[-].GLLDTFKNLALNAAKSAGVSVLNSLSCKLSKTC.[-]	1xDeamidated [N12(100)];2xDehydro [C27(100); C33(100)]	-----------*--------------*-----*	4	1	1	16	TRINITY_DN0_c1_g1_i14.p1,TRINITY_DN0_c1_g1_i4.p1	TRINITY_DN0_c1_g1_i14.p1,TRINITY_DN0_c1_g1_i4.p1 [1-33]	TRINITY_DN0_c1_g1_i14.p1,TRINITY_DN0_c1_g1_i4.p1 2xDehydro [C27(100); C33(100)]	0	3365.78	33	1.83601e+09		High	0.0006772	1.494e-06	6.86	51.47	-.GLLDTFKNLALNAAKSAGVSVLNSLSCKLSKTC.-	[1-33]
	FALSE	FALSE	Unambiguous	TFKNLALNAAKSAGVSVLNSLSCKLSKTC	[D].TFKNLALNAAKSAGVSVLNSLSCKLSKTC.[-]	2xDehydro [C23(100); C29(100)]	----------------------*-----*	1	1	1	9	TRINITY_DN0_c1_g1_i14.p1,TRINITY_DN0_c1_g1_i4.p1	TRINITY_DN0_c1_g1_i14.p1,TRINITY_DN0_c1_g1_i4.p1 [5-33]	TRINITY_DN0_c1_g1_i14.p1,TRINITY_DN0_c1_g1_i4.p1 2xDehydro [C27(100); C33(100)]	0	2966.58	29	7.75908e+08		High	0.0006772	3.804e-06	4.93	37.7	D.TFKNLALNAAKSAGVSVLNSLSCKLSKTC.-	[5-33]
	FALSE	FALSE	Unambiguous	GLLDTFKNLALNAAKSAGVSVLNSLSCKLSKTC	[-].GLLDTFKNLALNAAKSAGVSVLNSLSCKLSKTC.[-]	1xDeamidated [N];2xDehydro [C27(100); C33(100)]	positions not distinguishable	4	1	1	5	TRINITY_DN0_c1_g1_i14.p1,TRINITY_DN0_c1_g1_i4.p1	TRINITY_DN0_c1_g1_i14.p1,TRINITY_DN0_c1_g1_i4.p1 [1-33]	TRINITY_DN0_c1_g1_i14.p1,TRINITY_DN0_c1_g1_i4.p1 2xDehydro [C27(100); C33(100)]	0	3365.78	33	709258698		High	0.0006772	3.798e-06	6.36	51.48	-.GLLDTFKNLALNAAKSAGVSVLNSLSCKLSKTC.-	[1-33]
	FALSE	FALSE	Unambiguous	GLLDTFKNLALNAAKSAGVSVLNSLSCKLSKTC	[-].GLLDTFKNLALNAAKSAGVSVLNSLSCKLSKTC.[-]	2xDeamidated [N8(100); N12(99.9)];2xDehydro [C27(100); C33(100)]	-------*---*--------------*-----*	3	1	1	4	TRINITY_DN0_c1_g1_i14.p1,TRINITY_DN0_c1_g1_i4.p1	TRINITY_DN0_c1_g1_i14.p1,TRINITY_DN0_c1_g1_i4.p1 [1-33]	TRINITY_DN0_c1_g1_i14.p1,TRINITY_DN0_c1_g1_i4.p1 2xDehydro [C27(100); C33(100)]	0	3366.76	33	431378634		High	0.0006772	1.506e-06	5.6	52.93	-.GLLDTFKNLALNAAKSAGVSVLNSLSCKLSKTC.-	[1-33]
	FALSE	FALSE	Unambiguous	GLLDTFKNLALNAAK	[-].GLLDTFKNLALNAAK.[S]		---------------	1	1	3	4	TRINITY_DN0_c1_g1_i14.p1,TRINITY_DN0_c1_g1_i4.p1	brevinin-2E-OG4 [1-15]; brevinin-2E-OG6 [1-15]; TRINITY_DN0_c1_g1_i14.p1,TRINITY_DN0_c1_g1_i4.p1 [1-15]		0	1588.91	15	279806704		High	0.0006772	3.346e-07	5.37	37.98	-.GLLDTFKNLALNAAK.S	[1-15]
	FALSE	FALSE	Unambiguous	TFKNLALNAAKSAGVSVLNSLSCKLSKTC	[D].TFKNLALNAAKSAGVSVLNSLSCKLSKTC.[-]	1xDeamidated [N8(100)];2xDehydro [C23(100); C29(100)]	-------*--------------*-----*	3	1	1	5	TRINITY_DN0_c1_g1_i14.p1,TRINITY_DN0_c1_g1_i4.p1	TRINITY_DN0_c1_g1_i14.p1,TRINITY_DN0_c1_g1_i4.p1 [5-33]	TRINITY_DN0_c1_g1_i14.p1,TRINITY_DN0_c1_g1_i4.p1 2xDehydro [C27(100); C33(100)]	0	2967.56	29	2.1166e+08		High	0.0006772	8.55e-05	4.4	38.89	D.TFKNLALNAAKSAGVSVLNSLSCKLSKTC.-	[5-33]
	FALSE	FALSE	Unambiguous	GLLDTFKNLALNAAKSAGVSVLNSLSCKLSKTC	[-].GLLDTFKNLALNAAKSAGVSVLNSLSCKLSKTC.[-]	2xDeamidated [N8(100); N];2xDehydro [C27(100); C33(100)]	positions not distinguishable	3	1	1	2	TRINITY_DN0_c1_g1_i14.p1,TRINITY_DN0_c1_g1_i4.p1	TRINITY_DN0_c1_g1_i14.p1,TRINITY_DN0_c1_g1_i4.p1 [1-33]	TRINITY_DN0_c1_g1_i14.p1,TRINITY_DN0_c1_g1_i4.p1 2xDehydro [C27(100); C33(100)]	0	3366.76	33	198442192		High	0.0006772	2.706e-07	7.13	52.93	-.GLLDTFKNLALNAAKSAGVSVLNSLSCKLSKTC.-	[1-33]
	FALSE	FALSE	Unambiguous	GLLDTFKNLALN	[-].GLLDTFKNLALN.[A]	1xDeamidated [N12(100)]	-----------*	1	2	5	1	TRINITY_DN0_c1_g1_i14.p1,TRINITY_DN0_c1_g1_i4.p1; brevinin-2E-OG2	brevinin-2E-OG4 [1-12]; TRINITY_DN6490_c1_g1_i1.p1 [1-12]; brevinin-2E-OG6 [1-12]; TRINITY_DN0_c1_g1_i14.p1,TRINITY_DN0_c1_g1_i4.p1 [1-12]; brevinin-2E-OG2 [1-12]		0	1319.72	12	168505104	Shared	High	0.001893	0.009281	2.02	39.17	-.GLLDTFKNLALN.A	[1-12]
	FALSE	FALSE	Unambiguous	SAGVSVLNSLSCKLSKTC	[K].SAGVSVLNSLSCKLSKTC.[-]	2xDehydro [C12(100); C18(100)]	-----------*-----*	1	2	3	3	TRINITY_DN0_c1_g1_i14.p1,TRINITY_DN0_c1_g1_i4.p1; brevinin-2E-OG2	TRINITY_DN0_c1_g1_i14.p1,TRINITY_DN0_c1_g1_i4.p1 [16-33]; brevinin-2E-OG7 [16-33]; brevinin-2E-OG2 [16-33]	TRINITY_DN0_c1_g1_i14.p1,TRINITY_DN0_c1_g1_i4.p1 2xDehydro [C27(100); C33(100)]; brevinin-2E-OG7 2xDehydro [C27(100); C33(100)]; brevinin-2E-OG2 2xDehydro [C27(100); C33(100)]	0	1794.91	18	165170300	Shared	High	0.0006772	0.0004106	3.96	32.93	K.SAGVSVLNSLSCKLSKTC.-	[16-33]
	FALSE	FALSE	Unambiguous	GLLDTFKNLALNAAKSAG	[-].GLLDTFKNLALNAAKSAG.[VT]		------------------	1	1	3	5	TRINITY_DN0_c1_g1_i14.p1,TRINITY_DN0_c1_g1_i4.p1	brevinin-2E-OG4 [1-18]; brevinin-2E-OG6 [1-18]; TRINITY_DN0_c1_g1_i14.p1,TRINITY_DN0_c1_g1_i4.p1 [1-18]		0	1804	18	1.63538e+08		High	0.0006772	3.159e-06	5.91	39.79	-.GLLDTFKNLALNAAKSAG.V	[1-18]
	FALSE	FALSE	Unambiguous	LALNAAKSAGVSVLNSLSCKLSKTC	[N].LALNAAKSAGVSVLNSLSCKLSKTC.[-]	2xDehydro [C19(100); C25(100)]	------------------*-----*	1	1	1	4	TRINITY_DN0_c1_g1_i14.p1,TRINITY_DN0_c1_g1_i4.p1	TRINITY_DN0_c1_g1_i14.p1,TRINITY_DN0_c1_g1_i4.p1 [9-33]	TRINITY_DN0_c1_g1_i14.p1,TRINITY_DN0_c1_g1_i4.p1 2xDehydro [C27(100); C33(100)]	0	2476.33	25	126333584		High	0.0006772	4.509e-05	3.95	36.12	N.LALNAAKSAGVSVLNSLSCKLSKTC.-	[9-33]
	FALSE	FALSE	Unambiguous	GLLDTFKNLALNAAKSA	[-].GLLDTFKNLALNAAKSA.[G]		-----------------	1	1	3	4	TRINITY_DN0_c1_g1_i14.p1,TRINITY_DN0_c1_g1_i4.p1	brevinin-2E-OG4 [1-17]; brevinin-2E-OG6 [1-17]; TRINITY_DN0_c1_g1_i14.p1,TRINITY_DN0_c1_g1_i4.p1 [1-17]		0	1746.97	17	123085328		High	0.0006772	1.863e-05	5.21	40.13	-.GLLDTFKNLALNAAKSA.G	[1-17]
	FALSE	FALSE	Unambiguous	TFKNLALNAAKSAGVSVLNSLSCKLSKTC	[D].TFKNLALNAAKSAGVSVLNSLSCKLSKTC.[-]	1xDeamidated [N19(100)];2xDehydro [C23(100); C29(100)]	------------------*---*-----*	3	1	1	7	TRINITY_DN0_c1_g1_i14.p1,TRINITY_DN0_c1_g1_i4.p1	TRINITY_DN0_c1_g1_i14.p1,TRINITY_DN0_c1_g1_i4.p1 [5-33]	TRINITY_DN0_c1_g1_i14.p1,TRINITY_DN0_c1_g1_i4.p1 2xDehydro [C27(100); C33(100)]	0	2967.56	29	1.20929e+08		High	0.0006772	3.545e-05	4.56	38.19	D.TFKNLALNAAKSAGVSVLNSLSCKLSKTC.-	[5-33]
	FALSE	FALSE	Unambiguous	TFKNLALNAAKSAGVSVLNSLSCKLSKTC	[D].TFKNLALNAAKSAGVSVLNSLSCKLSKTC.[-]	1xDeamidated [N4(100)];2xDehydro [C23(100); C29(100)]	---*------------------*-----*	3	1	1	3	TRINITY_DN0_c1_g1_i14.p1,TRINITY_DN0_c1_g1_i4.p1	TRINITY_DN0_c1_g1_i14.p1,TRINITY_DN0_c1_g1_i4.p1 [5-33]	TRINITY_DN0_c1_g1_i14.p1,TRINITY_DN0_c1_g1_i4.p1 2xDehydro [C27(100); C33(100)]	0	2967.56	29	108449547		High	0.0006772	5.12e-06	6.21	39.81	D.TFKNLALNAAKSAGVSVLNSLSCKLSKTC.-	[5-33]
	FALSE	FALSE	Unambiguous	GLLDTFKNLALN	[-].GLLDTFKNLALN.[A]		------------	1	2	5	2	TRINITY_DN0_c1_g1_i14.p1,TRINITY_DN0_c1_g1_i4.p1; brevinin-2E-OG2	brevinin-2E-OG4 [1-12]; TRINITY_DN6490_c1_g1_i1.p1 [1-12]; brevinin-2E-OG6 [1-12]; TRINITY_DN0_c1_g1_i14.p1,TRINITY_DN0_c1_g1_i4.p1 [1-12]; brevinin-2E-OG2 [1-12]		0	1318.74	12	95015664	Shared	High	0.0006772	0.001095	2.85	38.02	-.GLLDTFKNLALN.A	[1-12]
	FALSE	FALSE	Unambiguous	GLLDTFKNLA	[-].GLLDTFKNLA.[L]		----------	1	2	5	2	TRINITY_DN0_c1_g1_i14.p1,TRINITY_DN0_c1_g1_i4.p1; brevinin-2E-OG2	brevinin-2E-OG4 [1-10]; TRINITY_DN6490_c1_g1_i1.p1 [1-10]; brevinin-2E-OG6 [1-10]; TRINITY_DN0_c1_g1_i14.p1,TRINITY_DN0_c1_g1_i4.p1 [1-10]; brevinin-2E-OG2 [1-10]		0	1091.61	10	91027528	Shared	High	0.0006772	0.0005025	1.32	35.65	-.GLLDTFKNLA.L	[1-10]
	FALSE	FALSE	Unambiguous	VSVLNSLSCKLSKTC	[G].VSVLNSLSCKLSKTC.[-]	2xDehydro [C9(100); C15(100)]	--------*-----*	1	2	3	4	TRINITY_DN0_c1_g1_i14.p1,TRINITY_DN0_c1_g1_i4.p1; brevinin-2E-OG2	TRINITY_DN0_c1_g1_i14.p1,TRINITY_DN0_c1_g1_i4.p1 [19-33]; brevinin-2E-OG7 [19-33]; brevinin-2E-OG2 [19-33]	TRINITY_DN0_c1_g1_i14.p1,TRINITY_DN0_c1_g1_i4.p1 2xDehydro [C27(100); C33(100)]; brevinin-2E-OG7 2xDehydro [C27(100); C33(100)]; brevinin-2E-OG2 2xDehydro [C27(100); C33(100)]	0	1579.82	15	87253486	Shared	High	0.0006772	0.0007607	2.19	30.74	G.VSVLNSLSCKLSKTC.-	[19-33]
	FALSE	FALSE	Unambiguous	GLLDTFKNLAL	[-].GLLDTFKNLAL.[N]		-----------	1	2	5	2	TRINITY_DN0_c1_g1_i14.p1,TRINITY_DN0_c1_g1_i4.p1; brevinin-2E-OG2	brevinin-2E-OG4 [1-11]; TRINITY_DN6490_c1_g1_i1.p1 [1-11]; brevinin-2E-OG6 [1-11]; TRINITY_DN0_c1_g1_i14.p1,TRINITY_DN0_c1_g1_i4.p1 [1-11]; brevinin-2E-OG2 [1-11]		0	1204.69	11	81729600	Shared	High	0.0006772	3.266e-05	2.51	39.94	-.GLLDTFKNLAL.N	[1-11]
	FALSE	FALSE	Unambiguous	GLLDTFKNLALNAAK	[-].GLLDTFKNLALNAAK.[S]	1xDeamidated [N8(100)]	-------*-------	2	1	3	3	TRINITY_DN0_c1_g1_i14.p1,TRINITY_DN0_c1_g1_i4.p1	brevinin-2E-OG4 [1-15]; brevinin-2E-OG6 [1-15]; TRINITY_DN0_c1_g1_i14.p1,TRINITY_DN0_c1_g1_i4.p1 [1-15]		0	1589.89	15	67570578		High	0.0006772	2.315e-06	4.3	38.81	-.GLLDTFKNLALNAAK.S	[1-15]
	FALSE	FALSE	Unambiguous	GLLDTFKNLALNAAK	[-].GLLDTFKNLALNAAK.[S]	1xDeamidated [N12(100)]	-----------*---	2	1	3	2	TRINITY_DN0_c1_g1_i14.p1,TRINITY_DN0_c1_g1_i4.p1	brevinin-2E-OG4 [1-15]; brevinin-2E-OG6 [1-15]; TRINITY_DN0_c1_g1_i14.p1,TRINITY_DN0_c1_g1_i4.p1 [1-15]		0	1589.89	15	67570578		High	0.0006772	1.946e-07	4.11	38.81	-.GLLDTFKNLALNAAK.S	[1-15]
	FALSE	FALSE	Unambiguous	GLLDTFKNLALNAAKS	[-].GLLDTFKNLALNAAKS.[A]		----------------	1	1	3	4	TRINITY_DN0_c1_g1_i14.p1,TRINITY_DN0_c1_g1_i4.p1	brevinin-2E-OG4 [1-16]; brevinin-2E-OG6 [1-16]; TRINITY_DN0_c1_g1_i14.p1,TRINITY_DN0_c1_g1_i4.p1 [1-16]		0	1675.94	16	67068278		High	0.0006772	3.564e-06	4.27	38.41	-.GLLDTFKNLALNAAKS.A	[1-16]
	FALSE	FALSE	Unambiguous	GLLDTFKNL	[-].GLLDTFKNL.[A]		---------	1	2	5	2	TRINITY_DN0_c1_g1_i14.p1,TRINITY_DN0_c1_g1_i4.p1; brevinin-2E-OG2	brevinin-2E-OG4 [1-9]; TRINITY_DN6490_c1_g1_i1.p1 [1-9]; brevinin-2E-OG6 [1-9]; TRINITY_DN0_c1_g1_i14.p1,TRINITY_DN0_c1_g1_i4.p1 [1-9]; brevinin-2E-OG2 [1-9]		0	1020.57	9	64565772	Shared	High	0.0006772	0.0003355	1.32	35.73	-.GLLDTFKNL.A	[1-9]
	FALSE	FALSE	Unambiguous	GVSVLNSLSCKLSKTC	[A].GVSVLNSLSCKLSKTC.[-]	2xDehydro [C10(100); C16(100)]	---------*-----*	1	2	3	4	TRINITY_DN0_c1_g1_i14.p1,TRINITY_DN0_c1_g1_i4.p1; brevinin-2E-OG2	TRINITY_DN0_c1_g1_i14.p1,TRINITY_DN0_c1_g1_i4.p1 [18-33]; brevinin-2E-OG7 [18-33]; brevinin-2E-OG2 [18-33]	TRINITY_DN0_c1_g1_i14.p1,TRINITY_DN0_c1_g1_i4.p1 2xDehydro [C27(100); C33(100)]; brevinin-2E-OG7 2xDehydro [C27(100); C33(100)]; brevinin-2E-OG2 2xDehydro [C27(100); C33(100)]	0	1636.84	16	61437268	Shared	High	0.0006772	0.001003	3.19	31.76	A.GVSVLNSLSCKLSKTC.-	[18-33]
	FALSE	FALSE	Unambiguous	AAKSAGVSVLNSLSCKLSKTC	[N].AAKSAGVSVLNSLSCKLSKTC.[-]	2xDehydro [C15(100); C21(100)]	--------------*-----*	1	1	2	8	TRINITY_DN0_c1_g1_i14.p1,TRINITY_DN0_c1_g1_i4.p1	TRINITY_DN0_c1_g1_i14.p1,TRINITY_DN0_c1_g1_i4.p1 [13-33]; brevinin-2E-OG7 [13-33]	TRINITY_DN0_c1_g1_i14.p1,TRINITY_DN0_c1_g1_i4.p1 2xDehydro [C27(100); C33(100)]; brevinin-2E-OG7 2xDehydro [C27(100); C33(100)]	0	2065.08	21	6.04785e+07		High	0.0006772	1.391e-05	3.62	30.48	N.AAKSAGVSVLNSLSCKLSKTC.-	[13-33]
	FALSE	FALSE	Unambiguous	KNLALNAAKSAGVSVLNSLSCKLSKTC	[F].KNLALNAAKSAGVSVLNSLSCKLSKTC.[-]	2xDehydro [C21(100); C27(100)]	--------------------*-----*	1	1	1	7	TRINITY_DN0_c1_g1_i14.p1,TRINITY_DN0_c1_g1_i4.p1	TRINITY_DN0_c1_g1_i14.p1,TRINITY_DN0_c1_g1_i4.p1 [7-33]	TRINITY_DN0_c1_g1_i14.p1,TRINITY_DN0_c1_g1_i4.p1 2xDehydro [C27(100); C33(100)]	0	2718.46	27	47928256		High	0.0006772	5.295e-06	5.32	34.7	F.KNLALNAAKSAGVSVLNSLSCKLSKTC.-	[7-33]
	FALSE	FALSE	Unambiguous	NLALNAAKSAGVSVLNSLSCKLSKTC	[K].NLALNAAKSAGVSVLNSLSCKLSKTC.[-]	2xDehydro [C20(100); C26(100)]	-------------------*-----*	1	1	1	4	TRINITY_DN0_c1_g1_i14.p1,TRINITY_DN0_c1_g1_i4.p1	TRINITY_DN0_c1_g1_i14.p1,TRINITY_DN0_c1_g1_i4.p1 [8-33]	TRINITY_DN0_c1_g1_i14.p1,TRINITY_DN0_c1_g1_i4.p1 2xDehydro [C27(100); C33(100)]	0	2590.37	26	44797619		High	0.0006772	1.072e-05	7	37.87	K.NLALNAAKSAGVSVLNSLSCKLSKTC.-	[8-33]
	FALSE	FALSE	Unambiguous	ALNAAKSAGVSVLNSLSCKLSKTC	[LM].ALNAAKSAGVSVLNSLSCKLSKTC.[-]	2xDehydro [C18(100); C24(100)]	-----------------*-----*	1	1	2	5	TRINITY_DN0_c1_g1_i14.p1,TRINITY_DN0_c1_g1_i4.p1	TRINITY_DN0_c1_g1_i14.p1,TRINITY_DN0_c1_g1_i4.p1 [10-33]; brevinin-2E-OG7 [10-33]	TRINITY_DN0_c1_g1_i14.p1,TRINITY_DN0_c1_g1_i4.p1 2xDehydro [C27(100); C33(100)]; brevinin-2E-OG7 2xDehydro [C27(100); C33(100)]	0	2363.24	24	4.41343e+07		High	0.0006772	9.886e-06	3.53	33.05	L.ALNAAKSAGVSVLNSLSCKLSKTC.-	[10-33]
	FALSE	FALSE	Unambiguous	GLLDTFKNLALNAAKSAG	[-].GLLDTFKNLALNAAKSAG.[VT]	1xDeamidated [N8(100)]	-------*----------	2	1	3	4	TRINITY_DN0_c1_g1_i14.p1,TRINITY_DN0_c1_g1_i4.p1	brevinin-2E-OG4 [1-18]; brevinin-2E-OG6 [1-18]; TRINITY_DN0_c1_g1_i14.p1,TRINITY_DN0_c1_g1_i4.p1 [1-18]		0	1804.98	18	39919277		High	0.0006772	1.347e-06	5.2	40.55	-.GLLDTFKNLALNAAKSAG.V	[1-18]
	FALSE	FALSE	Unambiguous	AGVSVLNSLSCKLSKTC	[S].AGVSVLNSLSCKLSKTC.[-]	2xDehydro [C11(100); C17(100)]	----------*-----*	1	2	3	3	TRINITY_DN0_c1_g1_i14.p1,TRINITY_DN0_c1_g1_i4.p1; brevinin-2E-OG2	TRINITY_DN0_c1_g1_i14.p1,TRINITY_DN0_c1_g1_i4.p1 [17-33]; brevinin-2E-OG7 [17-33]; brevinin-2E-OG2 [17-33]	TRINITY_DN0_c1_g1_i14.p1,TRINITY_DN0_c1_g1_i4.p1 2xDehydro [C27(100); C33(100)]; brevinin-2E-OG7 2xDehydro [C27(100); C33(100)]; brevinin-2E-OG2 2xDehydro [C27(100); C33(100)]	0	1707.88	17	39593684	Shared	High	0.0006772	0.0006767	3.15	32.52	S.AGVSVLNSLSCKLSKTC.-	[17-33]
	FALSE	FALSE	Unambiguous	GLLDTFKNLALNAAKSAG	[-].GLLDTFKNLALNAAKSAG.[VT]	1xDeamidated [N12(100)]	-----------*------	2	1	3	3	TRINITY_DN0_c1_g1_i14.p1,TRINITY_DN0_c1_g1_i4.p1	brevinin-2E-OG4 [1-18]; brevinin-2E-OG6 [1-18]; TRINITY_DN0_c1_g1_i14.p1,TRINITY_DN0_c1_g1_i4.p1 [1-18]		0	1804.98	18	37914264		High	0.0006772	4.277e-05	3.66	40.55	-.GLLDTFKNLALNAAKSAG.V	[1-18]
	FALSE	FALSE	Unambiguous	GLLDTFKNLALNAA	[-].GLLDTFKNLALNAA.[KT]		--------------	1	1	4	1	TRINITY_DN0_c1_g1_i14.p1,TRINITY_DN0_c1_g1_i4.p1	brevinin-2E-OG4 [1-14]; TRINITY_DN6490_c1_g1_i1.p1 [1-14]; brevinin-2E-OG6 [1-14]; TRINITY_DN0_c1_g1_i14.p1,TRINITY_DN0_c1_g1_i4.p1 [1-14]		0	1460.81	14	36765836		High	0.001748	0.00213	2.72	40	-.GLLDTFKNLALNAA.K	[1-14]
	FALSE	FALSE	Unambiguous	DTFKNLALNAAKSAGVSVLNSLSCKLSKTC	[L].DTFKNLALNAAKSAGVSVLNSLSCKLSKTC.[-]	2xDehydro [C24(100); C30(100)]	-----------------------*-----*	1	1	1	2	TRINITY_DN0_c1_g1_i14.p1,TRINITY_DN0_c1_g1_i4.p1	TRINITY_DN0_c1_g1_i14.p1,TRINITY_DN0_c1_g1_i4.p1 [4-33]	TRINITY_DN0_c1_g1_i14.p1,TRINITY_DN0_c1_g1_i4.p1 2xDehydro [C27(100); C33(100)]	0	3081.61	30	3.24091e+07		High	0.0006772	2.178e-05	5.15	39.96	L.DTFKNLALNAAKSAGVSVLNSLSCKLSKTC.-	[4-33]
	FALSE	FALSE	Unambiguous	LNAAKSAGVSVLNSLSCKLSKTC	[A].LNAAKSAGVSVLNSLSCKLSKTC.[-]	2xDehydro [C17(100); C23(100)]	----------------*-----*	1	1	2	5	TRINITY_DN0_c1_g1_i14.p1,TRINITY_DN0_c1_g1_i4.p1	TRINITY_DN0_c1_g1_i14.p1,TRINITY_DN0_c1_g1_i4.p1 [11-33]; brevinin-2E-OG7 [11-33]	TRINITY_DN0_c1_g1_i14.p1,TRINITY_DN0_c1_g1_i4.p1 2xDehydro [C27(100); C33(100)]; brevinin-2E-OG7 2xDehydro [C27(100); C33(100)]	0	2292.21	23	3.16349e+07		High	0.0006772	2.006e-05	3.28	32.1	A.LNAAKSAGVSVLNSLSCKLSKTC.-	[11-33]
	FALSE	FALSE	Unambiguous	KSAGVSVLNSLSCKLSKTC	[AP].KSAGVSVLNSLSCKLSKTC.[-]	2xDehydro [C13(100); C19(100)]	------------*-----*	1	2	3	6	TRINITY_DN0_c1_g1_i14.p1,TRINITY_DN0_c1_g1_i4.p1; brevinin-2E-OG2	TRINITY_DN0_c1_g1_i14.p1,TRINITY_DN0_c1_g1_i4.p1 [15-33]; brevinin-2E-OG7 [15-33]; brevinin-2E-OG2 [15-33]	TRINITY_DN0_c1_g1_i14.p1,TRINITY_DN0_c1_g1_i4.p1 2xDehydro [C27(100); C33(100)]; brevinin-2E-OG7 2xDehydro [C27(100); C33(100)]; brevinin-2E-OG2 2xDehydro [C27(100); C33(100)]	0	1923	19	2.73165e+07	Shared	High	0.0006772	6.255e-05	3.52	29.84	A.KSAGVSVLNSLSCKLSKTC.-	[15-33]
	FALSE	FALSE	Unambiguous	GLLDTFKN	[-].GLLDTFKN.[ML]	1xDeamidated [N8(100)]	-------*	1	3	7	3	TRINITY_DN440_c40_g1_i1.p1; TRINITY_DN0_c1_g1_i14.p1,TRINITY_DN0_c1_g1_i4.p1; brevinin-2E-OG2	TRINITY_DN440_c40_g1_i1.p1 [1-8]; brevinin-2E-OG4 [1-8]; TRINITY_DN6490_c1_g1_i1.p1 [1-8]; brevinin-2E-OG6 [1-8]; TRINITY_DN0_c1_g1_i14.p1,TRINITY_DN0_c1_g1_i4.p1 [1-8]; brevinin-2E-OG7 [1-8]; brevinin-2E-OG2 [1-8]		0	908.472	8	27271116	Shared	High	0.0006772	0.0004936	1.01	26.38	-.GLLDTFKN.L	[1-8]
	FALSE	FALSE	Unambiguous	NAAKSAGVSVLNSLSCKLSKTC	[L].NAAKSAGVSVLNSLSCKLSKTC.[-]	2xDehydro [C16(100); C22(100)]	---------------*-----*	1	1	2	4	TRINITY_DN0_c1_g1_i14.p1,TRINITY_DN0_c1_g1_i4.p1	TRINITY_DN0_c1_g1_i14.p1,TRINITY_DN0_c1_g1_i4.p1 [12-33]; brevinin-2E-OG7 [12-33]	TRINITY_DN0_c1_g1_i14.p1,TRINITY_DN0_c1_g1_i4.p1 2xDehydro [C27(100); C33(100)]; brevinin-2E-OG7 2xDehydro [C27(100); C33(100)]	0	2179.12	22	2.69946e+07		High	0.0006772	0.0004382	4.06	30.97	L.NAAKSAGVSVLNSLSCKLSKTC.-	[12-33]
	FALSE	FALSE	Unambiguous	SAGVSVLNSLSCKLSKTC	[K].SAGVSVLNSLSCKLSKTC.[-]	1xDeamidated [N8(100)];2xDehydro [C12(100); C18(100)]	-------*---*-----*	1	2	3	3	TRINITY_DN0_c1_g1_i14.p1,TRINITY_DN0_c1_g1_i4.p1; brevinin-2E-OG2	TRINITY_DN0_c1_g1_i14.p1,TRINITY_DN0_c1_g1_i4.p1 [16-33]; brevinin-2E-OG7 [16-33]; brevinin-2E-OG2 [16-33]	TRINITY_DN0_c1_g1_i14.p1,TRINITY_DN0_c1_g1_i4.p1 2xDehydro [C27(100); C33(100)]; brevinin-2E-OG7 2xDehydro [C27(100); C33(100)]; brevinin-2E-OG2 2xDehydro [C27(100); C33(100)]	0	1795.89	18	26661795	Shared	High	0.0006772	0.0001275	4.19	34.21	K.SAGVSVLNSLSCKLSKTC.-	[16-33]
	FALSE	FALSE	Unambiguous	GLLDTFKNLALNAAKSAGVSVLNSLSCKLSKTC	[-].GLLDTFKNLALNAAKSAGVSVLNSLSCKLSKTC.[-]	2xDeamidated [N8(100); N23(100)];2xDehydro [C27(100); C33(100)]	-------*--------------*---*-----*	3	1	1	2	TRINITY_DN0_c1_g1_i14.p1,TRINITY_DN0_c1_g1_i4.p1	TRINITY_DN0_c1_g1_i14.p1,TRINITY_DN0_c1_g1_i4.p1 [1-33]	TRINITY_DN0_c1_g1_i14.p1,TRINITY_DN0_c1_g1_i4.p1 2xDehydro [C27(100); C33(100)]	0	3366.76	33	25033991		High	0.0006772	0.0006382	4.03	52.95	-.GLLDTFKNLALNAAKSAGVSVLNSLSCKLSKTC.-	[1-33]
	FALSE	FALSE	Unambiguous	GLLDTFKNL	[-].GLLDTFKNL.[A]	1xDeamidated [N8(100)]	-------*-	1	2	5	3	TRINITY_DN0_c1_g1_i14.p1,TRINITY_DN0_c1_g1_i4.p1; brevinin-2E-OG2	brevinin-2E-OG4 [1-9]; TRINITY_DN6490_c1_g1_i1.p1 [1-9]; brevinin-2E-OG6 [1-9]; TRINITY_DN0_c1_g1_i14.p1,TRINITY_DN0_c1_g1_i4.p1 [1-9]; brevinin-2E-OG2 [1-9]		0	1021.56	9	21818304	Shared	High	0.0006772	0.000109	1.25	36.64	-.GLLDTFKNL.A	[1-9]
	FALSE	FALSE	Unambiguous	LLDTFKNLALNAAKSAGVSVLNSLSCKLSKTC	[G].LLDTFKNLALNAAKSAGVSVLNSLSCKLSKTC.[-]	2xDehydro [C26(100); C32(100)]	-------------------------*-----*	1	1	1	2	TRINITY_DN0_c1_g1_i14.p1,TRINITY_DN0_c1_g1_i4.p1	TRINITY_DN0_c1_g1_i14.p1,TRINITY_DN0_c1_g1_i4.p1 [2-33]	TRINITY_DN0_c1_g1_i14.p1,TRINITY_DN0_c1_g1_i4.p1 2xDehydro [C27(100); C33(100)]	0	3307.78	32	20738830		High	0.0006772	1.893e-06	6.74	42.25	G.LLDTFKNLALNAAKSAGVSVLNSLSCKLSKTC.-	[2-33]
	FALSE	FALSE	Unambiguous	GLLDTFKNLALNAAK	[-].GLLDTFKNLALNAAK.[S]	2xDeamidated [N8(100); N12(100)]	-------*---*---	1	1	3	2	TRINITY_DN0_c1_g1_i14.p1,TRINITY_DN0_c1_g1_i4.p1	brevinin-2E-OG4 [1-15]; brevinin-2E-OG6 [1-15]; TRINITY_DN0_c1_g1_i14.p1,TRINITY_DN0_c1_g1_i4.p1 [1-15]		0	1590.87	15	19322648		High	0.0006772	3.919e-05	3.87	39.28	-.GLLDTFKNLALNAAK.S	[1-15]
	FALSE	FALSE	Unambiguous	GLLDTFKNLAL	[-].GLLDTFKNLAL.[N]	1xDeamidated [N8(100)]	-------*---	1	2	5	2	TRINITY_DN0_c1_g1_i14.p1,TRINITY_DN0_c1_g1_i4.p1; brevinin-2E-OG2	brevinin-2E-OG4 [1-11]; TRINITY_DN6490_c1_g1_i1.p1 [1-11]; brevinin-2E-OG6 [1-11]; TRINITY_DN0_c1_g1_i14.p1,TRINITY_DN0_c1_g1_i4.p1 [1-11]; brevinin-2E-OG2 [1-11]		0	1205.68	11	18467100	Shared	High	0.0006772	9.288e-05	2.8	40.92	-.GLLDTFKNLAL.N	[1-11]
	FALSE	FALSE	Unambiguous	GLLDTFKNLALNAAKS	[-].GLLDTFKNLALNAAKS.[A]	1xDeamidated [N8(100)]	-------*--------	1	1	3	1	TRINITY_DN0_c1_g1_i14.p1,TRINITY_DN0_c1_g1_i4.p1	brevinin-2E-OG4 [1-16]; brevinin-2E-OG6 [1-16]; TRINITY_DN0_c1_g1_i14.p1,TRINITY_DN0_c1_g1_i4.p1 [1-16]		0	1676.92	16	18137514		High	0.0006772	0.0002474	4.22	39.14	-.GLLDTFKNLALNAAKS.A	[1-16]
	FALSE	FALSE	Unambiguous	VSVLNSLSCKLSKTC	[G].VSVLNSLSCKLSKTC.[-]	1xDeamidated [N5(100)];2xDehydro [C9(100); C15(100)]	----*---*-----*	1	2	3	3	TRINITY_DN0_c1_g1_i14.p1,TRINITY_DN0_c1_g1_i4.p1; brevinin-2E-OG2	TRINITY_DN0_c1_g1_i14.p1,TRINITY_DN0_c1_g1_i4.p1 [19-33]; brevinin-2E-OG7 [19-33]; brevinin-2E-OG2 [19-33]	TRINITY_DN0_c1_g1_i14.p1,TRINITY_DN0_c1_g1_i4.p1 2xDehydro [C27(100); C33(100)]; brevinin-2E-OG7 2xDehydro [C27(100); C33(100)]; brevinin-2E-OG2 2xDehydro [C27(100); C33(100)]	0	1580.8	15	17410601	Shared	High	0.0006772	0.001356	1.72	32.9	G.VSVLNSLSCKLSKTC.-	[19-33]
	FALSE	FALSE	Unambiguous	GVSVLNSLSCKLSKTC	[A].GVSVLNSLSCKLSKTC.[-]	1xDeamidated [N6(100)];2xDehydro [C10(100); C16(100)]	-----*---*-----*	1	2	3	4	TRINITY_DN0_c1_g1_i14.p1,TRINITY_DN0_c1_g1_i4.p1; brevinin-2E-OG2	TRINITY_DN0_c1_g1_i14.p1,TRINITY_DN0_c1_g1_i4.p1 [18-33]; brevinin-2E-OG7 [18-33]; brevinin-2E-OG2 [18-33]	TRINITY_DN0_c1_g1_i14.p1,TRINITY_DN0_c1_g1_i4.p1 2xDehydro [C27(100); C33(100)]; brevinin-2E-OG7 2xDehydro [C27(100); C33(100)]; brevinin-2E-OG2 2xDehydro [C27(100); C33(100)]	0	1637.82	16	14420769	Shared	High	0.0006772	0.0002993	2.93	33.34	A.GVSVLNSLSCKLSKTC.-	[18-33]
	FALSE	FALSE	Unambiguous	TFKNLALNAAKSAGVSVLNSLSCKLSKTC	[D].TFKNLALNAAKSAGVSVLNSLSCKLSKTC.[-]	2xDeamidated [N8(100); N19(100)];2xDehydro [C23(100); C29(100)]	-------*----------*---*-----*	2	1	1	2	TRINITY_DN0_c1_g1_i14.p1,TRINITY_DN0_c1_g1_i4.p1	TRINITY_DN0_c1_g1_i14.p1,TRINITY_DN0_c1_g1_i4.p1 [5-33]	TRINITY_DN0_c1_g1_i14.p1,TRINITY_DN0_c1_g1_i4.p1 2xDehydro [C27(100); C33(100)]	0	2968.55	29	14410208		High	0.001748	0.002081	2.66	39.26	D.TFKNLALNAAKSAGVSVLNSLSCKLSKTC.-	[5-33]
	FALSE	FALSE	Unambiguous	AAKSAGVSVLNSLSCKLSKTC	[N].AAKSAGVSVLNSLSCKLSKTC.[-]	1xDeamidated [N11(100)];2xDehydro [C15(100); C21(100)]	----------*---*-----*	1	1	2	4	TRINITY_DN0_c1_g1_i14.p1,TRINITY_DN0_c1_g1_i4.p1	TRINITY_DN0_c1_g1_i14.p1,TRINITY_DN0_c1_g1_i4.p1 [13-33]; brevinin-2E-OG7 [13-33]	TRINITY_DN0_c1_g1_i14.p1,TRINITY_DN0_c1_g1_i4.p1 2xDehydro [C27(100); C33(100)]; brevinin-2E-OG7 2xDehydro [C27(100); C33(100)]	0	2066.06	21	1.38056e+07		High	0.0006772	2.901e-06	4.24	31.99	N.AAKSAGVSVLNSLSCKLSKTC.-	[13-33]
	FALSE	FALSE	Unambiguous	GLLDTFKNLALNAAKSA	[-].GLLDTFKNLALNAAKSA.[G]	1xDeamidated [N8(100)]	-------*---------	2	1	3	1	TRINITY_DN0_c1_g1_i14.p1,TRINITY_DN0_c1_g1_i4.p1	brevinin-2E-OG4 [1-17]; brevinin-2E-OG6 [1-17]; TRINITY_DN0_c1_g1_i14.p1,TRINITY_DN0_c1_g1_i4.p1 [1-17]		0	1747.96	17	13689226		High	0.0006772	7.237e-05	4.06	40.9	-.GLLDTFKNLALNAAKSA.G	[1-17]
	FALSE	FALSE	Unambiguous	GLLDTFKNLALNAAKSA	[-].GLLDTFKNLALNAAKSA.[G]	1xDeamidated [N12(98.7)]	-----------*-----	2	1	3	1	TRINITY_DN0_c1_g1_i14.p1,TRINITY_DN0_c1_g1_i4.p1	brevinin-2E-OG4 [1-17]; brevinin-2E-OG6 [1-17]; TRINITY_DN0_c1_g1_i14.p1,TRINITY_DN0_c1_g1_i4.p1 [1-17]		0	1747.96	17	13689226		High	0.0006772	0.0004961	3.05	40.9	-.GLLDTFKNLALNAAKSA.G	[1-17]
	FALSE	FALSE	Unambiguous	TFKNLALNAAKSAGVSVLNSLSCKLSKTC	[D].TFKNLALNAAKSAGVSVLNSLSCKLSKTC.[-]	2xDeamidated [N4(100); N8(100)];2xDehydro [C23(100); C29(100)]	---*---*--------------*-----*	2	1	1	1	TRINITY_DN0_c1_g1_i14.p1,TRINITY_DN0_c1_g1_i4.p1	TRINITY_DN0_c1_g1_i14.p1,TRINITY_DN0_c1_g1_i4.p1 [5-33]	TRINITY_DN0_c1_g1_i14.p1,TRINITY_DN0_c1_g1_i4.p1 2xDehydro [C27(100); C33(100)]	0	2968.55	29	11818431		High	0.0006772	0.0002469	5.65	40.48	D.TFKNLALNAAKSAGVSVLNSLSCKLSKTC.-	[5-33]
	FALSE	FALSE	Unambiguous	GLLDTFKNLALNAAKSAGVSVLN	[-].GLLDTFKNLALNAAKSAGVSVLN.[S]	1xDeamidated [N23(100)]	----------------------*	1	1	2	1	TRINITY_DN0_c1_g1_i14.p1,TRINITY_DN0_c1_g1_i4.p1	brevinin-2E-OG4 [1-23]; TRINITY_DN0_c1_g1_i14.p1,TRINITY_DN0_c1_g1_i4.p1 [1-23]		0	2317.28	23	11764431		High	0.001893	0.006407	3.63	46.63	-.GLLDTFKNLALNAAKSAGVSVLN.S	[1-23]
	FALSE	FALSE	Unambiguous	NLALNAAKSAGVSVLNSLSCKLSKTC	[K].NLALNAAKSAGVSVLNSLSCKLSKTC.[-]	1xDeamidated [N16(100)];1xDehydro [C]	positions not distinguishable	1	1	1	2	TRINITY_DN0_c1_g1_i14.p1,TRINITY_DN0_c1_g1_i4.p1	TRINITY_DN0_c1_g1_i14.p1,TRINITY_DN0_c1_g1_i4.p1 [8-33]		0	2592.36	26	11756558		High	0.001893	0.007823	2.68	38.54	K.NLALNAAKSAGVSVLNSLSCKLSKTC.-	[8-33]
	FALSE	FALSE	Unambiguous	AKSAGVSVLNSLSCKLSKTC	[A].AKSAGVSVLNSLSCKLSKTC.[-]	2xDehydro [C14(100); C20(100)]	-------------*-----*	1	1	2	4	TRINITY_DN0_c1_g1_i14.p1,TRINITY_DN0_c1_g1_i4.p1	TRINITY_DN0_c1_g1_i14.p1,TRINITY_DN0_c1_g1_i4.p1 [14-33]; brevinin-2E-OG7 [14-33]	TRINITY_DN0_c1_g1_i14.p1,TRINITY_DN0_c1_g1_i4.p1 2xDehydro [C27(100); C33(100)]; brevinin-2E-OG7 2xDehydro [C27(100); C33(100)]	0	1994.04	20	11200576		High	0.0006772	1.457e-05	3.22	30.23	A.AKSAGVSVLNSLSCKLSKTC.-	[14-33]
	FALSE	FALSE	Unambiguous	ALNAAKSAGVSVLNSLSCKLSKTC	[LM].ALNAAKSAGVSVLNSLSCKLSKTC.[-]	1xDeamidated [N3(100)];2xDehydro [C18(100); C24(100)]	--*--------------*-----*	2	1	2	3	TRINITY_DN0_c1_g1_i14.p1,TRINITY_DN0_c1_g1_i4.p1	TRINITY_DN0_c1_g1_i14.p1,TRINITY_DN0_c1_g1_i4.p1 [10-33]; brevinin-2E-OG7 [10-33]	TRINITY_DN0_c1_g1_i14.p1,TRINITY_DN0_c1_g1_i4.p1 2xDehydro [C27(100); C33(100)]; brevinin-2E-OG7 2xDehydro [C27(100); C33(100)]	0	2364.23	24	11082910		High	0.0006772	7.956e-06	5.44	34.51	L.ALNAAKSAGVSVLNSLSCKLSKTC.-	[10-33]
	FALSE	FALSE	Unambiguous	NLALNAAKSAGVSVLNSLSCKLSKTC	[K].NLALNAAKSAGVSVLNSLSCKLSKTC.[-]	1xDeamidated [N1(98.7)];2xDehydro [C20(100); C26(100)]	*------------------*-----*	1	1	1	1	TRINITY_DN0_c1_g1_i14.p1,TRINITY_DN0_c1_g1_i4.p1	TRINITY_DN0_c1_g1_i14.p1,TRINITY_DN0_c1_g1_i4.p1 [8-33]	TRINITY_DN0_c1_g1_i14.p1,TRINITY_DN0_c1_g1_i4.p1 2xDehydro [C27(100); C33(100)]	0	2591.35	26	10760527		High	0.0006772	1.53e-05	5.62	38.96	K.NLALNAAKSAGVSVLNSLSCKLSKTC.-	[8-33]
	FALSE	FALSE	Unambiguous	ALNAAKSAGVSVLNSLSCKLSKTC	[LM].ALNAAKSAGVSVLNSLSCKLSKTC.[-]	1xDeamidated [N14(100)];2xDehydro [C18(100); C24(100)]	-------------*---*-----*	2	1	2	3	TRINITY_DN0_c1_g1_i14.p1,TRINITY_DN0_c1_g1_i4.p1	TRINITY_DN0_c1_g1_i14.p1,TRINITY_DN0_c1_g1_i4.p1 [10-33]; brevinin-2E-OG7 [10-33]	TRINITY_DN0_c1_g1_i14.p1,TRINITY_DN0_c1_g1_i4.p1 2xDehydro [C27(100); C33(100)]; brevinin-2E-OG7 2xDehydro [C27(100); C33(100)]	0	2364.23	24	8.96028e+06		High	0.0006772	0.0001185	4.94	34.14	L.ALNAAKSAGVSVLNSLSCKLSKTC.-	[10-33]
	FALSE	FALSE	Unambiguous	LALNAAKSAGVSVLNSLSCKLSKTC	[N].LALNAAKSAGVSVLNSLSCKLSKTC.[-]	1xDeamidated [N4(100)];2xDehydro [C19(100); C25(100)]	---*--------------*-----*	1	1	1	1	TRINITY_DN0_c1_g1_i14.p1,TRINITY_DN0_c1_g1_i4.p1	TRINITY_DN0_c1_g1_i14.p1,TRINITY_DN0_c1_g1_i4.p1 [9-33]	TRINITY_DN0_c1_g1_i14.p1,TRINITY_DN0_c1_g1_i4.p1 2xDehydro [C27(100); C33(100)]	0	2477.31	25	8563697		High	0.001893	0.005019	4.11	37.74	N.LALNAAKSAGVSVLNSLSCKLSKTC.-	[9-33]
	FALSE	FALSE	Unambiguous	AGVSVLNSLSCKLSKTC	[S].AGVSVLNSLSCKLSKTC.[-]	1xDeamidated [N7(100)];2xDehydro [C11(100); C17(100)]	------*---*-----*	1	2	3	2	TRINITY_DN0_c1_g1_i14.p1,TRINITY_DN0_c1_g1_i4.p1; brevinin-2E-OG2	TRINITY_DN0_c1_g1_i14.p1,TRINITY_DN0_c1_g1_i4.p1 [17-33]; brevinin-2E-OG7 [17-33]; brevinin-2E-OG2 [17-33]	TRINITY_DN0_c1_g1_i14.p1,TRINITY_DN0_c1_g1_i4.p1 2xDehydro [C27(100); C33(100)]; brevinin-2E-OG7 2xDehydro [C27(100); C33(100)]; brevinin-2E-OG2 2xDehydro [C27(100); C33(100)]	0	1708.86	17	8.50035e+06	Shared	High	0.0006772	0.0002762	2.68	33.77	S.AGVSVLNSLSCKLSKTC.-	[17-33]
	FALSE	FALSE	Unambiguous	GLLDTFKNLALNAAKSAG	[-].GLLDTFKNLALNAAKSAG.[VT]	2xDeamidated [N8(100); N12(100)]	-------*---*------	1	1	3	1	TRINITY_DN0_c1_g1_i14.p1,TRINITY_DN0_c1_g1_i4.p1	brevinin-2E-OG4 [1-18]; brevinin-2E-OG6 [1-18]; TRINITY_DN0_c1_g1_i14.p1,TRINITY_DN0_c1_g1_i4.p1 [1-18]		0	1805.96	18	8407651		High	0.0006772	1.698e-05	4.66	41.15	-.GLLDTFKNLALNAAKSAG.V	[1-18]
	FALSE	FALSE	Unambiguous	GLLDTFK	[-].GLLDTFK.[N]		-------	1	3	7	1	TRINITY_DN440_c40_g1_i1.p1; TRINITY_DN0_c1_g1_i14.p1,TRINITY_DN0_c1_g1_i4.p1; brevinin-2E-OG2	TRINITY_DN440_c40_g1_i1.p1 [1-7]; brevinin-2E-OG4 [1-7]; TRINITY_DN6490_c1_g1_i1.p1 [1-7]; brevinin-2E-OG6 [1-7]; TRINITY_DN0_c1_g1_i14.p1,TRINITY_DN0_c1_g1_i4.p1 [1-7]; brevinin-2E-OG7 [1-7]; brevinin-2E-OG2 [1-7]		0	793.445	7	8289044	Shared	High	0.001893	0.0108	0.72	26.53	-.GLLDTFK.N	[1-7]
	FALSE	FALSE	Unambiguous	NAAKSAGVSVLNSLSCKLSKTC	[L].NAAKSAGVSVLNSLSCKLSKTC.[-]	1xDeamidated [N1(100)];2xDehydro [C16(100); C22(100)]	*--------------*-----*	2	1	2	2	TRINITY_DN0_c1_g1_i14.p1,TRINITY_DN0_c1_g1_i4.p1	TRINITY_DN0_c1_g1_i14.p1,TRINITY_DN0_c1_g1_i4.p1 [12-33]; brevinin-2E-OG7 [12-33]	TRINITY_DN0_c1_g1_i14.p1,TRINITY_DN0_c1_g1_i4.p1 2xDehydro [C27(100); C33(100)]; brevinin-2E-OG7 2xDehydro [C27(100); C33(100)]	0	2180.1	22	5.81505e+06		High	0.0006772	0.001264	1.33	32.64	L.NAAKSAGVSVLNSLSCKLSKTC.-	[12-33]
	FALSE	FALSE	Unambiguous	KSAGVSVLNSLSCKLSKTC	[AP].KSAGVSVLNSLSCKLSKTC.[-]	1xDeamidated [N9(100)];2xDehydro [C13(100); C19(100)]	--------*---*-----*	1	2	3	4	TRINITY_DN0_c1_g1_i14.p1,TRINITY_DN0_c1_g1_i4.p1; brevinin-2E-OG2	TRINITY_DN0_c1_g1_i14.p1,TRINITY_DN0_c1_g1_i4.p1 [15-33]; brevinin-2E-OG7 [15-33]; brevinin-2E-OG2 [15-33]	TRINITY_DN0_c1_g1_i14.p1,TRINITY_DN0_c1_g1_i4.p1 2xDehydro [C27(100); C33(100)]; brevinin-2E-OG7 2xDehydro [C27(100); C33(100)]; brevinin-2E-OG2 2xDehydro [C27(100); C33(100)]	0	1923.99	19	5.51392e+06	Shared	High	0.0006772	0.0001041	4.11	31.45	A.KSAGVSVLNSLSCKLSKTC.-	[15-33]
	FALSE	FALSE	Unambiguous	FKNLALNAAKSAGVSVLNSLSCKLSKTC	[T].FKNLALNAAKSAGVSVLNSLSCKLSKTC.[-]	2xDehydro [C22(100); C28(100)]	---------------------*-----*	1	1	1	2	TRINITY_DN0_c1_g1_i14.p1,TRINITY_DN0_c1_g1_i4.p1	TRINITY_DN0_c1_g1_i14.p1,TRINITY_DN0_c1_g1_i4.p1 [6-33]	TRINITY_DN0_c1_g1_i14.p1,TRINITY_DN0_c1_g1_i4.p1 2xDehydro [C27(100); C33(100)]	0	2865.53	28	5.49612e+06		High	0.0006772	9.416e-05	5.12	36.93	T.FKNLALNAAKSAGVSVLNSLSCKLSKTC.-	[6-33]
	FALSE	FALSE	Unambiguous	KNLALNAAKSAGVSVLNSLSCKLSKTC	[F].KNLALNAAKSAGVSVLNSLSCKLSKTC.[-]	1xDeamidated [N6(100)];2xDehydro [C21(100); C27(100)]	-----*--------------*-----*	2	1	1	1	TRINITY_DN0_c1_g1_i14.p1,TRINITY_DN0_c1_g1_i4.p1	TRINITY_DN0_c1_g1_i14.p1,TRINITY_DN0_c1_g1_i4.p1 [7-33]	TRINITY_DN0_c1_g1_i14.p1,TRINITY_DN0_c1_g1_i4.p1 2xDehydro [C27(100); C33(100)]	0	2719.45	27	5275714		High	0.001893	0.005828	5.23	36.98	F.KNLALNAAKSAGVSVLNSLSCKLSKTC.-	[7-33]
	FALSE	FALSE	Unambiguous	KNLALNAAKSAGVSVLNSLSCKLSKTC	[F].KNLALNAAKSAGVSVLNSLSCKLSKTC.[-]	1xDeamidated [N];2xDehydro [C21(100); C27(100)]	positions not distinguishable	2	1	1	1	TRINITY_DN0_c1_g1_i14.p1,TRINITY_DN0_c1_g1_i4.p1	TRINITY_DN0_c1_g1_i14.p1,TRINITY_DN0_c1_g1_i4.p1 [7-33]	TRINITY_DN0_c1_g1_i14.p1,TRINITY_DN0_c1_g1_i4.p1 2xDehydro [C27(100); C33(100)]	0	2719.45	27	5275714		High	0.003956	0.03614	3	36.98	F.KNLALNAAKSAGVSVLNSLSCKLSKTC.-	[7-33]
	FALSE	FALSE	Unambiguous	LNAAKSAGVSVLNSLSCKLSKTC	[A].LNAAKSAGVSVLNSLSCKLSKTC.[-]	1xDeamidated [N2(100)];2xDehydro [C17(100); C23(100)]	-*--------------*-----*	2	1	2	2	TRINITY_DN0_c1_g1_i14.p1,TRINITY_DN0_c1_g1_i4.p1	TRINITY_DN0_c1_g1_i14.p1,TRINITY_DN0_c1_g1_i4.p1 [11-33]; brevinin-2E-OG7 [11-33]	TRINITY_DN0_c1_g1_i14.p1,TRINITY_DN0_c1_g1_i4.p1 2xDehydro [C27(100); C33(100)]; brevinin-2E-OG7 2xDehydro [C27(100); C33(100)]	0	2293.19	23	5.184e+06		High	0.0006772	0.0001156	4.82	33.22	A.LNAAKSAGVSVLNSLSCKLSKTC.-	[11-33]
	FALSE	FALSE	Unambiguous	LNAAKSAGVSVLNSLSCKLSKTC	[A].LNAAKSAGVSVLNSLSCKLSKTC.[-]	1xDeamidated [N13(100)];2xDehydro [C17(100); C23(100)]	------------*---*-----*	2	1	2	3	TRINITY_DN0_c1_g1_i14.p1,TRINITY_DN0_c1_g1_i4.p1	TRINITY_DN0_c1_g1_i14.p1,TRINITY_DN0_c1_g1_i4.p1 [11-33]; brevinin-2E-OG7 [11-33]	TRINITY_DN0_c1_g1_i14.p1,TRINITY_DN0_c1_g1_i4.p1 2xDehydro [C27(100); C33(100)]; brevinin-2E-OG7 2xDehydro [C27(100); C33(100)]	0	2293.19	23	5.184e+06		High	0.0006772	0.0001046	5.4	33.22	A.LNAAKSAGVSVLNSLSCKLSKTC.-	[11-33]
	FALSE	FALSE	Unambiguous	NAAKSAGVSVLNSLSCKLSKTC	[L].NAAKSAGVSVLNSLSCKLSKTC.[-]	2xDeamidated [N1(100); N12(100)];2xDehydro [C16(100); C22(100)]	*----------*---*-----*	1	1	2	1	TRINITY_DN0_c1_g1_i14.p1,TRINITY_DN0_c1_g1_i4.p1	TRINITY_DN0_c1_g1_i14.p1,TRINITY_DN0_c1_g1_i4.p1 [12-33]; brevinin-2E-OG7 [12-33]	TRINITY_DN0_c1_g1_i14.p1,TRINITY_DN0_c1_g1_i4.p1 2xDehydro [C27(100); C33(100)]; brevinin-2E-OG7 2xDehydro [C27(100); C33(100)]	0	2181.09	22	4.61653e+06		High	0.0006772	1.575e-05	5.36	34.07	L.NAAKSAGVSVLNSLSCKLSKTC.-	[12-33]
	FALSE	FALSE	Unambiguous	SVLNSLSCKLSKTC	[V].SVLNSLSCKLSKTC.[-]	2xDehydro [C8(100); C14(100)]	-------*-----*	1	2	3	4	TRINITY_DN0_c1_g1_i14.p1,TRINITY_DN0_c1_g1_i4.p1; brevinin-2E-OG2	TRINITY_DN0_c1_g1_i14.p1,TRINITY_DN0_c1_g1_i4.p1 [20-33]; brevinin-2E-OG7 [20-33]; brevinin-2E-OG2 [20-33]	TRINITY_DN0_c1_g1_i14.p1,TRINITY_DN0_c1_g1_i4.p1 2xDehydro [C27(100); C33(100)]; brevinin-2E-OG7 2xDehydro [C27(100); C33(100)]; brevinin-2E-OG2 2xDehydro [C27(100); C33(100)]	0	1480.75	14	4.14827e+06	Shared	High	0.0006772	0.0008228	2.07	28.52	V.SVLNSLSCKLSKTC.-	[20-33]
	FALSE	FALSE	Unambiguous	AKSAGVSVLNSLSCKLSKTC	[A].AKSAGVSVLNSLSCKLSKTC.[-]	1xDeamidated [N10(100)];2xDehydro [C14(100); C20(100)]	---------*---*-----*	1	1	2	4	TRINITY_DN0_c1_g1_i14.p1,TRINITY_DN0_c1_g1_i4.p1	TRINITY_DN0_c1_g1_i14.p1,TRINITY_DN0_c1_g1_i4.p1 [14-33]; brevinin-2E-OG7 [14-33]	TRINITY_DN0_c1_g1_i14.p1,TRINITY_DN0_c1_g1_i4.p1 2xDehydro [C27(100); C33(100)]; brevinin-2E-OG7 2xDehydro [C27(100); C33(100)]	0	1995.02	20	4.08048e+06		High	0.0006772	0.0001135	4.45	31.82	A.AKSAGVSVLNSLSCKLSKTC.-	[14-33]
	FALSE	FALSE	Unambiguous	VLNSLSCKLSKTC	[S].VLNSLSCKLSKTC.[-]	2xDehydro [C7(100); C13(100)]	------*-----*	1	2	3	3	TRINITY_DN0_c1_g1_i14.p1,TRINITY_DN0_c1_g1_i4.p1; brevinin-2E-OG2	TRINITY_DN0_c1_g1_i14.p1,TRINITY_DN0_c1_g1_i4.p1 [21-33]; brevinin-2E-OG7 [21-33]; brevinin-2E-OG2 [21-33]	TRINITY_DN0_c1_g1_i14.p1,TRINITY_DN0_c1_g1_i4.p1 2xDehydro [C27(100); C33(100)]; brevinin-2E-OG7 2xDehydro [C27(100); C33(100)]; brevinin-2E-OG2 2xDehydro [C27(100); C33(100)]	0	1393.72	13	3.34648e+06	Shared	High	0.001748	0.00354	1.28	21.26	S.VLNSLSCKLSKTC.-	[21-33]
	FALSE	FALSE	Unambiguous	TFKNLALNAAKSAGVSVLNSL	[D].TFKNLALNAAKSAGVSVLNSL.[S]		---------------------	1	1	3	1	TRINITY_DN0_c1_g1_i14.p1,TRINITY_DN0_c1_g1_i4.p1	brevinin-2E-OG4 [5-25]; TRINITY_DN0_c1_g1_i14.p1,TRINITY_DN0_c1_g1_i4.p1 [5-25]; odorranain-D1 [5-25]		0	2118.19	21	1.83102e+06		High	0.001893	0.005368	4.21	35.79	D.TFKNLALNAAKSAGVSVLNSL.S	[5-25]
	FALSE	FALSE	Unambiguous	GLLDTFKN	[-].GLLDTFKN.[ML]		--------	1	3	7	2	TRINITY_DN440_c40_g1_i1.p1; TRINITY_DN0_c1_g1_i14.p1,TRINITY_DN0_c1_g1_i4.p1; brevinin-2E-OG2	TRINITY_DN440_c40_g1_i1.p1 [1-8]; brevinin-2E-OG4 [1-8]; TRINITY_DN6490_c1_g1_i1.p1 [1-8]; brevinin-2E-OG6 [1-8]; TRINITY_DN0_c1_g1_i14.p1,TRINITY_DN0_c1_g1_i4.p1 [1-8]; brevinin-2E-OG7 [1-8]; brevinin-2E-OG2 [1-8]		0	907.488	8	1.64283e+06	Shared	High	0.001748	0.002991	1.01	24.77	-.GLLDTFKN.L	[1-8]
	FALSE	FALSE	Unambiguous	TFKNLALNAAKSAGVSVLN	[D].TFKNLALNAAKSAGVSVLN.[S]		-------------------	1	1	3	2	TRINITY_DN0_c1_g1_i14.p1,TRINITY_DN0_c1_g1_i4.p1	brevinin-2E-OG4 [5-23]; TRINITY_DN0_c1_g1_i14.p1,TRINITY_DN0_c1_g1_i4.p1 [5-23]; odorranain-D1 [5-23]		0	1918.08	19	1.6276e+06		High	0.001893	0.005551	0.5	29.01	D.TFKNLALNAAKSAGVSVLN.S	[5-23]
	FALSE	FALSE	Unambiguous	NAAKSAGVSVLNSLSCKLSKTC	[L].NAAKSAGVSVLNSLSCKLSKTC.[-]	1xDeamidated [N12(100)];2xDehydro [C16(100); C22(100)]	-----------*---*-----*	2	1	2	1	TRINITY_DN0_c1_g1_i14.p1,TRINITY_DN0_c1_g1_i4.p1	TRINITY_DN0_c1_g1_i14.p1,TRINITY_DN0_c1_g1_i4.p1 [12-33]; brevinin-2E-OG7 [12-33]	TRINITY_DN0_c1_g1_i14.p1,TRINITY_DN0_c1_g1_i4.p1 2xDehydro [C27(100); C33(100)]; brevinin-2E-OG7 2xDehydro [C27(100); C33(100)]	0	2180.1	22	1.35048e+06		High	0.001893	0.007549	2.27	32.28	L.NAAKSAGVSVLNSLSCKLSKTC.-	[12-33]
	FALSE	FALSE	Unambiguous	GLLDTFKNLALNAAKSAGVSVLNSLSCKLSKTC	[-].GLLDTFKNLALNAAKSAGVSVLNSLSCKLSKTC.[-]	1xDeamidated [N12(96.1)];1xDehydro [C]	positions not distinguishable	1	1	1	2	TRINITY_DN0_c1_g1_i14.p1,TRINITY_DN0_c1_g1_i4.p1	TRINITY_DN0_c1_g1_i14.p1,TRINITY_DN0_c1_g1_i4.p1 [1-33]		0	3366.79	33	670348		High	0.001893	0.006204	1.71	60.46	-.GLLDTFKNLALNAAKSAGVSVLNSLSCKLSKTC.-	[1-33]
	FALSE	FALSE	Unambiguous	GLLDTFKNLALNAAKSAGVSVLNSLSCKLSKTC	[-].GLLDTFKNLALNAAKSAGVSVLNSLSCKLSKTC.[-]	1xDehydro [C]	positions not distinguishable	1	1	1	4	TRINITY_DN0_c1_g1_i14.p1,TRINITY_DN0_c1_g1_i4.p1	TRINITY_DN0_c1_g1_i14.p1,TRINITY_DN0_c1_g1_i4.p1 [1-33]		0	3365.8	33	541765		High	0.001893	0.006179	1.69	60.31	-.GLLDTFKNLALNAAKSAGVSVLNSLSCKLSKTC.-	[1-33]
	FALSE	FALSE	Unambiguous	NSLSCKLSKTC	[L].NSLSCKLSKTC.[-]	2xDehydro [C5(100); C11(100)]	----*-----*	1	2	3	1	TRINITY_DN0_c1_g1_i14.p1,TRINITY_DN0_c1_g1_i4.p1; brevinin-2E-OG2	TRINITY_DN0_c1_g1_i14.p1,TRINITY_DN0_c1_g1_i4.p1 [23-33]; brevinin-2E-OG7 [23-33]; brevinin-2E-OG2 [23-33]	TRINITY_DN0_c1_g1_i14.p1,TRINITY_DN0_c1_g1_i4.p1 2xDehydro [C27(100); C33(100)]; brevinin-2E-OG7 2xDehydro [C27(100); C33(100)]; brevinin-2E-OG2 2xDehydro [C27(100); C33(100)]	0	1181.57	11	289352	Shared	High	0.001748	0.003285	1.57	14.3	L.NSLSCKLSKTC.-	[23-33]
	FALSE	FALSE	Unambiguous	LLDTFKNLALNAAK	[G].LLDTFKNLALNAAK.[S]		--------------	1	1	3	1	TRINITY_DN0_c1_g1_i14.p1,TRINITY_DN0_c1_g1_i4.p1	brevinin-2E-OG4 [2-15]; brevinin-2E-OG6 [2-15]; TRINITY_DN0_c1_g1_i14.p1,TRINITY_DN0_c1_g1_i4.p1 [2-15]		0	1531.88	14	185003		High	0.0006772	0.0001284	1.16	29.46	G.LLDTFKNLALNAAK.S	[2-15]
	FALSE	FALSE	Unambiguous	TFKNLALNAAKSAG	[D].TFKNLALNAAKSAG.[VT]		--------------	1	1	4	1	TRINITY_DN0_c1_g1_i14.p1,TRINITY_DN0_c1_g1_i4.p1	brevinin-2E-OG4 [5-18]; brevinin-2E-OG6 [5-18]; TRINITY_DN0_c1_g1_i14.p1,TRINITY_DN0_c1_g1_i4.p1 [5-18]; odorranain-D1 [5-18]		0	1405.78	14	79249.6		High	0.001748	0.00283	1.1	19.39	D.TFKNLALNAAKSAG.V	[5-18]
	FALSE	FALSE	Unambiguous	LDTFKNLALNAAKSAGVSVLNSLSCKLSKTC	[L].LDTFKNLALNAAKSAGVSVLNSLSCKLSKTC.[-]	2xDehydro [C25(100); C31(100)]	------------------------*-----*	1	1	1	1	TRINITY_DN0_c1_g1_i14.p1,TRINITY_DN0_c1_g1_i4.p1	TRINITY_DN0_c1_g1_i14.p1,TRINITY_DN0_c1_g1_i4.p1 [3-33]	TRINITY_DN0_c1_g1_i14.p1,TRINITY_DN0_c1_g1_i4.p1 2xDehydro [C27(100); C33(100)]	0	3194.69	31		No Quan Values	High	0.0006772	6.705e-06	4.29		L.LDTFKNLALNAAKSAGVSVLNSLSCKLSKTC.-	[3-33]
	FALSE	FALSE	Unambiguous	TFKNLALNAAKSAGVSVL	[D].TFKNLALNAAKSAGVSVL.[N]		------------------	1	1	3	1	TRINITY_DN0_c1_g1_i14.p1,TRINITY_DN0_c1_g1_i4.p1	brevinin-2E-OG4 [5-22]; TRINITY_DN0_c1_g1_i14.p1,TRINITY_DN0_c1_g1_i4.p1 [5-22]; odorranain-D1 [5-22]		0	1804.03	18		No Quan Values	High	0.001893	0.006043	2.76		D.TFKNLALNAAKSAGVSVL.N	[5-22]
	FALSE	FALSE	Unambiguous	AKSAGVSVLNSLSCKLSKTC	[A].AKSAGVSVLNSLSCKLSKTC.[-]	1xDehydro [C]	positions not distinguishable	1	1	2	2	TRINITY_DN0_c1_g1_i14.p1,TRINITY_DN0_c1_g1_i4.p1	TRINITY_DN0_c1_g1_i14.p1,TRINITY_DN0_c1_g1_i4.p1 [14-33]; brevinin-2E-OG7 [14-33]		0	1995.05	20		Not Reliable	High	0.0006772	0.0002558	3.4		A.AKSAGVSVLNSLSCKLSKTC.-	[14-33]
FALSE	FALSE	High	Master Protein	TRINITY_DN0_c1_g1_i11.p1	GVLGTVKNLLIGAGKSAAQSVLKTLSCKLSNDC	0	402.768	100	34	62	231	7	33	3.3	9.11	664.19	34	45	5.6769e+09	High	1	Dehydro [C27(100); C33(100)]
	Contaminant	Checked	PSM Ambiguity	Sequence	Annotated Sequence	Modifications	Modification Pattern	# Isoforms	# Protein Groups	# Proteins	# PSMs	Master Protein Accessions	Positions in Proteins	Modifications in Proteins	# Missed Cleavages	Theo. MH+ [Da]	Sequence Length	Abundance: F1: Sample	Quan Info	Confidence (by Search Engine): Sequest HT	Percolator q-Value (by Search Engine): Sequest HT	Percolator PEP (by Search Engine): Sequest HT	XCorr (by Search Engine): Sequest HT	Top Apex RT [min]	Sequence in Protein	Positions in Proteins
	FALSE	FALSE	Unambiguous	GVLGTVKNLLIGAGKSAAQSVLKTLSCKLSNDC	[-].GVLGTVKNLLIGAGKSAAQSVLKTLSCKLSNDC.[-]	1xDeamidated [N8(100)];2xDehydro [C27(100); C33(100)]	-------*------------------*-----*	3	1	1	19	TRINITY_DN0_c1_g1_i11.p1	TRINITY_DN0_c1_g1_i11.p1 [1-33]	TRINITY_DN0_c1_g1_i11.p1 2xDehydro [C27(100); C33(100)]	0	3287.77	33	8.73627e+08		High	0.0006772	2.241e-06	4.65	46.85	-.GVLGTVKNLLIGAGKSAAQSVLKTLSCKLSNDC.-	[1-33]
	FALSE	FALSE	Rejected	GVLGTVKNLLIGAGKSAAQSVLKTLSCKLSNDC	[-].GVLGTVKNLLIGAGKSAAQSVLKTLSCKLSNDC.[-]	2xDeamidated [N8(100); N31(100)];2xDehydro [C27(100); C33(100)]	-------*------------------*---*-*	1	1	1	32	TRINITY_DN0_c1_g1_i11.p1	TRINITY_DN0_c1_g1_i11.p1 [1-33]	TRINITY_DN0_c1_g1_i11.p1 2xDehydro [C27(100); C33(100)]	0	3288.75	33	816481605		High	0.0006772	2.18e-06	4.94	47.7	-.GVLGTVKNLLIGAGKSAAQSVLKTLSCKLSNDC.-	[1-33]
	FALSE	FALSE	Unambiguous	GVLGTVKNLLIGAGKSAAQSVLKTLSCKLSNDC	[-].GVLGTVKNLLIGAGKSAAQSVLKTLSCKLSNDC.[-]	2xDehydro [C27(100); C33(100)]	--------------------------*-----*	1	1	1	9	TRINITY_DN0_c1_g1_i11.p1	TRINITY_DN0_c1_g1_i11.p1 [1-33]	TRINITY_DN0_c1_g1_i11.p1 2xDehydro [C27(100); C33(100)]	0	3286.79	33	578318914		High	0.0006772	1.262e-05	5.32	44.45	-.GVLGTVKNLLIGAGKSAAQSVLKTLSCKLSNDC.-	[1-33]
	FALSE	FALSE	Rejected	GVLGTVKNLLIGAGKSAAQSVLKTLSCKLSNDC	[-].GVLGTVKNLLIGAGKSAAQSVLKTLSCKLSNDC.[-]	1xDeamidated [N];2xDehydro [C27(100); C33(100)]	positions not distinguishable	3	1	1	2	TRINITY_DN0_c1_g1_i11.p1	TRINITY_DN0_c1_g1_i11.p1 [1-33]	TRINITY_DN0_c1_g1_i11.p1 2xDehydro [C27(100); C33(100)]	0	3287.77	33	531607054		High	0.0006772	0.00104	2.25	46.85	-.GVLGTVKNLLIGAGKSAAQSVLKTLSCKLSNDC.-	[1-33]
	FALSE	FALSE	Rejected	GVLGTVKNLLIGAG	[-].GVLGTVKNLLIGAG.[K]	1xDeamidated [N8(100)]	-------*------	1	2	3	4	odorranain-C3; TRINITY_DN0_c1_g1_i11.p1	odorranain-C3 [1-14]; odorranain-C6 [1-14]; TRINITY_DN0_c1_g1_i11.p1 [1-14]		0	1312.78	14	500892325	Shared	High	0.001748	0.002185	2.56	37.57	-.GVLGTVKNLLIGAG.K	[1-14]
	FALSE	FALSE	Rejected	GVLGTVKNLLIGAGK	[-].GVLGTVKNLLIGAGK.[S]	1xDeamidated [N8(100)]	-------*-------	1	2	3	7	odorranain-C3; TRINITY_DN0_c1_g1_i11.p1	odorranain-C3 [1-15]; odorranain-C6 [1-15]; TRINITY_DN0_c1_g1_i11.p1 [1-15]		0	1440.88	15	369971184	Shared	High	0.0006772	3.213e-06	2.8	34.64	-.GVLGTVKNLLIGAGK.S	[1-15]
	FALSE	FALSE	Rejected	GVLGTVKNLLIGA	[-].GVLGTVKNLLIGA.[GS]	1xDeamidated [N8(100)]	-------*-----	1	3	4	4	odorranain-C3; TRINITY_DN2658_c0_g2_i1.p1; TRINITY_DN0_c1_g1_i11.p1	odorranain-C3 [1-13]; odorranain-C6 [1-13]; TRINITY_DN2658_c0_g2_i1.p1 [1-13]; TRINITY_DN0_c1_g1_i11.p1 [1-13]		0	1255.76	13	341675195	Shared	High	0.0006772	0.0004108	2.56	37.66	-.GVLGTVKNLLIGA.G	[1-13]
	FALSE	FALSE	Rejected	GVLGTVKNLLIGAGKSAAQSVLKTLSCKLSNDC	[-].GVLGTVKNLLIGAGKSAAQSVLKTLSCKLSNDC.[-]	1xDeamidated [N31];1xDehydro [C27]	--------------------------*---*--	2	1	1	1	TRINITY_DN0_c1_g1_i11.p1	TRINITY_DN0_c1_g1_i11.p1 [1-33]	TRINITY_DN0_c1_g1_i11.p1 1xDehydro [C27]	0	3288.78	33	322948512		High	0.0006772	0.001213	3.2	47.7	-.GVLGTVKNLLIGAGKSAAQSVLKTLSCKLSNDC.-	[1-33]
	FALSE	FALSE	Rejected	GVLGTVKNLLIGAGKSAAQSVLKTLSCKLSNDC	[-].GVLGTVKNLLIGAGKSAAQSVLKTLSCKLSNDC.[-]	1xDeamidated [N8(100)];1xDehydro [C]	positions not distinguishable	2	1	1	3	TRINITY_DN0_c1_g1_i11.p1	TRINITY_DN0_c1_g1_i11.p1 [1-33]		0	3288.78	33	322948512		High	0.0006772	0.001213	3.2	47.7	-.GVLGTVKNLLIGAGKSAAQSVLKTLSCKLSNDC.-	[1-33]
	FALSE	FALSE	Unambiguous	LLIGAGKSAAQSVLKTLSCKLSNDC	[DN].LLIGAGKSAAQSVLKTLSCKLSNDC.[-]	2xDehydro [C19(100); C25(100)]	------------------*-----*	1	2	3	4	TRINITY_DN0_c1_g1_i11.p1; TRINITY_DN45_c27_g1_i1.p1	odorranain-C1 [9-33]; TRINITY_DN0_c1_g1_i11.p1 [9-33]; TRINITY_DN45_c27_g1_i1.p1 [9-33]	odorranain-C1 2xDehydro [C27(100); C33(100)]; TRINITY_DN0_c1_g1_i11.p1 2xDehydro [C27(100); C33(100)]; TRINITY_DN45_c27_g1_i1.p1 2xDehydro [C27(100); C33(100)]	0	2518.34	25	3.08511e+08	Shared	High	0.0006772	6.431e-05	4.88	38.22	N.LLIGAGKSAAQSVLKTLSCKLSNDC.-	[9-33]
	FALSE	FALSE	Unambiguous	GVLGTVKNLLIGAGKSAAQSVLKTLSCKLSNDC	[-].GVLGTVKNLLIGAGKSAAQSVLKTLSCKLSNDC.[-]	1xDeamidated [N31(98.3)];2xDehydro [C27(100); C33(100)]	--------------------------*---*-*	3	1	1	9	TRINITY_DN0_c1_g1_i11.p1	TRINITY_DN0_c1_g1_i11.p1 [1-33]	TRINITY_DN0_c1_g1_i11.p1 2xDehydro [C27(100); C33(100)]	0	3287.77	33	2.56726e+08		High	0.0006772	1.355e-05	4.48	46.27	-.GVLGTVKNLLIGAGKSAAQSVLKTLSCKLSNDC.-	[1-33]
	FALSE	FALSE	Unambiguous	GVLGTVKNLLIGAG	[-].GVLGTVKNLLIGAG.[K]		--------------	1	2	3	3	odorranain-C3; TRINITY_DN0_c1_g1_i11.p1	odorranain-C3 [1-14]; odorranain-C6 [1-14]; TRINITY_DN0_c1_g1_i11.p1 [1-14]		0	1311.8	14	1.54898e+08	Shared	High	0.001893	0.009811	3.36	36.41	-.GVLGTVKNLLIGAG.K	[1-14]
	FALSE	FALSE	Rejected	GVLGTVKNLLIGAGKSAAQSVLK	[-].GVLGTVKNLLIGAGKSAAQSVLK.[T]	1xDeamidated [N8(100)]	-------*---------------	1	1	2	5	TRINITY_DN0_c1_g1_i11.p1	odorranain-C6 [1-23]; TRINITY_DN0_c1_g1_i11.p1 [1-23]		0	2225.32	23	1.14661e+08		High	0.0006772	4.001e-08	5.77	38.56	-.GVLGTVKNLLIGAGKSAAQSVLK.T	[1-23]
	FALSE	FALSE	Unambiguous	LLIGAGKSAAQSVLKTLSCKLSNDC	[DN].LLIGAGKSAAQSVLKTLSCKLSNDC.[-]	1xDeamidated [N23(100)];2xDehydro [C19(100); C25(100)]	------------------*---*-*	1	2	3	5	TRINITY_DN0_c1_g1_i11.p1; TRINITY_DN45_c27_g1_i1.p1	odorranain-C1 [9-33]; TRINITY_DN0_c1_g1_i11.p1 [9-33]; TRINITY_DN45_c27_g1_i1.p1 [9-33]	odorranain-C1 2xDehydro [C27(100); C33(100)]; TRINITY_DN0_c1_g1_i11.p1 2xDehydro [C27(100); C33(100)]; TRINITY_DN45_c27_g1_i1.p1 2xDehydro [C27(100); C33(100)]	0	2519.32	25	110850246	Shared	High	0.0006772	2.225e-06	4.78	38.52	N.LLIGAGKSAAQSVLKTLSCKLSNDC.-	[9-33]
	FALSE	FALSE	Unambiguous	GVLGTVKNLLIGA	[-].GVLGTVKNLLIGA.[GS]		-------------	1	3	4	2	odorranain-C3; TRINITY_DN2658_c0_g2_i1.p1; TRINITY_DN0_c1_g1_i11.p1	odorranain-C3 [1-13]; odorranain-C6 [1-13]; TRINITY_DN2658_c0_g2_i1.p1 [1-13]; TRINITY_DN0_c1_g1_i11.p1 [1-13]		0	1254.78	13	104514656	Shared	High	0.001444	0.00171	2.86	36.47	-.GVLGTVKNLLIGA.G	[1-13]
	FALSE	FALSE	Unambiguous	GVLGTVKNLLIGAGK	[-].GVLGTVKNLLIGAGK.[S]		---------------	1	2	3	7	odorranain-C3; TRINITY_DN0_c1_g1_i11.p1	odorranain-C3 [1-15]; odorranain-C6 [1-15]; TRINITY_DN0_c1_g1_i11.p1 [1-15]		0	1439.89	15	8.53156e+07	Shared	High	0.0006772	2.482e-06	3.18	33.31	-.GVLGTVKNLLIGAGK.S	[1-15]
	FALSE	FALSE	Unambiguous	AGKSAAQSVLKTLSCKLSNDC	[G].AGKSAAQSVLKTLSCKLSNDC.[-]	2xDehydro [C15(100); C21(100)]	--------------*-----*	1	2	3	5	TRINITY_DN0_c1_g1_i11.p1; TRINITY_DN45_c27_g1_i1.p1	odorranain-C1 [13-33]; TRINITY_DN0_c1_g1_i11.p1 [13-33]; TRINITY_DN45_c27_g1_i1.p1 [13-33]	odorranain-C1 2xDehydro [C27(100); C33(100)]; TRINITY_DN0_c1_g1_i11.p1 2xDehydro [C27(100); C33(100)]; TRINITY_DN45_c27_g1_i1.p1 2xDehydro [C27(100); C33(100)]	0	2122.06	21	71533849	Shared	High	0.0006772	1.836e-05	5.34	32.81	G.AGKSAAQSVLKTLSCKLSNDC.-	[13-33]
	FALSE	FALSE	Rejected	GVLGTVKNLLIGAGKSA	[-].GVLGTVKNLLIGAGKSA.[A]	1xDeamidated [N8(100)]	-------*---------	1	2	3	4	odorranain-C3; TRINITY_DN0_c1_g1_i11.p1	odorranain-C3 [1-17]; odorranain-C6 [1-17]; TRINITY_DN0_c1_g1_i11.p1 [1-17]		0	1598.95	17	69099784	Shared	High	0.0006772	2.888e-08	3.73	35.22	-.GVLGTVKNLLIGAGKSA.A	[1-17]
	FALSE	FALSE	Rejected	GVLGTVKNLLIGAGKSAA	[-].GVLGTVKNLLIGAGKSAA.[Q]	1xDeamidated [N8(100)]	-------*----------	1	2	3	3	odorranain-C3; TRINITY_DN0_c1_g1_i11.p1	odorranain-C3 [1-18]; odorranain-C6 [1-18]; TRINITY_DN0_c1_g1_i11.p1 [1-18]		0	1669.98	18	68824924	Shared	High	0.0006772	7.318e-08	4.25	35.14	-.GVLGTVKNLLIGAGKSAA.Q	[1-18]
	FALSE	FALSE	Unambiguous	SAAQSVLKTLSCKLSNDC	[K].SAAQSVLKTLSCKLSNDC.[-]	2xDehydro [C12(100); C18(100)]	-----------*-----*	1	4	5	4	odorranain-C2; TRINITY_DN2658_c0_g2_i1.p1; TRINITY_DN0_c1_g1_i11.p1; TRINITY_DN45_c27_g1_i1.p1	odorranain-C1 [16-33]; odorranain-C2 [16-33]; TRINITY_DN2658_c0_g2_i1.p1 [16-33]; TRINITY_DN0_c1_g1_i11.p1 [16-33]; TRINITY_DN45_c27_g1_i1.p1 [16-33]	odorranain-C1 2xDehydro [C27(100); C33(100)]; odorranain-C2 2xDehydro [C27(100); C33(100)]; TRINITY_DN2658_c0_g2_i1.p1 2xDehydro [C27(100); C33(100)]; TRINITY_DN0_c1_g1_i11.p1 2xDehydro [C27(100); C33(100)]; TRINITY_DN45_c27_g1_i1.p1 2xDehydro [C27(100); C33(100)]	0	1865.91	18	59554038	Shared	High	0.0006772	4.552e-05	4.4	35.94	K.SAAQSVLKTLSCKLSNDC.-	[16-33]
	FALSE	FALSE	Rejected	GVLGTVKNLLIGAGKSAAQ	[-].GVLGTVKNLLIGAGKSAAQ.[S]	1xDeamidated [N8(100)]	-------*-----------	1	2	3	6	odorranain-C3; TRINITY_DN0_c1_g1_i11.p1	odorranain-C3 [1-19]; odorranain-C6 [1-19]; TRINITY_DN0_c1_g1_i11.p1 [1-19]		0	1798.04	19	4.72986e+07	Shared	High	0.0006772	2.975e-08	3.85	34.93	-.GVLGTVKNLLIGAGKSAAQ.S	[1-19]
	FALSE	FALSE	Rejected	GVLGTVKNLLIGAGKS	[-].GVLGTVKNLLIGAGKS.[A]	1xDeamidated [N8(100)]	-------*--------	1	2	3	4	odorranain-C3; TRINITY_DN0_c1_g1_i11.p1	odorranain-C3 [1-16]; odorranain-C6 [1-16]; TRINITY_DN0_c1_g1_i11.p1 [1-16]		0	1527.91	16	43227294	Shared	High	0.0006772	9.256e-07	3.63	34.52	-.GVLGTVKNLLIGAGKS.A	[1-16]
	FALSE	FALSE	Unambiguous	GVLGTVKNLLIGAGKSAAQSVLK	[-].GVLGTVKNLLIGAGKSAAQSVLK.[T]		-----------------------	1	1	2	3	TRINITY_DN0_c1_g1_i11.p1	odorranain-C6 [1-23]; TRINITY_DN0_c1_g1_i11.p1 [1-23]		0	2224.34	23	43172800		High	0.0006772	8.471e-08	6.71	37.39	-.GVLGTVKNLLIGAGKSAAQSVLK.T	[1-23]
	FALSE	FALSE	Unambiguous	TVKNLLIGAGKSAAQSVLKTLSCKLSNDC	[G].TVKNLLIGAGKSAAQSVLKTLSCKLSNDC.[-]	2xDehydro [C23(100); C29(100)]	----------------------*-----*	1	1	1	2	TRINITY_DN0_c1_g1_i11.p1	TRINITY_DN0_c1_g1_i11.p1 [5-33]	TRINITY_DN0_c1_g1_i11.p1 2xDehydro [C27(100); C33(100)]	0	2960.59	29	4.07228e+07		High	0.0006772	0.0001509	5.11	39.19	G.TVKNLLIGAGKSAAQSVLKTLSCKLSNDC.-	[5-33]
	FALSE	FALSE	Rejected	GVLGTVKNLL	[-].GVLGTVKNLL.[I]	1xDeamidated [N8(100)]	-------*--	1	4	6	2	odorranain-C3; odorranain-C2; TRINITY_DN2658_c0_g2_i1.p1; TRINITY_DN0_c1_g1_i11.p1	odorranain-C3 [1-10]; odorranain-C4 [1-10]; odorranain-C2 [1-10]; odorranain-C6 [1-10]; TRINITY_DN2658_c0_g2_i1.p1 [1-10]; TRINITY_DN0_c1_g1_i11.p1 [1-10]		0	1014.62	10	39034568	Shared	High	0.0006772	0.0008986	1.82	33.2	-.GVLGTVKNLL.I	[1-10]
	FALSE	FALSE	Unambiguous	KSAAQSVLKTLSCKLSNDC	[GS].KSAAQSVLKTLSCKLSNDC.[-]	2xDehydro [C13(100); C19(100)]	------------*-----*	1	4	5	5	odorranain-C2; TRINITY_DN2658_c0_g2_i1.p1; TRINITY_DN0_c1_g1_i11.p1; TRINITY_DN45_c27_g1_i1.p1	odorranain-C1 [15-33]; odorranain-C2 [15-33]; TRINITY_DN2658_c0_g2_i1.p1 [15-33]; TRINITY_DN0_c1_g1_i11.p1 [15-33]; TRINITY_DN45_c27_g1_i1.p1 [15-33]	odorranain-C1 2xDehydro [C27(100); C33(100)]; odorranain-C2 2xDehydro [C27(100); C33(100)]; TRINITY_DN2658_c0_g2_i1.p1 2xDehydro [C27(100); C33(100)]; TRINITY_DN0_c1_g1_i11.p1 2xDehydro [C27(100); C33(100)]; TRINITY_DN45_c27_g1_i1.p1 2xDehydro [C27(100); C33(100)]	0	1994	19	3.0978e+07	Shared	High	0.0006772	0.0006647	2.27	32.44	G.KSAAQSVLKTLSCKLSNDC.-	[15-33]
	FALSE	FALSE	Rejected	TVKNLLIGAGKSAAQSVLKTLSCKLSNDC	[G].TVKNLLIGAGKSAAQSVLKTLSCKLSNDC.[-]	1xDeamidated [N4(100)];2xDehydro [C23(100); C29(100)]	---*------------------*-----*	2	1	1	2	TRINITY_DN0_c1_g1_i11.p1	TRINITY_DN0_c1_g1_i11.p1 [5-33]	TRINITY_DN0_c1_g1_i11.p1 2xDehydro [C27(100); C33(100)]	0	2961.57	29	30660008		High	0.0006772	0.0002355	5.67	41.51	G.TVKNLLIGAGKSAAQSVLKTLSCKLSNDC.-	[5-33]
	FALSE	FALSE	Unambiguous	GKSAAQSVLKTLSCKLSNDC	[AT].GKSAAQSVLKTLSCKLSNDC.[-]	2xDehydro [C14(100); C20(100)]	-------------*-----*	1	3	4	4	odorranain-C2; TRINITY_DN0_c1_g1_i11.p1; TRINITY_DN45_c27_g1_i1.p1	odorranain-C1 [14-33]; odorranain-C2 [14-33]; TRINITY_DN0_c1_g1_i11.p1 [14-33]; TRINITY_DN45_c27_g1_i1.p1 [14-33]	odorranain-C1 2xDehydro [C27(100); C33(100)]; odorranain-C2 2xDehydro [C27(100); C33(100)]; TRINITY_DN0_c1_g1_i11.p1 2xDehydro [C27(100); C33(100)]; TRINITY_DN45_c27_g1_i1.p1 2xDehydro [C27(100); C33(100)]	0	2051.03	20	2.74006e+07	Shared	High	0.0006772	4.826e-05	2.87	32.66	A.GKSAAQSVLKTLSCKLSNDC.-	[14-33]
	FALSE	FALSE	Unambiguous	AGKSAAQSVLKTLSCKLSNDC	[G].AGKSAAQSVLKTLSCKLSNDC.[-]	1xDeamidated [N19(100)];2xDehydro [C15(100); C21(100)]	--------------*---*-*	1	2	3	5	TRINITY_DN0_c1_g1_i11.p1; TRINITY_DN45_c27_g1_i1.p1	odorranain-C1 [13-33]; TRINITY_DN0_c1_g1_i11.p1 [13-33]; TRINITY_DN45_c27_g1_i1.p1 [13-33]	odorranain-C1 2xDehydro [C27(100); C33(100)]; TRINITY_DN0_c1_g1_i11.p1 2xDehydro [C27(100); C33(100)]; TRINITY_DN45_c27_g1_i1.p1 2xDehydro [C27(100); C33(100)]	0	2123.05	21	26708179	Shared	High	0.0006772	1.07e-05	2.85	34.43	G.AGKSAAQSVLKTLSCKLSNDC.-	[13-33]
	FALSE	FALSE	Unambiguous	SAAQSVLKTLSCKLSNDC	[K].SAAQSVLKTLSCKLSNDC.[-]	1xDeamidated [N16(100)];2xDehydro [C12(100); C18(100)]	-----------*---*-*	1	4	5	2	odorranain-C2; TRINITY_DN2658_c0_g2_i1.p1; TRINITY_DN0_c1_g1_i11.p1; TRINITY_DN45_c27_g1_i1.p1	odorranain-C1 [16-33]; odorranain-C2 [16-33]; TRINITY_DN2658_c0_g2_i1.p1 [16-33]; TRINITY_DN0_c1_g1_i11.p1 [16-33]; TRINITY_DN45_c27_g1_i1.p1 [16-33]	odorranain-C1 2xDehydro [C27(100); C33(100)]; odorranain-C2 2xDehydro [C27(100); C33(100)]; TRINITY_DN2658_c0_g2_i1.p1 2xDehydro [C27(100); C33(100)]; TRINITY_DN0_c1_g1_i11.p1 2xDehydro [C27(100); C33(100)]; TRINITY_DN45_c27_g1_i1.p1 2xDehydro [C27(100); C33(100)]	0	1866.89	18	18096250	Shared	High	0.0006772	3.685e-05	4.33	36.22	K.SAAQSVLKTLSCKLSNDC.-	[16-33]
	FALSE	FALSE	Rejected	GVLGTVKNLLIGAGKSAAQSVLKTL	[-].GVLGTVKNLLIGAGKSAAQSVLKTL.[S]	1xDeamidated [N8(100)]	-------*-----------------	1	1	2	1	TRINITY_DN0_c1_g1_i11.p1	odorranain-C6 [1-25]; TRINITY_DN0_c1_g1_i11.p1 [1-25]		0	2439.45	25	16238097		High	0.0006772	0.0006099	4.26	42.1	-.GVLGTVKNLLIGAGKSAAQSVLKTL.S	[1-25]
	FALSE	FALSE	Unambiguous	GVLGTVKNLLIGAGKSA	[-].GVLGTVKNLLIGAGKSA.[A]		-----------------	1	2	3	4	odorranain-C3; TRINITY_DN0_c1_g1_i11.p1	odorranain-C3 [1-17]; odorranain-C6 [1-17]; TRINITY_DN0_c1_g1_i11.p1 [1-17]		0	1597.96	17	15102180	Shared	High	0.0006772	2.112e-06	3.01	33.93	-.GVLGTVKNLLIGAGKSA.A	[1-17]
	FALSE	FALSE	Rejected	GVLGTVKNLLIGAGKSAAQSVL	[-].GVLGTVKNLLIGAGKSAAQSVL.[EK]	1xDeamidated [N8(100)]	-------*--------------	1	2	3	2	odorranain-C3; TRINITY_DN0_c1_g1_i11.p1	odorranain-C3 [1-22]; odorranain-C6 [1-22]; TRINITY_DN0_c1_g1_i11.p1 [1-22]		0	2097.23	22	1.45679e+07	Shared	High	0.0006772	1.323e-05	4.93	39.79	-.GVLGTVKNLLIGAGKSAAQSVL.K	[1-22]
	FALSE	FALSE	Unambiguous	GKSAAQSVLKTLSCKLSNDC	[AT].GKSAAQSVLKTLSCKLSNDC.[-]	1xDeamidated [N18(100)];2xDehydro [C14(100); C20(100)]	-------------*---*-*	1	3	4	4	odorranain-C2; TRINITY_DN0_c1_g1_i11.p1; TRINITY_DN45_c27_g1_i1.p1	odorranain-C1 [14-33]; odorranain-C2 [14-33]; TRINITY_DN0_c1_g1_i11.p1 [14-33]; TRINITY_DN45_c27_g1_i1.p1 [14-33]	odorranain-C1 2xDehydro [C27(100); C33(100)]; odorranain-C2 2xDehydro [C27(100); C33(100)]; TRINITY_DN0_c1_g1_i11.p1 2xDehydro [C27(100); C33(100)]; TRINITY_DN45_c27_g1_i1.p1 2xDehydro [C27(100); C33(100)]	0	2052.01	20	1.43028e+07	Shared	High	0.0006772	0.0002036	3.15	34.38	A.GKSAAQSVLKTLSCKLSNDC.-	[14-33]
	FALSE	FALSE	Unambiguous	GVLGTVKNLLIGAGKSAA	[-].GVLGTVKNLLIGAGKSAA.[Q]		------------------	1	2	3	4	odorranain-C3; TRINITY_DN0_c1_g1_i11.p1	odorranain-C3 [1-18]; odorranain-C6 [1-18]; TRINITY_DN0_c1_g1_i11.p1 [1-18]		0	1669	18	1.42682e+07	Shared	High	0.0006772	3.187e-06	4.68	33.89	-.GVLGTVKNLLIGAGKSAA.Q	[1-18]
	FALSE	FALSE	Unambiguous	GVLGTVKNLLIGAGKSAAQ	[-].GVLGTVKNLLIGAGKSAAQ.[S]		-------------------	1	2	3	2	odorranain-C3; TRINITY_DN0_c1_g1_i11.p1	odorranain-C3 [1-19]; odorranain-C6 [1-19]; TRINITY_DN0_c1_g1_i11.p1 [1-19]		0	1797.06	19	13751103	Shared	High	0.0006772	6.148e-05	3.63	33.63	-.GVLGTVKNLLIGAGKSAAQ.S	[1-19]
	FALSE	FALSE	Unambiguous	SVLKTLSCKLSNDC	[Q].SVLKTLSCKLSNDC.[-]	2xDehydro [C8(100); C14(100)]	-------*-----*	1	4	6	1	odorranain-C2; TRINITY_DN2658_c0_g2_i1.p1; TRINITY_DN0_c1_g1_i11.p1; TRINITY_DN45_c27_g1_i1.p1	odorranain-C4 [20-33]; odorranain-C1 [20-33]; odorranain-C2 [20-33]; TRINITY_DN2658_c0_g2_i1.p1 [20-33]; TRINITY_DN0_c1_g1_i11.p1 [20-33]; TRINITY_DN45_c27_g1_i1.p1 [20-33]	odorranain-C4 2xDehydro [C27(100); C33(100)]; odorranain-C1 2xDehydro [C27(100); C33(100)]; odorranain-C2 2xDehydro [C27(100); C33(100)]; TRINITY_DN2658_c0_g2_i1.p1 2xDehydro [C27(100); C33(100)]; TRINITY_DN0_c1_g1_i11.p1 2xDehydro [C27(100); C33(100)]; TRINITY_DN45_c27_g1_i1.p1 2xDehydro [C27(100); C33(100)]	0	1508.74	14	13713917	Shared	High	0.001748	0.0034	1.82	28.77	Q.SVLKTLSCKLSNDC.-	[20-33]
	FALSE	FALSE	Rejected	GVLGTVKNLLIGAGKSAAQS	[-].GVLGTVKNLLIGAGKSAAQS.[V]	1xDeamidated [N8(100)]	-------*------------	1	2	3	2	odorranain-C3; TRINITY_DN0_c1_g1_i11.p1	odorranain-C3 [1-20]; odorranain-C6 [1-20]; TRINITY_DN0_c1_g1_i11.p1 [1-20]		0	1885.08	20	11749662	Shared	High	0.0006772	9.962e-08	4.39	35.08	-.GVLGTVKNLLIGAGKSAAQS.V	[1-20]
	FALSE	FALSE	Unambiguous	KSAAQSVLKTLSCKLSNDC	[GS].KSAAQSVLKTLSCKLSNDC.[-]	1xDeamidated [N17(100)];2xDehydro [C13(100); C19(100)]	------------*---*-*	1	4	5	3	odorranain-C2; TRINITY_DN2658_c0_g2_i1.p1; TRINITY_DN0_c1_g1_i11.p1; TRINITY_DN45_c27_g1_i1.p1	odorranain-C1 [15-33]; odorranain-C2 [15-33]; TRINITY_DN2658_c0_g2_i1.p1 [15-33]; TRINITY_DN0_c1_g1_i11.p1 [15-33]; TRINITY_DN45_c27_g1_i1.p1 [15-33]	odorranain-C1 2xDehydro [C27(100); C33(100)]; odorranain-C2 2xDehydro [C27(100); C33(100)]; TRINITY_DN2658_c0_g2_i1.p1 2xDehydro [C27(100); C33(100)]; TRINITY_DN0_c1_g1_i11.p1 2xDehydro [C27(100); C33(100)]; TRINITY_DN45_c27_g1_i1.p1 2xDehydro [C27(100); C33(100)]	0	1994.99	19	1.06092e+07	Shared	High	0.0006772	0.001303	2.84	32.67	G.KSAAQSVLKTLSCKLSNDC.-	[15-33]
	FALSE	FALSE	Rejected	GTVKNLLIGAGKSAAQSVLKTLSCKLSNDC	[L].GTVKNLLIGAGKSAAQSVLKTLSCKLSNDC.[-]	1xDeamidated [N5(100)];2xDehydro [C24(100); C30(100)]	----*------------------*-----*	1	1	1	1	TRINITY_DN0_c1_g1_i11.p1	TRINITY_DN0_c1_g1_i11.p1 [4-33]	TRINITY_DN0_c1_g1_i11.p1 2xDehydro [C27(100); C33(100)]	0	3018.6	30	10244574		High	0.0006772	0.0001003	4.17	41.85	L.GTVKNLLIGAGKSAAQSVLKTLSCKLSNDC.-	[4-33]
	FALSE	FALSE	Rejected	GVLGTVKN	[-].GVLGTVKN.[L]	1xDeamidated [N8(100)]	-------*	1	4	6	5	odorranain-C3; odorranain-C2; TRINITY_DN2658_c0_g2_i1.p1; TRINITY_DN0_c1_g1_i11.p1	odorranain-C3 [1-8]; odorranain-C4 [1-8]; odorranain-C2 [1-8]; odorranain-C6 [1-8]; TRINITY_DN2658_c0_g2_i1.p1 [1-8]; TRINITY_DN0_c1_g1_i11.p1 [1-8]		0	788.451	8	9.51934e+06	Shared	High	0.0006772	6.081e-05	1.5	14.16	-.GVLGTVKN.L	[1-8]
	FALSE	FALSE	Unambiguous	IGAGKSAAQSVLKTLSCKLSNDC	[L].IGAGKSAAQSVLKTLSCKLSNDC.[-]	2xDehydro [C17(100); C23(100)]	----------------*-----*	1	2	3	2	TRINITY_DN0_c1_g1_i11.p1; TRINITY_DN45_c27_g1_i1.p1	odorranain-C1 [11-33]; TRINITY_DN0_c1_g1_i11.p1 [11-33]; TRINITY_DN45_c27_g1_i1.p1 [11-33]	odorranain-C1 2xDehydro [C27(100); C33(100)]; TRINITY_DN0_c1_g1_i11.p1 2xDehydro [C27(100); C33(100)]; TRINITY_DN45_c27_g1_i1.p1 2xDehydro [C27(100); C33(100)]	0	2292.17	23	9.47278e+06	Shared	High	0.0006772	0.0005528	3.45	34.14	L.IGAGKSAAQSVLKTLSCKLSNDC.-	[11-33]
	FALSE	FALSE	Rejected	GVLGTVKNLLI	[-].GVLGTVKNLLI.[G]	1xDeamidated [N8(100)]	-------*---	1	4	6	1	odorranain-C3; odorranain-C2; TRINITY_DN2658_c0_g2_i1.p1; TRINITY_DN0_c1_g1_i11.p1	odorranain-C3 [1-11]; odorranain-C4 [1-11]; odorranain-C2 [1-11]; odorranain-C6 [1-11]; TRINITY_DN2658_c0_g2_i1.p1 [1-11]; TRINITY_DN0_c1_g1_i11.p1 [1-11]		0	1127.7	11	9353820	Shared	High	0.001444	0.00159	2.35	36.51	-.GVLGTVKNLLI.G	[1-11]
	FALSE	FALSE	Unambiguous	GVLGTVKNLL	[-].GVLGTVKNLL.[I]		----------	1	4	6	2	odorranain-C3; odorranain-C2; TRINITY_DN2658_c0_g2_i1.p1; TRINITY_DN0_c1_g1_i11.p1	odorranain-C3 [1-10]; odorranain-C4 [1-10]; odorranain-C2 [1-10]; odorranain-C6 [1-10]; TRINITY_DN2658_c0_g2_i1.p1 [1-10]; TRINITY_DN0_c1_g1_i11.p1 [1-10]		0	1013.64	10	8.0454e+06	Shared	High	0.001444	0.001545	1.88	32.08	-.GVLGTVKNLL.I	[1-10]
	FALSE	FALSE	Unambiguous	GVLGTVKNLLIGAGKS	[-].GVLGTVKNLLIGAGKS.[A]		----------------	1	2	3	4	odorranain-C3; TRINITY_DN0_c1_g1_i11.p1	odorranain-C3 [1-16]; odorranain-C6 [1-16]; TRINITY_DN0_c1_g1_i11.p1 [1-16]		0	1526.93	16	7.46492e+06	Shared	High	0.0006772	4.856e-05	2	33.19	-.GVLGTVKNLLIGAGKS.A	[1-16]
	FALSE	FALSE	Unambiguous	SVLKTLSCKLSNDC	[Q].SVLKTLSCKLSNDC.[-]	1xDeamidated [N12(100)];2xDehydro [C8(100); C14(100)]	-------*---*-*	1	4	6	3	odorranain-C2; TRINITY_DN2658_c0_g2_i1.p1; TRINITY_DN0_c1_g1_i11.p1; TRINITY_DN45_c27_g1_i1.p1	odorranain-C4 [20-33]; odorranain-C1 [20-33]; odorranain-C2 [20-33]; TRINITY_DN2658_c0_g2_i1.p1 [20-33]; TRINITY_DN0_c1_g1_i11.p1 [20-33]; TRINITY_DN45_c27_g1_i1.p1 [20-33]	odorranain-C4 2xDehydro [C27(100); C33(100)]; odorranain-C1 2xDehydro [C27(100); C33(100)]; odorranain-C2 2xDehydro [C27(100); C33(100)]; TRINITY_DN2658_c0_g2_i1.p1 2xDehydro [C27(100); C33(100)]; TRINITY_DN0_c1_g1_i11.p1 2xDehydro [C27(100); C33(100)]; TRINITY_DN45_c27_g1_i1.p1 2xDehydro [C27(100); C33(100)]	0	1509.73	14	5927517	Shared	High	0.001893	0.01076	0.85	29.12	Q.SVLKTLSCKLSNDC.-	[20-33]
	FALSE	FALSE	Rejected	GVLGTVKNLLIGAGKSAAQSVLKT	[-].GVLGTVKNLLIGAGKSAAQSVLKT.[L]	1xDeamidated [N8(100)]	-------*----------------	1	1	2	1	TRINITY_DN0_c1_g1_i11.p1	odorranain-C6 [1-24]; TRINITY_DN0_c1_g1_i11.p1 [1-24]		0	2326.37	24	4156330		High	0.001748	0.002157	2.44	38.83	-.GVLGTVKNLLIGAGKSAAQSVLKT.L	[1-24]
	FALSE	FALSE	Unambiguous	LIGAGKSAAQSVLKTLSCKLSNDC	[L].LIGAGKSAAQSVLKTLSCKLSNDC.[-]	2xDehydro [C18(100); C24(100)]	-----------------*-----*	1	2	3	1	TRINITY_DN0_c1_g1_i11.p1; TRINITY_DN45_c27_g1_i1.p1	odorranain-C1 [10-33]; TRINITY_DN0_c1_g1_i11.p1 [10-33]; TRINITY_DN45_c27_g1_i1.p1 [10-33]	odorranain-C1 2xDehydro [C27(100); C33(100)]; TRINITY_DN0_c1_g1_i11.p1 2xDehydro [C27(100); C33(100)]; TRINITY_DN45_c27_g1_i1.p1 2xDehydro [C27(100); C33(100)]	0	2405.25	24	3.36542e+06	Shared	High	0.001748	0.003807	3.19	35.81	L.LIGAGKSAAQSVLKTLSCKLSNDC.-	[10-33]
	FALSE	FALSE	Unambiguous	GVLGTVKNLLIGAGKSAAQS	[-].GVLGTVKNLLIGAGKSAAQS.[V]		--------------------	1	2	3	2	odorranain-C3; TRINITY_DN0_c1_g1_i11.p1	odorranain-C3 [1-20]; odorranain-C6 [1-20]; TRINITY_DN0_c1_g1_i11.p1 [1-20]		0	1884.09	20	2.69941e+06	Shared	High	0.0006772	0.0001234	2.05	33.81	-.GVLGTVKNLLIGAGKSAAQS.V	[1-20]
	FALSE	FALSE	Unambiguous	AQSVLKTLSCKLSNDC	[A].AQSVLKTLSCKLSNDC.[-]	1xDeamidated [N14(100)];2xDehydro [C10(100); C16(100)]	---------*---*-*	1	4	6	2	odorranain-C2; TRINITY_DN2658_c0_g2_i1.p1; TRINITY_DN0_c1_g1_i11.p1; TRINITY_DN45_c27_g1_i1.p1	odorranain-C4 [18-33]; odorranain-C1 [18-33]; odorranain-C2 [18-33]; TRINITY_DN2658_c0_g2_i1.p1 [18-33]; TRINITY_DN0_c1_g1_i11.p1 [18-33]; TRINITY_DN45_c27_g1_i1.p1 [18-33]	odorranain-C4 2xDehydro [C27(100); C33(100)]; odorranain-C1 2xDehydro [C27(100); C33(100)]; odorranain-C2 2xDehydro [C27(100); C33(100)]; TRINITY_DN2658_c0_g2_i1.p1 2xDehydro [C27(100); C33(100)]; TRINITY_DN0_c1_g1_i11.p1 2xDehydro [C27(100); C33(100)]; TRINITY_DN45_c27_g1_i1.p1 2xDehydro [C27(100); C33(100)]	0	1708.82	16	1.97661e+06	Shared	High	0.0006772	0.001341	2.69	32.83	A.AQSVLKTLSCKLSNDC.-	[18-33]
	FALSE	FALSE	Unambiguous	LIGAGKSAAQSVLKTLSCKLSNDC	[L].LIGAGKSAAQSVLKTLSCKLSNDC.[-]	1xDeamidated [N22(100)];2xDehydro [C18(100); C24(100)]	-----------------*---*-*	1	2	3	1	TRINITY_DN0_c1_g1_i11.p1; TRINITY_DN45_c27_g1_i1.p1	odorranain-C1 [10-33]; TRINITY_DN0_c1_g1_i11.p1 [10-33]; TRINITY_DN45_c27_g1_i1.p1 [10-33]	odorranain-C1 2xDehydro [C27(100); C33(100)]; TRINITY_DN0_c1_g1_i11.p1 2xDehydro [C27(100); C33(100)]; TRINITY_DN45_c27_g1_i1.p1 2xDehydro [C27(100); C33(100)]	0	2406.24	24	1.76559e+06	Shared	High	0.001748	0.002824	2.69	36.03	L.LIGAGKSAAQSVLKTLSCKLSNDC.-	[10-33]
	FALSE	FALSE	Unambiguous	IGAGKSAAQSVLKTLSCKLSNDC	[L].IGAGKSAAQSVLKTLSCKLSNDC.[-]	1xDeamidated [N21(100)];2xDehydro [C17(100); C23(100)]	----------------*---*-*	1	2	3	3	TRINITY_DN0_c1_g1_i11.p1; TRINITY_DN45_c27_g1_i1.p1	odorranain-C1 [11-33]; TRINITY_DN0_c1_g1_i11.p1 [11-33]; TRINITY_DN45_c27_g1_i1.p1 [11-33]	odorranain-C1 2xDehydro [C27(100); C33(100)]; TRINITY_DN0_c1_g1_i11.p1 2xDehydro [C27(100); C33(100)]; TRINITY_DN45_c27_g1_i1.p1 2xDehydro [C27(100); C33(100)]	0	2293.15	23	1.64695e+06	Shared	High	0.0006772	2.172e-05	5.01	35.76	L.IGAGKSAAQSVLKTLSCKLSNDC.-	[11-33]
	FALSE	FALSE	Unambiguous	GAGKSAA	[I].GAGKSAA.[QR]		-------	1	3	12	1	odorranain-C3; TRINITY_DN0_c1_g1_i11.p1; TRINITY_DN45_c27_g1_i1.p1	odorranain-C3 [12-18]; TRINITY_DN1218_c4_g1_i1.p1 [12-18]; odorranain-C1 [12-18]; odorranain-C5 [12-18]; odorranain-C9 [12-18]; odorranain-C6 [12-18]; TRINITY_DN2213_c1_g1_i2.p1 [9-15]; odorranain-C10 [12-18]; TRINITY_DN0_c1_g1_i11.p1 [12-18]; TRINITY_DN10924_c1_g1_i1.p1 [12-18]; TRINITY_DN45_c27_g1_i1.p1 [12-18]; TRINITY_DN2213_c1_g1_i1.p1 [9-15]		0	561.299	7	1.32013e+06	Shared	High	0.0006772	0.0008136	1.71	35.16	I.GAGKSAA.Q	[12-18]
	FALSE	FALSE	Unambiguous	AAQSVLKTLSCKLSNDC	[GS].AAQSVLKTLSCKLSNDC.[-]	1xDeamidated [N15(100)];2xDehydro [C11(100); C17(100)]	----------*---*-*	1	4	6	2	odorranain-C2; TRINITY_DN2658_c0_g2_i1.p1; TRINITY_DN0_c1_g1_i11.p1; TRINITY_DN45_c27_g1_i1.p1	odorranain-C4 [17-33]; odorranain-C1 [17-33]; odorranain-C2 [17-33]; TRINITY_DN2658_c0_g2_i1.p1 [17-33]; TRINITY_DN0_c1_g1_i11.p1 [17-33]; TRINITY_DN45_c27_g1_i1.p1 [17-33]	odorranain-C4 2xDehydro [C27(100); C33(100)]; odorranain-C1 2xDehydro [C27(100); C33(100)]; odorranain-C2 2xDehydro [C27(100); C33(100)]; TRINITY_DN2658_c0_g2_i1.p1 2xDehydro [C27(100); C33(100)]; TRINITY_DN0_c1_g1_i11.p1 2xDehydro [C27(100); C33(100)]; TRINITY_DN45_c27_g1_i1.p1 2xDehydro [C27(100); C33(100)]	0	1779.86	17	1.14223e+06	Shared	High	0.001893	0.01022	1.8	33.42	S.AAQSVLKTLSCKLSNDC.-	[17-33]
	FALSE	FALSE	Unambiguous	AAQSVLKTLSCKLSNDC	[GS].AAQSVLKTLSCKLSNDC.[-]	2xDehydro [C11(100); C17(100)]	----------*-----*	1	4	6	1	odorranain-C2; TRINITY_DN2658_c0_g2_i1.p1; TRINITY_DN0_c1_g1_i11.p1; TRINITY_DN45_c27_g1_i1.p1	odorranain-C4 [17-33]; odorranain-C1 [17-33]; odorranain-C2 [17-33]; TRINITY_DN2658_c0_g2_i1.p1 [17-33]; TRINITY_DN0_c1_g1_i11.p1 [17-33]; TRINITY_DN45_c27_g1_i1.p1 [17-33]	odorranain-C4 2xDehydro [C27(100); C33(100)]; odorranain-C1 2xDehydro [C27(100); C33(100)]; odorranain-C2 2xDehydro [C27(100); C33(100)]; TRINITY_DN2658_c0_g2_i1.p1 2xDehydro [C27(100); C33(100)]; TRINITY_DN0_c1_g1_i11.p1 2xDehydro [C27(100); C33(100)]; TRINITY_DN45_c27_g1_i1.p1 2xDehydro [C27(100); C33(100)]	0	1778.88	17	1.13746e+06	Shared	High	0.0006772	0.0001797	3.29	33.05	S.AAQSVLKTLSCKLSNDC.-	[17-33]
	FALSE	FALSE	Rejected	VLGTVKNLLIGAG	[G].VLGTVKNLLIGAG.[K]	1xDeamidated [N7(100)]	------*------	1	2	3	1	odorranain-C3; TRINITY_DN0_c1_g1_i11.p1	odorranain-C3 [2-14]; odorranain-C6 [2-14]; TRINITY_DN0_c1_g1_i11.p1 [2-14]		0	1255.76	13	1.01754e+06	Shared	High	0.002824	0.02605	1.65	32.13	G.VLGTVKNLLIGAG.K	[2-14]
	FALSE	FALSE	Unambiguous	GAGKSAAQSVLKTLSCKLSNDC	[I].GAGKSAAQSVLKTLSCKLSNDC.[-]	2xDehydro [C16(100); C22(100)]	---------------*-----*	1	2	3	1	TRINITY_DN0_c1_g1_i11.p1; TRINITY_DN45_c27_g1_i1.p1	odorranain-C1 [12-33]; TRINITY_DN0_c1_g1_i11.p1 [12-33]; TRINITY_DN45_c27_g1_i1.p1 [12-33]	odorranain-C1 2xDehydro [C27(100); C33(100)]; TRINITY_DN0_c1_g1_i11.p1 2xDehydro [C27(100); C33(100)]; TRINITY_DN45_c27_g1_i1.p1 2xDehydro [C27(100); C33(100)]	0	2179.08	22	720118	Shared	High	0.001748	0.002377	2.63	33.21	I.GAGKSAAQSVLKTLSCKLSNDC.-	[12-33]
	FALSE	FALSE	Rejected	VLGTVKNLLIGAGK	[G].VLGTVKNLLIGAGK.[S]	1xDeamidated [N7(100)]	------*-------	1	2	3	2	odorranain-C3; TRINITY_DN0_c1_g1_i11.p1	odorranain-C3 [2-15]; odorranain-C6 [2-15]; TRINITY_DN0_c1_g1_i11.p1 [2-15]		0	1383.86	14	433570	Shared	High	0.0006772	0.0002736	1.28	28.2	G.VLGTVKNLLIGAGK.S	[2-15]
	FALSE	FALSE	Unambiguous	GVLGTVKNL	[-].GVLGTVKNL.[L]		---------	1	4	6	1	odorranain-C3; odorranain-C2; TRINITY_DN2658_c0_g2_i1.p1; TRINITY_DN0_c1_g1_i11.p1	odorranain-C3 [1-9]; odorranain-C4 [1-9]; odorranain-C2 [1-9]; odorranain-C6 [1-9]; TRINITY_DN2658_c0_g2_i1.p1 [1-9]; TRINITY_DN0_c1_g1_i11.p1 [1-9]		0	900.551	9	369851	Shared	High	0.001748	0.003256	0.77	22.95	-.GVLGTVKNL.L	[1-9]
	FALSE	FALSE	Unambiguous	TVKNLLIGAGKSAAQSVLK	[G].TVKNLLIGAGKSAAQSVLK.[T]		-------------------	1	1	2	1	TRINITY_DN0_c1_g1_i11.p1	odorranain-C6 [5-23]; TRINITY_DN0_c1_g1_i11.p1 [5-23]		0	1898.14	19	206801		High	0.001893	0.01461	0.89	26.49	G.TVKNLLIGAGKSAAQSVLK.T	[5-23]
	FALSE	FALSE	Rejected	GVLGTVKNLLIGAGKSAAQSVLKTLSCKLSNDC	[-].GVLGTVKNLLIGAGKSAAQSVLKTLSCKLSNDC.[-]	2xDeamidated [N8(100); N31(100)];1xDehydro [C]	positions not distinguishable	1	1	1	2	TRINITY_DN0_c1_g1_i11.p1	TRINITY_DN0_c1_g1_i11.p1 [1-33]		0	3289.76	33		Not Reliable	High	0.001893	0.02058	1.93		-.GVLGTVKNLLIGAGKSAAQSVLKTLSCKLSNDC.-	[1-33]
	FALSE	FALSE	Selected	TVKNLLIGAGKSAAQSVLKTLSCKLSNDC	[G].TVKNLLIGAGKSAAQSVLKTLSCKLSNDC.[-]	1xDeamidated [N27(100)];2xDehydro [C23(100); C29(100)]	----------------------*---*-*	2	1	1	1	TRINITY_DN0_c1_g1_i11.p1	TRINITY_DN0_c1_g1_i11.p1 [5-33]	TRINITY_DN0_c1_g1_i11.p1 2xDehydro [C27(100); C33(100)]	0	2961.57	29		Not Reliable	High	0.0006772	0.0002943	3.82		G.TVKNLLIGAGKSAAQSVLKTLSCKLSNDC.-	[5-33]
FALSE	FALSE	High	Master Protein	esculentin-2-OG7	GGLFTLIKGAAKLIGKTVAKEAGKTGLELMACKITNQC	0	339.642	97	45	57	160	7	38	3.9	9.42	485.01	45	42	4.48075e+09	High	1	Dehydro [C32(100); C38(100)]
	Contaminant	Checked	PSM Ambiguity	Sequence	Annotated Sequence	Modifications	Modification Pattern	# Isoforms	# Protein Groups	# Proteins	# PSMs	Master Protein Accessions	Positions in Proteins	Modifications in Proteins	# Missed Cleavages	Theo. MH+ [Da]	Sequence Length	Abundance: F1: Sample	Quan Info	Confidence (by Search Engine): Sequest HT	Percolator q-Value (by Search Engine): Sequest HT	Percolator PEP (by Search Engine): Sequest HT	XCorr (by Search Engine): Sequest HT	Top Apex RT [min]	Sequence in Protein	Positions in Proteins
	FALSE	FALSE	Unambiguous	GLFTLIKGAAKLIGKTVAKEAGKTGLELMACKITNQC	[-G].GLFTLIKGAAKLIGKTVAKEAGKTGLELMACKITNQC.[-]	2xDehydro [C31(100); C37(100)]	------------------------------*-----*	1	1	2	9	esculentin-2-OG7	TRINITY_DN0_c1_g1_i22.p1 [1-37]; esculentin-2-OG7 [2-38]	TRINITY_DN0_c1_g1_i22.p1 2xDehydro [C31(100); C37(100)]; esculentin-2-OG7 2xDehydro [C32(100); C38(100)]	0	3818.11	37	610357256		High	0.0006772	0.0001604	5	42.47	G.GLFTLIKGAAKLIGKTVAKEAGKTGLELMACKITNQC.-	[2-38]
	FALSE	FALSE	Unambiguous	GLFTLIKGAAKLIG	[-G].GLFTLIKGAAKLIG.[KR]		--------------	1	8	14	12	esculentin-2-OG12; esculentin-2-OG2; esculentin-2-OG7; esculentin-2-OG11; esculentin-2-OG1; Esculentin-2-OG6; esculentin-2-OG15; TRINITY_DN49_c10_g1_i1.p1	odorranain-K1 [1-14]; TRINITY_DN0_c1_g1_i22.p1 [1-14]; esculentin-2-OG12 [1-14]; esculentin-2-OG14 [1-14]; esculentin-2-OG5 [1-14]; esculentin-2-OG2 [1-14]; esculentin-2-OG7 [2-15]; esculentin-2-OG11 [1-14]; esculentin-2-OG1 [1-14]; odorranain-K2 [1-14]; esculentin-2-OG9 [1-14]; Esculentin-2-OG6 [1-14]; esculentin-2-OG15 [1-14]; TRINITY_DN49_c10_g1_i1.p1 [1-14]		0	1401.88	14	514156272	Shared	High	0.0006772	0.0003477	2.22	38.4	G.GLFTLIKGAAKLIG.K	[2-15]
	FALSE	FALSE	Unambiguous	GLFTLIKGAAKLIGKTVAKEAGK	[-G].GLFTLIKGAAKLIGKTVAKEAGK.[T]		-----------------------	1	3	4	7	esculentin-2-OG2; esculentin-2-OG7; esculentin-2-OG1	TRINITY_DN0_c1_g1_i22.p1 [1-23]; esculentin-2-OG2 [1-23]; esculentin-2-OG7 [2-24]; esculentin-2-OG1 [1-23]		0	2314.42	23	4.96738e+08	Shared	High	0.0006772	3.352e-08	5.8	37.32	G.GLFTLIKGAAKLIGKTVAKEAGK.T	[2-24]
	FALSE	FALSE	Unambiguous	GLFTLIKGAAKLIGKTVAKEAGKTGLELMACKITNQC	[-G].GLFTLIKGAAKLIGKTVAKEAGKTGLELMACKITNQC.[-]	1xDeamidated [N35(100)];2xDehydro [C31(100); C37(100)]	------------------------------*---*-*	1	1	2	11	esculentin-2-OG7	TRINITY_DN0_c1_g1_i22.p1 [1-37]; esculentin-2-OG7 [2-38]	TRINITY_DN0_c1_g1_i22.p1 2xDehydro [C31(100); C37(100)]; esculentin-2-OG7 2xDehydro [C32(100); C38(100)]	0	3819.09	37	490913060		High	0.0006772	5.93e-06	5.95	42.86	G.GLFTLIKGAAKLIGKTVAKEAGKTGLELMACKITNQC.-	[2-38]
	FALSE	FALSE	Unambiguous	GLFTLIKGAAKLIGKTVAKEAG	[-G].GLFTLIKGAAKLIGKTVAKEAG.[KRQ]		----------------------	1	5	7	20	esculentin-2-OG2; esculentin-2-OG7; esculentin-2-OG11; esculentin-2-OG1; TRINITY_DN49_c10_g1_i1.p1	TRINITY_DN0_c1_g1_i22.p1 [1-22]; esculentin-2-OG2 [1-22]; esculentin-2-OG7 [2-23]; esculentin-2-OG11 [1-22]; esculentin-2-OG1 [1-22]; odorranain-K2 [1-22]; TRINITY_DN49_c10_g1_i1.p1 [1-22]		0	2186.33	22	454771546	Shared	High	0.0006772	1.215e-06	5.03	38.48	G.GLFTLIKGAAKLIGKTVAKEAG.K	[2-23]
	FALSE	FALSE	Unambiguous	GLFTLIKGAAKLIGKTVAKEA	[-G].GLFTLIKGAAKLIGKTVAKEA.[G]		---------------------	1	5	7	12	esculentin-2-OG2; esculentin-2-OG7; esculentin-2-OG11; esculentin-2-OG1; TRINITY_DN49_c10_g1_i1.p1	TRINITY_DN0_c1_g1_i22.p1 [1-21]; esculentin-2-OG2 [1-21]; esculentin-2-OG7 [2-22]; esculentin-2-OG11 [1-21]; esculentin-2-OG1 [1-21]; odorranain-K2 [1-21]; TRINITY_DN49_c10_g1_i1.p1 [1-21]		0	2129.31	21	331223246	Shared	High	0.0006772	1.411e-07	5.74	38.14	G.GLFTLIKGAAKLIGKTVAKEA.G	[2-22]
	FALSE	FALSE	Unambiguous	GLFTLIKGAAKLIGK	[-G].GLFTLIKGAAKLIGK.[TIA]		---------------	1	8	13	12	esculentin-2-OG12; esculentin-2-OG2; esculentin-2-OG7; esculentin-2-OG11; esculentin-2-OG1; Esculentin-2-OG6; esculentin-2-OG15; TRINITY_DN49_c10_g1_i1.p1	odorranain-K1 [1-15]; TRINITY_DN0_c1_g1_i22.p1 [1-15]; esculentin-2-OG12 [1-15]; esculentin-2-OG14 [1-15]; esculentin-2-OG2 [1-15]; esculentin-2-OG7 [2-16]; esculentin-2-OG11 [1-15]; esculentin-2-OG1 [1-15]; odorranain-K2 [1-15]; esculentin-2-OG9 [1-15]; Esculentin-2-OG6 [1-15]; esculentin-2-OG15 [1-15]; TRINITY_DN49_c10_g1_i1.p1 [1-15]		0	1529.98	15	319016152	Shared	High	0.0006772	1.784e-05	3.45	36.4	G.GLFTLIKGAAKLIGK.T	[2-16]
	FALSE	FALSE	Unambiguous	GLFTLIKGAAKLIGKTVAKEAGKTGLELMACKITNQC	[-G].GLFTLIKGAAKLIGKTVAKEAGKTGLELMACKITNQC.[-]	1xOxidation [M29(100)];1xDeamidated [N35(100)];2xDehydro [C31(100); C37(100)]	----------------------------*-*---*-*	1	1	2	5	esculentin-2-OG7	TRINITY_DN0_c1_g1_i22.p1 [1-37]; esculentin-2-OG7 [2-38]	TRINITY_DN0_c1_g1_i22.p1 2xDehydro [C31(100); C37(100)]; esculentin-2-OG7 2xDehydro [C32(100); C38(100)]	0	3835.09	37	198883986		High	0.0006772	0.001322	3.66	40.64	G.GLFTLIKGAAKLIGKTVAKEAGKTGLELMACKITNQC.-	[2-38]
	FALSE	FALSE	Unambiguous	GLFTLIKGAAKLIGKTVAKEAGKTGLELMACKITNQC	[-G].GLFTLIKGAAKLIGKTVAKEAGKTGLELMACKITNQC.[-]	1xOxidation [M29(100)];2xDehydro [C31(100); C37(100)]	----------------------------*-*-----*	1	1	2	4	esculentin-2-OG7	TRINITY_DN0_c1_g1_i22.p1 [1-37]; esculentin-2-OG7 [2-38]	TRINITY_DN0_c1_g1_i22.p1 2xDehydro [C31(100); C37(100)]; esculentin-2-OG7 2xDehydro [C32(100); C38(100)]	0	3834.11	37	186772131		High	0.0006772	0.0005259	3.88	40.23	G.GLFTLIKGAAKLIGKTVAKEAGKTGLELMACKITNQC.-	[2-38]
	FALSE	FALSE	Unambiguous	GLFTLIKGAAKLIGKTVAKEAGKTG	[-G].GLFTLIKGAAKLIGKTVAKEAGKTG.[LP]		-------------------------	1	3	4	4	esculentin-2-OG2; esculentin-2-OG7; esculentin-2-OG1	TRINITY_DN0_c1_g1_i22.p1 [1-25]; esculentin-2-OG2 [1-25]; esculentin-2-OG7 [2-26]; esculentin-2-OG1 [1-25]		0	2472.49	25	180776872	Shared	High	0.0006772	6.273e-05	5.76	37.46	G.GLFTLIKGAAKLIGKTVAKEAGKTG.L	[2-26]
	FALSE	FALSE	Unambiguous	GLFTLIKGAAKLIGKTVAKE	[-G].GLFTLIKGAAKLIGKTVAKE.[A]		--------------------	1	5	7	12	esculentin-2-OG2; esculentin-2-OG7; esculentin-2-OG11; esculentin-2-OG1; TRINITY_DN49_c10_g1_i1.p1	TRINITY_DN0_c1_g1_i22.p1 [1-20]; esculentin-2-OG2 [1-20]; esculentin-2-OG7 [2-21]; esculentin-2-OG11 [1-20]; esculentin-2-OG1 [1-20]; odorranain-K2 [1-20]; TRINITY_DN49_c10_g1_i1.p1 [1-20]		0	2058.27	20	1.27468e+08	Shared	High	0.0006772	5.314e-07	6.34	37.41	G.GLFTLIKGAAKLIGKTVAKE.A	[2-21]
	FALSE	FALSE	Unambiguous	GLFTLIKGAAKLIGKTVAKEAGKTGL	[-G].GLFTLIKGAAKLIGKTVAKEAGKTGL.[E]		--------------------------	1	2	3	5	esculentin-2-OG2; esculentin-2-OG7	TRINITY_DN0_c1_g1_i22.p1 [1-26]; esculentin-2-OG2 [1-26]; esculentin-2-OG7 [2-27]		0	2585.58	26	63350549	Shared	High	0.0006772	1.853e-07	5.77	39.06	G.GLFTLIKGAAKLIGKTVAKEAGKTGL.E	[2-27]
	FALSE	FALSE	Unambiguous	GLFTLIKGAAKLIGKTVAKEAGKT	[-G].GLFTLIKGAAKLIGKTVAKEAGKT.[G]		------------------------	1	3	4	4	esculentin-2-OG2; esculentin-2-OG7; esculentin-2-OG1	TRINITY_DN0_c1_g1_i22.p1 [1-24]; esculentin-2-OG2 [1-24]; esculentin-2-OG7 [2-25]; esculentin-2-OG1 [1-24]		0	2415.47	24	63210823	Shared	High	0.0006772	2.575e-05	5.91	37.46	G.GLFTLIKGAAKLIGKTVAKEAGKT.G	[2-25]
	FALSE	FALSE	Unambiguous	GLFTLIKGAAKLIGKTVAK	[-G].GLFTLIKGAAKLIGKTVAK.[EK]		-------------------	1	5	8	16	esculentin-2-OG2; esculentin-2-OG7; esculentin-2-OG11; esculentin-2-OG1; TRINITY_DN49_c10_g1_i1.p1	TRINITY_DN0_c1_g1_i22.p1 [1-19]; esculentin-2-OG2 [1-19]; esculentin-2-OG7 [2-20]; esculentin-2-OG11 [1-19]; esculentin-2-OG1 [1-19]; odorranain-K2 [1-19]; esculentin-2-OG9 [1-19]; TRINITY_DN49_c10_g1_i1.p1 [1-19]		0	1929.23	19	5.38206e+07	Shared	High	0.0006772	4.35e-07	4.59	36.69	G.GLFTLIKGAAKLIGKTVAK.E	[2-20]
	FALSE	FALSE	Unambiguous	GLFTLIKG	[-G].GLFTLIKG.[A]		--------	1	9	16	2	esculentin-2-OG12; esculentin-2-OG2; esculentin-2-OG7; esculentin-2-OG11; esculentin-2-OG1; TRINITY_DN96_c5_g1_i1.p1; Esculentin-2-OG6; esculentin-2-OG15; TRINITY_DN49_c10_g1_i1.p1	odorranain-K1 [1-8]; TRINITY_DN0_c1_g1_i22.p1 [1-8]; esculentin-2-OG12 [1-8]; esculentin-2-OG14 [1-8]; esculentin-2-OG5 [1-8]; esculentin-2-OG2 [1-8]; esculentin-2-OG7 [2-9]; esculentin-2-OG11 [1-8]; esculentin-2-OG1 [1-8]; odorranain-K2 [1-8]; esculentin-2-OG9 [1-8]; TRINITY_DN96_c5_g1_i1.p1 [1-8]; Esculentin-2-OG6 [1-8]; esculentin-2-OG15 [1-8]; esculentin-2-OG16 [1-8]; TRINITY_DN49_c10_g1_i1.p…		0	848.524	8	41462000	Shared	High	0.001444	0.001506	1.42	31.45	G.GLFTLIKG.A	[2-9]
	FALSE	FALSE	Unambiguous	GLFTLIKGA	[-G].GLFTLIKGA.[AD]		---------	1	9	16	2	esculentin-2-OG12; esculentin-2-OG2; esculentin-2-OG7; esculentin-2-OG11; esculentin-2-OG1; TRINITY_DN96_c5_g1_i1.p1; Esculentin-2-OG6; esculentin-2-OG15; TRINITY_DN49_c10_g1_i1.p1	odorranain-K1 [1-9]; TRINITY_DN0_c1_g1_i22.p1 [1-9]; esculentin-2-OG12 [1-9]; esculentin-2-OG14 [1-9]; esculentin-2-OG5 [1-9]; esculentin-2-OG2 [1-9]; esculentin-2-OG7 [2-10]; esculentin-2-OG11 [1-9]; esculentin-2-OG1 [1-9]; odorranain-K2 [1-9]; esculentin-2-OG9 [1-9]; TRINITY_DN96_c5_g1_i1.p1 [1-9]; Esculentin-2-OG6 [1-9]; esculentin-2-OG15 [1-9]; esculentin-2-OG16 [1-9]; TRINITY_DN49_c10_g1_i1.…		0	919.561	9	33140666	Shared	High	0.0006772	0.000146	1.7	32.49	G.GLFTLIKGA.A	[2-10]
	FALSE	FALSE	Unambiguous	GLFTLIKGAA	[-G].GLFTLIKGAA.[K]		----------	1	8	15	1	esculentin-2-OG12; esculentin-2-OG2; esculentin-2-OG7; esculentin-2-OG11; esculentin-2-OG1; Esculentin-2-OG6; esculentin-2-OG15; TRINITY_DN49_c10_g1_i1.p1	odorranain-K1 [1-10]; TRINITY_DN0_c1_g1_i22.p1 [1-10]; esculentin-2-OG12 [1-10]; esculentin-2-OG14 [1-10]; esculentin-2-OG5 [1-10]; esculentin-2-OG2 [1-10]; esculentin-2-OG7 [2-11]; esculentin-2-OG11 [1-10]; esculentin-2-OG1 [1-10]; odorranain-K2 [1-10]; esculentin-2-OG9 [1-10]; Esculentin-2-OG6 [1-10]; esculentin-2-OG15 [1-10]; esculentin-2-OG16 [1-10]; TRINITY_DN49_c10_g1_i1.p1 [1-10]		0	990.598	10	31246134	Shared	High	0.001748	0.001837	1.54	32.48	G.GLFTLIKGAA.K	[2-11]
	FALSE	FALSE	Unambiguous	FTLIKGAAKLIGK	[LPF].FTLIKGAAKLIGK.[TIA]		-------------	1	8	15	2	esculentin-2-OG12; esculentin-2-OG2; esculentin-2-OG7; esculentin-2-OG11; esculentin-2-OG1; Esculentin-2-OG6; esculentin-2-OG15; TRINITY_DN49_c10_g1_i1.p1	odorranain-K1 [3-15]; TRINITY_DN0_c1_g1_i22.p1 [3-15]; esculentin-2-OG12 [3-15]; esculentin-2-OG13 [3-15]; esculentin-2-OG14 [3-15]; esculentin-2-OG4 [3-15]; esculentin-2-OG2 [3-15]; esculentin-2-OG7 [4-16]; esculentin-2-OG11 [3-15]; esculentin-2-OG1 [3-15]; odorranain-K2 [3-15]; esculentin-2-OG9 [3-15]; Esculentin-2-OG6 [3-15]; esculentin-2-OG15 [3-15]; TRINITY_DN49_c10_g1_i1.p1 [3-15]		0	1359.87	13	29192882	Shared	High	0.002824	0.026	0.88	36.4	L.FTLIKGAAKLIGK.T	[4-16]
	FALSE	FALSE	Unambiguous	GLFTLIKGAAKL	[-G].GLFTLIKGAAKL.[IL]		------------	1	8	14	2	esculentin-2-OG12; esculentin-2-OG2; esculentin-2-OG7; esculentin-2-OG11; esculentin-2-OG1; Esculentin-2-OG6; esculentin-2-OG15; TRINITY_DN49_c10_g1_i1.p1	odorranain-K1 [1-12]; TRINITY_DN0_c1_g1_i22.p1 [1-12]; esculentin-2-OG12 [1-12]; esculentin-2-OG14 [1-12]; esculentin-2-OG5 [1-12]; esculentin-2-OG2 [1-12]; esculentin-2-OG7 [2-13]; esculentin-2-OG11 [1-12]; esculentin-2-OG1 [1-12]; odorranain-K2 [1-12]; esculentin-2-OG9 [1-12]; Esculentin-2-OG6 [1-12]; esculentin-2-OG15 [1-12]; TRINITY_DN49_c10_g1_i1.p1 [1-12]		0	1231.78	12	22692440	Shared	High	0.0006772	1.747e-05	3.01	33.78	G.GLFTLIKGAAKL.I	[2-13]
	FALSE	FALSE	Unambiguous	GLFTLIKGAAKLIGKT	[-G].GLFTLIKGAAKLIGKT.[VA]		----------------	1	6	11	4	esculentin-2-OG2; esculentin-2-OG7; esculentin-2-OG11; esculentin-2-OG1; Esculentin-2-OG6; TRINITY_DN49_c10_g1_i1.p1	odorranain-K1 [1-16]; TRINITY_DN0_c1_g1_i22.p1 [1-16]; esculentin-2-OG14 [1-16]; esculentin-2-OG2 [1-16]; esculentin-2-OG7 [2-17]; esculentin-2-OG11 [1-16]; esculentin-2-OG1 [1-16]; odorranain-K2 [1-16]; esculentin-2-OG9 [1-16]; Esculentin-2-OG6 [1-16]; TRINITY_DN49_c10_g1_i1.p1 [1-16]		0	1631.03	16	19017524	Shared	High	0.0006772	0.0002488	3.29	36.52	G.GLFTLIKGAAKLIGKT.V	[2-17]
	FALSE	FALSE	Unambiguous	TGLEIMACKITNQC	[KR].TGLEIMACKITNQC.[-]	1xDeamidated [N12(100)];2xDehydro [C8(100); C14(100)]	-------*---*-*	1	5	13	2	esculentin-2-OG12; esculentin-2-OG7; esculentin-2-OG11; Esculentin-2-OG6; esculentin-2-OG15	TRINITY_DN0_c1_g1_i22.p1 [24-37]; esculentin-2-OG12 [24-37]; esculentin-2-OG13 [24-37]; esculentin-2-OG14 [24-37]; esculentin-2-OG4 [24-37]; esculentin-2-OG5 [24-37]; esculentin-2-OG7 [25-38]; esculentin-2-OG11 [24-37]; esculentin-2-OG9 [24-37]; esculentin-2-OG3 [24-37]; Esculentin-2-OG6 [24-37]; esculentin-2-OG15 [24-37]; esculentin-2-OG16 [24-37]	TRINITY_DN0_c1_g1_i22.p1 2xDehydro [C31(100); C37(100)]; esculentin-2-OG12 2xDehydro [C31(100); C37(100)]; esculentin-2-OG13 2xDehydro [C31(100); C37(100)]; esculentin-2-OG14 2xDehydro [C31(100); C37(100)]; esculentin-2-OG4 2xDehydro [C31(100); C37(100)]; esculentin-2-OG5 2xDehydro [C31(100); C37(100)]; esculentin-2-OG7 2xDehydro [C32(100); C38(100)]; esculentin-2-OG11 2xDehydro [C31(100); C37(10…	0	1523.69	14	17042976	Shared	High	0.001893	0.01619	1.23	36.64	K.TGLELMACKITNQC.-	[25-38]
	FALSE	FALSE	Unambiguous	TGLEIMACKITNQC	[KR].TGLEIMACKITNQC.[-]	2xDehydro [C8(100); C14(100)]	-------*-----*	1	5	13	6	esculentin-2-OG12; esculentin-2-OG7; esculentin-2-OG11; Esculentin-2-OG6; esculentin-2-OG15	TRINITY_DN0_c1_g1_i22.p1 [24-37]; esculentin-2-OG12 [24-37]; esculentin-2-OG13 [24-37]; esculentin-2-OG14 [24-37]; esculentin-2-OG4 [24-37]; esculentin-2-OG5 [24-37]; esculentin-2-OG7 [25-38]; esculentin-2-OG11 [24-37]; esculentin-2-OG9 [24-37]; esculentin-2-OG3 [24-37]; Esculentin-2-OG6 [24-37]; esculentin-2-OG15 [24-37]; esculentin-2-OG16 [24-37]	TRINITY_DN0_c1_g1_i22.p1 2xDehydro [C31(100); C37(100)]; esculentin-2-OG12 2xDehydro [C31(100); C37(100)]; esculentin-2-OG13 2xDehydro [C31(100); C37(100)]; esculentin-2-OG14 2xDehydro [C31(100); C37(100)]; esculentin-2-OG4 2xDehydro [C31(100); C37(100)]; esculentin-2-OG5 2xDehydro [C31(100); C37(100)]; esculentin-2-OG7 2xDehydro [C32(100); C38(100)]; esculentin-2-OG11 2xDehydro [C31(100); C37(10…	0	1522.71	14	1.68573e+07	Shared	High	0.001893	0.01254	1.95	36.07	K.TGLELMACKITNQC.-	[25-38]
	FALSE	FALSE	Unambiguous	GLFTLIKGAAKLIGKTVAKEAGKTGLELMACKITNQC	[-G].GLFTLIKGAAKLIGKTVAKEAGKTGLELMACKITNQC.[-]	1xOxidation [M29(100)];1xDeamidated [N35(100)];1xDehydro [C]	positions not distinguishable	1	1	2	2	esculentin-2-OG7	TRINITY_DN0_c1_g1_i22.p1 [1-37]; esculentin-2-OG7 [2-38]		0	3836.1	37	16208638		High	0.002824	0.02636	5.01	40.97	G.GLFTLIKGAAKLIGKTVAKEAGKTGLELMACKITNQC.-	[2-38]
	FALSE	FALSE	Unambiguous	GLFTLIKGAAKLIGKTVAKEAGKTGLEL	[-G].GLFTLIKGAAKLIGKTVAKEAGKTGLEL.[M]		----------------------------	1	2	3	2	esculentin-2-OG2; esculentin-2-OG7	TRINITY_DN0_c1_g1_i22.p1 [1-28]; esculentin-2-OG2 [1-28]; esculentin-2-OG7 [2-29]		0	2827.7	28	1.56973e+07	Shared	High	0.0006772	4.798e-05	5.61	40	G.GLFTLIKGAAKLIGKTVAKEAGKTGLEL.M	[2-29]
	FALSE	FALSE	Unambiguous	GLFTLIKGAAKLIGKTVA	[-G].GLFTLIKGAAKLIGKTVA.[K]		------------------	1	5	8	2	esculentin-2-OG2; esculentin-2-OG7; esculentin-2-OG11; esculentin-2-OG1; TRINITY_DN49_c10_g1_i1.p1	TRINITY_DN0_c1_g1_i22.p1 [1-18]; esculentin-2-OG2 [1-18]; esculentin-2-OG7 [2-19]; esculentin-2-OG11 [1-18]; esculentin-2-OG1 [1-18]; odorranain-K2 [1-18]; esculentin-2-OG9 [1-18]; TRINITY_DN49_c10_g1_i1.p1 [1-18]		0	1801.13	18	11921235	Shared	High	0.0006772	0.0005053	3.83	38.75	G.GLFTLIKGAAKLIGKTVA.K	[2-19]
	FALSE	FALSE	Unambiguous	FTLIKGAAKLIGKTVAKEAGK	[LPF].FTLIKGAAKLIGKTVAKEAGK.[T]		---------------------	1	3	6	1	esculentin-2-OG2; esculentin-2-OG7; esculentin-2-OG1	TRINITY_DN0_c1_g1_i22.p1 [3-23]; esculentin-2-OG13 [3-23]; esculentin-2-OG4 [3-23]; esculentin-2-OG2 [3-23]; esculentin-2-OG7 [4-24]; esculentin-2-OG1 [3-23]		0	2144.32	21	11233927	Shared	High	0.001893	0.009366	1.9	37.33	L.FTLIKGAAKLIGKTVAKEAGK.T	[4-24]
	FALSE	FALSE	Unambiguous	GLFTLIK	[-G].GLFTLIK.[GCD]		-------	1	9	18	2	esculentin-2-OG12; esculentin-2-OG2; esculentin-2-OG7; esculentin-2-OG11; esculentin-2-OG1; TRINITY_DN96_c5_g1_i1.p1; Esculentin-2-OG6; esculentin-2-OG15; TRINITY_DN49_c10_g1_i1.p1	odorranain-K1 [1-7]; TRINITY_DN0_c1_g1_i22.p1 [1-7]; esculentin-2-OG12 [1-7]; esculentin-2-OG14 [1-7]; esculentin-2-OG5 [1-7]; esculentin-2-OG2 [1-7]; esculentin-2-OG7 [2-8]; esculentin-2-OG11 [1-7]; odorranain-J1 [1-7]; esculentin-2-OG1 [1-7]; odorranain-K2 [1-7]; esculentin-2-OG9 [1-7]; TRINITY_DN96_c5_g1_i1.p1 [1-7]; esculentin-2-OG3 [1-7]; Esculentin-2-OG6 [1-7]; esculentin-2-OG15 [1-7]; escu…		0	791.503	7	10401324	Shared	High	0.001893	0.005724	1.19	31.27	G.GLFTLIK.G	[2-8]
	FALSE	FALSE	Unambiguous	KTGLEIMACKITNQC	[G].KTGLEIMACKITNQC.[-]	2xDehydro [C9(100); C15(100)]	--------*-----*	1	4	12	4	esculentin-2-OG12; esculentin-2-OG7; Esculentin-2-OG6; esculentin-2-OG15	TRINITY_DN0_c1_g1_i22.p1 [23-37]; esculentin-2-OG12 [23-37]; esculentin-2-OG13 [23-37]; esculentin-2-OG14 [23-37]; esculentin-2-OG4 [23-37]; esculentin-2-OG5 [23-37]; esculentin-2-OG7 [24-38]; esculentin-2-OG9 [23-37]; esculentin-2-OG3 [23-37]; Esculentin-2-OG6 [23-37]; esculentin-2-OG15 [23-37]; esculentin-2-OG16 [23-37]	TRINITY_DN0_c1_g1_i22.p1 2xDehydro [C31(100); C37(100)]; esculentin-2-OG12 2xDehydro [C31(100); C37(100)]; esculentin-2-OG13 2xDehydro [C31(100); C37(100)]; esculentin-2-OG14 2xDehydro [C31(100); C37(100)]; esculentin-2-OG4 2xDehydro [C31(100); C37(100)]; esculentin-2-OG5 2xDehydro [C31(100); C37(100)]; esculentin-2-OG7 2xDehydro [C32(100); C38(100)]; esculentin-2-OG9 2xDehydro [C31(100); C37(100…	0	1650.8	15	1.01712e+07	Shared	High	0.0006772	0.0007189	2.62	35.39	G.KTGLELMACKITNQC.-	[24-38]
	FALSE	FALSE	Unambiguous	GLFTLIKGAAKLIGKTVAKEAGKTGLELM	[-G].GLFTLIKGAAKLIGKTVAKEAGKTGLELM.[A]		-----------------------------	1	2	3	2	esculentin-2-OG2; esculentin-2-OG7	TRINITY_DN0_c1_g1_i22.p1 [1-29]; esculentin-2-OG2 [1-29]; esculentin-2-OG7 [2-30]		0	2958.74	29	10149513	Shared	High	0.0006772	0.0007526	5.14	40.64	G.GLFTLIKGAAKLIGKTVAKEAGKTGLELM.A	[2-30]
	FALSE	FALSE	Unambiguous	KTGLEIMACKITNQC	[G].KTGLEIMACKITNQC.[-]	1xDeamidated [N13(100)];2xDehydro [C9(100); C15(100)]	--------*---*-*	1	4	12	6	esculentin-2-OG12; esculentin-2-OG7; Esculentin-2-OG6; esculentin-2-OG15	TRINITY_DN0_c1_g1_i22.p1 [23-37]; esculentin-2-OG12 [23-37]; esculentin-2-OG13 [23-37]; esculentin-2-OG14 [23-37]; esculentin-2-OG4 [23-37]; esculentin-2-OG5 [23-37]; esculentin-2-OG7 [24-38]; esculentin-2-OG9 [23-37]; esculentin-2-OG3 [23-37]; Esculentin-2-OG6 [23-37]; esculentin-2-OG15 [23-37]; esculentin-2-OG16 [23-37]	TRINITY_DN0_c1_g1_i22.p1 2xDehydro [C31(100); C37(100)]; esculentin-2-OG12 2xDehydro [C31(100); C37(100)]; esculentin-2-OG13 2xDehydro [C31(100); C37(100)]; esculentin-2-OG14 2xDehydro [C31(100); C37(100)]; esculentin-2-OG4 2xDehydro [C31(100); C37(100)]; esculentin-2-OG5 2xDehydro [C31(100); C37(100)]; esculentin-2-OG7 2xDehydro [C32(100); C38(100)]; esculentin-2-OG9 2xDehydro [C31(100); C37(100…	0	1651.79	15	8.7679e+06	Shared	High	0.001893	0.004865	1.85	36.09	G.KTGLELMACKITNQC.-	[24-38]
	FALSE	FALSE	Unambiguous	LEIMACKITNQC	[G].LEIMACKITNQC.[-]	1xDeamidated [N10(100)];2xDehydro [C6(100); C12(100)]	-----*---*-*	1	5	13	2	esculentin-2-OG12; esculentin-2-OG7; esculentin-2-OG11; Esculentin-2-OG6; esculentin-2-OG15	TRINITY_DN0_c1_g1_i22.p1 [26-37]; esculentin-2-OG12 [26-37]; esculentin-2-OG13 [26-37]; esculentin-2-OG14 [26-37]; esculentin-2-OG4 [26-37]; esculentin-2-OG5 [26-37]; esculentin-2-OG7 [27-38]; esculentin-2-OG11 [26-37]; esculentin-2-OG9 [26-37]; esculentin-2-OG3 [26-37]; Esculentin-2-OG6 [26-37]; esculentin-2-OG15 [26-37]; esculentin-2-OG16 [26-37]	TRINITY_DN0_c1_g1_i22.p1 2xDehydro [C31(100); C37(100)]; esculentin-2-OG12 2xDehydro [C31(100); C37(100)]; esculentin-2-OG13 2xDehydro [C31(100); C37(100)]; esculentin-2-OG14 2xDehydro [C31(100); C37(100)]; esculentin-2-OG4 2xDehydro [C31(100); C37(100)]; esculentin-2-OG5 2xDehydro [C31(100); C37(100)]; esculentin-2-OG7 2xDehydro [C32(100); C38(100)]; esculentin-2-OG11 2xDehydro [C31(100); C37(10…	0	1365.62	12	8758433	Shared	High	0.001893	0.0238	1.59	32.51	G.LELMACKITNQC.-	[27-38]
	FALSE	FALSE	Unambiguous	GLFTLIKGAAK	[-G].GLFTLIKGAAK.[LS]		-----------	1	8	15	4	esculentin-2-OG12; esculentin-2-OG2; esculentin-2-OG7; esculentin-2-OG11; esculentin-2-OG1; Esculentin-2-OG6; esculentin-2-OG15; TRINITY_DN49_c10_g1_i1.p1	odorranain-K1 [1-11]; TRINITY_DN0_c1_g1_i22.p1 [1-11]; esculentin-2-OG12 [1-11]; esculentin-2-OG14 [1-11]; esculentin-2-OG5 [1-11]; esculentin-2-OG2 [1-11]; esculentin-2-OG7 [2-12]; esculentin-2-OG11 [1-11]; esculentin-2-OG1 [1-11]; odorranain-K2 [1-11]; esculentin-2-OG9 [1-11]; Esculentin-2-OG6 [1-11]; esculentin-2-OG15 [1-11]; esculentin-2-OG16 [1-11]; TRINITY_DN49_c10_g1_i1.p1 [1-11]		0	1118.69	11	6.64425e+06	Shared	High	0.0006772	0.0003295	2.22	27.42	G.GLFTLIKGAAK.L	[2-12]
	FALSE	FALSE	Unambiguous	AAKLIGKTVAKEAGKTGLEIMACKITNQC	[GD].AAKLIGKTVAKEAGKTGLEIMACKITNQC.[-]	2xDehydro [C23(100); C29(100)]	----------------------*-----*	1	1	5	4	esculentin-2-OG7	TRINITY_DN0_c1_g1_i22.p1 [9-37]; esculentin-2-OG13 [9-37]; esculentin-2-OG4 [9-37]; esculentin-2-OG7 [10-38]; esculentin-2-OG3 [9-37]	TRINITY_DN0_c1_g1_i22.p1 2xDehydro [C31(100); C37(100)]; esculentin-2-OG13 2xDehydro [C31(100); C37(100)]; esculentin-2-OG4 2xDehydro [C31(100); C37(100)]; esculentin-2-OG7 2xDehydro [C32(100); C38(100)]; esculentin-2-OG3 2xDehydro [C31(100); C37(100)]	0	2988.6	29	5.32014e+06		High	0.0006772	0.001198	2.77	31.15	G.AAKLIGKTVAKEAGKTGLELMACKITNQC.-	[10-38]
	FALSE	FALSE	Unambiguous	AAKLIGKTVAKEAGKTGLEIMACKITNQC	[GD].AAKLIGKTVAKEAGKTGLEIMACKITNQC.[-]	1xDeamidated [N27(100)];2xDehydro [C23(100); C29(100)]	----------------------*---*-*	1	1	5	10	esculentin-2-OG7	TRINITY_DN0_c1_g1_i22.p1 [9-37]; esculentin-2-OG13 [9-37]; esculentin-2-OG4 [9-37]; esculentin-2-OG7 [10-38]; esculentin-2-OG3 [9-37]	TRINITY_DN0_c1_g1_i22.p1 2xDehydro [C31(100); C37(100)]; esculentin-2-OG13 2xDehydro [C31(100); C37(100)]; esculentin-2-OG4 2xDehydro [C31(100); C37(100)]; esculentin-2-OG7 2xDehydro [C32(100); C38(100)]; esculentin-2-OG3 2xDehydro [C31(100); C37(100)]	0	2989.59	29	5.2609e+06		High	0.001748	0.002682	2.2	31.69	G.AAKLIGKTVAKEAGKTGLELMACKITNQC.-	[10-38]
	FALSE	FALSE	Unambiguous	GKTGLEIMACKITNQC	[A].GKTGLEIMACKITNQC.[-]	2xDehydro [C10(100); C16(100)]	---------*-----*	1	4	12	4	esculentin-2-OG12; esculentin-2-OG7; Esculentin-2-OG6; esculentin-2-OG15	TRINITY_DN0_c1_g1_i22.p1 [22-37]; esculentin-2-OG12 [22-37]; esculentin-2-OG13 [22-37]; esculentin-2-OG14 [22-37]; esculentin-2-OG4 [22-37]; esculentin-2-OG5 [22-37]; esculentin-2-OG7 [23-38]; esculentin-2-OG9 [22-37]; esculentin-2-OG3 [22-37]; Esculentin-2-OG6 [22-37]; esculentin-2-OG15 [22-37]; esculentin-2-OG16 [22-37]	TRINITY_DN0_c1_g1_i22.p1 2xDehydro [C31(100); C37(100)]; esculentin-2-OG12 2xDehydro [C31(100); C37(100)]; esculentin-2-OG13 2xDehydro [C31(100); C37(100)]; esculentin-2-OG14 2xDehydro [C31(100); C37(100)]; esculentin-2-OG4 2xDehydro [C31(100); C37(100)]; esculentin-2-OG5 2xDehydro [C31(100); C37(100)]; esculentin-2-OG7 2xDehydro [C32(100); C38(100)]; esculentin-2-OG9 2xDehydro [C31(100); C37(100…	0	1707.82	16	5.03963e+06	Shared	High	0.0006772	0.0003561	3.29	35.91	A.GKTGLELMACKITNQC.-	[23-38]
	FALSE	FALSE	Unambiguous	GAAKLIGKTVAKEAGKTGLEIMACKITNQC	[K].GAAKLIGKTVAKEAGKTGLEIMACKITNQC.[-]	1xDeamidated [N28(100)];2xDehydro [C24(100); C30(100)]	-----------------------*---*-*	1	1	4	4	esculentin-2-OG7	TRINITY_DN0_c1_g1_i22.p1 [8-37]; esculentin-2-OG13 [8-37]; esculentin-2-OG4 [8-37]; esculentin-2-OG7 [9-38]	TRINITY_DN0_c1_g1_i22.p1 2xDehydro [C31(100); C37(100)]; esculentin-2-OG13 2xDehydro [C31(100); C37(100)]; esculentin-2-OG4 2xDehydro [C31(100); C37(100)]; esculentin-2-OG7 2xDehydro [C32(100); C38(100)]	0	3046.61	30	4.83787e+06		High	0.001748	0.002033	3.83	33.01	K.GAAKLIGKTVAKEAGKTGLELMACKITNQC.-	[9-38]
	FALSE	FALSE	Unambiguous	GLFTLIKGAAKLIGKTVAKEAGKTGLE	[-G].GLFTLIKGAAKLIGKTVAKEAGKTGLE.[L]		---------------------------	1	2	3	1	esculentin-2-OG2; esculentin-2-OG7	TRINITY_DN0_c1_g1_i22.p1 [1-27]; esculentin-2-OG2 [1-27]; esculentin-2-OG7 [2-28]		0	2714.62	27	4718563	Shared	High	0.0006772	3.393e-07	6.12	38.73	G.GLFTLIKGAAKLIGKTVAKEAGKTGLE.L	[2-28]
	FALSE	FALSE	Unambiguous	GLFTLIKGAAKLIGKTV	[-G].GLFTLIKGAAKLIGKTV.[PAV]		-----------------	1	6	10	4	esculentin-2-OG2; esculentin-2-OG7; esculentin-2-OG11; esculentin-2-OG1; Esculentin-2-OG6; TRINITY_DN49_c10_g1_i1.p1	odorranain-K1 [1-17]; TRINITY_DN0_c1_g1_i22.p1 [1-17]; esculentin-2-OG2 [1-17]; esculentin-2-OG7 [2-18]; esculentin-2-OG11 [1-17]; esculentin-2-OG1 [1-17]; odorranain-K2 [1-17]; esculentin-2-OG9 [1-17]; Esculentin-2-OG6 [1-17]; TRINITY_DN49_c10_g1_i1.p1 [1-17]		0	1730.09	17	4.50842e+06	Shared	High	0.0006772	0.000668	3.31	38.9	G.GLFTLIKGAAKLIGKTV.A	[2-18]
	FALSE	FALSE	Unambiguous	LFTLIKGAAKLIGKTVAKEA	[G].LFTLIKGAAKLIGKTVAKEA.[G]		--------------------	1	5	7	4	esculentin-2-OG2; esculentin-2-OG7; esculentin-2-OG11; esculentin-2-OG1; TRINITY_DN49_c10_g1_i1.p1	TRINITY_DN0_c1_g1_i22.p1 [2-21]; esculentin-2-OG2 [2-21]; esculentin-2-OG7 [3-22]; esculentin-2-OG11 [2-21]; esculentin-2-OG1 [2-21]; odorranain-K2 [2-21]; TRINITY_DN49_c10_g1_i1.p1 [2-21]		0	2072.28	20	4.3328e+06	Shared	High	0.001893	0.02297	1.8	38.98	G.LFTLIKGAAKLIGKTVAKEA.G	[3-22]
	FALSE	FALSE	Unambiguous	LEIMACKITNQC	[G].LEIMACKITNQC.[-]	2xDehydro [C6(100); C12(100)]	-----*-----*	1	5	13	2	esculentin-2-OG12; esculentin-2-OG7; esculentin-2-OG11; Esculentin-2-OG6; esculentin-2-OG15	TRINITY_DN0_c1_g1_i22.p1 [26-37]; esculentin-2-OG12 [26-37]; esculentin-2-OG13 [26-37]; esculentin-2-OG14 [26-37]; esculentin-2-OG4 [26-37]; esculentin-2-OG5 [26-37]; esculentin-2-OG7 [27-38]; esculentin-2-OG11 [26-37]; esculentin-2-OG9 [26-37]; esculentin-2-OG3 [26-37]; Esculentin-2-OG6 [26-37]; esculentin-2-OG15 [26-37]; esculentin-2-OG16 [26-37]	TRINITY_DN0_c1_g1_i22.p1 2xDehydro [C31(100); C37(100)]; esculentin-2-OG12 2xDehydro [C31(100); C37(100)]; esculentin-2-OG13 2xDehydro [C31(100); C37(100)]; esculentin-2-OG14 2xDehydro [C31(100); C37(100)]; esculentin-2-OG4 2xDehydro [C31(100); C37(100)]; esculentin-2-OG5 2xDehydro [C31(100); C37(100)]; esculentin-2-OG7 2xDehydro [C32(100); C38(100)]; esculentin-2-OG11 2xDehydro [C31(100); C37(10…	0	1364.64	12	4269750	Shared	High	0.001893	0.01672	1.54	31.79	G.LELMACKITNQC.-	[27-38]
	FALSE	FALSE	Unambiguous	LFTLIKGAAKLIG	[G].LFTLIKGAAKLIG.[KR]		-------------	1	8	14	4	esculentin-2-OG12; esculentin-2-OG2; esculentin-2-OG7; esculentin-2-OG11; esculentin-2-OG1; Esculentin-2-OG6; esculentin-2-OG15; TRINITY_DN49_c10_g1_i1.p1	odorranain-K1 [2-14]; TRINITY_DN0_c1_g1_i22.p1 [2-14]; esculentin-2-OG12 [2-14]; esculentin-2-OG14 [2-14]; esculentin-2-OG5 [2-14]; esculentin-2-OG2 [2-14]; esculentin-2-OG7 [3-15]; esculentin-2-OG11 [2-14]; esculentin-2-OG1 [2-14]; odorranain-K2 [2-14]; esculentin-2-OG9 [2-14]; Esculentin-2-OG6 [2-14]; esculentin-2-OG15 [2-14]; TRINITY_DN49_c10_g1_i1.p1 [2-14]		0	1344.86	13	3.7829e+06	Shared	High	0.0006772	0.0003261	3.04	32.59	G.LFTLIKGAAKLIG.K	[3-15]
	FALSE	FALSE	Unambiguous	GLFTLIKGAAKLI	[-G].GLFTLIKGAAKLI.[G]		-------------	1	8	14	2	esculentin-2-OG12; esculentin-2-OG2; esculentin-2-OG7; esculentin-2-OG11; esculentin-2-OG1; Esculentin-2-OG6; esculentin-2-OG15; TRINITY_DN49_c10_g1_i1.p1	odorranain-K1 [1-13]; TRINITY_DN0_c1_g1_i22.p1 [1-13]; esculentin-2-OG12 [1-13]; esculentin-2-OG14 [1-13]; esculentin-2-OG5 [1-13]; esculentin-2-OG2 [1-13]; esculentin-2-OG7 [2-14]; esculentin-2-OG11 [1-13]; esculentin-2-OG1 [1-13]; odorranain-K2 [1-13]; esculentin-2-OG9 [1-13]; Esculentin-2-OG6 [1-13]; esculentin-2-OG15 [1-13]; TRINITY_DN49_c10_g1_i1.p1 [1-13]		0	1344.86	13	3.22825e+06	Shared	High	0.001748	0.00201	1.92	38.8	G.GLFTLIKGAAKLI.G	[2-14]
	FALSE	FALSE	Unambiguous	TLIKGAAKLIGKTVAKEAGKTGLEIMACKITNQC	[F].TLIKGAAKLIGKTVAKEAGKTGLEIMACKITNQC.[-]	1xDeamidated [N32(100)];2xDehydro [C28(100); C34(100)]	---------------------------*---*-*	1	1	4	2	esculentin-2-OG7	TRINITY_DN0_c1_g1_i22.p1 [4-37]; esculentin-2-OG13 [4-37]; esculentin-2-OG4 [4-37]; esculentin-2-OG7 [5-38]	TRINITY_DN0_c1_g1_i22.p1 2xDehydro [C31(100); C37(100)]; esculentin-2-OG13 2xDehydro [C31(100); C37(100)]; esculentin-2-OG4 2xDehydro [C31(100); C37(100)]; esculentin-2-OG7 2xDehydro [C32(100); C38(100)]	0	3501.92	34	3.19459e+06		High	0.001748	0.001967	2.99	35.56	F.TLIKGAAKLIGKTVAKEAGKTGLELMACKITNQC.-	[5-38]
	FALSE	FALSE	Unambiguous	TVAKEAGKTGLEIMACKITNQC	[KR].TVAKEAGKTGLEIMACKITNQC.[-]	2xDehydro [C16(100); C22(100)]	---------------*-----*	1	1	7	2	esculentin-2-OG7	TRINITY_DN0_c1_g1_i22.p1 [16-37]; esculentin-2-OG13 [16-37]; esculentin-2-OG4 [16-37]; esculentin-2-OG5 [16-37]; esculentin-2-OG7 [17-38]; esculentin-2-OG3 [16-37]; esculentin-2-OG16 [16-37]	TRINITY_DN0_c1_g1_i22.p1 2xDehydro [C31(100); C37(100)]; esculentin-2-OG13 2xDehydro [C31(100); C37(100)]; esculentin-2-OG4 2xDehydro [C31(100); C37(100)]; esculentin-2-OG5 2xDehydro [C31(100); C37(100)]; esculentin-2-OG7 2xDehydro [C32(100); C38(100)]; esculentin-2-OG3 2xDehydro [C31(100); C37(100)]; esculentin-2-OG16 2xDehydro [C31(100); C37(100)]	0	2307.15	22	2.68948e+06		High	0.0006772	0.001036	3.04	34.14	K.TVAKEAGKTGLELMACKITNQC.-	[17-38]
	FALSE	FALSE	Unambiguous	FTLIKGAAKLIGKTVAK	[LPF].FTLIKGAAKLIGKTVAK.[EK]		-----------------	1	5	10	2	esculentin-2-OG2; esculentin-2-OG7; esculentin-2-OG11; esculentin-2-OG1; TRINITY_DN49_c10_g1_i1.p1	TRINITY_DN0_c1_g1_i22.p1 [3-19]; esculentin-2-OG13 [3-19]; esculentin-2-OG4 [3-19]; esculentin-2-OG2 [3-19]; esculentin-2-OG7 [4-20]; esculentin-2-OG11 [3-19]; esculentin-2-OG1 [3-19]; odorranain-K2 [3-19]; esculentin-2-OG9 [3-19]; TRINITY_DN49_c10_g1_i1.p1 [3-19]		0	1759.12	17	2.66529e+06	Shared	High	0.001893	0.01851	0.99	36.67	L.FTLIKGAAKLIGKTVAK.E	[4-20]
	FALSE	FALSE	Unambiguous	TLIKGAAKLIGK	[FC].TLIKGAAKLIGK.[TIA]		------------	1	8	16	2	esculentin-2-OG12; esculentin-2-OG2; esculentin-2-OG7; esculentin-2-OG11; esculentin-2-OG1; Esculentin-2-OG6; esculentin-2-OG15; TRINITY_DN49_c10_g1_i1.p1	odorranain-K1 [4-15]; TRINITY_DN0_c1_g1_i22.p1 [4-15]; esculentin-2-OG12 [4-15]; esculentin-2-OG13 [4-15]; esculentin-2-OG14 [4-15]; esculentin-2-OG4 [4-15]; esculentin-2-OG2 [4-15]; esculentin-2-OG7 [5-16]; TRINITY_DN2168_c4_g1_i1.p1_ORF1 [4-15]; esculentin-2-OG11 [4-15]; esculentin-2-OG1 [4-15]; odorranain-K2 [4-15]; esculentin-2-OG9 [4-15]; Esculentin-2-OG6 [4-15]; esculentin-2-OG15 [4-15]; TR…		0	1212.8	12	2.55433e+06	Shared	High	0.001893	0.006845	0.8	36.4	F.TLIKGAAKLIGK.T	[5-16]
	FALSE	FALSE	Unambiguous	GKTGLEIMACKITNQC	[A].GKTGLEIMACKITNQC.[-]	1xDeamidated [N14(100)];2xDehydro [C10(100); C16(100)]	---------*---*-*	1	4	12	2	esculentin-2-OG12; esculentin-2-OG7; Esculentin-2-OG6; esculentin-2-OG15	TRINITY_DN0_c1_g1_i22.p1 [22-37]; esculentin-2-OG12 [22-37]; esculentin-2-OG13 [22-37]; esculentin-2-OG14 [22-37]; esculentin-2-OG4 [22-37]; esculentin-2-OG5 [22-37]; esculentin-2-OG7 [23-38]; esculentin-2-OG9 [22-37]; esculentin-2-OG3 [22-37]; Esculentin-2-OG6 [22-37]; esculentin-2-OG15 [22-37]; esculentin-2-OG16 [22-37]	TRINITY_DN0_c1_g1_i22.p1 2xDehydro [C31(100); C37(100)]; esculentin-2-OG12 2xDehydro [C31(100); C37(100)]; esculentin-2-OG13 2xDehydro [C31(100); C37(100)]; esculentin-2-OG14 2xDehydro [C31(100); C37(100)]; esculentin-2-OG4 2xDehydro [C31(100); C37(100)]; esculentin-2-OG5 2xDehydro [C31(100); C37(100)]; esculentin-2-OG7 2xDehydro [C32(100); C38(100)]; esculentin-2-OG9 2xDehydro [C31(100); C37(100…	0	1708.81	16	2.5027e+06	Shared	High	0.001748	0.003079	1.97	36.36	A.GKTGLELMACKITNQC.-	[23-38]
	FALSE	FALSE	Unambiguous	TLIKGAAKLIGKTVAKEAGKTGLEIMACKITNQC	[F].TLIKGAAKLIGKTVAKEAGKTGLEIMACKITNQC.[-]	2xDehydro [C28(100); C34(100)]	---------------------------*-----*	1	1	4	2	esculentin-2-OG7	TRINITY_DN0_c1_g1_i22.p1 [4-37]; esculentin-2-OG13 [4-37]; esculentin-2-OG4 [4-37]; esculentin-2-OG7 [5-38]	TRINITY_DN0_c1_g1_i22.p1 2xDehydro [C31(100); C37(100)]; esculentin-2-OG13 2xDehydro [C31(100); C37(100)]; esculentin-2-OG4 2xDehydro [C31(100); C37(100)]; esculentin-2-OG7 2xDehydro [C32(100); C38(100)]	0	3500.94	34	2448835		High	0.001893	0.01611	4.27	35.22	F.TLIKGAAKLIGKTVAKEAGKTGLELMACKITNQC.-	[5-38]
	FALSE	FALSE	Unambiguous	GAAKLIGKTVAKEAGKTGLEIMACKITNQC	[K].GAAKLIGKTVAKEAGKTGLEIMACKITNQC.[-]	2xDehydro [C24(100); C30(100)]	-----------------------*-----*	1	1	4	2	esculentin-2-OG7	TRINITY_DN0_c1_g1_i22.p1 [8-37]; esculentin-2-OG13 [8-37]; esculentin-2-OG4 [8-37]; esculentin-2-OG7 [9-38]	TRINITY_DN0_c1_g1_i22.p1 2xDehydro [C31(100); C37(100)]; esculentin-2-OG13 2xDehydro [C31(100); C37(100)]; esculentin-2-OG4 2xDehydro [C31(100); C37(100)]; esculentin-2-OG7 2xDehydro [C32(100); C38(100)]	0	3045.63	30	1.50818e+06		High	0.001748	0.002334	2.77	32.35	K.GAAKLIGKTVAKEAGKTGLELMACKITNQC.-	[9-38]
	FALSE	FALSE	Unambiguous	KTVAKEAGKTGLEIMACKITNQC	[G].KTVAKEAGKTGLEIMACKITNQC.[-]	1xDeamidated [N21(100)];2xDehydro [C17(100); C23(100)]	----------------*---*-*	1	1	6	2	esculentin-2-OG7	TRINITY_DN0_c1_g1_i22.p1 [15-37]; esculentin-2-OG13 [15-37]; esculentin-2-OG4 [15-37]; esculentin-2-OG7 [16-38]; esculentin-2-OG3 [15-37]; esculentin-2-OG16 [15-37]	TRINITY_DN0_c1_g1_i22.p1 2xDehydro [C31(100); C37(100)]; esculentin-2-OG13 2xDehydro [C31(100); C37(100)]; esculentin-2-OG4 2xDehydro [C31(100); C37(100)]; esculentin-2-OG7 2xDehydro [C32(100); C38(100)]; esculentin-2-OG3 2xDehydro [C31(100); C37(100)]; esculentin-2-OG16 2xDehydro [C31(100); C37(100)]	0	2436.23	23	1.07826e+06		High	0.0006772	0.0004091	2.5	32.32	G.KTVAKEAGKTGLELMACKITNQC.-	[16-38]
	FALSE	FALSE	Unambiguous	AKLIGKTVAKEAGKTGLEIMACKITNQC	[A].AKLIGKTVAKEAGKTGLEIMACKITNQC.[-]	2xDehydro [C22(100); C28(100)]	---------------------*-----*	1	1	5	2	esculentin-2-OG7	TRINITY_DN0_c1_g1_i22.p1 [10-37]; esculentin-2-OG13 [10-37]; esculentin-2-OG4 [10-37]; esculentin-2-OG7 [11-38]; esculentin-2-OG3 [10-37]	TRINITY_DN0_c1_g1_i22.p1 2xDehydro [C31(100); C37(100)]; esculentin-2-OG13 2xDehydro [C31(100); C37(100)]; esculentin-2-OG4 2xDehydro [C31(100); C37(100)]; esculentin-2-OG7 2xDehydro [C32(100); C38(100)]; esculentin-2-OG3 2xDehydro [C31(100); C37(100)]	0	2917.57	28	1.0428e+06		High	0.001893	0.005648	2.26	30.97	A.AKLIGKTVAKEAGKTGLELMACKITNQC.-	[11-38]
	FALSE	FALSE	Unambiguous	LFTLIKGAAKLIGKTVAKEAG	[G].LFTLIKGAAKLIGKTVAKEAG.[KRQ]		---------------------	1	5	7	2	esculentin-2-OG2; esculentin-2-OG7; esculentin-2-OG11; esculentin-2-OG1; TRINITY_DN49_c10_g1_i1.p1	TRINITY_DN0_c1_g1_i22.p1 [2-22]; esculentin-2-OG2 [2-22]; esculentin-2-OG7 [3-23]; esculentin-2-OG11 [2-22]; esculentin-2-OG1 [2-22]; odorranain-K2 [2-22]; TRINITY_DN49_c10_g1_i1.p1 [2-22]		0	2129.31	21	955790	Shared	High	0.0006772	0.0007857	3.15	32.55	G.LFTLIKGAAKLIGKTVAKEAG.K	[3-23]
	FALSE	FALSE	Unambiguous	AKLIGKTVAKEAGKTGLEIMACKITNQC	[A].AKLIGKTVAKEAGKTGLEIMACKITNQC.[-]	1xDeamidated [N26(100)];2xDehydro [C22(100); C28(100)]	---------------------*---*-*	1	1	5	2	esculentin-2-OG7	TRINITY_DN0_c1_g1_i22.p1 [10-37]; esculentin-2-OG13 [10-37]; esculentin-2-OG4 [10-37]; esculentin-2-OG7 [11-38]; esculentin-2-OG3 [10-37]	TRINITY_DN0_c1_g1_i22.p1 2xDehydro [C31(100); C37(100)]; esculentin-2-OG13 2xDehydro [C31(100); C37(100)]; esculentin-2-OG4 2xDehydro [C31(100); C37(100)]; esculentin-2-OG7 2xDehydro [C32(100); C38(100)]; esculentin-2-OG3 2xDehydro [C31(100); C37(100)]	0	2918.55	28	926936		High	0.001893	0.01072	1.54	31.47	A.AKLIGKTVAKEAGKTGLELMACKITNQC.-	[11-38]
	FALSE	FALSE	Unambiguous	LFTLIKGAAKLIGKTVAKEAGK	[G].LFTLIKGAAKLIGKTVAKEAGK.[T]		----------------------	1	3	4	1	esculentin-2-OG2; esculentin-2-OG7; esculentin-2-OG1	TRINITY_DN0_c1_g1_i22.p1 [2-23]; esculentin-2-OG2 [2-23]; esculentin-2-OG7 [3-24]; esculentin-2-OG1 [2-23]		0	2257.4	22	662903	Shared	High	0.0006772	0.0006211	4.59	31.35	G.LFTLIKGAAKLIGKTVAKEAGK.T	[3-24]
	FALSE	FALSE	Unambiguous	LFTLIKGAAKLIGK	[G].LFTLIKGAAKLIGK.[TIA]		--------------	1	8	13	2	esculentin-2-OG12; esculentin-2-OG2; esculentin-2-OG7; esculentin-2-OG11; esculentin-2-OG1; Esculentin-2-OG6; esculentin-2-OG15; TRINITY_DN49_c10_g1_i1.p1	odorranain-K1 [2-15]; TRINITY_DN0_c1_g1_i22.p1 [2-15]; esculentin-2-OG12 [2-15]; esculentin-2-OG14 [2-15]; esculentin-2-OG2 [2-15]; esculentin-2-OG7 [3-16]; esculentin-2-OG11 [2-15]; esculentin-2-OG1 [2-15]; odorranain-K2 [2-15]; esculentin-2-OG9 [2-15]; Esculentin-2-OG6 [2-15]; esculentin-2-OG15 [2-15]; TRINITY_DN49_c10_g1_i1.p1 [2-15]		0	1472.96	14	587059	Shared	High	0.001893	0.01417	2.21	29.88	G.LFTLIKGAAKLIGK.T	[3-16]
	FALSE	FALSE	Unambiguous	LFTLIKGAAKLIGKTVA	[G].LFTLIKGAAKLIGKTVA.[K]		-----------------	1	5	8	2	esculentin-2-OG2; esculentin-2-OG7; esculentin-2-OG11; esculentin-2-OG1; TRINITY_DN49_c10_g1_i1.p1	TRINITY_DN0_c1_g1_i22.p1 [2-18]; esculentin-2-OG2 [2-18]; esculentin-2-OG7 [3-19]; esculentin-2-OG11 [2-18]; esculentin-2-OG1 [2-18]; odorranain-K2 [2-18]; esculentin-2-OG9 [2-18]; TRINITY_DN49_c10_g1_i1.p1 [2-18]		0	1744.11	17	460352	Shared	High	0.001748	0.004685	2	32.78	G.LFTLIKGAAKLIGKTVA.K	[3-19]
	FALSE	FALSE	Unambiguous	FTLIKGAAKLIGKTVAKEAG	[LPF].FTLIKGAAKLIGKTVAKEAG.[KRQ]		--------------------	1	5	9	2	esculentin-2-OG2; esculentin-2-OG7; esculentin-2-OG11; esculentin-2-OG1; TRINITY_DN49_c10_g1_i1.p1	TRINITY_DN0_c1_g1_i22.p1 [3-22]; esculentin-2-OG13 [3-22]; esculentin-2-OG4 [3-22]; esculentin-2-OG2 [3-22]; esculentin-2-OG7 [4-23]; esculentin-2-OG11 [3-22]; esculentin-2-OG1 [3-22]; odorranain-K2 [3-22]; TRINITY_DN49_c10_g1_i1.p1 [3-22]		0	2016.22	20	113677	Shared	High	0.001444	0.00159	1.36	27.11	L.FTLIKGAAKLIGKTVAKEAG.K	[4-23]
FALSE	FALSE	High	Master Protein	TRINITY_DN45_c27_g1_i1.p1	GVLGTVKDLLIGAGKSAAQSVLKTLSCKLSNDC	0	298.169	100	32	44	172	20	33	3.3	8.56	490.05	32	0	3.674e+09	High	1	Dehydro [C27(100); C33(100)]
	Contaminant	Checked	PSM Ambiguity	Sequence	Annotated Sequence	Modifications	Modification Pattern	# Isoforms	# Protein Groups	# Proteins	# PSMs	Master Protein Accessions	Positions in Proteins	Modifications in Proteins	# Missed Cleavages	Theo. MH+ [Da]	Sequence Length	Abundance: F1: Sample	Quan Info	Confidence (by Search Engine): Sequest HT	Percolator q-Value (by Search Engine): Sequest HT	Percolator PEP (by Search Engine): Sequest HT	XCorr (by Search Engine): Sequest HT	Top Apex RT [min]	Sequence in Protein	Positions in Proteins
	FALSE	FALSE	Selected	GVLGTVKDLLIGAGKSAAQSVLKTLSCKLSNDC	[-].GVLGTVKDLLIGAGKSAAQSVLKTLSCKLSNDC.[-]	2xDehydro [C27(100); C33(100)]	--------------------------*-----*	1	1	1	20	TRINITY_DN45_c27_g1_i1.p1	TRINITY_DN45_c27_g1_i1.p1 [1-33]	TRINITY_DN45_c27_g1_i1.p1 2xDehydro [C27(100); C33(100)]	0	3287.77	33	8.31945e+08		High	0.0006772	2.241e-06	4.65	46.85	-.GVLGTVKDLLIGAGKSAAQSVLKTLSCKLSNDC.-	[1-33]
	FALSE	FALSE	Selected	GVLGTVKDLLIGAGKSAAQSVLKTLSCKLSNDC	[-].GVLGTVKDLLIGAGKSAAQSVLKTLSCKLSNDC.[-]	1xDeamidated [N31(100)];2xDehydro [C27(100); C33(100)]	--------------------------*---*-*	1	1	1	32	TRINITY_DN45_c27_g1_i1.p1	TRINITY_DN45_c27_g1_i1.p1 [1-33]	TRINITY_DN45_c27_g1_i1.p1 2xDehydro [C27(100); C33(100)]	0	3288.75	33	816481605		High	0.0006772	2.18e-06	4.94	47.7	-.GVLGTVKDLLIGAGKSAAQSVLKTLSCKLSNDC.-	[1-33]
	FALSE	FALSE	Selected	GVLGTVKDLLIGAG	[-].GVLGTVKDLLIGAG.[K]		--------------	1	1	3	4	TRINITY_DN45_c27_g1_i1.p1	odorranain-C9 [1-14]; odorranain-C10 [1-14]; TRINITY_DN45_c27_g1_i1.p1 [1-14]		0	1312.78	14	500892325		High	0.001748	0.002184	2.56	37.57	-.GVLGTVKDLLIGAG.K	[1-14]
	FALSE	FALSE	Selected	GVLGTVKDLLIGAGK	[-].GVLGTVKDLLIGAGK.[S]		---------------	1	1	3	7	TRINITY_DN45_c27_g1_i1.p1	odorranain-C9 [1-15]; odorranain-C10 [1-15]; TRINITY_DN45_c27_g1_i1.p1 [1-15]		0	1440.88	15	369971184		High	0.0006772	3.213e-06	2.8	34.64	-.GVLGTVKDLLIGAGK.S	[1-15]
	FALSE	FALSE	Selected	GVLGTVKDLLIGA	[-].GVLGTVKDLLIGA.[G]		-------------	1	1	3	4	TRINITY_DN45_c27_g1_i1.p1	odorranain-C9 [1-13]; odorranain-C10 [1-13]; TRINITY_DN45_c27_g1_i1.p1 [1-13]		0	1255.76	13	341675195		High	0.0006772	0.0004108	2.56	37.66	-.GVLGTVKDLLIGA.G	[1-13]
	FALSE	FALSE	Selected	GVLGTVKDLLIGAGKSAAQSVLKTLSCKLSNDC	[-].GVLGTVKDLLIGAGKSAAQSVLKTLSCKLSNDC.[-]	1xDehydro [C]	positions not distinguishable	1	1	1	2	TRINITY_DN45_c27_g1_i1.p1	TRINITY_DN45_c27_g1_i1.p1 [1-33]		0	3288.78	33	322948512		High	0.001748	0.00451	3.23	47.7	-.GVLGTVKDLLIGAGKSAAQSVLKTLSCKLSNDC.-	[1-33]
	FALSE	FALSE	Unambiguous	LLIGAGKSAAQSVLKTLSCKLSNDC	[DN].LLIGAGKSAAQSVLKTLSCKLSNDC.[-]	2xDehydro [C19(100); C25(100)]	------------------*-----*	1	2	3	4	TRINITY_DN0_c1_g1_i11.p1; TRINITY_DN45_c27_g1_i1.p1	odorranain-C1 [9-33]; TRINITY_DN0_c1_g1_i11.p1 [9-33]; TRINITY_DN45_c27_g1_i1.p1 [9-33]	odorranain-C1 2xDehydro [C27(100); C33(100)]; TRINITY_DN0_c1_g1_i11.p1 2xDehydro [C27(100); C33(100)]; TRINITY_DN45_c27_g1_i1.p1 2xDehydro [C27(100); C33(100)]	0	2518.34	25	3.08511e+08	Shared	High	0.0006772	6.431e-05	4.88	38.22	D.LLIGAGKSAAQSVLKTLSCKLSNDC.-	[9-33]
	FALSE	FALSE	Selected	GVLGTVKDLLIGAGKSAAQSVLK	[-].GVLGTVKDLLIGAGKSAAQSVLK.[T]		-----------------------	1	1	2	5	TRINITY_DN45_c27_g1_i1.p1	odorranain-C9 [1-23]; TRINITY_DN45_c27_g1_i1.p1 [1-23]		0	2225.32	23	1.14661e+08		High	0.0006772	4.001e-08	5.77	38.56	-.GVLGTVKDLLIGAGKSAAQSVLK.T	[1-23]
	FALSE	FALSE	Unambiguous	LLIGAGKSAAQSVLKTLSCKLSNDC	[DN].LLIGAGKSAAQSVLKTLSCKLSNDC.[-]	1xDeamidated [N23(100)];2xDehydro [C19(100); C25(100)]	------------------*---*-*	1	2	3	5	TRINITY_DN0_c1_g1_i11.p1; TRINITY_DN45_c27_g1_i1.p1	odorranain-C1 [9-33]; TRINITY_DN0_c1_g1_i11.p1 [9-33]; TRINITY_DN45_c27_g1_i1.p1 [9-33]	odorranain-C1 2xDehydro [C27(100); C33(100)]; TRINITY_DN0_c1_g1_i11.p1 2xDehydro [C27(100); C33(100)]; TRINITY_DN45_c27_g1_i1.p1 2xDehydro [C27(100); C33(100)]	0	2519.32	25	110850246	Shared	High	0.0006772	2.225e-06	4.78	38.52	D.LLIGAGKSAAQSVLKTLSCKLSNDC.-	[9-33]
	FALSE	FALSE	Unambiguous	AGKSAAQSVLKTLSCKLSNDC	[G].AGKSAAQSVLKTLSCKLSNDC.[-]	2xDehydro [C15(100); C21(100)]	--------------*-----*	1	2	3	5	TRINITY_DN0_c1_g1_i11.p1; TRINITY_DN45_c27_g1_i1.p1	odorranain-C1 [13-33]; TRINITY_DN0_c1_g1_i11.p1 [13-33]; TRINITY_DN45_c27_g1_i1.p1 [13-33]	odorranain-C1 2xDehydro [C27(100); C33(100)]; TRINITY_DN0_c1_g1_i11.p1 2xDehydro [C27(100); C33(100)]; TRINITY_DN45_c27_g1_i1.p1 2xDehydro [C27(100); C33(100)]	0	2122.06	21	71533849	Shared	High	0.0006772	1.836e-05	5.34	32.81	G.AGKSAAQSVLKTLSCKLSNDC.-	[13-33]
	FALSE	FALSE	Selected	GVLGTVKDLLIGAGKSA	[-].GVLGTVKDLLIGAGKSA.[A]		-----------------	1	1	3	4	TRINITY_DN45_c27_g1_i1.p1	odorranain-C9 [1-17]; odorranain-C10 [1-17]; TRINITY_DN45_c27_g1_i1.p1 [1-17]		0	1598.95	17	69099784		High	0.000677238	2.88759e-08	3.73	35.22	-.GVLGTVKDLLIGAGKSA.A	[1-17]
	FALSE	FALSE	Selected	GVLGTVKDLLIGAGKSAA	[-].GVLGTVKDLLIGAGKSAA.[QR]		------------------	1	1	3	3	TRINITY_DN45_c27_g1_i1.p1	odorranain-C9 [1-18]; odorranain-C10 [1-18]; TRINITY_DN45_c27_g1_i1.p1 [1-18]		0	1669.98	18	68824924		High	0.0006772	7.318e-08	4.25	35.14	-.GVLGTVKDLLIGAGKSAA.Q	[1-18]
	FALSE	FALSE	Unambiguous	SAAQSVLKTLSCKLSNDC	[K].SAAQSVLKTLSCKLSNDC.[-]	2xDehydro [C12(100); C18(100)]	-----------*-----*	1	4	5	4	odorranain-C2; TRINITY_DN2658_c0_g2_i1.p1; TRINITY_DN0_c1_g1_i11.p1; TRINITY_DN45_c27_g1_i1.p1	odorranain-C1 [16-33]; odorranain-C2 [16-33]; TRINITY_DN2658_c0_g2_i1.p1 [16-33]; TRINITY_DN0_c1_g1_i11.p1 [16-33]; TRINITY_DN45_c27_g1_i1.p1 [16-33]	odorranain-C1 2xDehydro [C27(100); C33(100)]; odorranain-C2 2xDehydro [C27(100); C33(100)]; TRINITY_DN2658_c0_g2_i1.p1 2xDehydro [C27(100); C33(100)]; TRINITY_DN0_c1_g1_i11.p1 2xDehydro [C27(100); C33(100)]; TRINITY_DN45_c27_g1_i1.p1 2xDehydro [C27(100); C33(100)]	0	1865.91	18	59554038	Shared	High	0.0006772	4.552e-05	4.4	35.94	K.SAAQSVLKTLSCKLSNDC.-	[16-33]
	FALSE	FALSE	Selected	GVLGTVKDLLIGAGKSAAQ	[-].GVLGTVKDLLIGAGKSAAQ.[S]		-------------------	1	1	2	6	TRINITY_DN45_c27_g1_i1.p1	odorranain-C9 [1-19]; TRINITY_DN45_c27_g1_i1.p1 [1-19]		0	1798.04	19	4.72986e+07		High	0.0006772	2.975e-08	3.85	34.93	-.GVLGTVKDLLIGAGKSAAQ.S	[1-19]
	FALSE	FALSE	Selected	GVLGTVKDLLIGAGKS	[-].GVLGTVKDLLIGAGKS.[A]		----------------	1	1	3	4	TRINITY_DN45_c27_g1_i1.p1	odorranain-C9 [1-16]; odorranain-C10 [1-16]; TRINITY_DN45_c27_g1_i1.p1 [1-16]		0	1527.91	16	43227294		High	0.0006772	9.256e-07	3.63	34.52	-.GVLGTVKDLLIGAGKS.A	[1-16]
	FALSE	FALSE	Selected	GVLGTVKDLL	[-].GVLGTVKDLL.[I]		----------	1	1	3	2	TRINITY_DN45_c27_g1_i1.p1	odorranain-C9 [1-10]; odorranain-C10 [1-10]; TRINITY_DN45_c27_g1_i1.p1 [1-10]		0	1014.62	10	39034568		High	0.0006772	0.0008984	1.82	33.2	-.GVLGTVKDLL.I	[1-10]
	FALSE	FALSE	Unambiguous	KSAAQSVLKTLSCKLSNDC	[GS].KSAAQSVLKTLSCKLSNDC.[-]	2xDehydro [C13(100); C19(100)]	------------*-----*	1	4	5	5	odorranain-C2; TRINITY_DN2658_c0_g2_i1.p1; TRINITY_DN0_c1_g1_i11.p1; TRINITY_DN45_c27_g1_i1.p1	odorranain-C1 [15-33]; odorranain-C2 [15-33]; TRINITY_DN2658_c0_g2_i1.p1 [15-33]; TRINITY_DN0_c1_g1_i11.p1 [15-33]; TRINITY_DN45_c27_g1_i1.p1 [15-33]	odorranain-C1 2xDehydro [C27(100); C33(100)]; odorranain-C2 2xDehydro [C27(100); C33(100)]; TRINITY_DN2658_c0_g2_i1.p1 2xDehydro [C27(100); C33(100)]; TRINITY_DN0_c1_g1_i11.p1 2xDehydro [C27(100); C33(100)]; TRINITY_DN45_c27_g1_i1.p1 2xDehydro [C27(100); C33(100)]	0	1994	19	3.0978e+07	Shared	High	0.0006772	0.0006647	2.27	32.44	G.KSAAQSVLKTLSCKLSNDC.-	[15-33]
	FALSE	FALSE	Selected	TVKDLLIGAGKSAAQSVLKTLSCKLSNDC	[G].TVKDLLIGAGKSAAQSVLKTLSCKLSNDC.[-]	2xDehydro [C23(100); C29(100)]	----------------------*-----*	1	1	1	2	TRINITY_DN45_c27_g1_i1.p1	TRINITY_DN45_c27_g1_i1.p1 [5-33]	TRINITY_DN45_c27_g1_i1.p1 2xDehydro [C27(100); C33(100)]	0	2961.57	29	30660008		High	0.0006772	0.0002355	5.67	41.51	G.TVKDLLIGAGKSAAQSVLKTLSCKLSNDC.-	[5-33]
	FALSE	FALSE	Unambiguous	GKSAAQSVLKTLSCKLSNDC	[AT].GKSAAQSVLKTLSCKLSNDC.[-]	2xDehydro [C14(100); C20(100)]	-------------*-----*	1	3	4	4	odorranain-C2; TRINITY_DN0_c1_g1_i11.p1; TRINITY_DN45_c27_g1_i1.p1	odorranain-C1 [14-33]; odorranain-C2 [14-33]; TRINITY_DN0_c1_g1_i11.p1 [14-33]; TRINITY_DN45_c27_g1_i1.p1 [14-33]	odorranain-C1 2xDehydro [C27(100); C33(100)]; odorranain-C2 2xDehydro [C27(100); C33(100)]; TRINITY_DN0_c1_g1_i11.p1 2xDehydro [C27(100); C33(100)]; TRINITY_DN45_c27_g1_i1.p1 2xDehydro [C27(100); C33(100)]	0	2051.03	20	2.74006e+07	Shared	High	0.0006772	4.826e-05	2.87	32.66	A.GKSAAQSVLKTLSCKLSNDC.-	[14-33]
	FALSE	FALSE	Unambiguous	AGKSAAQSVLKTLSCKLSNDC	[G].AGKSAAQSVLKTLSCKLSNDC.[-]	1xDeamidated [N19(100)];2xDehydro [C15(100); C21(100)]	--------------*---*-*	1	2	3	5	TRINITY_DN0_c1_g1_i11.p1; TRINITY_DN45_c27_g1_i1.p1	odorranain-C1 [13-33]; TRINITY_DN0_c1_g1_i11.p1 [13-33]; TRINITY_DN45_c27_g1_i1.p1 [13-33]	odorranain-C1 2xDehydro [C27(100); C33(100)]; TRINITY_DN0_c1_g1_i11.p1 2xDehydro [C27(100); C33(100)]; TRINITY_DN45_c27_g1_i1.p1 2xDehydro [C27(100); C33(100)]	0	2123.05	21	26708179	Shared	High	0.0006772	1.07e-05	2.85	34.43	G.AGKSAAQSVLKTLSCKLSNDC.-	[13-33]
	FALSE	FALSE	Unambiguous	SAAQSVLKTLSCKLSNDC	[K].SAAQSVLKTLSCKLSNDC.[-]	1xDeamidated [N16(100)];2xDehydro [C12(100); C18(100)]	-----------*---*-*	1	4	5	2	odorranain-C2; TRINITY_DN2658_c0_g2_i1.p1; TRINITY_DN0_c1_g1_i11.p1; TRINITY_DN45_c27_g1_i1.p1	odorranain-C1 [16-33]; odorranain-C2 [16-33]; TRINITY_DN2658_c0_g2_i1.p1 [16-33]; TRINITY_DN0_c1_g1_i11.p1 [16-33]; TRINITY_DN45_c27_g1_i1.p1 [16-33]	odorranain-C1 2xDehydro [C27(100); C33(100)]; odorranain-C2 2xDehydro [C27(100); C33(100)]; TRINITY_DN2658_c0_g2_i1.p1 2xDehydro [C27(100); C33(100)]; TRINITY_DN0_c1_g1_i11.p1 2xDehydro [C27(100); C33(100)]; TRINITY_DN45_c27_g1_i1.p1 2xDehydro [C27(100); C33(100)]	0	1866.89	18	18096250	Shared	High	0.0006772	3.685e-05	4.33	36.22	K.SAAQSVLKTLSCKLSNDC.-	[16-33]
	FALSE	FALSE	Selected	GVLGTVKDLLIGAGKSAAQSVLKTL	[-].GVLGTVKDLLIGAGKSAAQSVLKTL.[S]		-------------------------	1	1	2	1	TRINITY_DN45_c27_g1_i1.p1	odorranain-C9 [1-25]; TRINITY_DN45_c27_g1_i1.p1 [1-25]		0	2439.45	25	16238097		High	0.0006772	0.0006099	4.26	42.1	-.GVLGTVKDLLIGAGKSAAQSVLKTL.S	[1-25]
	FALSE	FALSE	Selected	GVLGTVKDLLIGAGKSAAQSVL	[-].GVLGTVKDLLIGAGKSAAQSVL.[K]		----------------------	1	1	2	2	TRINITY_DN45_c27_g1_i1.p1	odorranain-C9 [1-22]; TRINITY_DN45_c27_g1_i1.p1 [1-22]		0	2097.23	22	1.45679e+07		High	0.0006772	1.323e-05	4.93	39.79	-.GVLGTVKDLLIGAGKSAAQSVL.K	[1-22]
	FALSE	FALSE	Unambiguous	GKSAAQSVLKTLSCKLSNDC	[AT].GKSAAQSVLKTLSCKLSNDC.[-]	1xDeamidated [N18(100)];2xDehydro [C14(100); C20(100)]	-------------*---*-*	1	3	4	4	odorranain-C2; TRINITY_DN0_c1_g1_i11.p1; TRINITY_DN45_c27_g1_i1.p1	odorranain-C1 [14-33]; odorranain-C2 [14-33]; TRINITY_DN0_c1_g1_i11.p1 [14-33]; TRINITY_DN45_c27_g1_i1.p1 [14-33]	odorranain-C1 2xDehydro [C27(100); C33(100)]; odorranain-C2 2xDehydro [C27(100); C33(100)]; TRINITY_DN0_c1_g1_i11.p1 2xDehydro [C27(100); C33(100)]; TRINITY_DN45_c27_g1_i1.p1 2xDehydro [C27(100); C33(100)]	0	2052.01	20	1.43028e+07	Shared	High	0.0006772	0.0002036	3.15	34.38	A.GKSAAQSVLKTLSCKLSNDC.-	[14-33]
	FALSE	FALSE	Unambiguous	SVLKTLSCKLSNDC	[Q].SVLKTLSCKLSNDC.[-]	2xDehydro [C8(100); C14(100)]	-------*-----*	1	4	6	1	odorranain-C2; TRINITY_DN2658_c0_g2_i1.p1; TRINITY_DN0_c1_g1_i11.p1; TRINITY_DN45_c27_g1_i1.p1	odorranain-C4 [20-33]; odorranain-C1 [20-33]; odorranain-C2 [20-33]; TRINITY_DN2658_c0_g2_i1.p1 [20-33]; TRINITY_DN0_c1_g1_i11.p1 [20-33]; TRINITY_DN45_c27_g1_i1.p1 [20-33]	odorranain-C4 2xDehydro [C27(100); C33(100)]; odorranain-C1 2xDehydro [C27(100); C33(100)]; odorranain-C2 2xDehydro [C27(100); C33(100)]; TRINITY_DN2658_c0_g2_i1.p1 2xDehydro [C27(100); C33(100)]; TRINITY_DN0_c1_g1_i11.p1 2xDehydro [C27(100); C33(100)]; TRINITY_DN45_c27_g1_i1.p1 2xDehydro [C27(100); C33(100)]	0	1508.74	14	13713917	Shared	High	0.001748	0.0034	1.82	28.77	Q.SVLKTLSCKLSNDC.-	[20-33]
	FALSE	FALSE	Selected	GVLGTVKDLLIGAGKSAAQS	[-].GVLGTVKDLLIGAGKSAAQS.[V]		--------------------	1	1	2	2	TRINITY_DN45_c27_g1_i1.p1	odorranain-C9 [1-20]; TRINITY_DN45_c27_g1_i1.p1 [1-20]		0	1885.08	20	11749662		High	0.0006772	9.961e-08	4.39	35.08	-.GVLGTVKDLLIGAGKSAAQS.V	[1-20]
	FALSE	FALSE	Unambiguous	KSAAQSVLKTLSCKLSNDC	[GS].KSAAQSVLKTLSCKLSNDC.[-]	1xDeamidated [N17(100)];2xDehydro [C13(100); C19(100)]	------------*---*-*	1	4	5	3	odorranain-C2; TRINITY_DN2658_c0_g2_i1.p1; TRINITY_DN0_c1_g1_i11.p1; TRINITY_DN45_c27_g1_i1.p1	odorranain-C1 [15-33]; odorranain-C2 [15-33]; TRINITY_DN2658_c0_g2_i1.p1 [15-33]; TRINITY_DN0_c1_g1_i11.p1 [15-33]; TRINITY_DN45_c27_g1_i1.p1 [15-33]	odorranain-C1 2xDehydro [C27(100); C33(100)]; odorranain-C2 2xDehydro [C27(100); C33(100)]; TRINITY_DN2658_c0_g2_i1.p1 2xDehydro [C27(100); C33(100)]; TRINITY_DN0_c1_g1_i11.p1 2xDehydro [C27(100); C33(100)]; TRINITY_DN45_c27_g1_i1.p1 2xDehydro [C27(100); C33(100)]	0	1994.99	19	1.06092e+07	Shared	High	0.0006772	0.001303	2.84	32.67	G.KSAAQSVLKTLSCKLSNDC.-	[15-33]
	FALSE	FALSE	Selected	GTVKDLLIGAGKSAAQSVLKTLSCKLSNDC	[L].GTVKDLLIGAGKSAAQSVLKTLSCKLSNDC.[-]	2xDehydro [C24(100); C30(100)]	-----------------------*-----*	1	1	1	1	TRINITY_DN45_c27_g1_i1.p1	TRINITY_DN45_c27_g1_i1.p1 [4-33]	TRINITY_DN45_c27_g1_i1.p1 2xDehydro [C27(100); C33(100)]	0	3018.6	30	10244574		High	0.0006772	0.0001003	4.17	41.85	L.GTVKDLLIGAGKSAAQSVLKTLSCKLSNDC.-	[4-33]
	FALSE	FALSE	Selected	GVLGTVKD	[-].GVLGTVKD.[L]		--------	1	1	3	5	TRINITY_DN45_c27_g1_i1.p1	odorranain-C9 [1-8]; odorranain-C10 [1-8]; TRINITY_DN45_c27_g1_i1.p1 [1-8]		0	788.451	8	9.51934e+06		High	0.0006772	6.081e-05	1.5	14.16	-.GVLGTVKD.L	[1-8]
	FALSE	FALSE	Unambiguous	IGAGKSAAQSVLKTLSCKLSNDC	[L].IGAGKSAAQSVLKTLSCKLSNDC.[-]	2xDehydro [C17(100); C23(100)]	----------------*-----*	1	2	3	2	TRINITY_DN0_c1_g1_i11.p1; TRINITY_DN45_c27_g1_i1.p1	odorranain-C1 [11-33]; TRINITY_DN0_c1_g1_i11.p1 [11-33]; TRINITY_DN45_c27_g1_i1.p1 [11-33]	odorranain-C1 2xDehydro [C27(100); C33(100)]; TRINITY_DN0_c1_g1_i11.p1 2xDehydro [C27(100); C33(100)]; TRINITY_DN45_c27_g1_i1.p1 2xDehydro [C27(100); C33(100)]	0	2292.17	23	9.47278e+06	Shared	High	0.0006772	0.0005528	3.45	34.14	L.IGAGKSAAQSVLKTLSCKLSNDC.-	[11-33]
	FALSE	FALSE	Selected	GVLGTVKDLLI	[-].GVLGTVKDLLI.[G]		-----------	1	1	3	1	TRINITY_DN45_c27_g1_i1.p1	odorranain-C9 [1-11]; odorranain-C10 [1-11]; TRINITY_DN45_c27_g1_i1.p1 [1-11]		0	1127.7	11	9353820		High	0.001444	0.00159	2.35	36.51	-.GVLGTVKDLLI.G	[1-11]
	FALSE	FALSE	Unambiguous	SVLKTLSCKLSNDC	[Q].SVLKTLSCKLSNDC.[-]	1xDeamidated [N12(100)];2xDehydro [C8(100); C14(100)]	-------*---*-*	1	4	6	3	odorranain-C2; TRINITY_DN2658_c0_g2_i1.p1; TRINITY_DN0_c1_g1_i11.p1; TRINITY_DN45_c27_g1_i1.p1	odorranain-C4 [20-33]; odorranain-C1 [20-33]; odorranain-C2 [20-33]; TRINITY_DN2658_c0_g2_i1.p1 [20-33]; TRINITY_DN0_c1_g1_i11.p1 [20-33]; TRINITY_DN45_c27_g1_i1.p1 [20-33]	odorranain-C4 2xDehydro [C27(100); C33(100)]; odorranain-C1 2xDehydro [C27(100); C33(100)]; odorranain-C2 2xDehydro [C27(100); C33(100)]; TRINITY_DN2658_c0_g2_i1.p1 2xDehydro [C27(100); C33(100)]; TRINITY_DN0_c1_g1_i11.p1 2xDehydro [C27(100); C33(100)]; TRINITY_DN45_c27_g1_i1.p1 2xDehydro [C27(100); C33(100)]	0	1509.73	14	5927517	Shared	High	0.001893	0.01076	0.85	29.12	Q.SVLKTLSCKLSNDC.-	[20-33]
	FALSE	FALSE	Selected	GVLGTVKDLLIGAGKSAAQSVLKT	[-].GVLGTVKDLLIGAGKSAAQSVLKT.[L]		------------------------	1	1	2	1	TRINITY_DN45_c27_g1_i1.p1	odorranain-C9 [1-24]; TRINITY_DN45_c27_g1_i1.p1 [1-24]		0	2326.37	24	4156330		High	0.001748	0.002157	2.44	38.83	-.GVLGTVKDLLIGAGKSAAQSVLKT.L	[1-24]
	FALSE	FALSE	Unambiguous	LIGAGKSAAQSVLKTLSCKLSNDC	[L].LIGAGKSAAQSVLKTLSCKLSNDC.[-]	2xDehydro [C18(100); C24(100)]	-----------------*-----*	1	2	3	1	TRINITY_DN0_c1_g1_i11.p1; TRINITY_DN45_c27_g1_i1.p1	odorranain-C1 [10-33]; TRINITY_DN0_c1_g1_i11.p1 [10-33]; TRINITY_DN45_c27_g1_i1.p1 [10-33]	odorranain-C1 2xDehydro [C27(100); C33(100)]; TRINITY_DN0_c1_g1_i11.p1 2xDehydro [C27(100); C33(100)]; TRINITY_DN45_c27_g1_i1.p1 2xDehydro [C27(100); C33(100)]	0	2405.25	24	3.36542e+06	Shared	High	0.001748	0.003807	3.19	35.81	L.LIGAGKSAAQSVLKTLSCKLSNDC.-	[10-33]
	FALSE	FALSE	Unambiguous	AQSVLKTLSCKLSNDC	[A].AQSVLKTLSCKLSNDC.[-]	1xDeamidated [N14(100)];2xDehydro [C10(100); C16(100)]	---------*---*-*	1	4	6	2	odorranain-C2; TRINITY_DN2658_c0_g2_i1.p1; TRINITY_DN0_c1_g1_i11.p1; TRINITY_DN45_c27_g1_i1.p1	odorranain-C4 [18-33]; odorranain-C1 [18-33]; odorranain-C2 [18-33]; TRINITY_DN2658_c0_g2_i1.p1 [18-33]; TRINITY_DN0_c1_g1_i11.p1 [18-33]; TRINITY_DN45_c27_g1_i1.p1 [18-33]	odorranain-C4 2xDehydro [C27(100); C33(100)]; odorranain-C1 2xDehydro [C27(100); C33(100)]; odorranain-C2 2xDehydro [C27(100); C33(100)]; TRINITY_DN2658_c0_g2_i1.p1 2xDehydro [C27(100); C33(100)]; TRINITY_DN0_c1_g1_i11.p1 2xDehydro [C27(100); C33(100)]; TRINITY_DN45_c27_g1_i1.p1 2xDehydro [C27(100); C33(100)]	0	1708.82	16	1.97661e+06	Shared	High	0.0006772	0.001341	2.69	32.83	A.AQSVLKTLSCKLSNDC.-	[18-33]
	FALSE	FALSE	Unambiguous	LIGAGKSAAQSVLKTLSCKLSNDC	[L].LIGAGKSAAQSVLKTLSCKLSNDC.[-]	1xDeamidated [N22(100)];2xDehydro [C18(100); C24(100)]	-----------------*---*-*	1	2	3	1	TRINITY_DN0_c1_g1_i11.p1; TRINITY_DN45_c27_g1_i1.p1	odorranain-C1 [10-33]; TRINITY_DN0_c1_g1_i11.p1 [10-33]; TRINITY_DN45_c27_g1_i1.p1 [10-33]	odorranain-C1 2xDehydro [C27(100); C33(100)]; TRINITY_DN0_c1_g1_i11.p1 2xDehydro [C27(100); C33(100)]; TRINITY_DN45_c27_g1_i1.p1 2xDehydro [C27(100); C33(100)]	0	2406.24	24	1.76559e+06	Shared	High	0.001748	0.002824	2.69	36.03	L.LIGAGKSAAQSVLKTLSCKLSNDC.-	[10-33]
	FALSE	FALSE	Unambiguous	IGAGKSAAQSVLKTLSCKLSNDC	[L].IGAGKSAAQSVLKTLSCKLSNDC.[-]	1xDeamidated [N21(100)];2xDehydro [C17(100); C23(100)]	----------------*---*-*	1	2	3	3	TRINITY_DN0_c1_g1_i11.p1; TRINITY_DN45_c27_g1_i1.p1	odorranain-C1 [11-33]; TRINITY_DN0_c1_g1_i11.p1 [11-33]; TRINITY_DN45_c27_g1_i1.p1 [11-33]	odorranain-C1 2xDehydro [C27(100); C33(100)]; TRINITY_DN0_c1_g1_i11.p1 2xDehydro [C27(100); C33(100)]; TRINITY_DN45_c27_g1_i1.p1 2xDehydro [C27(100); C33(100)]	0	2293.15	23	1.64695e+06	Shared	High	0.0006772	2.172e-05	5.01	35.76	L.IGAGKSAAQSVLKTLSCKLSNDC.-	[11-33]
	FALSE	FALSE	Unambiguous	GAGKSAA	[I].GAGKSAA.[QR]		-------	1	3	12	1	odorranain-C3; TRINITY_DN0_c1_g1_i11.p1; TRINITY_DN45_c27_g1_i1.p1	odorranain-C3 [12-18]; TRINITY_DN1218_c4_g1_i1.p1 [12-18]; odorranain-C1 [12-18]; odorranain-C5 [12-18]; odorranain-C9 [12-18]; odorranain-C6 [12-18]; TRINITY_DN2213_c1_g1_i2.p1 [9-15]; odorranain-C10 [12-18]; TRINITY_DN0_c1_g1_i11.p1 [12-18]; TRINITY_DN10924_c1_g1_i1.p1 [12-18]; TRINITY_DN45_c27_g1_i1.p1 [12-18]; TRINITY_DN2213_c1_g1_i1.p1 [9-15]		0	561.299	7	1.32013e+06	Shared	High	0.0006772	0.0008136	1.71	35.16	I.GAGKSAA.Q	[12-18]
	FALSE	FALSE	Unambiguous	AAQSVLKTLSCKLSNDC	[GS].AAQSVLKTLSCKLSNDC.[-]	1xDeamidated [N15(100)];2xDehydro [C11(100); C17(100)]	----------*---*-*	1	4	6	2	odorranain-C2; TRINITY_DN2658_c0_g2_i1.p1; TRINITY_DN0_c1_g1_i11.p1; TRINITY_DN45_c27_g1_i1.p1	odorranain-C4 [17-33]; odorranain-C1 [17-33]; odorranain-C2 [17-33]; TRINITY_DN2658_c0_g2_i1.p1 [17-33]; TRINITY_DN0_c1_g1_i11.p1 [17-33]; TRINITY_DN45_c27_g1_i1.p1 [17-33]	odorranain-C4 2xDehydro [C27(100); C33(100)]; odorranain-C1 2xDehydro [C27(100); C33(100)]; odorranain-C2 2xDehydro [C27(100); C33(100)]; TRINITY_DN2658_c0_g2_i1.p1 2xDehydro [C27(100); C33(100)]; TRINITY_DN0_c1_g1_i11.p1 2xDehydro [C27(100); C33(100)]; TRINITY_DN45_c27_g1_i1.p1 2xDehydro [C27(100); C33(100)]	0	1779.86	17	1.14223e+06	Shared	High	0.001893	0.01022	1.8	33.42	S.AAQSVLKTLSCKLSNDC.-	[17-33]
	FALSE	FALSE	Unambiguous	AAQSVLKTLSCKLSNDC	[GS].AAQSVLKTLSCKLSNDC.[-]	2xDehydro [C11(100); C17(100)]	----------*-----*	1	4	6	1	odorranain-C2; TRINITY_DN2658_c0_g2_i1.p1; TRINITY_DN0_c1_g1_i11.p1; TRINITY_DN45_c27_g1_i1.p1	odorranain-C4 [17-33]; odorranain-C1 [17-33]; odorranain-C2 [17-33]; TRINITY_DN2658_c0_g2_i1.p1 [17-33]; TRINITY_DN0_c1_g1_i11.p1 [17-33]; TRINITY_DN45_c27_g1_i1.p1 [17-33]	odorranain-C4 2xDehydro [C27(100); C33(100)]; odorranain-C1 2xDehydro [C27(100); C33(100)]; odorranain-C2 2xDehydro [C27(100); C33(100)]; TRINITY_DN2658_c0_g2_i1.p1 2xDehydro [C27(100); C33(100)]; TRINITY_DN0_c1_g1_i11.p1 2xDehydro [C27(100); C33(100)]; TRINITY_DN45_c27_g1_i1.p1 2xDehydro [C27(100); C33(100)]	0	1778.88	17	1.13746e+06	Shared	High	0.0006772	0.0001797	3.29	33.05	S.AAQSVLKTLSCKLSNDC.-	[17-33]
	FALSE	FALSE	Selected	VLGTVKDLLIGAG	[G].VLGTVKDLLIGAG.[K]		-------------	1	1	3	1	TRINITY_DN45_c27_g1_i1.p1	odorranain-C9 [2-14]; odorranain-C10 [2-14]; TRINITY_DN45_c27_g1_i1.p1 [2-14]		0	1255.76	13	1.01754e+06		High	0.002824	0.02605	1.65	32.13	G.VLGTVKDLLIGAG.K	[2-14]
	FALSE	FALSE	Unambiguous	GAGKSAAQSVLKTLSCKLSNDC	[I].GAGKSAAQSVLKTLSCKLSNDC.[-]	2xDehydro [C16(100); C22(100)]	---------------*-----*	1	2	3	1	TRINITY_DN0_c1_g1_i11.p1; TRINITY_DN45_c27_g1_i1.p1	odorranain-C1 [12-33]; TRINITY_DN0_c1_g1_i11.p1 [12-33]; TRINITY_DN45_c27_g1_i1.p1 [12-33]	odorranain-C1 2xDehydro [C27(100); C33(100)]; TRINITY_DN0_c1_g1_i11.p1 2xDehydro [C27(100); C33(100)]; TRINITY_DN45_c27_g1_i1.p1 2xDehydro [C27(100); C33(100)]	0	2179.08	22	720118	Shared	High	0.001748	0.002377	2.63	33.21	I.GAGKSAAQSVLKTLSCKLSNDC.-	[12-33]
	FALSE	FALSE	Selected	VLGTVKDLLIGAGK	[G].VLGTVKDLLIGAGK.[S]		--------------	1	1	3	2	TRINITY_DN45_c27_g1_i1.p1	odorranain-C9 [2-15]; odorranain-C10 [2-15]; TRINITY_DN45_c27_g1_i1.p1 [2-15]		0	1383.86	14	433570		High	0.0006772	0.0002736	1.28	28.2	G.VLGTVKDLLIGAGK.S	[2-15]
	FALSE	FALSE	Selected	GVLGTVKDLLIGAGKSAAQSVLKTLSCKLSNDC	[-].GVLGTVKDLLIGAGKSAAQSVLKTLSCKLSNDC.[-]	1xDeamidated [N31(100)];1xDehydro [C]	positions not distinguishable	1	1	1	2	TRINITY_DN45_c27_g1_i1.p1	TRINITY_DN45_c27_g1_i1.p1 [1-33]		0	3289.76	33		Not Reliable	High	0.001893	0.02058	1.93		-.GVLGTVKDLLIGAGKSAAQSVLKTLSCKLSNDC.-	[1-33]
FALSE	FALSE	High	Master Protein	esculentin-2-OG2	GLFTLIKGAAKLIGKTVAKEAGKTGLELMACKITHQC	0	247.423	100	35	35	100	1	37	3.8	9.42	320.88	35	0	86741056	High	1
	Contaminant	Checked	PSM Ambiguity	Sequence	Annotated Sequence	Modifications	Modification Pattern	# Isoforms	# Protein Groups	# Proteins	# PSMs	Master Protein Accessions	Positions in Proteins	Modifications in Proteins	# Missed Cleavages	Theo. MH+ [Da]	Sequence Length	Abundance: F1: Sample	Quan Info	Confidence (by Search Engine): Sequest HT	Percolator q-Value (by Search Engine): Sequest HT	Percolator PEP (by Search Engine): Sequest HT	XCorr (by Search Engine): Sequest HT	Top Apex RT [min]	Sequence in Protein	Positions in Proteins
	FALSE	FALSE	Unambiguous	GLFTLIKGAAKLIG	[-G].GLFTLIKGAAKLIG.[KR]		--------------	1	8	14	12	esculentin-2-OG12; esculentin-2-OG2; esculentin-2-OG7; esculentin-2-OG11; esculentin-2-OG1; Esculentin-2-OG6; esculentin-2-OG15; TRINITY_DN49_c10_g1_i1.p1	odorranain-K1 [1-14]; TRINITY_DN0_c1_g1_i22.p1 [1-14]; esculentin-2-OG12 [1-14]; esculentin-2-OG14 [1-14]; esculentin-2-OG5 [1-14]; esculentin-2-OG2 [1-14]; esculentin-2-OG7 [2-15]; esculentin-2-OG11 [1-14]; esculentin-2-OG1 [1-14]; odorranain-K2 [1-14]; esculentin-2-OG9 [1-14]; Esculentin-2-OG6 [1-14]; esculentin-2-OG15 [1-14]; TRINITY_DN49_c10_g1_i1.p1 [1-14]		0	1401.88	14	514156272	Shared	High	0.0006772	0.0003477	2.22	38.4	-.GLFTLIKGAAKLIG.K	[1-14]
	FALSE	FALSE	Unambiguous	GLFTLIKGAAKLIGKTVAKEAGK	[-G].GLFTLIKGAAKLIGKTVAKEAGK.[T]		-----------------------	1	3	4	7	esculentin-2-OG2; esculentin-2-OG7; esculentin-2-OG1	TRINITY_DN0_c1_g1_i22.p1 [1-23]; esculentin-2-OG2 [1-23]; esculentin-2-OG7 [2-24]; esculentin-2-OG1 [1-23]		0	2314.42	23	4.96738e+08	Shared	High	0.0006772	3.352e-08	5.8	37.32	-.GLFTLIKGAAKLIGKTVAKEAGK.T	[1-23]
	FALSE	FALSE	Unambiguous	GLFTLIKGAAKLIGKTVAKEAG	[-G].GLFTLIKGAAKLIGKTVAKEAG.[KRQ]		----------------------	1	5	7	20	esculentin-2-OG2; esculentin-2-OG7; esculentin-2-OG11; esculentin-2-OG1; TRINITY_DN49_c10_g1_i1.p1	TRINITY_DN0_c1_g1_i22.p1 [1-22]; esculentin-2-OG2 [1-22]; esculentin-2-OG7 [2-23]; esculentin-2-OG11 [1-22]; esculentin-2-OG1 [1-22]; odorranain-K2 [1-22]; TRINITY_DN49_c10_g1_i1.p1 [1-22]		0	2186.33	22	454771546	Shared	High	0.0006772	1.215e-06	5.03	38.48	-.GLFTLIKGAAKLIGKTVAKEAG.K	[1-22]
	FALSE	FALSE	Unambiguous	GLFTLIKGAAKLIGKTVAKEA	[-G].GLFTLIKGAAKLIGKTVAKEA.[G]		---------------------	1	5	7	12	esculentin-2-OG2; esculentin-2-OG7; esculentin-2-OG11; esculentin-2-OG1; TRINITY_DN49_c10_g1_i1.p1	TRINITY_DN0_c1_g1_i22.p1 [1-21]; esculentin-2-OG2 [1-21]; esculentin-2-OG7 [2-22]; esculentin-2-OG11 [1-21]; esculentin-2-OG1 [1-21]; odorranain-K2 [1-21]; TRINITY_DN49_c10_g1_i1.p1 [1-21]		0	2129.31	21	331223246	Shared	High	0.0006772	1.411e-07	5.74	38.14	-.GLFTLIKGAAKLIGKTVAKEA.G	[1-21]
	FALSE	FALSE	Unambiguous	GLFTLIKGAAKLIGK	[-G].GLFTLIKGAAKLIGK.[TIA]		---------------	1	8	13	12	esculentin-2-OG12; esculentin-2-OG2; esculentin-2-OG7; esculentin-2-OG11; esculentin-2-OG1; Esculentin-2-OG6; esculentin-2-OG15; TRINITY_DN49_c10_g1_i1.p1	odorranain-K1 [1-15]; TRINITY_DN0_c1_g1_i22.p1 [1-15]; esculentin-2-OG12 [1-15]; esculentin-2-OG14 [1-15]; esculentin-2-OG2 [1-15]; esculentin-2-OG7 [2-16]; esculentin-2-OG11 [1-15]; esculentin-2-OG1 [1-15]; odorranain-K2 [1-15]; esculentin-2-OG9 [1-15]; Esculentin-2-OG6 [1-15]; esculentin-2-OG15 [1-15]; TRINITY_DN49_c10_g1_i1.p1 [1-15]		0	1529.98	15	319016152	Shared	High	0.0006772	1.784e-05	3.45	36.4	-.GLFTLIKGAAKLIGK.T	[1-15]
	FALSE	FALSE	Unambiguous	GLFTLIKGAAKLIGKTVAKEAGKTG	[-G].GLFTLIKGAAKLIGKTVAKEAGKTG.[LP]		-------------------------	1	3	4	4	esculentin-2-OG2; esculentin-2-OG7; esculentin-2-OG1	TRINITY_DN0_c1_g1_i22.p1 [1-25]; esculentin-2-OG2 [1-25]; esculentin-2-OG7 [2-26]; esculentin-2-OG1 [1-25]		0	2472.49	25	180776872	Shared	High	0.0006772	6.273e-05	5.76	37.46	-.GLFTLIKGAAKLIGKTVAKEAGKTG.L	[1-25]
	FALSE	FALSE	Unambiguous	GLFTLIKGAAKLIGKTVAKE	[-G].GLFTLIKGAAKLIGKTVAKE.[A]		--------------------	1	5	7	12	esculentin-2-OG2; esculentin-2-OG7; esculentin-2-OG11; esculentin-2-OG1; TRINITY_DN49_c10_g1_i1.p1	TRINITY_DN0_c1_g1_i22.p1 [1-20]; esculentin-2-OG2 [1-20]; esculentin-2-OG7 [2-21]; esculentin-2-OG11 [1-20]; esculentin-2-OG1 [1-20]; odorranain-K2 [1-20]; TRINITY_DN49_c10_g1_i1.p1 [1-20]		0	2058.27	20	1.27468e+08	Shared	High	0.0006772	5.314e-07	6.34	37.41	-.GLFTLIKGAAKLIGKTVAKE.A	[1-20]
	FALSE	FALSE	Unambiguous	GLFTLIKGAAKLIGKTVAKEAGKTGLELMACKITHQC	[-].GLFTLIKGAAKLIGKTVAKEAGKTGLELMACKITHQC.[-]	1xOxidation [M29(100)]	----------------------------*--------	1	1	1	1	esculentin-2-OG2	esculentin-2-OG2 [1-37]		0	3859.14	37	86741056		High	0.001893	0.0204	3.31	41.75	-.GLFTLIKGAAKLIGKTVAKEAGKTGLELMACKITHQC.-	[1-37]
	FALSE	FALSE	Unambiguous	GLFTLIKGAAKLIGKTVAKEAGKTGL	[-G].GLFTLIKGAAKLIGKTVAKEAGKTGL.[E]		--------------------------	1	2	3	5	esculentin-2-OG2; esculentin-2-OG7	TRINITY_DN0_c1_g1_i22.p1 [1-26]; esculentin-2-OG2 [1-26]; esculentin-2-OG7 [2-27]		0	2585.58	26	63350549	Shared	High	0.0006772	1.853e-07	5.77	39.06	-.GLFTLIKGAAKLIGKTVAKEAGKTGL.E	[1-26]
	FALSE	FALSE	Unambiguous	GLFTLIKGAAKLIGKTVAKEAGKT	[-G].GLFTLIKGAAKLIGKTVAKEAGKT.[G]		------------------------	1	3	4	4	esculentin-2-OG2; esculentin-2-OG7; esculentin-2-OG1	TRINITY_DN0_c1_g1_i22.p1 [1-24]; esculentin-2-OG2 [1-24]; esculentin-2-OG7 [2-25]; esculentin-2-OG1 [1-24]		0	2415.47	24	63210823	Shared	High	0.0006772	2.575e-05	5.91	37.46	-.GLFTLIKGAAKLIGKTVAKEAGKT.G	[1-24]
	FALSE	FALSE	Unambiguous	GLFTLIKGAAKLIGKTVAK	[-G].GLFTLIKGAAKLIGKTVAK.[EK]		-------------------	1	5	8	16	esculentin-2-OG2; esculentin-2-OG7; esculentin-2-OG11; esculentin-2-OG1; TRINITY_DN49_c10_g1_i1.p1	TRINITY_DN0_c1_g1_i22.p1 [1-19]; esculentin-2-OG2 [1-19]; esculentin-2-OG7 [2-20]; esculentin-2-OG11 [1-19]; esculentin-2-OG1 [1-19]; odorranain-K2 [1-19]; esculentin-2-OG9 [1-19]; TRINITY_DN49_c10_g1_i1.p1 [1-19]		0	1929.23	19	5.38206e+07	Shared	High	0.0006772	4.35e-07	4.59	36.69	-.GLFTLIKGAAKLIGKTVAK.E	[1-19]
	FALSE	FALSE	Unambiguous	GLFTLIKG	[-G].GLFTLIKG.[A]		--------	1	9	16	2	esculentin-2-OG12; esculentin-2-OG2; esculentin-2-OG7; esculentin-2-OG11; esculentin-2-OG1; TRINITY_DN96_c5_g1_i1.p1; Esculentin-2-OG6; esculentin-2-OG15; TRINITY_DN49_c10_g1_i1.p1	odorranain-K1 [1-8]; TRINITY_DN0_c1_g1_i22.p1 [1-8]; esculentin-2-OG12 [1-8]; esculentin-2-OG14 [1-8]; esculentin-2-OG5 [1-8]; esculentin-2-OG2 [1-8]; esculentin-2-OG7 [2-9]; esculentin-2-OG11 [1-8]; esculentin-2-OG1 [1-8]; odorranain-K2 [1-8]; esculentin-2-OG9 [1-8]; TRINITY_DN96_c5_g1_i1.p1 [1-8]; Esculentin-2-OG6 [1-8]; esculentin-2-OG15 [1-8]; esculentin-2-OG16 [1-8]; TRINITY_DN49_c10_g1_i1.p…		0	848.524	8	41462000	Shared	High	0.001444	0.001506	1.42	31.45	-.GLFTLIKG.A	[1-8]
	FALSE	FALSE	Unambiguous	GLFTLIKGA	[-G].GLFTLIKGA.[AD]		---------	1	9	16	2	esculentin-2-OG12; esculentin-2-OG2; esculentin-2-OG7; esculentin-2-OG11; esculentin-2-OG1; TRINITY_DN96_c5_g1_i1.p1; Esculentin-2-OG6; esculentin-2-OG15; TRINITY_DN49_c10_g1_i1.p1	odorranain-K1 [1-9]; TRINITY_DN0_c1_g1_i22.p1 [1-9]; esculentin-2-OG12 [1-9]; esculentin-2-OG14 [1-9]; esculentin-2-OG5 [1-9]; esculentin-2-OG2 [1-9]; esculentin-2-OG7 [2-10]; esculentin-2-OG11 [1-9]; esculentin-2-OG1 [1-9]; odorranain-K2 [1-9]; esculentin-2-OG9 [1-9]; TRINITY_DN96_c5_g1_i1.p1 [1-9]; Esculentin-2-OG6 [1-9]; esculentin-2-OG15 [1-9]; esculentin-2-OG16 [1-9]; TRINITY_DN49_c10_g1_i1.…		0	919.561	9	33140666	Shared	High	0.0006772	0.000146	1.7	32.49	-.GLFTLIKGA.A	[1-9]
	FALSE	FALSE	Unambiguous	GLFTLIKGAA	[-G].GLFTLIKGAA.[K]		----------	1	8	15	1	esculentin-2-OG12; esculentin-2-OG2; esculentin-2-OG7; esculentin-2-OG11; esculentin-2-OG1; Esculentin-2-OG6; esculentin-2-OG15; TRINITY_DN49_c10_g1_i1.p1	odorranain-K1 [1-10]; TRINITY_DN0_c1_g1_i22.p1 [1-10]; esculentin-2-OG12 [1-10]; esculentin-2-OG14 [1-10]; esculentin-2-OG5 [1-10]; esculentin-2-OG2 [1-10]; esculentin-2-OG7 [2-11]; esculentin-2-OG11 [1-10]; esculentin-2-OG1 [1-10]; odorranain-K2 [1-10]; esculentin-2-OG9 [1-10]; Esculentin-2-OG6 [1-10]; esculentin-2-OG15 [1-10]; esculentin-2-OG16 [1-10]; TRINITY_DN49_c10_g1_i1.p1 [1-10]		0	990.598	10	31246134	Shared	High	0.001748	0.001837	1.54	32.48	-.GLFTLIKGAA.K	[1-10]
	FALSE	FALSE	Unambiguous	FTLIKGAAKLIGK	[LPF].FTLIKGAAKLIGK.[TIA]		-------------	1	8	15	2	esculentin-2-OG12; esculentin-2-OG2; esculentin-2-OG7; esculentin-2-OG11; esculentin-2-OG1; Esculentin-2-OG6; esculentin-2-OG15; TRINITY_DN49_c10_g1_i1.p1	odorranain-K1 [3-15]; TRINITY_DN0_c1_g1_i22.p1 [3-15]; esculentin-2-OG12 [3-15]; esculentin-2-OG13 [3-15]; esculentin-2-OG14 [3-15]; esculentin-2-OG4 [3-15]; esculentin-2-OG2 [3-15]; esculentin-2-OG7 [4-16]; esculentin-2-OG11 [3-15]; esculentin-2-OG1 [3-15]; odorranain-K2 [3-15]; esculentin-2-OG9 [3-15]; Esculentin-2-OG6 [3-15]; esculentin-2-OG15 [3-15]; TRINITY_DN49_c10_g1_i1.p1 [3-15]		0	1359.87	13	29192882	Shared	High	0.002824	0.026	0.88	36.4	L.FTLIKGAAKLIGK.T	[3-15]
	FALSE	FALSE	Unambiguous	GLFTLIKGAAKL	[-G].GLFTLIKGAAKL.[IL]		------------	1	8	14	2	esculentin-2-OG12; esculentin-2-OG2; esculentin-2-OG7; esculentin-2-OG11; esculentin-2-OG1; Esculentin-2-OG6; esculentin-2-OG15; TRINITY_DN49_c10_g1_i1.p1	odorranain-K1 [1-12]; TRINITY_DN0_c1_g1_i22.p1 [1-12]; esculentin-2-OG12 [1-12]; esculentin-2-OG14 [1-12]; esculentin-2-OG5 [1-12]; esculentin-2-OG2 [1-12]; esculentin-2-OG7 [2-13]; esculentin-2-OG11 [1-12]; esculentin-2-OG1 [1-12]; odorranain-K2 [1-12]; esculentin-2-OG9 [1-12]; Esculentin-2-OG6 [1-12]; esculentin-2-OG15 [1-12]; TRINITY_DN49_c10_g1_i1.p1 [1-12]		0	1231.78	12	22692440	Shared	High	0.0006772	1.747e-05	3.01	33.78	-.GLFTLIKGAAKL.I	[1-12]
	FALSE	FALSE	Unambiguous	GLFTLIKGAAKLIGKT	[-G].GLFTLIKGAAKLIGKT.[VA]		----------------	1	6	11	4	esculentin-2-OG2; esculentin-2-OG7; esculentin-2-OG11; esculentin-2-OG1; Esculentin-2-OG6; TRINITY_DN49_c10_g1_i1.p1	odorranain-K1 [1-16]; TRINITY_DN0_c1_g1_i22.p1 [1-16]; esculentin-2-OG14 [1-16]; esculentin-2-OG2 [1-16]; esculentin-2-OG7 [2-17]; esculentin-2-OG11 [1-16]; esculentin-2-OG1 [1-16]; odorranain-K2 [1-16]; esculentin-2-OG9 [1-16]; Esculentin-2-OG6 [1-16]; TRINITY_DN49_c10_g1_i1.p1 [1-16]		0	1631.03	16	19017524	Shared	High	0.0006772	0.0002488	3.29	36.52	-.GLFTLIKGAAKLIGKT.V	[1-16]
	FALSE	FALSE	Unambiguous	GLFTLIKGAAKLIGKTVAKEAGKTGLEL	[-G].GLFTLIKGAAKLIGKTVAKEAGKTGLEL.[M]		----------------------------	1	2	3	2	esculentin-2-OG2; esculentin-2-OG7	TRINITY_DN0_c1_g1_i22.p1 [1-28]; esculentin-2-OG2 [1-28]; esculentin-2-OG7 [2-29]		0	2827.7	28	1.56973e+07	Shared	High	0.0006772	4.798e-05	5.61	40	-.GLFTLIKGAAKLIGKTVAKEAGKTGLEL.M	[1-28]
	FALSE	FALSE	Unambiguous	GLFTLIKGAAKLIGKTVA	[-G].GLFTLIKGAAKLIGKTVA.[K]		------------------	1	5	8	2	esculentin-2-OG2; esculentin-2-OG7; esculentin-2-OG11; esculentin-2-OG1; TRINITY_DN49_c10_g1_i1.p1	TRINITY_DN0_c1_g1_i22.p1 [1-18]; esculentin-2-OG2 [1-18]; esculentin-2-OG7 [2-19]; esculentin-2-OG11 [1-18]; esculentin-2-OG1 [1-18]; odorranain-K2 [1-18]; esculentin-2-OG9 [1-18]; TRINITY_DN49_c10_g1_i1.p1 [1-18]		0	1801.13	18	11921235	Shared	High	0.0006772	0.0005053	3.83	38.75	-.GLFTLIKGAAKLIGKTVA.K	[1-18]
	FALSE	FALSE	Unambiguous	FTLIKGAAKLIGKTVAKEAGK	[LPF].FTLIKGAAKLIGKTVAKEAGK.[T]		---------------------	1	3	6	1	esculentin-2-OG2; esculentin-2-OG7; esculentin-2-OG1	TRINITY_DN0_c1_g1_i22.p1 [3-23]; esculentin-2-OG13 [3-23]; esculentin-2-OG4 [3-23]; esculentin-2-OG2 [3-23]; esculentin-2-OG7 [4-24]; esculentin-2-OG1 [3-23]		0	2144.32	21	11233927	Shared	High	0.001893	0.009366	1.9	37.33	L.FTLIKGAAKLIGKTVAKEAGK.T	[3-23]
	FALSE	FALSE	Unambiguous	GLFTLIK	[-G].GLFTLIK.[GCD]		-------	1	9	18	2	esculentin-2-OG12; esculentin-2-OG2; esculentin-2-OG7; esculentin-2-OG11; esculentin-2-OG1; TRINITY_DN96_c5_g1_i1.p1; Esculentin-2-OG6; esculentin-2-OG15; TRINITY_DN49_c10_g1_i1.p1	odorranain-K1 [1-7]; TRINITY_DN0_c1_g1_i22.p1 [1-7]; esculentin-2-OG12 [1-7]; esculentin-2-OG14 [1-7]; esculentin-2-OG5 [1-7]; esculentin-2-OG2 [1-7]; esculentin-2-OG7 [2-8]; esculentin-2-OG11 [1-7]; odorranain-J1 [1-7]; esculentin-2-OG1 [1-7]; odorranain-K2 [1-7]; esculentin-2-OG9 [1-7]; TRINITY_DN96_c5_g1_i1.p1 [1-7]; esculentin-2-OG3 [1-7]; Esculentin-2-OG6 [1-7]; esculentin-2-OG15 [1-7]; escu…		0	791.503	7	10401324	Shared	High	0.001893	0.005724	1.19	31.27	-.GLFTLIK.G	[1-7]
	FALSE	FALSE	Unambiguous	GLFTLIKGAAKLIGKTVAKEAGKTGLELM	[-G].GLFTLIKGAAKLIGKTVAKEAGKTGLELM.[A]		-----------------------------	1	2	3	2	esculentin-2-OG2; esculentin-2-OG7	TRINITY_DN0_c1_g1_i22.p1 [1-29]; esculentin-2-OG2 [1-29]; esculentin-2-OG7 [2-30]		0	2958.74	29	10149513	Shared	High	0.0006772	0.0007526	5.14	40.64	-.GLFTLIKGAAKLIGKTVAKEAGKTGLELM.A	[1-29]
	FALSE	FALSE	Unambiguous	GLFTLIKGAAK	[-G].GLFTLIKGAAK.[LS]		-----------	1	8	15	4	esculentin-2-OG12; esculentin-2-OG2; esculentin-2-OG7; esculentin-2-OG11; esculentin-2-OG1; Esculentin-2-OG6; esculentin-2-OG15; TRINITY_DN49_c10_g1_i1.p1	odorranain-K1 [1-11]; TRINITY_DN0_c1_g1_i22.p1 [1-11]; esculentin-2-OG12 [1-11]; esculentin-2-OG14 [1-11]; esculentin-2-OG5 [1-11]; esculentin-2-OG2 [1-11]; esculentin-2-OG7 [2-12]; esculentin-2-OG11 [1-11]; esculentin-2-OG1 [1-11]; odorranain-K2 [1-11]; esculentin-2-OG9 [1-11]; Esculentin-2-OG6 [1-11]; esculentin-2-OG15 [1-11]; esculentin-2-OG16 [1-11]; TRINITY_DN49_c10_g1_i1.p1 [1-11]		0	1118.69	11	6.64425e+06	Shared	High	0.0006772	0.0003295	2.22	27.42	-.GLFTLIKGAAK.L	[1-11]
	FALSE	FALSE	Unambiguous	GLFTLIKGAAKLIGKTVAKEAGKTGLE	[-G].GLFTLIKGAAKLIGKTVAKEAGKTGLE.[L]		---------------------------	1	2	3	1	esculentin-2-OG2; esculentin-2-OG7	TRINITY_DN0_c1_g1_i22.p1 [1-27]; esculentin-2-OG2 [1-27]; esculentin-2-OG7 [2-28]		0	2714.62	27	4718563	Shared	High	0.0006772	3.393e-07	6.12	38.73	-.GLFTLIKGAAKLIGKTVAKEAGKTGLE.L	[1-27]
	FALSE	FALSE	Unambiguous	GLFTLIKGAAKLIGKTV	[-G].GLFTLIKGAAKLIGKTV.[PAV]		-----------------	1	6	10	4	esculentin-2-OG2; esculentin-2-OG7; esculentin-2-OG11; esculentin-2-OG1; Esculentin-2-OG6; TRINITY_DN49_c10_g1_i1.p1	odorranain-K1 [1-17]; TRINITY_DN0_c1_g1_i22.p1 [1-17]; esculentin-2-OG2 [1-17]; esculentin-2-OG7 [2-18]; esculentin-2-OG11 [1-17]; esculentin-2-OG1 [1-17]; odorranain-K2 [1-17]; esculentin-2-OG9 [1-17]; Esculentin-2-OG6 [1-17]; TRINITY_DN49_c10_g1_i1.p1 [1-17]		0	1730.09	17	4.50842e+06	Shared	High	0.0006772	0.000668	3.31	38.9	-.GLFTLIKGAAKLIGKTV.A	[1-17]
	FALSE	FALSE	Unambiguous	LFTLIKGAAKLIGKTVAKEA	[G].LFTLIKGAAKLIGKTVAKEA.[G]		--------------------	1	5	7	4	esculentin-2-OG2; esculentin-2-OG7; esculentin-2-OG11; esculentin-2-OG1; TRINITY_DN49_c10_g1_i1.p1	TRINITY_DN0_c1_g1_i22.p1 [2-21]; esculentin-2-OG2 [2-21]; esculentin-2-OG7 [3-22]; esculentin-2-OG11 [2-21]; esculentin-2-OG1 [2-21]; odorranain-K2 [2-21]; TRINITY_DN49_c10_g1_i1.p1 [2-21]		0	2072.28	20	4.3328e+06	Shared	High	0.001893	0.02297	1.8	38.98	G.LFTLIKGAAKLIGKTVAKEA.G	[2-21]
	FALSE	FALSE	Unambiguous	LFTLIKGAAKLIG	[G].LFTLIKGAAKLIG.[KR]		-------------	1	8	14	4	esculentin-2-OG12; esculentin-2-OG2; esculentin-2-OG7; esculentin-2-OG11; esculentin-2-OG1; Esculentin-2-OG6; esculentin-2-OG15; TRINITY_DN49_c10_g1_i1.p1	odorranain-K1 [2-14]; TRINITY_DN0_c1_g1_i22.p1 [2-14]; esculentin-2-OG12 [2-14]; esculentin-2-OG14 [2-14]; esculentin-2-OG5 [2-14]; esculentin-2-OG2 [2-14]; esculentin-2-OG7 [3-15]; esculentin-2-OG11 [2-14]; esculentin-2-OG1 [2-14]; odorranain-K2 [2-14]; esculentin-2-OG9 [2-14]; Esculentin-2-OG6 [2-14]; esculentin-2-OG15 [2-14]; TRINITY_DN49_c10_g1_i1.p1 [2-14]		0	1344.86	13	3.7829e+06	Shared	High	0.0006772	0.0003261	3.04	32.59	G.LFTLIKGAAKLIG.K	[2-14]
	FALSE	FALSE	Unambiguous	GLFTLIKGAAKLI	[-G].GLFTLIKGAAKLI.[G]		-------------	1	8	14	2	esculentin-2-OG12; esculentin-2-OG2; esculentin-2-OG7; esculentin-2-OG11; esculentin-2-OG1; Esculentin-2-OG6; esculentin-2-OG15; TRINITY_DN49_c10_g1_i1.p1	odorranain-K1 [1-13]; TRINITY_DN0_c1_g1_i22.p1 [1-13]; esculentin-2-OG12 [1-13]; esculentin-2-OG14 [1-13]; esculentin-2-OG5 [1-13]; esculentin-2-OG2 [1-13]; esculentin-2-OG7 [2-14]; esculentin-2-OG11 [1-13]; esculentin-2-OG1 [1-13]; odorranain-K2 [1-13]; esculentin-2-OG9 [1-13]; Esculentin-2-OG6 [1-13]; esculentin-2-OG15 [1-13]; TRINITY_DN49_c10_g1_i1.p1 [1-13]		0	1344.86	13	3.22825e+06	Shared	High	0.001748	0.00201	1.92	38.8	-.GLFTLIKGAAKLI.G	[1-13]
	FALSE	FALSE	Unambiguous	FTLIKGAAKLIGKTVAK	[LPF].FTLIKGAAKLIGKTVAK.[EK]		-----------------	1	5	10	2	esculentin-2-OG2; esculentin-2-OG7; esculentin-2-OG11; esculentin-2-OG1; TRINITY_DN49_c10_g1_i1.p1	TRINITY_DN0_c1_g1_i22.p1 [3-19]; esculentin-2-OG13 [3-19]; esculentin-2-OG4 [3-19]; esculentin-2-OG2 [3-19]; esculentin-2-OG7 [4-20]; esculentin-2-OG11 [3-19]; esculentin-2-OG1 [3-19]; odorranain-K2 [3-19]; esculentin-2-OG9 [3-19]; TRINITY_DN49_c10_g1_i1.p1 [3-19]		0	1759.12	17	2.66529e+06	Shared	High	0.001893	0.01851	0.99	36.67	L.FTLIKGAAKLIGKTVAK.E	[3-19]
	FALSE	FALSE	Unambiguous	TLIKGAAKLIGK	[FC].TLIKGAAKLIGK.[TIA]		------------	1	8	16	2	esculentin-2-OG12; esculentin-2-OG2; esculentin-2-OG7; esculentin-2-OG11; esculentin-2-OG1; Esculentin-2-OG6; esculentin-2-OG15; TRINITY_DN49_c10_g1_i1.p1	odorranain-K1 [4-15]; TRINITY_DN0_c1_g1_i22.p1 [4-15]; esculentin-2-OG12 [4-15]; esculentin-2-OG13 [4-15]; esculentin-2-OG14 [4-15]; esculentin-2-OG4 [4-15]; esculentin-2-OG2 [4-15]; esculentin-2-OG7 [5-16]; TRINITY_DN2168_c4_g1_i1.p1_ORF1 [4-15]; esculentin-2-OG11 [4-15]; esculentin-2-OG1 [4-15]; odorranain-K2 [4-15]; esculentin-2-OG9 [4-15]; Esculentin-2-OG6 [4-15]; esculentin-2-OG15 [4-15]; TR…		0	1212.8	12	2.55433e+06	Shared	High	0.001893	0.006845	0.8	36.4	F.TLIKGAAKLIGK.T	[4-15]
	FALSE	FALSE	Unambiguous	LFTLIKGAAKLIGKTVAKEAG	[G].LFTLIKGAAKLIGKTVAKEAG.[KRQ]		---------------------	1	5	7	2	esculentin-2-OG2; esculentin-2-OG7; esculentin-2-OG11; esculentin-2-OG1; TRINITY_DN49_c10_g1_i1.p1	TRINITY_DN0_c1_g1_i22.p1 [2-22]; esculentin-2-OG2 [2-22]; esculentin-2-OG7 [3-23]; esculentin-2-OG11 [2-22]; esculentin-2-OG1 [2-22]; odorranain-K2 [2-22]; TRINITY_DN49_c10_g1_i1.p1 [2-22]		0	2129.31	21	955790	Shared	High	0.0006772	0.0007857	3.15	32.55	G.LFTLIKGAAKLIGKTVAKEAG.K	[2-22]
	FALSE	FALSE	Unambiguous	LFTLIKGAAKLIGKTVAKEAGK	[G].LFTLIKGAAKLIGKTVAKEAGK.[T]		----------------------	1	3	4	1	esculentin-2-OG2; esculentin-2-OG7; esculentin-2-OG1	TRINITY_DN0_c1_g1_i22.p1 [2-23]; esculentin-2-OG2 [2-23]; esculentin-2-OG7 [3-24]; esculentin-2-OG1 [2-23]		0	2257.4	22	662903	Shared	High	0.0006772	0.0006211	4.59	31.35	G.LFTLIKGAAKLIGKTVAKEAGK.T	[2-23]
	FALSE	FALSE	Unambiguous	LFTLIKGAAKLIGK	[G].LFTLIKGAAKLIGK.[TIA]		--------------	1	8	13	2	esculentin-2-OG12; esculentin-2-OG2; esculentin-2-OG7; esculentin-2-OG11; esculentin-2-OG1; Esculentin-2-OG6; esculentin-2-OG15; TRINITY_DN49_c10_g1_i1.p1	odorranain-K1 [2-15]; TRINITY_DN0_c1_g1_i22.p1 [2-15]; esculentin-2-OG12 [2-15]; esculentin-2-OG14 [2-15]; esculentin-2-OG2 [2-15]; esculentin-2-OG7 [3-16]; esculentin-2-OG11 [2-15]; esculentin-2-OG1 [2-15]; odorranain-K2 [2-15]; esculentin-2-OG9 [2-15]; Esculentin-2-OG6 [2-15]; esculentin-2-OG15 [2-15]; TRINITY_DN49_c10_g1_i1.p1 [2-15]		0	1472.96	14	587059	Shared	High	0.001893	0.01417	2.21	29.88	G.LFTLIKGAAKLIGK.T	[2-15]
	FALSE	FALSE	Unambiguous	LFTLIKGAAKLIGKTVA	[G].LFTLIKGAAKLIGKTVA.[K]		-----------------	1	5	8	2	esculentin-2-OG2; esculentin-2-OG7; esculentin-2-OG11; esculentin-2-OG1; TRINITY_DN49_c10_g1_i1.p1	TRINITY_DN0_c1_g1_i22.p1 [2-18]; esculentin-2-OG2 [2-18]; esculentin-2-OG7 [3-19]; esculentin-2-OG11 [2-18]; esculentin-2-OG1 [2-18]; odorranain-K2 [2-18]; esculentin-2-OG9 [2-18]; TRINITY_DN49_c10_g1_i1.p1 [2-18]		0	1744.11	17	460352	Shared	High	0.001748	0.004685	2	32.78	G.LFTLIKGAAKLIGKTVA.K	[2-18]
	FALSE	FALSE	Unambiguous	FTLIKGAAKLIGKTVAKEAG	[LPF].FTLIKGAAKLIGKTVAKEAG.[KRQ]		--------------------	1	5	9	2	esculentin-2-OG2; esculentin-2-OG7; esculentin-2-OG11; esculentin-2-OG1; TRINITY_DN49_c10_g1_i1.p1	TRINITY_DN0_c1_g1_i22.p1 [3-22]; esculentin-2-OG13 [3-22]; esculentin-2-OG4 [3-22]; esculentin-2-OG2 [3-22]; esculentin-2-OG7 [4-23]; esculentin-2-OG11 [3-22]; esculentin-2-OG1 [3-22]; odorranain-K2 [3-22]; TRINITY_DN49_c10_g1_i1.p1 [3-22]		0	2016.22	20	113677	Shared	High	0.001444	0.00159	1.36	27.11	L.FTLIKGAAKLIGKTVAKEAG.K	[3-22]
FALSE	FALSE	High	Master Protein	Esculentin-2-OG6	GLFTLIKGAAKLIGKTVVKEAGKTGLELMACKITNQC	0	227.129	100	30	38	132	11	37	3.8	9.42	358.78	30	0	1.35386e+09	High	1	Dehydro [C31(100); C37(100)]
	Contaminant	Checked	PSM Ambiguity	Sequence	Annotated Sequence	Modifications	Modification Pattern	# Isoforms	# Protein Groups	# Proteins	# PSMs	Master Protein Accessions	Positions in Proteins	Modifications in Proteins	# Missed Cleavages	Theo. MH+ [Da]	Sequence Length	Abundance: F1: Sample	Quan Info	Confidence (by Search Engine): Sequest HT	Percolator q-Value (by Search Engine): Sequest HT	Percolator PEP (by Search Engine): Sequest HT	XCorr (by Search Engine): Sequest HT	Top Apex RT [min]	Sequence in Protein	Positions in Proteins
	FALSE	FALSE	Unambiguous	GLFTLIKGAAKLIG	[-G].GLFTLIKGAAKLIG.[KR]		--------------	1	8	14	12	esculentin-2-OG12; esculentin-2-OG2; esculentin-2-OG7; esculentin-2-OG11; esculentin-2-OG1; Esculentin-2-OG6; esculentin-2-OG15; TRINITY_DN49_c10_g1_i1.p1	odorranain-K1 [1-14]; TRINITY_DN0_c1_g1_i22.p1 [1-14]; esculentin-2-OG12 [1-14]; esculentin-2-OG14 [1-14]; esculentin-2-OG5 [1-14]; esculentin-2-OG2 [1-14]; esculentin-2-OG7 [2-15]; esculentin-2-OG11 [1-14]; esculentin-2-OG1 [1-14]; odorranain-K2 [1-14]; esculentin-2-OG9 [1-14]; Esculentin-2-OG6 [1-14]; esculentin-2-OG15 [1-14]; TRINITY_DN49_c10_g1_i1.p1 [1-14]		0	1401.88	14	514156272	Shared	High	0.0006772	0.0003477	2.22	38.4	-.GLFTLIKGAAKLIG.K	[1-14]
	FALSE	FALSE	Unambiguous	GLFTLIKGAAKLIGKTVVKEAGKTGLELMACKITNQC	[-].GLFTLIKGAAKLIGKTVVKEAGKTGLELMACKITNQC.[-]	2xDehydro [C31(100); C37(100)]	------------------------------*-----*	1	1	1	14	Esculentin-2-OG6	Esculentin-2-OG6 [1-37]	Esculentin-2-OG6 2xDehydro [C31(100); C37(100)]	0	3846.14	37	3.27448e+08		High	0.0006772	0.0002273	5.29	43.65	-.GLFTLIKGAAKLIGKTVVKEAGKTGLELMACKITNQC.-	[1-37]
	FALSE	FALSE	Unambiguous	GLFTLIKGAAKLIGK	[-G].GLFTLIKGAAKLIGK.[TIA]		---------------	1	8	13	12	esculentin-2-OG12; esculentin-2-OG2; esculentin-2-OG7; esculentin-2-OG11; esculentin-2-OG1; Esculentin-2-OG6; esculentin-2-OG15; TRINITY_DN49_c10_g1_i1.p1	odorranain-K1 [1-15]; TRINITY_DN0_c1_g1_i22.p1 [1-15]; esculentin-2-OG12 [1-15]; esculentin-2-OG14 [1-15]; esculentin-2-OG2 [1-15]; esculentin-2-OG7 [2-16]; esculentin-2-OG11 [1-15]; esculentin-2-OG1 [1-15]; odorranain-K2 [1-15]; esculentin-2-OG9 [1-15]; Esculentin-2-OG6 [1-15]; esculentin-2-OG15 [1-15]; TRINITY_DN49_c10_g1_i1.p1 [1-15]		0	1529.98	15	319016152	Shared	High	0.0006772	1.784e-05	3.45	36.4	-.GLFTLIKGAAKLIGK.T	[1-15]
	FALSE	FALSE	Unambiguous	GLFTLIKGAAKLIGKTVVKEAGKTGLELMACKITNQC	[-].GLFTLIKGAAKLIGKTVVKEAGKTGLELMACKITNQC.[-]	1xDeamidated [N35(100)];2xDehydro [C31(100); C37(100)]	------------------------------*---*-*	1	1	1	10	Esculentin-2-OG6	Esculentin-2-OG6 [1-37]	Esculentin-2-OG6 2xDehydro [C31(100); C37(100)]	0	3847.13	37	286110401		High	0.0006772	0.0005318	4.58	43.97	-.GLFTLIKGAAKLIGKTVVKEAGKTGLELMACKITNQC.-	[1-37]
	FALSE	FALSE	Unambiguous	GLFTLIKGAAKLIGKTVVKEAG	[-].GLFTLIKGAAKLIGKTVVKEAG.[K]		----------------------	1	1	1	9	Esculentin-2-OG6	Esculentin-2-OG6 [1-22]		0	2214.36	22	2.48758e+08		High	0.0006772	1.792e-05	5.02	40.94	-.GLFTLIKGAAKLIGKTVVKEAG.K	[1-22]
	FALSE	FALSE	Unambiguous	GLFTLIKGAAKLIGKTVVKEAGK	[-].GLFTLIKGAAKLIGKTVVKEAGK.[T]		-----------------------	1	1	1	10	Esculentin-2-OG6	Esculentin-2-OG6 [1-23]		0	2342.45	23	148970134		High	0.0006772	9.817e-07	4.87	40.14	-.GLFTLIKGAAKLIGKTVVKEAGK.T	[1-23]
	FALSE	FALSE	Unambiguous	GLFTLIKGAAKLIGKTVVKEA	[-].GLFTLIKGAAKLIGKTVVKEA.[G]		---------------------	1	1	1	9	Esculentin-2-OG6	Esculentin-2-OG6 [1-21]		0	2157.34	21	8.8966e+07		High	0.0006772	1.189e-05	4.45	40.44	-.GLFTLIKGAAKLIGKTVVKEA.G	[1-21]
	FALSE	FALSE	Unambiguous	GLFTLIKGAAKLIGKTVVKEAGKTGLELMACKITNQC	[-].GLFTLIKGAAKLIGKTVVKEAGKTGLELMACKITNQC.[-]	1xOxidation [M29(100)];2xDehydro [C31(100); C37(100)]	----------------------------*-*-----*	1	1	1	5	Esculentin-2-OG6	Esculentin-2-OG6 [1-37]	Esculentin-2-OG6 2xDehydro [C31(100); C37(100)]	0	3862.14	37	86004971		High	0.001748	0.002703	3.8	44.18	-.GLFTLIKGAAKLIGKTVVKEAGKTGLELMACKITNQC.-	[1-37]
	FALSE	FALSE	Unambiguous	GLFTLIKGAAKLIGKTVVKEAGKTG	[-].GLFTLIKGAAKLIGKTVVKEAGKTG.[L]		-------------------------	1	1	1	6	Esculentin-2-OG6	Esculentin-2-OG6 [1-25]		0	2500.52	25	60642157		High	0.0006772	0.0002026	5.38	38.05	-.GLFTLIKGAAKLIGKTVVKEAGKTG.L	[1-25]
	FALSE	FALSE	Unambiguous	GLFTLIKGAAKLIGKTVVKE	[-].GLFTLIKGAAKLIGKTVVKE.[A]		--------------------	1	1	1	6	Esculentin-2-OG6	Esculentin-2-OG6 [1-20]		0	2086.3	20	4.71514e+07		High	0.0006772	4.54e-06	4.4	39.72	-.GLFTLIKGAAKLIGKTVVKE.A	[1-20]
	FALSE	FALSE	Unambiguous	GLFTLIKG	[-G].GLFTLIKG.[A]		--------	1	9	16	2	esculentin-2-OG12; esculentin-2-OG2; esculentin-2-OG7; esculentin-2-OG11; esculentin-2-OG1; TRINITY_DN96_c5_g1_i1.p1; Esculentin-2-OG6; esculentin-2-OG15; TRINITY_DN49_c10_g1_i1.p1	odorranain-K1 [1-8]; TRINITY_DN0_c1_g1_i22.p1 [1-8]; esculentin-2-OG12 [1-8]; esculentin-2-OG14 [1-8]; esculentin-2-OG5 [1-8]; esculentin-2-OG2 [1-8]; esculentin-2-OG7 [2-9]; esculentin-2-OG11 [1-8]; esculentin-2-OG1 [1-8]; odorranain-K2 [1-8]; esculentin-2-OG9 [1-8]; TRINITY_DN96_c5_g1_i1.p1 [1-8]; Esculentin-2-OG6 [1-8]; esculentin-2-OG15 [1-8]; esculentin-2-OG16 [1-8]; TRINITY_DN49_c10_g1_i1.p…		0	848.524	8	41462000	Shared	High	0.001444	0.001506	1.42	31.45	-.GLFTLIKG.A	[1-8]
	FALSE	FALSE	Unambiguous	GLFTLIKGA	[-G].GLFTLIKGA.[AD]		---------	1	9	16	2	esculentin-2-OG12; esculentin-2-OG2; esculentin-2-OG7; esculentin-2-OG11; esculentin-2-OG1; TRINITY_DN96_c5_g1_i1.p1; Esculentin-2-OG6; esculentin-2-OG15; TRINITY_DN49_c10_g1_i1.p1	odorranain-K1 [1-9]; TRINITY_DN0_c1_g1_i22.p1 [1-9]; esculentin-2-OG12 [1-9]; esculentin-2-OG14 [1-9]; esculentin-2-OG5 [1-9]; esculentin-2-OG2 [1-9]; esculentin-2-OG7 [2-10]; esculentin-2-OG11 [1-9]; esculentin-2-OG1 [1-9]; odorranain-K2 [1-9]; esculentin-2-OG9 [1-9]; TRINITY_DN96_c5_g1_i1.p1 [1-9]; Esculentin-2-OG6 [1-9]; esculentin-2-OG15 [1-9]; esculentin-2-OG16 [1-9]; TRINITY_DN49_c10_g1_i1.…		0	919.561	9	33140666	Shared	High	0.0006772	0.000146	1.7	32.49	-.GLFTLIKGA.A	[1-9]
	FALSE	FALSE	Unambiguous	GLFTLIKGAA	[-G].GLFTLIKGAA.[K]		----------	1	8	15	1	esculentin-2-OG12; esculentin-2-OG2; esculentin-2-OG7; esculentin-2-OG11; esculentin-2-OG1; Esculentin-2-OG6; esculentin-2-OG15; TRINITY_DN49_c10_g1_i1.p1	odorranain-K1 [1-10]; TRINITY_DN0_c1_g1_i22.p1 [1-10]; esculentin-2-OG12 [1-10]; esculentin-2-OG14 [1-10]; esculentin-2-OG5 [1-10]; esculentin-2-OG2 [1-10]; esculentin-2-OG7 [2-11]; esculentin-2-OG11 [1-10]; esculentin-2-OG1 [1-10]; odorranain-K2 [1-10]; esculentin-2-OG9 [1-10]; Esculentin-2-OG6 [1-10]; esculentin-2-OG15 [1-10]; esculentin-2-OG16 [1-10]; TRINITY_DN49_c10_g1_i1.p1 [1-10]		0	990.598	10	31246134	Shared	High	0.001748	0.001837	1.54	32.48	-.GLFTLIKGAA.K	[1-10]
	FALSE	FALSE	Unambiguous	FTLIKGAAKLIGK	[LPF].FTLIKGAAKLIGK.[TIA]		-------------	1	8	15	2	esculentin-2-OG12; esculentin-2-OG2; esculentin-2-OG7; esculentin-2-OG11; esculentin-2-OG1; Esculentin-2-OG6; esculentin-2-OG15; TRINITY_DN49_c10_g1_i1.p1	odorranain-K1 [3-15]; TRINITY_DN0_c1_g1_i22.p1 [3-15]; esculentin-2-OG12 [3-15]; esculentin-2-OG13 [3-15]; esculentin-2-OG14 [3-15]; esculentin-2-OG4 [3-15]; esculentin-2-OG2 [3-15]; esculentin-2-OG7 [4-16]; esculentin-2-OG11 [3-15]; esculentin-2-OG1 [3-15]; odorranain-K2 [3-15]; esculentin-2-OG9 [3-15]; Esculentin-2-OG6 [3-15]; esculentin-2-OG15 [3-15]; TRINITY_DN49_c10_g1_i1.p1 [3-15]		0	1359.87	13	29192882	Shared	High	0.002824	0.026	0.88	36.4	L.FTLIKGAAKLIGK.T	[3-15]
	FALSE	FALSE	Unambiguous	GLFTLIKGAAKL	[-G].GLFTLIKGAAKL.[IL]		------------	1	8	14	2	esculentin-2-OG12; esculentin-2-OG2; esculentin-2-OG7; esculentin-2-OG11; esculentin-2-OG1; Esculentin-2-OG6; esculentin-2-OG15; TRINITY_DN49_c10_g1_i1.p1	odorranain-K1 [1-12]; TRINITY_DN0_c1_g1_i22.p1 [1-12]; esculentin-2-OG12 [1-12]; esculentin-2-OG14 [1-12]; esculentin-2-OG5 [1-12]; esculentin-2-OG2 [1-12]; esculentin-2-OG7 [2-13]; esculentin-2-OG11 [1-12]; esculentin-2-OG1 [1-12]; odorranain-K2 [1-12]; esculentin-2-OG9 [1-12]; Esculentin-2-OG6 [1-12]; esculentin-2-OG15 [1-12]; TRINITY_DN49_c10_g1_i1.p1 [1-12]		0	1231.78	12	22692440	Shared	High	0.0006772	1.747e-05	3.01	33.78	-.GLFTLIKGAAKL.I	[1-12]
	FALSE	FALSE	Unambiguous	GLFTLIKGAAKLIGKT	[-G].GLFTLIKGAAKLIGKT.[VA]		----------------	1	6	11	4	esculentin-2-OG2; esculentin-2-OG7; esculentin-2-OG11; esculentin-2-OG1; Esculentin-2-OG6; TRINITY_DN49_c10_g1_i1.p1	odorranain-K1 [1-16]; TRINITY_DN0_c1_g1_i22.p1 [1-16]; esculentin-2-OG14 [1-16]; esculentin-2-OG2 [1-16]; esculentin-2-OG7 [2-17]; esculentin-2-OG11 [1-16]; esculentin-2-OG1 [1-16]; odorranain-K2 [1-16]; esculentin-2-OG9 [1-16]; Esculentin-2-OG6 [1-16]; TRINITY_DN49_c10_g1_i1.p1 [1-16]		0	1631.03	16	19017524	Shared	High	0.0006772	0.0002488	3.29	36.52	-.GLFTLIKGAAKLIGKT.V	[1-16]
	FALSE	FALSE	Unambiguous	TGLEIMACKITNQC	[KR].TGLEIMACKITNQC.[-]	1xDeamidated [N12(100)];2xDehydro [C8(100); C14(100)]	-------*---*-*	1	5	13	2	esculentin-2-OG12; esculentin-2-OG7; esculentin-2-OG11; Esculentin-2-OG6; esculentin-2-OG15	TRINITY_DN0_c1_g1_i22.p1 [24-37]; esculentin-2-OG12 [24-37]; esculentin-2-OG13 [24-37]; esculentin-2-OG14 [24-37]; esculentin-2-OG4 [24-37]; esculentin-2-OG5 [24-37]; esculentin-2-OG7 [25-38]; esculentin-2-OG11 [24-37]; esculentin-2-OG9 [24-37]; esculentin-2-OG3 [24-37]; Esculentin-2-OG6 [24-37]; esculentin-2-OG15 [24-37]; esculentin-2-OG16 [24-37]	TRINITY_DN0_c1_g1_i22.p1 2xDehydro [C31(100); C37(100)]; esculentin-2-OG12 2xDehydro [C31(100); C37(100)]; esculentin-2-OG13 2xDehydro [C31(100); C37(100)]; esculentin-2-OG14 2xDehydro [C31(100); C37(100)]; esculentin-2-OG4 2xDehydro [C31(100); C37(100)]; esculentin-2-OG5 2xDehydro [C31(100); C37(100)]; esculentin-2-OG7 2xDehydro [C32(100); C38(100)]; esculentin-2-OG11 2xDehydro [C31(100); C37(10…	0	1523.69	14	17042976	Shared	High	0.001893	0.01619	1.23	36.64	K.TGLELMACKITNQC.-	[24-37]
	FALSE	FALSE	Unambiguous	TGLEIMACKITNQC	[KR].TGLEIMACKITNQC.[-]	2xDehydro [C8(100); C14(100)]	-------*-----*	1	5	13	6	esculentin-2-OG12; esculentin-2-OG7; esculentin-2-OG11; Esculentin-2-OG6; esculentin-2-OG15	TRINITY_DN0_c1_g1_i22.p1 [24-37]; esculentin-2-OG12 [24-37]; esculentin-2-OG13 [24-37]; esculentin-2-OG14 [24-37]; esculentin-2-OG4 [24-37]; esculentin-2-OG5 [24-37]; esculentin-2-OG7 [25-38]; esculentin-2-OG11 [24-37]; esculentin-2-OG9 [24-37]; esculentin-2-OG3 [24-37]; Esculentin-2-OG6 [24-37]; esculentin-2-OG15 [24-37]; esculentin-2-OG16 [24-37]	TRINITY_DN0_c1_g1_i22.p1 2xDehydro [C31(100); C37(100)]; esculentin-2-OG12 2xDehydro [C31(100); C37(100)]; esculentin-2-OG13 2xDehydro [C31(100); C37(100)]; esculentin-2-OG14 2xDehydro [C31(100); C37(100)]; esculentin-2-OG4 2xDehydro [C31(100); C37(100)]; esculentin-2-OG5 2xDehydro [C31(100); C37(100)]; esculentin-2-OG7 2xDehydro [C32(100); C38(100)]; esculentin-2-OG11 2xDehydro [C31(100); C37(10…	0	1522.71	14	1.68573e+07	Shared	High	0.001893	0.01254	1.95	36.07	K.TGLELMACKITNQC.-	[24-37]
	FALSE	FALSE	Unambiguous	GLFTLIKGAAKLIGKTVVK	[-].GLFTLIKGAAKLIGKTVVK.[E]		-------------------	1	1	1	2	Esculentin-2-OG6	Esculentin-2-OG6 [1-19]		0	1957.26	19	16248248		High	0.0006772	1.519e-06	5.93	37.82	-.GLFTLIKGAAKLIGKTVVK.E	[1-19]
	FALSE	FALSE	Unambiguous	GLFTLIKGAAKLIGKTVV	[-].GLFTLIKGAAKLIGKTVV.[K]		------------------	1	1	1	2	Esculentin-2-OG6	Esculentin-2-OG6 [1-18]		0	1829.16	18	15232045		High	0.0006772	0.001113	4.31	40.1	-.GLFTLIKGAAKLIGKTVV.K	[1-18]
	FALSE	FALSE	Unambiguous	GLFTLIK	[-G].GLFTLIK.[GCD]		-------	1	9	18	2	esculentin-2-OG12; esculentin-2-OG2; esculentin-2-OG7; esculentin-2-OG11; esculentin-2-OG1; TRINITY_DN96_c5_g1_i1.p1; Esculentin-2-OG6; esculentin-2-OG15; TRINITY_DN49_c10_g1_i1.p1	odorranain-K1 [1-7]; TRINITY_DN0_c1_g1_i22.p1 [1-7]; esculentin-2-OG12 [1-7]; esculentin-2-OG14 [1-7]; esculentin-2-OG5 [1-7]; esculentin-2-OG2 [1-7]; esculentin-2-OG7 [2-8]; esculentin-2-OG11 [1-7]; odorranain-J1 [1-7]; esculentin-2-OG1 [1-7]; odorranain-K2 [1-7]; esculentin-2-OG9 [1-7]; TRINITY_DN96_c5_g1_i1.p1 [1-7]; esculentin-2-OG3 [1-7]; Esculentin-2-OG6 [1-7]; esculentin-2-OG15 [1-7]; escu…		0	791.503	7	10401324	Shared	High	0.001893	0.005724	1.19	31.27	-.GLFTLIK.G	[1-7]
	FALSE	FALSE	Unambiguous	KTGLEIMACKITNQC	[G].KTGLEIMACKITNQC.[-]	2xDehydro [C9(100); C15(100)]	--------*-----*	1	4	12	4	esculentin-2-OG12; esculentin-2-OG7; Esculentin-2-OG6; esculentin-2-OG15	TRINITY_DN0_c1_g1_i22.p1 [23-37]; esculentin-2-OG12 [23-37]; esculentin-2-OG13 [23-37]; esculentin-2-OG14 [23-37]; esculentin-2-OG4 [23-37]; esculentin-2-OG5 [23-37]; esculentin-2-OG7 [24-38]; esculentin-2-OG9 [23-37]; esculentin-2-OG3 [23-37]; Esculentin-2-OG6 [23-37]; esculentin-2-OG15 [23-37]; esculentin-2-OG16 [23-37]	TRINITY_DN0_c1_g1_i22.p1 2xDehydro [C31(100); C37(100)]; esculentin-2-OG12 2xDehydro [C31(100); C37(100)]; esculentin-2-OG13 2xDehydro [C31(100); C37(100)]; esculentin-2-OG14 2xDehydro [C31(100); C37(100)]; esculentin-2-OG4 2xDehydro [C31(100); C37(100)]; esculentin-2-OG5 2xDehydro [C31(100); C37(100)]; esculentin-2-OG7 2xDehydro [C32(100); C38(100)]; esculentin-2-OG9 2xDehydro [C31(100); C37(100…	0	1650.8	15	1.01712e+07	Shared	High	0.0006772	0.0007189	2.62	35.39	G.KTGLELMACKITNQC.-	[23-37]
	FALSE	FALSE	Unambiguous	GLFTLIKGAAKLIGKTVVKEAGKTGLELMACKITNQC	[-].GLFTLIKGAAKLIGKTVVKEAGKTGLELMACKITNQC.[-]	1xDehydro [C]	positions not distinguishable	1	1	1	2	Esculentin-2-OG6	Esculentin-2-OG6 [1-37]		0	3847.15	37	9092768		High	0.0006772	2.154e-05	3.79	45.7	-.GLFTLIKGAAKLIGKTVVKEAGKTGLELMACKITNQC.-	[1-37]
	FALSE	FALSE	Unambiguous	KTGLEIMACKITNQC	[G].KTGLEIMACKITNQC.[-]	1xDeamidated [N13(100)];2xDehydro [C9(100); C15(100)]	--------*---*-*	1	4	12	6	esculentin-2-OG12; esculentin-2-OG7; Esculentin-2-OG6; esculentin-2-OG15	TRINITY_DN0_c1_g1_i22.p1 [23-37]; esculentin-2-OG12 [23-37]; esculentin-2-OG13 [23-37]; esculentin-2-OG14 [23-37]; esculentin-2-OG4 [23-37]; esculentin-2-OG5 [23-37]; esculentin-2-OG7 [24-38]; esculentin-2-OG9 [23-37]; esculentin-2-OG3 [23-37]; Esculentin-2-OG6 [23-37]; esculentin-2-OG15 [23-37]; esculentin-2-OG16 [23-37]	TRINITY_DN0_c1_g1_i22.p1 2xDehydro [C31(100); C37(100)]; esculentin-2-OG12 2xDehydro [C31(100); C37(100)]; esculentin-2-OG13 2xDehydro [C31(100); C37(100)]; esculentin-2-OG14 2xDehydro [C31(100); C37(100)]; esculentin-2-OG4 2xDehydro [C31(100); C37(100)]; esculentin-2-OG5 2xDehydro [C31(100); C37(100)]; esculentin-2-OG7 2xDehydro [C32(100); C38(100)]; esculentin-2-OG9 2xDehydro [C31(100); C37(100…	0	1651.79	15	8.7679e+06	Shared	High	0.001893	0.004865	1.85	36.09	G.KTGLELMACKITNQC.-	[23-37]
	FALSE	FALSE	Unambiguous	LEIMACKITNQC	[G].LEIMACKITNQC.[-]	1xDeamidated [N10(100)];2xDehydro [C6(100); C12(100)]	-----*---*-*	1	5	13	2	esculentin-2-OG12; esculentin-2-OG7; esculentin-2-OG11; Esculentin-2-OG6; esculentin-2-OG15	TRINITY_DN0_c1_g1_i22.p1 [26-37]; esculentin-2-OG12 [26-37]; esculentin-2-OG13 [26-37]; esculentin-2-OG14 [26-37]; esculentin-2-OG4 [26-37]; esculentin-2-OG5 [26-37]; esculentin-2-OG7 [27-38]; esculentin-2-OG11 [26-37]; esculentin-2-OG9 [26-37]; esculentin-2-OG3 [26-37]; Esculentin-2-OG6 [26-37]; esculentin-2-OG15 [26-37]; esculentin-2-OG16 [26-37]	TRINITY_DN0_c1_g1_i22.p1 2xDehydro [C31(100); C37(100)]; esculentin-2-OG12 2xDehydro [C31(100); C37(100)]; esculentin-2-OG13 2xDehydro [C31(100); C37(100)]; esculentin-2-OG14 2xDehydro [C31(100); C37(100)]; esculentin-2-OG4 2xDehydro [C31(100); C37(100)]; esculentin-2-OG5 2xDehydro [C31(100); C37(100)]; esculentin-2-OG7 2xDehydro [C32(100); C38(100)]; esculentin-2-OG11 2xDehydro [C31(100); C37(10…	0	1365.62	12	8758433	Shared	High	0.001893	0.0238	1.59	32.51	G.LELMACKITNQC.-	[26-37]
	FALSE	FALSE	Unambiguous	AAKLIGKTVVKEAGKTGLELMACKITNQC	[G].AAKLIGKTVVKEAGKTGLELMACKITNQC.[-]	2xDehydro [C23(100); C29(100)]	----------------------*-----*	1	1	1	3	Esculentin-2-OG6	Esculentin-2-OG6 [9-37]	Esculentin-2-OG6 2xDehydro [C31(100); C37(100)]	0	3016.64	29	7.01947e+06		High	0.001748	0.002874	3.05	33.01	G.AAKLIGKTVVKEAGKTGLELMACKITNQC.-	[9-37]
	FALSE	FALSE	Unambiguous	GLFTLIKGAAK	[-G].GLFTLIKGAAK.[LS]		-----------	1	8	15	4	esculentin-2-OG12; esculentin-2-OG2; esculentin-2-OG7; esculentin-2-OG11; esculentin-2-OG1; Esculentin-2-OG6; esculentin-2-OG15; TRINITY_DN49_c10_g1_i1.p1	odorranain-K1 [1-11]; TRINITY_DN0_c1_g1_i22.p1 [1-11]; esculentin-2-OG12 [1-11]; esculentin-2-OG14 [1-11]; esculentin-2-OG5 [1-11]; esculentin-2-OG2 [1-11]; esculentin-2-OG7 [2-12]; esculentin-2-OG11 [1-11]; esculentin-2-OG1 [1-11]; odorranain-K2 [1-11]; esculentin-2-OG9 [1-11]; Esculentin-2-OG6 [1-11]; esculentin-2-OG15 [1-11]; esculentin-2-OG16 [1-11]; TRINITY_DN49_c10_g1_i1.p1 [1-11]		0	1118.69	11	6.64425e+06	Shared	High	0.0006772	0.0003295	2.22	27.42	-.GLFTLIKGAAK.L	[1-11]
	FALSE	FALSE	Unambiguous	GLFTLIKGAAKLIGKTVVKEAGKT	[-].GLFTLIKGAAKLIGKTVVKEAGKT.[G]		------------------------	1	1	1	1	Esculentin-2-OG6	Esculentin-2-OG6 [1-24]		0	2443.5	24	5387393		High	0.001748	0.001918	3.4	40.27	-.GLFTLIKGAAKLIGKTVVKEAGKT.G	[1-24]
	FALSE	FALSE	Unambiguous	GKTGLEIMACKITNQC	[A].GKTGLEIMACKITNQC.[-]	2xDehydro [C10(100); C16(100)]	---------*-----*	1	4	12	4	esculentin-2-OG12; esculentin-2-OG7; Esculentin-2-OG6; esculentin-2-OG15	TRINITY_DN0_c1_g1_i22.p1 [22-37]; esculentin-2-OG12 [22-37]; esculentin-2-OG13 [22-37]; esculentin-2-OG14 [22-37]; esculentin-2-OG4 [22-37]; esculentin-2-OG5 [22-37]; esculentin-2-OG7 [23-38]; esculentin-2-OG9 [22-37]; esculentin-2-OG3 [22-37]; Esculentin-2-OG6 [22-37]; esculentin-2-OG15 [22-37]; esculentin-2-OG16 [22-37]	TRINITY_DN0_c1_g1_i22.p1 2xDehydro [C31(100); C37(100)]; esculentin-2-OG12 2xDehydro [C31(100); C37(100)]; esculentin-2-OG13 2xDehydro [C31(100); C37(100)]; esculentin-2-OG14 2xDehydro [C31(100); C37(100)]; esculentin-2-OG4 2xDehydro [C31(100); C37(100)]; esculentin-2-OG5 2xDehydro [C31(100); C37(100)]; esculentin-2-OG7 2xDehydro [C32(100); C38(100)]; esculentin-2-OG9 2xDehydro [C31(100); C37(100…	0	1707.82	16	5.03963e+06	Shared	High	0.0006772	0.0003561	3.29	35.91	A.GKTGLELMACKITNQC.-	[22-37]
	FALSE	FALSE	Unambiguous	GLFTLIKGAAKLIGKTV	[-G].GLFTLIKGAAKLIGKTV.[PAV]		-----------------	1	6	10	4	esculentin-2-OG2; esculentin-2-OG7; esculentin-2-OG11; esculentin-2-OG1; Esculentin-2-OG6; TRINITY_DN49_c10_g1_i1.p1	odorranain-K1 [1-17]; TRINITY_DN0_c1_g1_i22.p1 [1-17]; esculentin-2-OG2 [1-17]; esculentin-2-OG7 [2-18]; esculentin-2-OG11 [1-17]; esculentin-2-OG1 [1-17]; odorranain-K2 [1-17]; esculentin-2-OG9 [1-17]; Esculentin-2-OG6 [1-17]; TRINITY_DN49_c10_g1_i1.p1 [1-17]		0	1730.09	17	4.50842e+06	Shared	High	0.0006772	0.000668	3.31	38.9	-.GLFTLIKGAAKLIGKTV.V	[1-17]
	FALSE	FALSE	Unambiguous	LEIMACKITNQC	[G].LEIMACKITNQC.[-]	2xDehydro [C6(100); C12(100)]	-----*-----*	1	5	13	2	esculentin-2-OG12; esculentin-2-OG7; esculentin-2-OG11; Esculentin-2-OG6; esculentin-2-OG15	TRINITY_DN0_c1_g1_i22.p1 [26-37]; esculentin-2-OG12 [26-37]; esculentin-2-OG13 [26-37]; esculentin-2-OG14 [26-37]; esculentin-2-OG4 [26-37]; esculentin-2-OG5 [26-37]; esculentin-2-OG7 [27-38]; esculentin-2-OG11 [26-37]; esculentin-2-OG9 [26-37]; esculentin-2-OG3 [26-37]; Esculentin-2-OG6 [26-37]; esculentin-2-OG15 [26-37]; esculentin-2-OG16 [26-37]	TRINITY_DN0_c1_g1_i22.p1 2xDehydro [C31(100); C37(100)]; esculentin-2-OG12 2xDehydro [C31(100); C37(100)]; esculentin-2-OG13 2xDehydro [C31(100); C37(100)]; esculentin-2-OG14 2xDehydro [C31(100); C37(100)]; esculentin-2-OG4 2xDehydro [C31(100); C37(100)]; esculentin-2-OG5 2xDehydro [C31(100); C37(100)]; esculentin-2-OG7 2xDehydro [C32(100); C38(100)]; esculentin-2-OG11 2xDehydro [C31(100); C37(10…	0	1364.64	12	4269750	Shared	High	0.001893	0.01672	1.54	31.79	G.LELMACKITNQC.-	[26-37]
	FALSE	FALSE	Unambiguous	GLFTLIKGAAKLIGKTVVKEAGKTGLE	[-].GLFTLIKGAAKLIGKTVVKEAGKTGLE.[L]		---------------------------	1	1	1	1	Esculentin-2-OG6	Esculentin-2-OG6 [1-27]		0	2742.65	27	4019717		High	0.001893	0.006885	3.91	39.72	-.GLFTLIKGAAKLIGKTVVKEAGKTGLE.L	[1-27]
	FALSE	FALSE	Unambiguous	LFTLIKGAAKLIG	[G].LFTLIKGAAKLIG.[KR]		-------------	1	8	14	4	esculentin-2-OG12; esculentin-2-OG2; esculentin-2-OG7; esculentin-2-OG11; esculentin-2-OG1; Esculentin-2-OG6; esculentin-2-OG15; TRINITY_DN49_c10_g1_i1.p1	odorranain-K1 [2-14]; TRINITY_DN0_c1_g1_i22.p1 [2-14]; esculentin-2-OG12 [2-14]; esculentin-2-OG14 [2-14]; esculentin-2-OG5 [2-14]; esculentin-2-OG2 [2-14]; esculentin-2-OG7 [3-15]; esculentin-2-OG11 [2-14]; esculentin-2-OG1 [2-14]; odorranain-K2 [2-14]; esculentin-2-OG9 [2-14]; Esculentin-2-OG6 [2-14]; esculentin-2-OG15 [2-14]; TRINITY_DN49_c10_g1_i1.p1 [2-14]		0	1344.86	13	3.7829e+06	Shared	High	0.0006772	0.0003261	3.04	32.59	G.LFTLIKGAAKLIG.K	[2-14]
	FALSE	FALSE	Unambiguous	GLFTLIKGAAKLI	[-G].GLFTLIKGAAKLI.[G]		-------------	1	8	14	2	esculentin-2-OG12; esculentin-2-OG2; esculentin-2-OG7; esculentin-2-OG11; esculentin-2-OG1; Esculentin-2-OG6; esculentin-2-OG15; TRINITY_DN49_c10_g1_i1.p1	odorranain-K1 [1-13]; TRINITY_DN0_c1_g1_i22.p1 [1-13]; esculentin-2-OG12 [1-13]; esculentin-2-OG14 [1-13]; esculentin-2-OG5 [1-13]; esculentin-2-OG2 [1-13]; esculentin-2-OG7 [2-14]; esculentin-2-OG11 [1-13]; esculentin-2-OG1 [1-13]; odorranain-K2 [1-13]; esculentin-2-OG9 [1-13]; Esculentin-2-OG6 [1-13]; esculentin-2-OG15 [1-13]; TRINITY_DN49_c10_g1_i1.p1 [1-13]		0	1344.86	13	3.22825e+06	Shared	High	0.001748	0.00201	1.92	38.8	-.GLFTLIKGAAKLI.G	[1-13]
	FALSE	FALSE	Unambiguous	AAKLIGKTVVKEAGKTGLELMACKITNQC	[G].AAKLIGKTVVKEAGKTGLELMACKITNQC.[-]	1xDeamidated [N27(100)];2xDehydro [C23(100); C29(100)]	----------------------*---*-*	1	1	1	3	Esculentin-2-OG6	Esculentin-2-OG6 [9-37]	Esculentin-2-OG6 2xDehydro [C31(100); C37(100)]	0	3017.62	29	2.80901e+06		High	0.001893	0.005813	0.97	33.45	G.AAKLIGKTVVKEAGKTGLELMACKITNQC.-	[9-37]
	FALSE	FALSE	Unambiguous	TLIKGAAKLIGK	[FC].TLIKGAAKLIGK.[TIA]		------------	1	8	16	2	esculentin-2-OG12; esculentin-2-OG2; esculentin-2-OG7; esculentin-2-OG11; esculentin-2-OG1; Esculentin-2-OG6; esculentin-2-OG15; TRINITY_DN49_c10_g1_i1.p1	odorranain-K1 [4-15]; TRINITY_DN0_c1_g1_i22.p1 [4-15]; esculentin-2-OG12 [4-15]; esculentin-2-OG13 [4-15]; esculentin-2-OG14 [4-15]; esculentin-2-OG4 [4-15]; esculentin-2-OG2 [4-15]; esculentin-2-OG7 [5-16]; TRINITY_DN2168_c4_g1_i1.p1_ORF1 [4-15]; esculentin-2-OG11 [4-15]; esculentin-2-OG1 [4-15]; odorranain-K2 [4-15]; esculentin-2-OG9 [4-15]; Esculentin-2-OG6 [4-15]; esculentin-2-OG15 [4-15]; TR…		0	1212.8	12	2.55433e+06	Shared	High	0.001893	0.006845	0.8	36.4	F.TLIKGAAKLIGK.T	[4-15]
	FALSE	FALSE	Unambiguous	GKTGLEIMACKITNQC	[A].GKTGLEIMACKITNQC.[-]	1xDeamidated [N14(100)];2xDehydro [C10(100); C16(100)]	---------*---*-*	1	4	12	2	esculentin-2-OG12; esculentin-2-OG7; Esculentin-2-OG6; esculentin-2-OG15	TRINITY_DN0_c1_g1_i22.p1 [22-37]; esculentin-2-OG12 [22-37]; esculentin-2-OG13 [22-37]; esculentin-2-OG14 [22-37]; esculentin-2-OG4 [22-37]; esculentin-2-OG5 [22-37]; esculentin-2-OG7 [23-38]; esculentin-2-OG9 [22-37]; esculentin-2-OG3 [22-37]; Esculentin-2-OG6 [22-37]; esculentin-2-OG15 [22-37]; esculentin-2-OG16 [22-37]	TRINITY_DN0_c1_g1_i22.p1 2xDehydro [C31(100); C37(100)]; esculentin-2-OG12 2xDehydro [C31(100); C37(100)]; esculentin-2-OG13 2xDehydro [C31(100); C37(100)]; esculentin-2-OG14 2xDehydro [C31(100); C37(100)]; esculentin-2-OG4 2xDehydro [C31(100); C37(100)]; esculentin-2-OG5 2xDehydro [C31(100); C37(100)]; esculentin-2-OG7 2xDehydro [C32(100); C38(100)]; esculentin-2-OG9 2xDehydro [C31(100); C37(100…	0	1708.81	16	2.5027e+06	Shared	High	0.001748	0.003079	1.97	36.36	A.GKTGLELMACKITNQC.-	[22-37]
	FALSE	FALSE	Unambiguous	LFTLIKGAAKLIGK	[G].LFTLIKGAAKLIGK.[TIA]		--------------	1	8	13	2	esculentin-2-OG12; esculentin-2-OG2; esculentin-2-OG7; esculentin-2-OG11; esculentin-2-OG1; Esculentin-2-OG6; esculentin-2-OG15; TRINITY_DN49_c10_g1_i1.p1	odorranain-K1 [2-15]; TRINITY_DN0_c1_g1_i22.p1 [2-15]; esculentin-2-OG12 [2-15]; esculentin-2-OG14 [2-15]; esculentin-2-OG2 [2-15]; esculentin-2-OG7 [3-16]; esculentin-2-OG11 [2-15]; esculentin-2-OG1 [2-15]; odorranain-K2 [2-15]; esculentin-2-OG9 [2-15]; Esculentin-2-OG6 [2-15]; esculentin-2-OG15 [2-15]; TRINITY_DN49_c10_g1_i1.p1 [2-15]		0	1472.96	14	587059	Shared	High	0.001893	0.01417	2.21	29.88	G.LFTLIKGAAKLIGK.T	[2-15]
FALSE	FALSE	High	Master Protein	esculentin-2-OG1	GLFTLIKGAAKLIGKTVAKEAGKTGPELMACKITNQC	0	220.406	100	31	32	93	1	37	3.8	9.42	287.11	31	0	74883526	High	1
	Contaminant	Checked	PSM Ambiguity	Sequence	Annotated Sequence	Modifications	Modification Pattern	# Isoforms	# Protein Groups	# Proteins	# PSMs	Master Protein Accessions	Positions in Proteins	Modifications in Proteins	# Missed Cleavages	Theo. MH+ [Da]	Sequence Length	Abundance: F1: Sample	Quan Info	Confidence (by Search Engine): Sequest HT	Percolator q-Value (by Search Engine): Sequest HT	Percolator PEP (by Search Engine): Sequest HT	XCorr (by Search Engine): Sequest HT	Top Apex RT [min]	Sequence in Protein	Positions in Proteins
	FALSE	FALSE	Unambiguous	GLFTLIKGAAKLIG	[-G].GLFTLIKGAAKLIG.[KR]		--------------	1	8	14	12	esculentin-2-OG12; esculentin-2-OG2; esculentin-2-OG7; esculentin-2-OG11; esculentin-2-OG1; Esculentin-2-OG6; esculentin-2-OG15; TRINITY_DN49_c10_g1_i1.p1	odorranain-K1 [1-14]; TRINITY_DN0_c1_g1_i22.p1 [1-14]; esculentin-2-OG12 [1-14]; esculentin-2-OG14 [1-14]; esculentin-2-OG5 [1-14]; esculentin-2-OG2 [1-14]; esculentin-2-OG7 [2-15]; esculentin-2-OG11 [1-14]; esculentin-2-OG1 [1-14]; odorranain-K2 [1-14]; esculentin-2-OG9 [1-14]; Esculentin-2-OG6 [1-14]; esculentin-2-OG15 [1-14]; TRINITY_DN49_c10_g1_i1.p1 [1-14]		0	1401.88	14	514156272	Shared	High	0.0006772	0.0003477	2.22	38.4	-.GLFTLIKGAAKLIG.K	[1-14]
	FALSE	FALSE	Unambiguous	GLFTLIKGAAKLIGKTVAKEAGK	[-G].GLFTLIKGAAKLIGKTVAKEAGK.[T]		-----------------------	1	3	4	7	esculentin-2-OG2; esculentin-2-OG7; esculentin-2-OG1	TRINITY_DN0_c1_g1_i22.p1 [1-23]; esculentin-2-OG2 [1-23]; esculentin-2-OG7 [2-24]; esculentin-2-OG1 [1-23]		0	2314.42	23	4.96738e+08	Shared	High	0.0006772	3.352e-08	5.8	37.32	-.GLFTLIKGAAKLIGKTVAKEAGK.T	[1-23]
	FALSE	FALSE	Unambiguous	GLFTLIKGAAKLIGKTVAKEAG	[-G].GLFTLIKGAAKLIGKTVAKEAG.[KRQ]		----------------------	1	5	7	20	esculentin-2-OG2; esculentin-2-OG7; esculentin-2-OG11; esculentin-2-OG1; TRINITY_DN49_c10_g1_i1.p1	TRINITY_DN0_c1_g1_i22.p1 [1-22]; esculentin-2-OG2 [1-22]; esculentin-2-OG7 [2-23]; esculentin-2-OG11 [1-22]; esculentin-2-OG1 [1-22]; odorranain-K2 [1-22]; TRINITY_DN49_c10_g1_i1.p1 [1-22]		0	2186.33	22	454771546	Shared	High	0.0006772	1.215e-06	5.03	38.48	-.GLFTLIKGAAKLIGKTVAKEAG.K	[1-22]
	FALSE	FALSE	Unambiguous	GLFTLIKGAAKLIGKTVAKEA	[-G].GLFTLIKGAAKLIGKTVAKEA.[G]		---------------------	1	5	7	12	esculentin-2-OG2; esculentin-2-OG7; esculentin-2-OG11; esculentin-2-OG1; TRINITY_DN49_c10_g1_i1.p1	TRINITY_DN0_c1_g1_i22.p1 [1-21]; esculentin-2-OG2 [1-21]; esculentin-2-OG7 [2-22]; esculentin-2-OG11 [1-21]; esculentin-2-OG1 [1-21]; odorranain-K2 [1-21]; TRINITY_DN49_c10_g1_i1.p1 [1-21]		0	2129.31	21	331223246	Shared	High	0.0006772	1.411e-07	5.74	38.14	-.GLFTLIKGAAKLIGKTVAKEA.G	[1-21]
	FALSE	FALSE	Unambiguous	GLFTLIKGAAKLIGK	[-G].GLFTLIKGAAKLIGK.[TIA]		---------------	1	8	13	12	esculentin-2-OG12; esculentin-2-OG2; esculentin-2-OG7; esculentin-2-OG11; esculentin-2-OG1; Esculentin-2-OG6; esculentin-2-OG15; TRINITY_DN49_c10_g1_i1.p1	odorranain-K1 [1-15]; TRINITY_DN0_c1_g1_i22.p1 [1-15]; esculentin-2-OG12 [1-15]; esculentin-2-OG14 [1-15]; esculentin-2-OG2 [1-15]; esculentin-2-OG7 [2-16]; esculentin-2-OG11 [1-15]; esculentin-2-OG1 [1-15]; odorranain-K2 [1-15]; esculentin-2-OG9 [1-15]; Esculentin-2-OG6 [1-15]; esculentin-2-OG15 [1-15]; TRINITY_DN49_c10_g1_i1.p1 [1-15]		0	1529.98	15	319016152	Shared	High	0.0006772	1.784e-05	3.45	36.4	-.GLFTLIKGAAKLIGK.T	[1-15]
	FALSE	FALSE	Unambiguous	GLFTLIKGAAKLIGKTVAKEAGKTG	[-G].GLFTLIKGAAKLIGKTVAKEAGKTG.[LP]		-------------------------	1	3	4	4	esculentin-2-OG2; esculentin-2-OG7; esculentin-2-OG1	TRINITY_DN0_c1_g1_i22.p1 [1-25]; esculentin-2-OG2 [1-25]; esculentin-2-OG7 [2-26]; esculentin-2-OG1 [1-25]		0	2472.49	25	180776872	Shared	High	0.0006772	6.273e-05	5.76	37.46	-.GLFTLIKGAAKLIGKTVAKEAGKTG.P	[1-25]
	FALSE	FALSE	Unambiguous	GLFTLIKGAAKLIGKTVAKE	[-G].GLFTLIKGAAKLIGKTVAKE.[A]		--------------------	1	5	7	12	esculentin-2-OG2; esculentin-2-OG7; esculentin-2-OG11; esculentin-2-OG1; TRINITY_DN49_c10_g1_i1.p1	TRINITY_DN0_c1_g1_i22.p1 [1-20]; esculentin-2-OG2 [1-20]; esculentin-2-OG7 [2-21]; esculentin-2-OG11 [1-20]; esculentin-2-OG1 [1-20]; odorranain-K2 [1-20]; TRINITY_DN49_c10_g1_i1.p1 [1-20]		0	2058.27	20	1.27468e+08	Shared	High	0.0006772	5.314e-07	6.34	37.41	-.GLFTLIKGAAKLIGKTVAKE.A	[1-20]
	FALSE	FALSE	Unambiguous	GLFTLIKGAAKLIGKTVAKEAGKT	[-G].GLFTLIKGAAKLIGKTVAKEAGKT.[G]		------------------------	1	3	4	4	esculentin-2-OG2; esculentin-2-OG7; esculentin-2-OG1	TRINITY_DN0_c1_g1_i22.p1 [1-24]; esculentin-2-OG2 [1-24]; esculentin-2-OG7 [2-25]; esculentin-2-OG1 [1-24]		0	2415.47	24	63210823	Shared	High	0.0006772	2.575e-05	5.91	37.46	-.GLFTLIKGAAKLIGKTVAKEAGKT.G	[1-24]
	FALSE	FALSE	Unambiguous	GLFTLIKGAAKLIGKTVAKEAGKTGPELMACKITNQC	[-].GLFTLIKGAAKLIGKTVAKEAGKTGPELMACKITNQC.[-]	1xOxidation [M29(100)]	----------------------------*--------	1	1	1	2	esculentin-2-OG1	esculentin-2-OG1 [1-37]		0	3820.09	37	58082352		High	0.001748	0.003848	4.38	43.34	-.GLFTLIKGAAKLIGKTVAKEAGKTGPELMACKITNQC.-	[1-37]
	FALSE	FALSE	Unambiguous	GLFTLIKGAAKLIGKTVAK	[-G].GLFTLIKGAAKLIGKTVAK.[EK]		-------------------	1	5	8	16	esculentin-2-OG2; esculentin-2-OG7; esculentin-2-OG11; esculentin-2-OG1; TRINITY_DN49_c10_g1_i1.p1	TRINITY_DN0_c1_g1_i22.p1 [1-19]; esculentin-2-OG2 [1-19]; esculentin-2-OG7 [2-20]; esculentin-2-OG11 [1-19]; esculentin-2-OG1 [1-19]; odorranain-K2 [1-19]; esculentin-2-OG9 [1-19]; TRINITY_DN49_c10_g1_i1.p1 [1-19]		0	1929.23	19	5.38206e+07	Shared	High	0.0006772	4.35e-07	4.59	36.69	-.GLFTLIKGAAKLIGKTVAK.E	[1-19]
	FALSE	FALSE	Unambiguous	GLFTLIKG	[-G].GLFTLIKG.[A]		--------	1	9	16	2	esculentin-2-OG12; esculentin-2-OG2; esculentin-2-OG7; esculentin-2-OG11; esculentin-2-OG1; TRINITY_DN96_c5_g1_i1.p1; Esculentin-2-OG6; esculentin-2-OG15; TRINITY_DN49_c10_g1_i1.p1	odorranain-K1 [1-8]; TRINITY_DN0_c1_g1_i22.p1 [1-8]; esculentin-2-OG12 [1-8]; esculentin-2-OG14 [1-8]; esculentin-2-OG5 [1-8]; esculentin-2-OG2 [1-8]; esculentin-2-OG7 [2-9]; esculentin-2-OG11 [1-8]; esculentin-2-OG1 [1-8]; odorranain-K2 [1-8]; esculentin-2-OG9 [1-8]; TRINITY_DN96_c5_g1_i1.p1 [1-8]; Esculentin-2-OG6 [1-8]; esculentin-2-OG15 [1-8]; esculentin-2-OG16 [1-8]; TRINITY_DN49_c10_g1_i1.p…		0	848.524	8	41462000	Shared	High	0.001444	0.001506	1.42	31.45	-.GLFTLIKG.A	[1-8]
	FALSE	FALSE	Unambiguous	GLFTLIKGA	[-G].GLFTLIKGA.[AD]		---------	1	9	16	2	esculentin-2-OG12; esculentin-2-OG2; esculentin-2-OG7; esculentin-2-OG11; esculentin-2-OG1; TRINITY_DN96_c5_g1_i1.p1; Esculentin-2-OG6; esculentin-2-OG15; TRINITY_DN49_c10_g1_i1.p1	odorranain-K1 [1-9]; TRINITY_DN0_c1_g1_i22.p1 [1-9]; esculentin-2-OG12 [1-9]; esculentin-2-OG14 [1-9]; esculentin-2-OG5 [1-9]; esculentin-2-OG2 [1-9]; esculentin-2-OG7 [2-10]; esculentin-2-OG11 [1-9]; esculentin-2-OG1 [1-9]; odorranain-K2 [1-9]; esculentin-2-OG9 [1-9]; TRINITY_DN96_c5_g1_i1.p1 [1-9]; Esculentin-2-OG6 [1-9]; esculentin-2-OG15 [1-9]; esculentin-2-OG16 [1-9]; TRINITY_DN49_c10_g1_i1.…		0	919.561	9	33140666	Shared	High	0.0006772	0.000146	1.7	32.49	-.GLFTLIKGA.A	[1-9]
	FALSE	FALSE	Unambiguous	GLFTLIKGAA	[-G].GLFTLIKGAA.[K]		----------	1	8	15	1	esculentin-2-OG12; esculentin-2-OG2; esculentin-2-OG7; esculentin-2-OG11; esculentin-2-OG1; Esculentin-2-OG6; esculentin-2-OG15; TRINITY_DN49_c10_g1_i1.p1	odorranain-K1 [1-10]; TRINITY_DN0_c1_g1_i22.p1 [1-10]; esculentin-2-OG12 [1-10]; esculentin-2-OG14 [1-10]; esculentin-2-OG5 [1-10]; esculentin-2-OG2 [1-10]; esculentin-2-OG7 [2-11]; esculentin-2-OG11 [1-10]; esculentin-2-OG1 [1-10]; odorranain-K2 [1-10]; esculentin-2-OG9 [1-10]; Esculentin-2-OG6 [1-10]; esculentin-2-OG15 [1-10]; esculentin-2-OG16 [1-10]; TRINITY_DN49_c10_g1_i1.p1 [1-10]		0	990.598	10	31246134	Shared	High	0.001748	0.001837	1.54	32.48	-.GLFTLIKGAA.K	[1-10]
	FALSE	FALSE	Unambiguous	FTLIKGAAKLIGK	[LPF].FTLIKGAAKLIGK.[TIA]		-------------	1	8	15	2	esculentin-2-OG12; esculentin-2-OG2; esculentin-2-OG7; esculentin-2-OG11; esculentin-2-OG1; Esculentin-2-OG6; esculentin-2-OG15; TRINITY_DN49_c10_g1_i1.p1	odorranain-K1 [3-15]; TRINITY_DN0_c1_g1_i22.p1 [3-15]; esculentin-2-OG12 [3-15]; esculentin-2-OG13 [3-15]; esculentin-2-OG14 [3-15]; esculentin-2-OG4 [3-15]; esculentin-2-OG2 [3-15]; esculentin-2-OG7 [4-16]; esculentin-2-OG11 [3-15]; esculentin-2-OG1 [3-15]; odorranain-K2 [3-15]; esculentin-2-OG9 [3-15]; Esculentin-2-OG6 [3-15]; esculentin-2-OG15 [3-15]; TRINITY_DN49_c10_g1_i1.p1 [3-15]		0	1359.87	13	29192882	Shared	High	0.002824	0.026	0.88	36.4	L.FTLIKGAAKLIGK.T	[3-15]
	FALSE	FALSE	Unambiguous	GLFTLIKGAAKL	[-G].GLFTLIKGAAKL.[IL]		------------	1	8	14	2	esculentin-2-OG12; esculentin-2-OG2; esculentin-2-OG7; esculentin-2-OG11; esculentin-2-OG1; Esculentin-2-OG6; esculentin-2-OG15; TRINITY_DN49_c10_g1_i1.p1	odorranain-K1 [1-12]; TRINITY_DN0_c1_g1_i22.p1 [1-12]; esculentin-2-OG12 [1-12]; esculentin-2-OG14 [1-12]; esculentin-2-OG5 [1-12]; esculentin-2-OG2 [1-12]; esculentin-2-OG7 [2-13]; esculentin-2-OG11 [1-12]; esculentin-2-OG1 [1-12]; odorranain-K2 [1-12]; esculentin-2-OG9 [1-12]; Esculentin-2-OG6 [1-12]; esculentin-2-OG15 [1-12]; TRINITY_DN49_c10_g1_i1.p1 [1-12]		0	1231.78	12	22692440	Shared	High	0.0006772	1.747e-05	3.01	33.78	-.GLFTLIKGAAKL.I	[1-12]
	FALSE	FALSE	Unambiguous	GLFTLIKGAAKLIGKT	[-G].GLFTLIKGAAKLIGKT.[VA]		----------------	1	6	11	4	esculentin-2-OG2; esculentin-2-OG7; esculentin-2-OG11; esculentin-2-OG1; Esculentin-2-OG6; TRINITY_DN49_c10_g1_i1.p1	odorranain-K1 [1-16]; TRINITY_DN0_c1_g1_i22.p1 [1-16]; esculentin-2-OG14 [1-16]; esculentin-2-OG2 [1-16]; esculentin-2-OG7 [2-17]; esculentin-2-OG11 [1-16]; esculentin-2-OG1 [1-16]; odorranain-K2 [1-16]; esculentin-2-OG9 [1-16]; Esculentin-2-OG6 [1-16]; TRINITY_DN49_c10_g1_i1.p1 [1-16]		0	1631.03	16	19017524	Shared	High	0.0006772	0.0002488	3.29	36.52	-.GLFTLIKGAAKLIGKT.V	[1-16]
	FALSE	FALSE	Unambiguous	GLFTLIKGAAKLIGKTVAKEAGKTGPELMACKITNQC	[-].GLFTLIKGAAKLIGKTVAKEAGKTGPELMACKITNQC.[-]	1xOxidation [M29(100)];1xDeamidated [N35(100)];1xDehydro [C]	positions not distinguishable	1	1	1	2	esculentin-2-OG1	esculentin-2-OG1 [1-37]		0	3820.07	37	16801174		High	0.0006772	0.0003136	4.2	43.35	-.GLFTLIKGAAKLIGKTVAKEAGKTGPELMACKITNQC.-	[1-37]
	FALSE	FALSE	Unambiguous	GLFTLIKGAAKLIGKTVA	[-G].GLFTLIKGAAKLIGKTVA.[K]		------------------	1	5	8	2	esculentin-2-OG2; esculentin-2-OG7; esculentin-2-OG11; esculentin-2-OG1; TRINITY_DN49_c10_g1_i1.p1	TRINITY_DN0_c1_g1_i22.p1 [1-18]; esculentin-2-OG2 [1-18]; esculentin-2-OG7 [2-19]; esculentin-2-OG11 [1-18]; esculentin-2-OG1 [1-18]; odorranain-K2 [1-18]; esculentin-2-OG9 [1-18]; TRINITY_DN49_c10_g1_i1.p1 [1-18]		0	1801.13	18	11921235	Shared	High	0.0006772	0.0005053	3.83	38.75	-.GLFTLIKGAAKLIGKTVA.K	[1-18]
	FALSE	FALSE	Unambiguous	FTLIKGAAKLIGKTVAKEAGK	[LPF].FTLIKGAAKLIGKTVAKEAGK.[T]		---------------------	1	3	6	1	esculentin-2-OG2; esculentin-2-OG7; esculentin-2-OG1	TRINITY_DN0_c1_g1_i22.p1 [3-23]; esculentin-2-OG13 [3-23]; esculentin-2-OG4 [3-23]; esculentin-2-OG2 [3-23]; esculentin-2-OG7 [4-24]; esculentin-2-OG1 [3-23]		0	2144.32	21	11233927	Shared	High	0.001893	0.009366	1.9	37.33	L.FTLIKGAAKLIGKTVAKEAGK.T	[3-23]
	FALSE	FALSE	Unambiguous	GLFTLIK	[-G].GLFTLIK.[GCD]		-------	1	9	18	2	esculentin-2-OG12; esculentin-2-OG2; esculentin-2-OG7; esculentin-2-OG11; esculentin-2-OG1; TRINITY_DN96_c5_g1_i1.p1; Esculentin-2-OG6; esculentin-2-OG15; TRINITY_DN49_c10_g1_i1.p1	odorranain-K1 [1-7]; TRINITY_DN0_c1_g1_i22.p1 [1-7]; esculentin-2-OG12 [1-7]; esculentin-2-OG14 [1-7]; esculentin-2-OG5 [1-7]; esculentin-2-OG2 [1-7]; esculentin-2-OG7 [2-8]; esculentin-2-OG11 [1-7]; odorranain-J1 [1-7]; esculentin-2-OG1 [1-7]; odorranain-K2 [1-7]; esculentin-2-OG9 [1-7]; TRINITY_DN96_c5_g1_i1.p1 [1-7]; esculentin-2-OG3 [1-7]; Esculentin-2-OG6 [1-7]; esculentin-2-OG15 [1-7]; escu…		0	791.503	7	10401324	Shared	High	0.001893	0.005724	1.19	31.27	-.GLFTLIK.G	[1-7]
	FALSE	FALSE	Unambiguous	GLFTLIKGAAK	[-G].GLFTLIKGAAK.[LS]		-----------	1	8	15	4	esculentin-2-OG12; esculentin-2-OG2; esculentin-2-OG7; esculentin-2-OG11; esculentin-2-OG1; Esculentin-2-OG6; esculentin-2-OG15; TRINITY_DN49_c10_g1_i1.p1	odorranain-K1 [1-11]; TRINITY_DN0_c1_g1_i22.p1 [1-11]; esculentin-2-OG12 [1-11]; esculentin-2-OG14 [1-11]; esculentin-2-OG5 [1-11]; esculentin-2-OG2 [1-11]; esculentin-2-OG7 [2-12]; esculentin-2-OG11 [1-11]; esculentin-2-OG1 [1-11]; odorranain-K2 [1-11]; esculentin-2-OG9 [1-11]; Esculentin-2-OG6 [1-11]; esculentin-2-OG15 [1-11]; esculentin-2-OG16 [1-11]; TRINITY_DN49_c10_g1_i1.p1 [1-11]		0	1118.69	11	6.64425e+06	Shared	High	0.0006772	0.0003295	2.22	27.42	-.GLFTLIKGAAK.L	[1-11]
	FALSE	FALSE	Unambiguous	GLFTLIKGAAKLIGKTV	[-G].GLFTLIKGAAKLIGKTV.[PAV]		-----------------	1	6	10	4	esculentin-2-OG2; esculentin-2-OG7; esculentin-2-OG11; esculentin-2-OG1; Esculentin-2-OG6; TRINITY_DN49_c10_g1_i1.p1	odorranain-K1 [1-17]; TRINITY_DN0_c1_g1_i22.p1 [1-17]; esculentin-2-OG2 [1-17]; esculentin-2-OG7 [2-18]; esculentin-2-OG11 [1-17]; esculentin-2-OG1 [1-17]; odorranain-K2 [1-17]; esculentin-2-OG9 [1-17]; Esculentin-2-OG6 [1-17]; TRINITY_DN49_c10_g1_i1.p1 [1-17]		0	1730.09	17	4.50842e+06	Shared	High	0.0006772	0.000668	3.31	38.9	-.GLFTLIKGAAKLIGKTV.A	[1-17]
	FALSE	FALSE	Unambiguous	LFTLIKGAAKLIGKTVAKEA	[G].LFTLIKGAAKLIGKTVAKEA.[G]		--------------------	1	5	7	4	esculentin-2-OG2; esculentin-2-OG7; esculentin-2-OG11; esculentin-2-OG1; TRINITY_DN49_c10_g1_i1.p1	TRINITY_DN0_c1_g1_i22.p1 [2-21]; esculentin-2-OG2 [2-21]; esculentin-2-OG7 [3-22]; esculentin-2-OG11 [2-21]; esculentin-2-OG1 [2-21]; odorranain-K2 [2-21]; TRINITY_DN49_c10_g1_i1.p1 [2-21]		0	2072.28	20	4.3328e+06	Shared	High	0.001893	0.02297	1.8	38.98	G.LFTLIKGAAKLIGKTVAKEA.G	[2-21]
	FALSE	FALSE	Unambiguous	LFTLIKGAAKLIG	[G].LFTLIKGAAKLIG.[KR]		-------------	1	8	14	4	esculentin-2-OG12; esculentin-2-OG2; esculentin-2-OG7; esculentin-2-OG11; esculentin-2-OG1; Esculentin-2-OG6; esculentin-2-OG15; TRINITY_DN49_c10_g1_i1.p1	odorranain-K1 [2-14]; TRINITY_DN0_c1_g1_i22.p1 [2-14]; esculentin-2-OG12 [2-14]; esculentin-2-OG14 [2-14]; esculentin-2-OG5 [2-14]; esculentin-2-OG2 [2-14]; esculentin-2-OG7 [3-15]; esculentin-2-OG11 [2-14]; esculentin-2-OG1 [2-14]; odorranain-K2 [2-14]; esculentin-2-OG9 [2-14]; Esculentin-2-OG6 [2-14]; esculentin-2-OG15 [2-14]; TRINITY_DN49_c10_g1_i1.p1 [2-14]		0	1344.86	13	3.7829e+06	Shared	High	0.0006772	0.0003261	3.04	32.59	G.LFTLIKGAAKLIG.K	[2-14]
	FALSE	FALSE	Unambiguous	GLFTLIKGAAKLI	[-G].GLFTLIKGAAKLI.[G]		-------------	1	8	14	2	esculentin-2-OG12; esculentin-2-OG2; esculentin-2-OG7; esculentin-2-OG11; esculentin-2-OG1; Esculentin-2-OG6; esculentin-2-OG15; TRINITY_DN49_c10_g1_i1.p1	odorranain-K1 [1-13]; TRINITY_DN0_c1_g1_i22.p1 [1-13]; esculentin-2-OG12 [1-13]; esculentin-2-OG14 [1-13]; esculentin-2-OG5 [1-13]; esculentin-2-OG2 [1-13]; esculentin-2-OG7 [2-14]; esculentin-2-OG11 [1-13]; esculentin-2-OG1 [1-13]; odorranain-K2 [1-13]; esculentin-2-OG9 [1-13]; Esculentin-2-OG6 [1-13]; esculentin-2-OG15 [1-13]; TRINITY_DN49_c10_g1_i1.p1 [1-13]		0	1344.86	13	3.22825e+06	Shared	High	0.001748	0.00201	1.92	38.8	-.GLFTLIKGAAKLI.G	[1-13]
	FALSE	FALSE	Unambiguous	FTLIKGAAKLIGKTVAK	[LPF].FTLIKGAAKLIGKTVAK.[EK]		-----------------	1	5	10	2	esculentin-2-OG2; esculentin-2-OG7; esculentin-2-OG11; esculentin-2-OG1; TRINITY_DN49_c10_g1_i1.p1	TRINITY_DN0_c1_g1_i22.p1 [3-19]; esculentin-2-OG13 [3-19]; esculentin-2-OG4 [3-19]; esculentin-2-OG2 [3-19]; esculentin-2-OG7 [4-20]; esculentin-2-OG11 [3-19]; esculentin-2-OG1 [3-19]; odorranain-K2 [3-19]; esculentin-2-OG9 [3-19]; TRINITY_DN49_c10_g1_i1.p1 [3-19]		0	1759.12	17	2.66529e+06	Shared	High	0.001893	0.01851	0.99	36.67	L.FTLIKGAAKLIGKTVAK.E	[3-19]
	FALSE	FALSE	Unambiguous	TLIKGAAKLIGK	[FC].TLIKGAAKLIGK.[TIA]		------------	1	8	16	2	esculentin-2-OG12; esculentin-2-OG2; esculentin-2-OG7; esculentin-2-OG11; esculentin-2-OG1; Esculentin-2-OG6; esculentin-2-OG15; TRINITY_DN49_c10_g1_i1.p1	odorranain-K1 [4-15]; TRINITY_DN0_c1_g1_i22.p1 [4-15]; esculentin-2-OG12 [4-15]; esculentin-2-OG13 [4-15]; esculentin-2-OG14 [4-15]; esculentin-2-OG4 [4-15]; esculentin-2-OG2 [4-15]; esculentin-2-OG7 [5-16]; TRINITY_DN2168_c4_g1_i1.p1_ORF1 [4-15]; esculentin-2-OG11 [4-15]; esculentin-2-OG1 [4-15]; odorranain-K2 [4-15]; esculentin-2-OG9 [4-15]; Esculentin-2-OG6 [4-15]; esculentin-2-OG15 [4-15]; TR…		0	1212.8	12	2.55433e+06	Shared	High	0.001893	0.006845	0.8	36.4	F.TLIKGAAKLIGK.T	[4-15]
	FALSE	FALSE	Unambiguous	LFTLIKGAAKLIGKTVAKEAG	[G].LFTLIKGAAKLIGKTVAKEAG.[KRQ]		---------------------	1	5	7	2	esculentin-2-OG2; esculentin-2-OG7; esculentin-2-OG11; esculentin-2-OG1; TRINITY_DN49_c10_g1_i1.p1	TRINITY_DN0_c1_g1_i22.p1 [2-22]; esculentin-2-OG2 [2-22]; esculentin-2-OG7 [3-23]; esculentin-2-OG11 [2-22]; esculentin-2-OG1 [2-22]; odorranain-K2 [2-22]; TRINITY_DN49_c10_g1_i1.p1 [2-22]		0	2129.31	21	955790	Shared	High	0.0006772	0.0007857	3.15	32.55	G.LFTLIKGAAKLIGKTVAKEAG.K	[2-22]
	FALSE	FALSE	Unambiguous	LFTLIKGAAKLIGKTVAKEAGK	[G].LFTLIKGAAKLIGKTVAKEAGK.[T]		----------------------	1	3	4	1	esculentin-2-OG2; esculentin-2-OG7; esculentin-2-OG1	TRINITY_DN0_c1_g1_i22.p1 [2-23]; esculentin-2-OG2 [2-23]; esculentin-2-OG7 [3-24]; esculentin-2-OG1 [2-23]		0	2257.4	22	662903	Shared	High	0.0006772	0.0006211	4.59	31.35	G.LFTLIKGAAKLIGKTVAKEAGK.T	[2-23]
	FALSE	FALSE	Unambiguous	LFTLIKGAAKLIGK	[G].LFTLIKGAAKLIGK.[TIA]		--------------	1	8	13	2	esculentin-2-OG12; esculentin-2-OG2; esculentin-2-OG7; esculentin-2-OG11; esculentin-2-OG1; Esculentin-2-OG6; esculentin-2-OG15; TRINITY_DN49_c10_g1_i1.p1	odorranain-K1 [2-15]; TRINITY_DN0_c1_g1_i22.p1 [2-15]; esculentin-2-OG12 [2-15]; esculentin-2-OG14 [2-15]; esculentin-2-OG2 [2-15]; esculentin-2-OG7 [3-16]; esculentin-2-OG11 [2-15]; esculentin-2-OG1 [2-15]; odorranain-K2 [2-15]; esculentin-2-OG9 [2-15]; Esculentin-2-OG6 [2-15]; esculentin-2-OG15 [2-15]; TRINITY_DN49_c10_g1_i1.p1 [2-15]		0	1472.96	14	587059	Shared	High	0.001893	0.01417	2.21	29.88	G.LFTLIKGAAKLIGK.T	[2-15]
	FALSE	FALSE	Unambiguous	LFTLIKGAAKLIGKTVA	[G].LFTLIKGAAKLIGKTVA.[K]		-----------------	1	5	8	2	esculentin-2-OG2; esculentin-2-OG7; esculentin-2-OG11; esculentin-2-OG1; TRINITY_DN49_c10_g1_i1.p1	TRINITY_DN0_c1_g1_i22.p1 [2-18]; esculentin-2-OG2 [2-18]; esculentin-2-OG7 [3-19]; esculentin-2-OG11 [2-18]; esculentin-2-OG1 [2-18]; odorranain-K2 [2-18]; esculentin-2-OG9 [2-18]; TRINITY_DN49_c10_g1_i1.p1 [2-18]		0	1744.11	17	460352	Shared	High	0.001748	0.004685	2	32.78	G.LFTLIKGAAKLIGKTVA.K	[2-18]
	FALSE	FALSE	Unambiguous	FTLIKGAAKLIGKTVAKEAG	[LPF].FTLIKGAAKLIGKTVAKEAG.[KRQ]		--------------------	1	5	9	2	esculentin-2-OG2; esculentin-2-OG7; esculentin-2-OG11; esculentin-2-OG1; TRINITY_DN49_c10_g1_i1.p1	TRINITY_DN0_c1_g1_i22.p1 [3-22]; esculentin-2-OG13 [3-22]; esculentin-2-OG4 [3-22]; esculentin-2-OG2 [3-22]; esculentin-2-OG7 [4-23]; esculentin-2-OG11 [3-22]; esculentin-2-OG1 [3-22]; odorranain-K2 [3-22]; TRINITY_DN49_c10_g1_i1.p1 [3-22]		0	2016.22	20	113677	Shared	High	0.001444	0.00159	1.36	27.11	L.FTLIKGAAKLIGKTVAKEAG.K	[3-22]
FALSE	FALSE	High	Master Protein	esculentin-2-OG11	GLFTLIKGAAKLIGKTVAKEAGRTGLELMACKITNQC	0	189.957	100	29	33	104	2	37	3.8	9.51	229.05	29	0	2.27192e+08	High	1	Dehydro [C31(100); C37(100)]
	Contaminant	Checked	PSM Ambiguity	Sequence	Annotated Sequence	Modifications	Modification Pattern	# Isoforms	# Protein Groups	# Proteins	# PSMs	Master Protein Accessions	Positions in Proteins	Modifications in Proteins	# Missed Cleavages	Theo. MH+ [Da]	Sequence Length	Abundance: F1: Sample	Quan Info	Confidence (by Search Engine): Sequest HT	Percolator q-Value (by Search Engine): Sequest HT	Percolator PEP (by Search Engine): Sequest HT	XCorr (by Search Engine): Sequest HT	Top Apex RT [min]	Sequence in Protein	Positions in Proteins
	FALSE	FALSE	Unambiguous	GLFTLIKGAAKLIG	[-G].GLFTLIKGAAKLIG.[KR]		--------------	1	8	14	12	esculentin-2-OG12; esculentin-2-OG2; esculentin-2-OG7; esculentin-2-OG11; esculentin-2-OG1; Esculentin-2-OG6; esculentin-2-OG15; TRINITY_DN49_c10_g1_i1.p1	odorranain-K1 [1-14]; TRINITY_DN0_c1_g1_i22.p1 [1-14]; esculentin-2-OG12 [1-14]; esculentin-2-OG14 [1-14]; esculentin-2-OG5 [1-14]; esculentin-2-OG2 [1-14]; esculentin-2-OG7 [2-15]; esculentin-2-OG11 [1-14]; esculentin-2-OG1 [1-14]; odorranain-K2 [1-14]; esculentin-2-OG9 [1-14]; Esculentin-2-OG6 [1-14]; esculentin-2-OG15 [1-14]; TRINITY_DN49_c10_g1_i1.p1 [1-14]		0	1401.88	14	514156272	Shared	High	0.0006772	0.0003477	2.22	38.4	-.GLFTLIKGAAKLIG.K	[1-14]
	FALSE	FALSE	Unambiguous	GLFTLIKGAAKLIGKTVAKEAG	[-G].GLFTLIKGAAKLIGKTVAKEAG.[KRQ]		----------------------	1	5	7	20	esculentin-2-OG2; esculentin-2-OG7; esculentin-2-OG11; esculentin-2-OG1; TRINITY_DN49_c10_g1_i1.p1	TRINITY_DN0_c1_g1_i22.p1 [1-22]; esculentin-2-OG2 [1-22]; esculentin-2-OG7 [2-23]; esculentin-2-OG11 [1-22]; esculentin-2-OG1 [1-22]; odorranain-K2 [1-22]; TRINITY_DN49_c10_g1_i1.p1 [1-22]		0	2186.33	22	454771546	Shared	High	0.0006772	1.215e-06	5.03	38.48	-.GLFTLIKGAAKLIGKTVAKEAG.R	[1-22]
	FALSE	FALSE	Unambiguous	GLFTLIKGAAKLIGKTVAKEA	[-G].GLFTLIKGAAKLIGKTVAKEA.[G]		---------------------	1	5	7	12	esculentin-2-OG2; esculentin-2-OG7; esculentin-2-OG11; esculentin-2-OG1; TRINITY_DN49_c10_g1_i1.p1	TRINITY_DN0_c1_g1_i22.p1 [1-21]; esculentin-2-OG2 [1-21]; esculentin-2-OG7 [2-22]; esculentin-2-OG11 [1-21]; esculentin-2-OG1 [1-21]; odorranain-K2 [1-21]; TRINITY_DN49_c10_g1_i1.p1 [1-21]		0	2129.31	21	331223246	Shared	High	0.0006772	1.411e-07	5.74	38.14	-.GLFTLIKGAAKLIGKTVAKEA.G	[1-21]
	FALSE	FALSE	Unambiguous	GLFTLIKGAAKLIGK	[-G].GLFTLIKGAAKLIGK.[TIA]		---------------	1	8	13	12	esculentin-2-OG12; esculentin-2-OG2; esculentin-2-OG7; esculentin-2-OG11; esculentin-2-OG1; Esculentin-2-OG6; esculentin-2-OG15; TRINITY_DN49_c10_g1_i1.p1	odorranain-K1 [1-15]; TRINITY_DN0_c1_g1_i22.p1 [1-15]; esculentin-2-OG12 [1-15]; esculentin-2-OG14 [1-15]; esculentin-2-OG2 [1-15]; esculentin-2-OG7 [2-16]; esculentin-2-OG11 [1-15]; esculentin-2-OG1 [1-15]; odorranain-K2 [1-15]; esculentin-2-OG9 [1-15]; Esculentin-2-OG6 [1-15]; esculentin-2-OG15 [1-15]; TRINITY_DN49_c10_g1_i1.p1 [1-15]		0	1529.98	15	319016152	Shared	High	0.0006772	1.784e-05	3.45	36.4	-.GLFTLIKGAAKLIGK.T	[1-15]
	FALSE	FALSE	Unambiguous	GLFTLIKGAAKLIGKTVAKEAGRTGLELMACKITNQC	[-].GLFTLIKGAAKLIGKTVAKEAGRTGLELMACKITNQC.[-]	1xDehydro [C]	positions not distinguishable	1	1	1	16	esculentin-2-OG11	esculentin-2-OG11 [1-37]		0	3847.12	37	181953604		High	0.0006772	1.808e-05	4.46	41.74	-.GLFTLIKGAAKLIGKTVAKEAGRTGLELMACKITNQC.-	[1-37]
	FALSE	FALSE	Unambiguous	GLFTLIKGAAKLIGKTVAKE	[-G].GLFTLIKGAAKLIGKTVAKE.[A]		--------------------	1	5	7	12	esculentin-2-OG2; esculentin-2-OG7; esculentin-2-OG11; esculentin-2-OG1; TRINITY_DN49_c10_g1_i1.p1	TRINITY_DN0_c1_g1_i22.p1 [1-20]; esculentin-2-OG2 [1-20]; esculentin-2-OG7 [2-21]; esculentin-2-OG11 [1-20]; esculentin-2-OG1 [1-20]; odorranain-K2 [1-20]; TRINITY_DN49_c10_g1_i1.p1 [1-20]		0	2058.27	20	1.27468e+08	Shared	High	0.0006772	5.314e-07	6.34	37.41	-.GLFTLIKGAAKLIGKTVAKE.A	[1-20]
	FALSE	FALSE	Unambiguous	GLFTLIKGAAKLIGKTVAK	[-G].GLFTLIKGAAKLIGKTVAK.[EK]		-------------------	1	5	8	16	esculentin-2-OG2; esculentin-2-OG7; esculentin-2-OG11; esculentin-2-OG1; TRINITY_DN49_c10_g1_i1.p1	TRINITY_DN0_c1_g1_i22.p1 [1-19]; esculentin-2-OG2 [1-19]; esculentin-2-OG7 [2-20]; esculentin-2-OG11 [1-19]; esculentin-2-OG1 [1-19]; odorranain-K2 [1-19]; esculentin-2-OG9 [1-19]; TRINITY_DN49_c10_g1_i1.p1 [1-19]		0	1929.23	19	5.38206e+07	Shared	High	0.0006772	4.35e-07	4.59	36.69	-.GLFTLIKGAAKLIGKTVAK.E	[1-19]
	FALSE	FALSE	Unambiguous	GLFTLIKG	[-G].GLFTLIKG.[A]		--------	1	9	16	2	esculentin-2-OG12; esculentin-2-OG2; esculentin-2-OG7; esculentin-2-OG11; esculentin-2-OG1; TRINITY_DN96_c5_g1_i1.p1; Esculentin-2-OG6; esculentin-2-OG15; TRINITY_DN49_c10_g1_i1.p1	odorranain-K1 [1-8]; TRINITY_DN0_c1_g1_i22.p1 [1-8]; esculentin-2-OG12 [1-8]; esculentin-2-OG14 [1-8]; esculentin-2-OG5 [1-8]; esculentin-2-OG2 [1-8]; esculentin-2-OG7 [2-9]; esculentin-2-OG11 [1-8]; esculentin-2-OG1 [1-8]; odorranain-K2 [1-8]; esculentin-2-OG9 [1-8]; TRINITY_DN96_c5_g1_i1.p1 [1-8]; Esculentin-2-OG6 [1-8]; esculentin-2-OG15 [1-8]; esculentin-2-OG16 [1-8]; TRINITY_DN49_c10_g1_i1.p…		0	848.524	8	41462000	Shared	High	0.001444	0.001506	1.42	31.45	-.GLFTLIKG.A	[1-8]
	FALSE	FALSE	Unambiguous	GLFTLIKGA	[-G].GLFTLIKGA.[AD]		---------	1	9	16	2	esculentin-2-OG12; esculentin-2-OG2; esculentin-2-OG7; esculentin-2-OG11; esculentin-2-OG1; TRINITY_DN96_c5_g1_i1.p1; Esculentin-2-OG6; esculentin-2-OG15; TRINITY_DN49_c10_g1_i1.p1	odorranain-K1 [1-9]; TRINITY_DN0_c1_g1_i22.p1 [1-9]; esculentin-2-OG12 [1-9]; esculentin-2-OG14 [1-9]; esculentin-2-OG5 [1-9]; esculentin-2-OG2 [1-9]; esculentin-2-OG7 [2-10]; esculentin-2-OG11 [1-9]; esculentin-2-OG1 [1-9]; odorranain-K2 [1-9]; esculentin-2-OG9 [1-9]; TRINITY_DN96_c5_g1_i1.p1 [1-9]; Esculentin-2-OG6 [1-9]; esculentin-2-OG15 [1-9]; esculentin-2-OG16 [1-9]; TRINITY_DN49_c10_g1_i1.…		0	919.561	9	33140666	Shared	High	0.0006772	0.000146	1.7	32.49	-.GLFTLIKGA.A	[1-9]
	FALSE	FALSE	Unambiguous	GLFTLIKGAA	[-G].GLFTLIKGAA.[K]		----------	1	8	15	1	esculentin-2-OG12; esculentin-2-OG2; esculentin-2-OG7; esculentin-2-OG11; esculentin-2-OG1; Esculentin-2-OG6; esculentin-2-OG15; TRINITY_DN49_c10_g1_i1.p1	odorranain-K1 [1-10]; TRINITY_DN0_c1_g1_i22.p1 [1-10]; esculentin-2-OG12 [1-10]; esculentin-2-OG14 [1-10]; esculentin-2-OG5 [1-10]; esculentin-2-OG2 [1-10]; esculentin-2-OG7 [2-11]; esculentin-2-OG11 [1-10]; esculentin-2-OG1 [1-10]; odorranain-K2 [1-10]; esculentin-2-OG9 [1-10]; Esculentin-2-OG6 [1-10]; esculentin-2-OG15 [1-10]; esculentin-2-OG16 [1-10]; TRINITY_DN49_c10_g1_i1.p1 [1-10]		0	990.598	10	31246134	Shared	High	0.001748	0.001837	1.54	32.48	-.GLFTLIKGAA.K	[1-10]
	FALSE	FALSE	Unambiguous	FTLIKGAAKLIGK	[LPF].FTLIKGAAKLIGK.[TIA]		-------------	1	8	15	2	esculentin-2-OG12; esculentin-2-OG2; esculentin-2-OG7; esculentin-2-OG11; esculentin-2-OG1; Esculentin-2-OG6; esculentin-2-OG15; TRINITY_DN49_c10_g1_i1.p1	odorranain-K1 [3-15]; TRINITY_DN0_c1_g1_i22.p1 [3-15]; esculentin-2-OG12 [3-15]; esculentin-2-OG13 [3-15]; esculentin-2-OG14 [3-15]; esculentin-2-OG4 [3-15]; esculentin-2-OG2 [3-15]; esculentin-2-OG7 [4-16]; esculentin-2-OG11 [3-15]; esculentin-2-OG1 [3-15]; odorranain-K2 [3-15]; esculentin-2-OG9 [3-15]; Esculentin-2-OG6 [3-15]; esculentin-2-OG15 [3-15]; TRINITY_DN49_c10_g1_i1.p1 [3-15]		0	1359.87	13	29192882	Shared	High	0.002824	0.026	0.88	36.4	L.FTLIKGAAKLIGK.T	[3-15]
	FALSE	FALSE	Unambiguous	GLFTLIKGAAKLIGKTVAKEAGRTGLELMACKITNQC	[-].GLFTLIKGAAKLIGKTVAKEAGRTGLELMACKITNQC.[-]	1xDeamidated [N35(100)];1xDehydro [C]	positions not distinguishable	1	1	1	4	esculentin-2-OG11	esculentin-2-OG11 [1-37]		0	3848.11	37	25587159		High	0.0006772	4.817e-05	4.16	42	-.GLFTLIKGAAKLIGKTVAKEAGRTGLELMACKITNQC.-	[1-37]
	FALSE	FALSE	Unambiguous	GLFTLIKGAAKL	[-G].GLFTLIKGAAKL.[IL]		------------	1	8	14	2	esculentin-2-OG12; esculentin-2-OG2; esculentin-2-OG7; esculentin-2-OG11; esculentin-2-OG1; Esculentin-2-OG6; esculentin-2-OG15; TRINITY_DN49_c10_g1_i1.p1	odorranain-K1 [1-12]; TRINITY_DN0_c1_g1_i22.p1 [1-12]; esculentin-2-OG12 [1-12]; esculentin-2-OG14 [1-12]; esculentin-2-OG5 [1-12]; esculentin-2-OG2 [1-12]; esculentin-2-OG7 [2-13]; esculentin-2-OG11 [1-12]; esculentin-2-OG1 [1-12]; odorranain-K2 [1-12]; esculentin-2-OG9 [1-12]; Esculentin-2-OG6 [1-12]; esculentin-2-OG15 [1-12]; TRINITY_DN49_c10_g1_i1.p1 [1-12]		0	1231.78	12	22692440	Shared	High	0.0006772	1.747e-05	3.01	33.78	-.GLFTLIKGAAKL.I	[1-12]
	FALSE	FALSE	Unambiguous	GLFTLIKGAAKLIGKTVAKEAGRTGLELMACKITNQC	[-].GLFTLIKGAAKLIGKTVAKEAGRTGLELMACKITNQC.[-]	1xOxidation [M29(100)];1xDehydro [C]	positions not distinguishable	1	1	1	4	esculentin-2-OG11	esculentin-2-OG11 [1-37]		0	3863.12	37	19185016		High	0.001893	0.008143	2.88	43.54	-.GLFTLIKGAAKLIGKTVAKEAGRTGLELMACKITNQC.-	[1-37]
	FALSE	FALSE	Unambiguous	GLFTLIKGAAKLIGKT	[-G].GLFTLIKGAAKLIGKT.[VA]		----------------	1	6	11	4	esculentin-2-OG2; esculentin-2-OG7; esculentin-2-OG11; esculentin-2-OG1; Esculentin-2-OG6; TRINITY_DN49_c10_g1_i1.p1	odorranain-K1 [1-16]; TRINITY_DN0_c1_g1_i22.p1 [1-16]; esculentin-2-OG14 [1-16]; esculentin-2-OG2 [1-16]; esculentin-2-OG7 [2-17]; esculentin-2-OG11 [1-16]; esculentin-2-OG1 [1-16]; odorranain-K2 [1-16]; esculentin-2-OG9 [1-16]; Esculentin-2-OG6 [1-16]; TRINITY_DN49_c10_g1_i1.p1 [1-16]		0	1631.03	16	19017524	Shared	High	0.0006772	0.0002488	3.29	36.52	-.GLFTLIKGAAKLIGKT.V	[1-16]
	FALSE	FALSE	Unambiguous	TGLEIMACKITNQC	[KR].TGLEIMACKITNQC.[-]	1xDeamidated [N12(100)];2xDehydro [C8(100); C14(100)]	-------*---*-*	1	5	13	2	esculentin-2-OG12; esculentin-2-OG7; esculentin-2-OG11; Esculentin-2-OG6; esculentin-2-OG15	TRINITY_DN0_c1_g1_i22.p1 [24-37]; esculentin-2-OG12 [24-37]; esculentin-2-OG13 [24-37]; esculentin-2-OG14 [24-37]; esculentin-2-OG4 [24-37]; esculentin-2-OG5 [24-37]; esculentin-2-OG7 [25-38]; esculentin-2-OG11 [24-37]; esculentin-2-OG9 [24-37]; esculentin-2-OG3 [24-37]; Esculentin-2-OG6 [24-37]; esculentin-2-OG15 [24-37]; esculentin-2-OG16 [24-37]	TRINITY_DN0_c1_g1_i22.p1 2xDehydro [C31(100); C37(100)]; esculentin-2-OG12 2xDehydro [C31(100); C37(100)]; esculentin-2-OG13 2xDehydro [C31(100); C37(100)]; esculentin-2-OG14 2xDehydro [C31(100); C37(100)]; esculentin-2-OG4 2xDehydro [C31(100); C37(100)]; esculentin-2-OG5 2xDehydro [C31(100); C37(100)]; esculentin-2-OG7 2xDehydro [C32(100); C38(100)]; esculentin-2-OG11 2xDehydro [C31(100); C37(10…	0	1523.69	14	17042976	Shared	High	0.001893	0.01619	1.23	36.64	R.TGLELMACKITNQC.-	[24-37]
	FALSE	FALSE	Unambiguous	TGLEIMACKITNQC	[KR].TGLEIMACKITNQC.[-]	2xDehydro [C8(100); C14(100)]	-------*-----*	1	5	13	6	esculentin-2-OG12; esculentin-2-OG7; esculentin-2-OG11; Esculentin-2-OG6; esculentin-2-OG15	TRINITY_DN0_c1_g1_i22.p1 [24-37]; esculentin-2-OG12 [24-37]; esculentin-2-OG13 [24-37]; esculentin-2-OG14 [24-37]; esculentin-2-OG4 [24-37]; esculentin-2-OG5 [24-37]; esculentin-2-OG7 [25-38]; esculentin-2-OG11 [24-37]; esculentin-2-OG9 [24-37]; esculentin-2-OG3 [24-37]; Esculentin-2-OG6 [24-37]; esculentin-2-OG15 [24-37]; esculentin-2-OG16 [24-37]	TRINITY_DN0_c1_g1_i22.p1 2xDehydro [C31(100); C37(100)]; esculentin-2-OG12 2xDehydro [C31(100); C37(100)]; esculentin-2-OG13 2xDehydro [C31(100); C37(100)]; esculentin-2-OG14 2xDehydro [C31(100); C37(100)]; esculentin-2-OG4 2xDehydro [C31(100); C37(100)]; esculentin-2-OG5 2xDehydro [C31(100); C37(100)]; esculentin-2-OG7 2xDehydro [C32(100); C38(100)]; esculentin-2-OG11 2xDehydro [C31(100); C37(10…	0	1522.71	14	1.68573e+07	Shared	High	0.001893	0.01254	1.95	36.07	R.TGLELMACKITNQC.-	[24-37]
	FALSE	FALSE	Unambiguous	GLFTLIKGAAKLIGKTVA	[-G].GLFTLIKGAAKLIGKTVA.[K]		------------------	1	5	8	2	esculentin-2-OG2; esculentin-2-OG7; esculentin-2-OG11; esculentin-2-OG1; TRINITY_DN49_c10_g1_i1.p1	TRINITY_DN0_c1_g1_i22.p1 [1-18]; esculentin-2-OG2 [1-18]; esculentin-2-OG7 [2-19]; esculentin-2-OG11 [1-18]; esculentin-2-OG1 [1-18]; odorranain-K2 [1-18]; esculentin-2-OG9 [1-18]; TRINITY_DN49_c10_g1_i1.p1 [1-18]		0	1801.13	18	11921235	Shared	High	0.0006772	0.0005053	3.83	38.75	-.GLFTLIKGAAKLIGKTVA.K	[1-18]
	FALSE	FALSE	Unambiguous	GLFTLIK	[-G].GLFTLIK.[GCD]		-------	1	9	18	2	esculentin-2-OG12; esculentin-2-OG2; esculentin-2-OG7; esculentin-2-OG11; esculentin-2-OG1; TRINITY_DN96_c5_g1_i1.p1; Esculentin-2-OG6; esculentin-2-OG15; TRINITY_DN49_c10_g1_i1.p1	odorranain-K1 [1-7]; TRINITY_DN0_c1_g1_i22.p1 [1-7]; esculentin-2-OG12 [1-7]; esculentin-2-OG14 [1-7]; esculentin-2-OG5 [1-7]; esculentin-2-OG2 [1-7]; esculentin-2-OG7 [2-8]; esculentin-2-OG11 [1-7]; odorranain-J1 [1-7]; esculentin-2-OG1 [1-7]; odorranain-K2 [1-7]; esculentin-2-OG9 [1-7]; TRINITY_DN96_c5_g1_i1.p1 [1-7]; esculentin-2-OG3 [1-7]; Esculentin-2-OG6 [1-7]; esculentin-2-OG15 [1-7]; escu…		0	791.503	7	10401324	Shared	High	0.001893	0.005724	1.19	31.27	-.GLFTLIK.G	[1-7]
	FALSE	FALSE	Unambiguous	LEIMACKITNQC	[G].LEIMACKITNQC.[-]	1xDeamidated [N10(100)];2xDehydro [C6(100); C12(100)]	-----*---*-*	1	5	13	2	esculentin-2-OG12; esculentin-2-OG7; esculentin-2-OG11; Esculentin-2-OG6; esculentin-2-OG15	TRINITY_DN0_c1_g1_i22.p1 [26-37]; esculentin-2-OG12 [26-37]; esculentin-2-OG13 [26-37]; esculentin-2-OG14 [26-37]; esculentin-2-OG4 [26-37]; esculentin-2-OG5 [26-37]; esculentin-2-OG7 [27-38]; esculentin-2-OG11 [26-37]; esculentin-2-OG9 [26-37]; esculentin-2-OG3 [26-37]; Esculentin-2-OG6 [26-37]; esculentin-2-OG15 [26-37]; esculentin-2-OG16 [26-37]	TRINITY_DN0_c1_g1_i22.p1 2xDehydro [C31(100); C37(100)]; esculentin-2-OG12 2xDehydro [C31(100); C37(100)]; esculentin-2-OG13 2xDehydro [C31(100); C37(100)]; esculentin-2-OG14 2xDehydro [C31(100); C37(100)]; esculentin-2-OG4 2xDehydro [C31(100); C37(100)]; esculentin-2-OG5 2xDehydro [C31(100); C37(100)]; esculentin-2-OG7 2xDehydro [C32(100); C38(100)]; esculentin-2-OG11 2xDehydro [C31(100); C37(10…	0	1365.62	12	8758433	Shared	High	0.001893	0.0238	1.59	32.51	G.LELMACKITNQC.-	[26-37]
	FALSE	FALSE	Unambiguous	GLFTLIKGAAK	[-G].GLFTLIKGAAK.[LS]		-----------	1	8	15	4	esculentin-2-OG12; esculentin-2-OG2; esculentin-2-OG7; esculentin-2-OG11; esculentin-2-OG1; Esculentin-2-OG6; esculentin-2-OG15; TRINITY_DN49_c10_g1_i1.p1	odorranain-K1 [1-11]; TRINITY_DN0_c1_g1_i22.p1 [1-11]; esculentin-2-OG12 [1-11]; esculentin-2-OG14 [1-11]; esculentin-2-OG5 [1-11]; esculentin-2-OG2 [1-11]; esculentin-2-OG7 [2-12]; esculentin-2-OG11 [1-11]; esculentin-2-OG1 [1-11]; odorranain-K2 [1-11]; esculentin-2-OG9 [1-11]; Esculentin-2-OG6 [1-11]; esculentin-2-OG15 [1-11]; esculentin-2-OG16 [1-11]; TRINITY_DN49_c10_g1_i1.p1 [1-11]		0	1118.69	11	6.64425e+06	Shared	High	0.0006772	0.0003295	2.22	27.42	-.GLFTLIKGAAK.L	[1-11]
	FALSE	FALSE	Unambiguous	GLFTLIKGAAKLIGKTV	[-G].GLFTLIKGAAKLIGKTV.[PAV]		-----------------	1	6	10	4	esculentin-2-OG2; esculentin-2-OG7; esculentin-2-OG11; esculentin-2-OG1; Esculentin-2-OG6; TRINITY_DN49_c10_g1_i1.p1	odorranain-K1 [1-17]; TRINITY_DN0_c1_g1_i22.p1 [1-17]; esculentin-2-OG2 [1-17]; esculentin-2-OG7 [2-18]; esculentin-2-OG11 [1-17]; esculentin-2-OG1 [1-17]; odorranain-K2 [1-17]; esculentin-2-OG9 [1-17]; Esculentin-2-OG6 [1-17]; TRINITY_DN49_c10_g1_i1.p1 [1-17]		0	1730.09	17	4.50842e+06	Shared	High	0.0006772	0.000668	3.31	38.9	-.GLFTLIKGAAKLIGKTV.A	[1-17]
	FALSE	FALSE	Unambiguous	LFTLIKGAAKLIGKTVAKEA	[G].LFTLIKGAAKLIGKTVAKEA.[G]		--------------------	1	5	7	4	esculentin-2-OG2; esculentin-2-OG7; esculentin-2-OG11; esculentin-2-OG1; TRINITY_DN49_c10_g1_i1.p1	TRINITY_DN0_c1_g1_i22.p1 [2-21]; esculentin-2-OG2 [2-21]; esculentin-2-OG7 [3-22]; esculentin-2-OG11 [2-21]; esculentin-2-OG1 [2-21]; odorranain-K2 [2-21]; TRINITY_DN49_c10_g1_i1.p1 [2-21]		0	2072.28	20	4.3328e+06	Shared	High	0.001893	0.02297	1.8	38.98	G.LFTLIKGAAKLIGKTVAKEA.G	[2-21]
	FALSE	FALSE	Unambiguous	LEIMACKITNQC	[G].LEIMACKITNQC.[-]	2xDehydro [C6(100); C12(100)]	-----*-----*	1	5	13	2	esculentin-2-OG12; esculentin-2-OG7; esculentin-2-OG11; Esculentin-2-OG6; esculentin-2-OG15	TRINITY_DN0_c1_g1_i22.p1 [26-37]; esculentin-2-OG12 [26-37]; esculentin-2-OG13 [26-37]; esculentin-2-OG14 [26-37]; esculentin-2-OG4 [26-37]; esculentin-2-OG5 [26-37]; esculentin-2-OG7 [27-38]; esculentin-2-OG11 [26-37]; esculentin-2-OG9 [26-37]; esculentin-2-OG3 [26-37]; Esculentin-2-OG6 [26-37]; esculentin-2-OG15 [26-37]; esculentin-2-OG16 [26-37]	TRINITY_DN0_c1_g1_i22.p1 2xDehydro [C31(100); C37(100)]; esculentin-2-OG12 2xDehydro [C31(100); C37(100)]; esculentin-2-OG13 2xDehydro [C31(100); C37(100)]; esculentin-2-OG14 2xDehydro [C31(100); C37(100)]; esculentin-2-OG4 2xDehydro [C31(100); C37(100)]; esculentin-2-OG5 2xDehydro [C31(100); C37(100)]; esculentin-2-OG7 2xDehydro [C32(100); C38(100)]; esculentin-2-OG11 2xDehydro [C31(100); C37(10…	0	1364.64	12	4269750	Shared	High	0.001893	0.01672	1.54	31.79	G.LELMACKITNQC.-	[26-37]
	FALSE	FALSE	Unambiguous	LFTLIKGAAKLIG	[G].LFTLIKGAAKLIG.[KR]		-------------	1	8	14	4	esculentin-2-OG12; esculentin-2-OG2; esculentin-2-OG7; esculentin-2-OG11; esculentin-2-OG1; Esculentin-2-OG6; esculentin-2-OG15; TRINITY_DN49_c10_g1_i1.p1	odorranain-K1 [2-14]; TRINITY_DN0_c1_g1_i22.p1 [2-14]; esculentin-2-OG12 [2-14]; esculentin-2-OG14 [2-14]; esculentin-2-OG5 [2-14]; esculentin-2-OG2 [2-14]; esculentin-2-OG7 [3-15]; esculentin-2-OG11 [2-14]; esculentin-2-OG1 [2-14]; odorranain-K2 [2-14]; esculentin-2-OG9 [2-14]; Esculentin-2-OG6 [2-14]; esculentin-2-OG15 [2-14]; TRINITY_DN49_c10_g1_i1.p1 [2-14]		0	1344.86	13	3.7829e+06	Shared	High	0.0006772	0.0003261	3.04	32.59	G.LFTLIKGAAKLIG.K	[2-14]
	FALSE	FALSE	Unambiguous	GLFTLIKGAAKLI	[-G].GLFTLIKGAAKLI.[G]		-------------	1	8	14	2	esculentin-2-OG12; esculentin-2-OG2; esculentin-2-OG7; esculentin-2-OG11; esculentin-2-OG1; Esculentin-2-OG6; esculentin-2-OG15; TRINITY_DN49_c10_g1_i1.p1	odorranain-K1 [1-13]; TRINITY_DN0_c1_g1_i22.p1 [1-13]; esculentin-2-OG12 [1-13]; esculentin-2-OG14 [1-13]; esculentin-2-OG5 [1-13]; esculentin-2-OG2 [1-13]; esculentin-2-OG7 [2-14]; esculentin-2-OG11 [1-13]; esculentin-2-OG1 [1-13]; odorranain-K2 [1-13]; esculentin-2-OG9 [1-13]; Esculentin-2-OG6 [1-13]; esculentin-2-OG15 [1-13]; TRINITY_DN49_c10_g1_i1.p1 [1-13]		0	1344.86	13	3.22825e+06	Shared	High	0.001748	0.00201	1.92	38.8	-.GLFTLIKGAAKLI.G	[1-13]
	FALSE	FALSE	Unambiguous	FTLIKGAAKLIGKTVAK	[LPF].FTLIKGAAKLIGKTVAK.[EK]		-----------------	1	5	10	2	esculentin-2-OG2; esculentin-2-OG7; esculentin-2-OG11; esculentin-2-OG1; TRINITY_DN49_c10_g1_i1.p1	TRINITY_DN0_c1_g1_i22.p1 [3-19]; esculentin-2-OG13 [3-19]; esculentin-2-OG4 [3-19]; esculentin-2-OG2 [3-19]; esculentin-2-OG7 [4-20]; esculentin-2-OG11 [3-19]; esculentin-2-OG1 [3-19]; odorranain-K2 [3-19]; esculentin-2-OG9 [3-19]; TRINITY_DN49_c10_g1_i1.p1 [3-19]		0	1759.12	17	2.66529e+06	Shared	High	0.001893	0.01851	0.99	36.67	L.FTLIKGAAKLIGKTVAK.E	[3-19]
	FALSE	FALSE	Unambiguous	TLIKGAAKLIGK	[FC].TLIKGAAKLIGK.[TIA]		------------	1	8	16	2	esculentin-2-OG12; esculentin-2-OG2; esculentin-2-OG7; esculentin-2-OG11; esculentin-2-OG1; Esculentin-2-OG6; esculentin-2-OG15; TRINITY_DN49_c10_g1_i1.p1	odorranain-K1 [4-15]; TRINITY_DN0_c1_g1_i22.p1 [4-15]; esculentin-2-OG12 [4-15]; esculentin-2-OG13 [4-15]; esculentin-2-OG14 [4-15]; esculentin-2-OG4 [4-15]; esculentin-2-OG2 [4-15]; esculentin-2-OG7 [5-16]; TRINITY_DN2168_c4_g1_i1.p1_ORF1 [4-15]; esculentin-2-OG11 [4-15]; esculentin-2-OG1 [4-15]; odorranain-K2 [4-15]; esculentin-2-OG9 [4-15]; Esculentin-2-OG6 [4-15]; esculentin-2-OG15 [4-15]; TR…		0	1212.8	12	2.55433e+06	Shared	High	0.001893	0.006845	0.8	36.4	F.TLIKGAAKLIGK.T	[4-15]
	FALSE	FALSE	Unambiguous	LFTLIKGAAKLIGKTVAKEAG	[G].LFTLIKGAAKLIGKTVAKEAG.[KRQ]		---------------------	1	5	7	2	esculentin-2-OG2; esculentin-2-OG7; esculentin-2-OG11; esculentin-2-OG1; TRINITY_DN49_c10_g1_i1.p1	TRINITY_DN0_c1_g1_i22.p1 [2-22]; esculentin-2-OG2 [2-22]; esculentin-2-OG7 [3-23]; esculentin-2-OG11 [2-22]; esculentin-2-OG1 [2-22]; odorranain-K2 [2-22]; TRINITY_DN49_c10_g1_i1.p1 [2-22]		0	2129.31	21	955790	Shared	High	0.0006772	0.0007857	3.15	32.55	G.LFTLIKGAAKLIGKTVAKEAG.R	[2-22]
	FALSE	FALSE	Unambiguous	LFTLIKGAAKLIGK	[G].LFTLIKGAAKLIGK.[TIA]		--------------	1	8	13	2	esculentin-2-OG12; esculentin-2-OG2; esculentin-2-OG7; esculentin-2-OG11; esculentin-2-OG1; Esculentin-2-OG6; esculentin-2-OG15; TRINITY_DN49_c10_g1_i1.p1	odorranain-K1 [2-15]; TRINITY_DN0_c1_g1_i22.p1 [2-15]; esculentin-2-OG12 [2-15]; esculentin-2-OG14 [2-15]; esculentin-2-OG2 [2-15]; esculentin-2-OG7 [3-16]; esculentin-2-OG11 [2-15]; esculentin-2-OG1 [2-15]; odorranain-K2 [2-15]; esculentin-2-OG9 [2-15]; Esculentin-2-OG6 [2-15]; esculentin-2-OG15 [2-15]; TRINITY_DN49_c10_g1_i1.p1 [2-15]		0	1472.96	14	587059	Shared	High	0.001893	0.01417	2.21	29.88	G.LFTLIKGAAKLIGK.T	[2-15]
	FALSE	FALSE	Rejected	AAKLIGKTVAKEAGRTGLELMACKITNQC	[G].AAKLIGKTVAKEAGRTGLELMACKITNQC.[-]	1xDehydro [C]	positions not distinguishable	1	1	1	2	esculentin-2-OG11	esculentin-2-OG11 [9-37]		0	3017.62	29	466345		High	0.001893	0.006217	0.98	33.48	G.AAKLIGKTVAKEAGRTGLELMACKITNQC.-	[9-37]
	FALSE	FALSE	Unambiguous	LFTLIKGAAKLIGKTVA	[G].LFTLIKGAAKLIGKTVA.[K]		-----------------	1	5	8	2	esculentin-2-OG2; esculentin-2-OG7; esculentin-2-OG11; esculentin-2-OG1; TRINITY_DN49_c10_g1_i1.p1	TRINITY_DN0_c1_g1_i22.p1 [2-18]; esculentin-2-OG2 [2-18]; esculentin-2-OG7 [3-19]; esculentin-2-OG11 [2-18]; esculentin-2-OG1 [2-18]; odorranain-K2 [2-18]; esculentin-2-OG9 [2-18]; TRINITY_DN49_c10_g1_i1.p1 [2-18]		0	1744.11	17	460352	Shared	High	0.001748	0.004685	2	32.78	G.LFTLIKGAAKLIGKTVA.K	[2-18]
	FALSE	FALSE	Unambiguous	FTLIKGAAKLIGKTVAKEAG	[LPF].FTLIKGAAKLIGKTVAKEAG.[KRQ]		--------------------	1	5	9	2	esculentin-2-OG2; esculentin-2-OG7; esculentin-2-OG11; esculentin-2-OG1; TRINITY_DN49_c10_g1_i1.p1	TRINITY_DN0_c1_g1_i22.p1 [3-22]; esculentin-2-OG13 [3-22]; esculentin-2-OG4 [3-22]; esculentin-2-OG2 [3-22]; esculentin-2-OG7 [4-23]; esculentin-2-OG11 [3-22]; esculentin-2-OG1 [3-22]; odorranain-K2 [3-22]; TRINITY_DN49_c10_g1_i1.p1 [3-22]		0	2016.22	20	113677	Shared	High	0.001444	0.00159	1.36	27.11	L.FTLIKGAAKLIGKTVAKEAG.R	[3-22]
FALSE	FALSE	High	Master Protein	odorranain-C3	GVLGTVKNLLIGAGKSAAQSVLETLSCKLSNDC	0	179.596	100	17	27	90	1	33	3.3	7.99	190.38	17	0	47684943	High	1
	Contaminant	Checked	PSM Ambiguity	Sequence	Annotated Sequence	Modifications	Modification Pattern	# Isoforms	# Protein Groups	# Proteins	# PSMs	Master Protein Accessions	Positions in Proteins	Modifications in Proteins	# Missed Cleavages	Theo. MH+ [Da]	Sequence Length	Abundance: F1: Sample	Quan Info	Confidence (by Search Engine): Sequest HT	Percolator q-Value (by Search Engine): Sequest HT	Percolator PEP (by Search Engine): Sequest HT	XCorr (by Search Engine): Sequest HT	Top Apex RT [min]	Sequence in Protein	Positions in Proteins
	FALSE	FALSE	Rejected	GVLGTVKNLLIGAG	[-].GVLGTVKNLLIGAG.[K]	1xDeamidated [N8(100)]	-------*------	1	2	3	4	odorranain-C3; TRINITY_DN0_c1_g1_i11.p1	odorranain-C3 [1-14]; odorranain-C6 [1-14]; TRINITY_DN0_c1_g1_i11.p1 [1-14]		0	1312.78	14	500892325	Shared	High	0.001748	0.002185	2.56	37.57	-.GVLGTVKNLLIGAG.K	[1-14]
	FALSE	FALSE	Rejected	GVLGTVKNLLIGAGK	[-].GVLGTVKNLLIGAGK.[S]	1xDeamidated [N8(100)]	-------*-------	1	2	3	7	odorranain-C3; TRINITY_DN0_c1_g1_i11.p1	odorranain-C3 [1-15]; odorranain-C6 [1-15]; TRINITY_DN0_c1_g1_i11.p1 [1-15]		0	1440.88	15	369971184	Shared	High	0.0006772	3.213e-06	2.8	34.64	-.GVLGTVKNLLIGAGK.S	[1-15]
	FALSE	FALSE	Rejected	GVLGTVKNLLIGA	[-].GVLGTVKNLLIGA.[GS]	1xDeamidated [N8(100)]	-------*-----	1	3	4	4	odorranain-C3; TRINITY_DN2658_c0_g2_i1.p1; TRINITY_DN0_c1_g1_i11.p1	odorranain-C3 [1-13]; odorranain-C6 [1-13]; TRINITY_DN2658_c0_g2_i1.p1 [1-13]; TRINITY_DN0_c1_g1_i11.p1 [1-13]		0	1255.76	13	341675195	Shared	High	0.0006772	0.0004108	2.56	37.66	-.GVLGTVKNLLIGA.G	[1-13]
	FALSE	FALSE	Unambiguous	GVLGTVKNLLIGAG	[-].GVLGTVKNLLIGAG.[K]		--------------	1	2	3	3	odorranain-C3; TRINITY_DN0_c1_g1_i11.p1	odorranain-C3 [1-14]; odorranain-C6 [1-14]; TRINITY_DN0_c1_g1_i11.p1 [1-14]		0	1311.8	14	1.54898e+08	Shared	High	0.001893	0.009811	3.36	36.41	-.GVLGTVKNLLIGAG.K	[1-14]
	FALSE	FALSE	Unambiguous	GVLGTVKNLLIGA	[-].GVLGTVKNLLIGA.[GS]		-------------	1	3	4	2	odorranain-C3; TRINITY_DN2658_c0_g2_i1.p1; TRINITY_DN0_c1_g1_i11.p1	odorranain-C3 [1-13]; odorranain-C6 [1-13]; TRINITY_DN2658_c0_g2_i1.p1 [1-13]; TRINITY_DN0_c1_g1_i11.p1 [1-13]		0	1254.78	13	104514656	Shared	High	0.001444	0.00171	2.86	36.47	-.GVLGTVKNLLIGA.G	[1-13]
	FALSE	FALSE	Unambiguous	GVLGTVKNLLIGAGK	[-].GVLGTVKNLLIGAGK.[S]		---------------	1	2	3	7	odorranain-C3; TRINITY_DN0_c1_g1_i11.p1	odorranain-C3 [1-15]; odorranain-C6 [1-15]; TRINITY_DN0_c1_g1_i11.p1 [1-15]		0	1439.89	15	8.53156e+07	Shared	High	0.0006772	2.482e-06	3.18	33.31	-.GVLGTVKNLLIGAGK.S	[1-15]
	FALSE	FALSE	Rejected	GVLGTVKNLLIGAGKSA	[-].GVLGTVKNLLIGAGKSA.[A]	1xDeamidated [N8(100)]	-------*---------	1	2	3	4	odorranain-C3; TRINITY_DN0_c1_g1_i11.p1	odorranain-C3 [1-17]; odorranain-C6 [1-17]; TRINITY_DN0_c1_g1_i11.p1 [1-17]		0	1598.95	17	69099784	Shared	High	0.0006772	2.888e-08	3.73	35.22	-.GVLGTVKNLLIGAGKSA.A	[1-17]
	FALSE	FALSE	Rejected	GVLGTVKNLLIGAGKSAA	[-].GVLGTVKNLLIGAGKSAA.[Q]	1xDeamidated [N8(100)]	-------*----------	1	2	3	3	odorranain-C3; TRINITY_DN0_c1_g1_i11.p1	odorranain-C3 [1-18]; odorranain-C6 [1-18]; TRINITY_DN0_c1_g1_i11.p1 [1-18]		0	1669.98	18	68824924	Shared	High	0.0006772	7.318e-08	4.25	35.14	-.GVLGTVKNLLIGAGKSAA.Q	[1-18]
	FALSE	FALSE	Rejected	GVLGTVKNLLIGAGKSAAQ	[-].GVLGTVKNLLIGAGKSAAQ.[S]	1xDeamidated [N8(100)]	-------*-----------	1	2	3	6	odorranain-C3; TRINITY_DN0_c1_g1_i11.p1	odorranain-C3 [1-19]; odorranain-C6 [1-19]; TRINITY_DN0_c1_g1_i11.p1 [1-19]		0	1798.04	19	4.72986e+07	Shared	High	0.0006772	2.975e-08	3.85	34.93	-.GVLGTVKNLLIGAGKSAAQ.S	[1-19]
	FALSE	FALSE	Rejected	GVLGTVKNLLIGAGKS	[-].GVLGTVKNLLIGAGKS.[A]	1xDeamidated [N8(100)]	-------*--------	1	2	3	4	odorranain-C3; TRINITY_DN0_c1_g1_i11.p1	odorranain-C3 [1-16]; odorranain-C6 [1-16]; TRINITY_DN0_c1_g1_i11.p1 [1-16]		0	1527.91	16	43227294	Shared	High	0.0006772	9.256e-07	3.63	34.52	-.GVLGTVKNLLIGAGKS.A	[1-16]
	FALSE	FALSE	Rejected	GVLGTVKNLL	[-].GVLGTVKNLL.[I]	1xDeamidated [N8(100)]	-------*--	1	4	6	2	odorranain-C3; odorranain-C2; TRINITY_DN2658_c0_g2_i1.p1; TRINITY_DN0_c1_g1_i11.p1	odorranain-C3 [1-10]; odorranain-C4 [1-10]; odorranain-C2 [1-10]; odorranain-C6 [1-10]; TRINITY_DN2658_c0_g2_i1.p1 [1-10]; TRINITY_DN0_c1_g1_i11.p1 [1-10]		0	1014.62	10	39034568	Shared	High	0.0006772	0.0008986	1.82	33.2	-.GVLGTVKNLL.I	[1-10]
	FALSE	FALSE	Unambiguous	GVLGTVKNLLIGAGKSAAQSVLETLSCKLSNDC	[-].GVLGTVKNLLIGAGKSAAQSVLETLSCKLSNDC.[-]		---------------------------------	1	1	1	9	odorranain-C3	odorranain-C3 [1-33]		0	3289.75	33	25725151		High	0.001748	0.002832	2.81	51.55	-.GVLGTVKNLLIGAGKSAAQSVLETLSCKLSNDC.-	[1-33]
	FALSE	FALSE	Unambiguous	GVLGTVKNLLIGAGKSAAQSVLETLSCKLSNDC	[-].GVLGTVKNLLIGAGKSAAQSVLETLSCKLSNDC.[-]	1xDehydro [C]	positions not distinguishable	1	1	1	2	odorranain-C3	odorranain-C3 [1-33]		0	3288.74	33	21959792		High	0.001748	0.002079	2.21	52.13	-.GVLGTVKNLLIGAGKSAAQSVLETLSCKLSNDC.-	[1-33]
	FALSE	FALSE	Unambiguous	GVLGTVKNLLIGAGKSA	[-].GVLGTVKNLLIGAGKSA.[A]		-----------------	1	2	3	4	odorranain-C3; TRINITY_DN0_c1_g1_i11.p1	odorranain-C3 [1-17]; odorranain-C6 [1-17]; TRINITY_DN0_c1_g1_i11.p1 [1-17]		0	1597.96	17	15102180	Shared	High	0.0006772	2.112e-06	3.01	33.93	-.GVLGTVKNLLIGAGKSA.A	[1-17]
	FALSE	FALSE	Rejected	GVLGTVKNLLIGAGKSAAQSVL	[-].GVLGTVKNLLIGAGKSAAQSVL.[EK]	1xDeamidated [N8(100)]	-------*--------------	1	2	3	2	odorranain-C3; TRINITY_DN0_c1_g1_i11.p1	odorranain-C3 [1-22]; odorranain-C6 [1-22]; TRINITY_DN0_c1_g1_i11.p1 [1-22]		0	2097.23	22	1.45679e+07	Shared	High	0.0006772	1.323e-05	4.93	39.79	-.GVLGTVKNLLIGAGKSAAQSVL.E	[1-22]
	FALSE	FALSE	Unambiguous	GVLGTVKNLLIGAGKSAA	[-].GVLGTVKNLLIGAGKSAA.[Q]		------------------	1	2	3	4	odorranain-C3; TRINITY_DN0_c1_g1_i11.p1	odorranain-C3 [1-18]; odorranain-C6 [1-18]; TRINITY_DN0_c1_g1_i11.p1 [1-18]		0	1669	18	1.42682e+07	Shared	High	0.0006772	3.187e-06	4.68	33.89	-.GVLGTVKNLLIGAGKSAA.Q	[1-18]
	FALSE	FALSE	Unambiguous	GVLGTVKNLLIGAGKSAAQ	[-].GVLGTVKNLLIGAGKSAAQ.[S]		-------------------	1	2	3	2	odorranain-C3; TRINITY_DN0_c1_g1_i11.p1	odorranain-C3 [1-19]; odorranain-C6 [1-19]; TRINITY_DN0_c1_g1_i11.p1 [1-19]		0	1797.06	19	13751103	Shared	High	0.0006772	6.148e-05	3.63	33.63	-.GVLGTVKNLLIGAGKSAAQ.S	[1-19]
	FALSE	FALSE	Rejected	GVLGTVKNLLIGAGKSAAQS	[-].GVLGTVKNLLIGAGKSAAQS.[V]	1xDeamidated [N8(100)]	-------*------------	1	2	3	2	odorranain-C3; TRINITY_DN0_c1_g1_i11.p1	odorranain-C3 [1-20]; odorranain-C6 [1-20]; TRINITY_DN0_c1_g1_i11.p1 [1-20]		0	1885.08	20	11749662	Shared	High	0.0006772	9.962e-08	4.39	35.08	-.GVLGTVKNLLIGAGKSAAQS.V	[1-20]
	FALSE	FALSE	Rejected	GVLGTVKN	[-].GVLGTVKN.[L]	1xDeamidated [N8(100)]	-------*	1	4	6	5	odorranain-C3; odorranain-C2; TRINITY_DN2658_c0_g2_i1.p1; TRINITY_DN0_c1_g1_i11.p1	odorranain-C3 [1-8]; odorranain-C4 [1-8]; odorranain-C2 [1-8]; odorranain-C6 [1-8]; TRINITY_DN2658_c0_g2_i1.p1 [1-8]; TRINITY_DN0_c1_g1_i11.p1 [1-8]		0	788.451	8	9.51934e+06	Shared	High	0.0006772	6.081e-05	1.5	14.16	-.GVLGTVKN.L	[1-8]
	FALSE	FALSE	Rejected	GVLGTVKNLLI	[-].GVLGTVKNLLI.[G]	1xDeamidated [N8(100)]	-------*---	1	4	6	1	odorranain-C3; odorranain-C2; TRINITY_DN2658_c0_g2_i1.p1; TRINITY_DN0_c1_g1_i11.p1	odorranain-C3 [1-11]; odorranain-C4 [1-11]; odorranain-C2 [1-11]; odorranain-C6 [1-11]; TRINITY_DN2658_c0_g2_i1.p1 [1-11]; TRINITY_DN0_c1_g1_i11.p1 [1-11]		0	1127.7	11	9353820	Shared	High	0.001444	0.00159	2.35	36.51	-.GVLGTVKNLLI.G	[1-11]
	FALSE	FALSE	Unambiguous	GVLGTVKNLL	[-].GVLGTVKNLL.[I]		----------	1	4	6	2	odorranain-C3; odorranain-C2; TRINITY_DN2658_c0_g2_i1.p1; TRINITY_DN0_c1_g1_i11.p1	odorranain-C3 [1-10]; odorranain-C4 [1-10]; odorranain-C2 [1-10]; odorranain-C6 [1-10]; TRINITY_DN2658_c0_g2_i1.p1 [1-10]; TRINITY_DN0_c1_g1_i11.p1 [1-10]		0	1013.64	10	8.0454e+06	Shared	High	0.001444	0.001545	1.88	32.08	-.GVLGTVKNLL.I	[1-10]
	FALSE	FALSE	Unambiguous	GVLGTVKNLLIGAGKS	[-].GVLGTVKNLLIGAGKS.[A]		----------------	1	2	3	4	odorranain-C3; TRINITY_DN0_c1_g1_i11.p1	odorranain-C3 [1-16]; odorranain-C6 [1-16]; TRINITY_DN0_c1_g1_i11.p1 [1-16]		0	1526.93	16	7.46492e+06	Shared	High	0.0006772	4.856e-05	2	33.19	-.GVLGTVKNLLIGAGKS.A	[1-16]
	FALSE	FALSE	Unambiguous	GVLGTVKNLLIGAGKSAAQS	[-].GVLGTVKNLLIGAGKSAAQS.[V]		--------------------	1	2	3	2	odorranain-C3; TRINITY_DN0_c1_g1_i11.p1	odorranain-C3 [1-20]; odorranain-C6 [1-20]; TRINITY_DN0_c1_g1_i11.p1 [1-20]		0	1884.09	20	2.69941e+06	Shared	High	0.0006772	0.0001234	2.05	33.81	-.GVLGTVKNLLIGAGKSAAQS.V	[1-20]
	FALSE	FALSE	Unambiguous	GAGKSAA	[I].GAGKSAA.[QR]		-------	1	3	12	1	odorranain-C3; TRINITY_DN0_c1_g1_i11.p1; TRINITY_DN45_c27_g1_i1.p1	odorranain-C3 [12-18]; TRINITY_DN1218_c4_g1_i1.p1 [12-18]; odorranain-C1 [12-18]; odorranain-C5 [12-18]; odorranain-C9 [12-18]; odorranain-C6 [12-18]; TRINITY_DN2213_c1_g1_i2.p1 [9-15]; odorranain-C10 [12-18]; TRINITY_DN0_c1_g1_i11.p1 [12-18]; TRINITY_DN10924_c1_g1_i1.p1 [12-18]; TRINITY_DN45_c27_g1_i1.p1 [12-18]; TRINITY_DN2213_c1_g1_i1.p1 [9-15]		0	561.299	7	1.32013e+06	Shared	High	0.0006772	0.0008136	1.71	35.16	I.GAGKSAA.Q	[12-18]
	FALSE	FALSE	Rejected	VLGTVKNLLIGAG	[G].VLGTVKNLLIGAG.[K]	1xDeamidated [N7(100)]	------*------	1	2	3	1	odorranain-C3; TRINITY_DN0_c1_g1_i11.p1	odorranain-C3 [2-14]; odorranain-C6 [2-14]; TRINITY_DN0_c1_g1_i11.p1 [2-14]		0	1255.76	13	1.01754e+06	Shared	High	0.002824	0.02605	1.65	32.13	G.VLGTVKNLLIGAG.K	[2-14]
	FALSE	FALSE	Rejected	VLGTVKNLLIGAGK	[G].VLGTVKNLLIGAGK.[S]	1xDeamidated [N7(100)]	------*-------	1	2	3	2	odorranain-C3; TRINITY_DN0_c1_g1_i11.p1	odorranain-C3 [2-15]; odorranain-C6 [2-15]; TRINITY_DN0_c1_g1_i11.p1 [2-15]		0	1383.86	14	433570	Shared	High	0.0006772	0.0002736	1.28	28.2	G.VLGTVKNLLIGAGK.S	[2-15]
	FALSE	FALSE	Unambiguous	GVLGTVKNL	[-].GVLGTVKNL.[L]		---------	1	4	6	1	odorranain-C3; odorranain-C2; TRINITY_DN2658_c0_g2_i1.p1; TRINITY_DN0_c1_g1_i11.p1	odorranain-C3 [1-9]; odorranain-C4 [1-9]; odorranain-C2 [1-9]; odorranain-C6 [1-9]; TRINITY_DN2658_c0_g2_i1.p1 [1-9]; TRINITY_DN0_c1_g1_i11.p1 [1-9]		0	900.551	9	369851	Shared	High	0.001748	0.003256	0.77	22.95	-.GVLGTVKNL.L	[1-9]
FALSE	FALSE	High	Master Protein	brevinin-2E-OG2	GLLDTFKNLALNAPKSAGVSVLNSLSCKLSKTC	0	178.122	100	16	44	150	2	33	3.4	9.11	307.59	16	0	4.35233e+09	High	1	Dehydro [C27(100); C33(100)]
	Contaminant	Checked	PSM Ambiguity	Sequence	Annotated Sequence	Modifications	Modification Pattern	# Isoforms	# Protein Groups	# Proteins	# PSMs	Master Protein Accessions	Positions in Proteins	Modifications in Proteins	# Missed Cleavages	Theo. MH+ [Da]	Sequence Length	Abundance: F1: Sample	Quan Info	Confidence (by Search Engine): Sequest HT	Percolator q-Value (by Search Engine): Sequest HT	Percolator PEP (by Search Engine): Sequest HT	XCorr (by Search Engine): Sequest HT	Top Apex RT [min]	Sequence in Protein	Positions in Proteins
	FALSE	FALSE	Unambiguous	GLLDTFKNLALNAPKSAGVSVLNSLSCKLSKTC	[-].GLLDTFKNLALNAPKSAGVSVLNSLSCKLSKTC.[-]	1xDeamidated [N12(100)]	-----------*---------------------	2	1	1	7	brevinin-2E-OG2	brevinin-2E-OG2 [1-33]		0	3393.81	33	1139604000		High	0.001748	0.002376	3.56	46.41	-.GLLDTFKNLALNAPKSAGVSVLNSLSCKLSKTC.-	[1-33]
	FALSE	FALSE	Unambiguous	GLLDTFKNLALNAPKSAGVSVLNSLSCKLSKTC	[-].GLLDTFKNLALNAPKSAGVSVLNSLSCKLSKTC.[-]	2xDeamidated [N8(100); N12(95.7)]	-------*---*---------------------	2	1	1	9	brevinin-2E-OG2	brevinin-2E-OG2 [1-33]		0	3394.8	33	1039845617		High	0.001748	0.002355	2.34	49.95	-.GLLDTFKNLALNAPKSAGVSVLNSLSCKLSKTC.-	[1-33]
	FALSE	FALSE	Unambiguous	GLLDTFKNLALNAPKSAGVSVLNSLSCKLSKTC	[-].GLLDTFKNLALNAPKSAGVSVLNSLSCKLSKTC.[-]		---------------------------------	1	1	1	5	brevinin-2E-OG2	brevinin-2E-OG2 [1-33]		0	3392.83	33	936580744		High	0.001893	0.007096	3.42	45.41	-.GLLDTFKNLALNAPKSAGVSVLNSLSCKLSKTC.-	[1-33]
	FALSE	FALSE	Unambiguous	GLLDTFKNLALNAPKSAGVSVLNSLSCKLSKTC	[-].GLLDTFKNLALNAPKSAGVSVLNSLSCKLSKTC.[-]	2xDeamidated [N12(87.8); N23(87.8)]	-----------*----------*----------	2	1	1	4	brevinin-2E-OG2	brevinin-2E-OG2 [1-33]		0	3394.8	33	850618144		High	0.001893	0.02439	2.6	48.94	-.GLLDTFKNLALNAPKSAGVSVLNSLSCKLSKTC.-	[1-33]
	FALSE	FALSE	Unambiguous	GLLDTFKNLALNAPKSAGVSVLNSLSCKLSKTC	[-].GLLDTFKNLALNAPKSAGVSVLNSLSCKLSKTC.[-]	1xDeamidated [N23(94.6)]	----------------------*----------	2	1	1	4	brevinin-2E-OG2	brevinin-2E-OG2 [1-33]		0	3393.81	33	262313776		High	0.001893	0.01275	1.56	43.69	-.GLLDTFKNLALNAPKSAGVSVLNSLSCKLSKTC.-	[1-33]
	FALSE	FALSE	Unambiguous	TFKNLALNAPKSAGVSVLNSLSCKLSKTC	[D].TFKNLALNAPKSAGVSVLNSLSCKLSKTC.[-]		-----------------------------	1	1	1	3	brevinin-2E-OG2	brevinin-2E-OG2 [5-33]		0	2994.61	29	208735328		High	0.0006772	0.0008729	2.94	36.45	D.TFKNLALNAPKSAGVSVLNSLSCKLSKTC.-	[5-33]
	FALSE	FALSE	Unambiguous	GLLDTFKNLALN	[-].GLLDTFKNLALN.[A]	1xDeamidated [N12(100)]	-----------*	1	2	5	1	TRINITY_DN0_c1_g1_i14.p1,TRINITY_DN0_c1_g1_i4.p1; brevinin-2E-OG2	brevinin-2E-OG4 [1-12]; TRINITY_DN6490_c1_g1_i1.p1 [1-12]; brevinin-2E-OG6 [1-12]; TRINITY_DN0_c1_g1_i14.p1,TRINITY_DN0_c1_g1_i4.p1 [1-12]; brevinin-2E-OG2 [1-12]		0	1319.72	12	168505104	Shared	High	0.001893	0.009281	2.02	39.17	-.GLLDTFKNLALN.A	[1-12]
	FALSE	FALSE	Unambiguous	SAGVSVLNSLSCKLSKTC	[K].SAGVSVLNSLSCKLSKTC.[-]	2xDehydro [C12(100); C18(100)]	-----------*-----*	1	2	3	3	TRINITY_DN0_c1_g1_i14.p1,TRINITY_DN0_c1_g1_i4.p1; brevinin-2E-OG2	TRINITY_DN0_c1_g1_i14.p1,TRINITY_DN0_c1_g1_i4.p1 [16-33]; brevinin-2E-OG7 [16-33]; brevinin-2E-OG2 [16-33]	TRINITY_DN0_c1_g1_i14.p1,TRINITY_DN0_c1_g1_i4.p1 2xDehydro [C27(100); C33(100)]; brevinin-2E-OG7 2xDehydro [C27(100); C33(100)]; brevinin-2E-OG2 2xDehydro [C27(100); C33(100)]	0	1794.91	18	165170300	Shared	High	0.0006772	0.0004106	3.96	32.93	K.SAGVSVLNSLSCKLSKTC.-	[16-33]
	FALSE	FALSE	Unambiguous	GLLDTFKNLALNAPKSAGVSVLNSLSCKLSKTC	[-].GLLDTFKNLALNAPKSAGVSVLNSLSCKLSKTC.[-]	1xDeamidated [N];1xDehydro [C]	positions not distinguishable	2	1	1	8	brevinin-2E-OG2	brevinin-2E-OG2 [1-33]		0	3392.8	33	1.5849e+08		High	0.0006772	0.0001775	3.71	50.09	-.GLLDTFKNLALNAPKSAGVSVLNSLSCKLSKTC.-	[1-33]
	FALSE	FALSE	Unambiguous	GLLDTFKNLALN	[-].GLLDTFKNLALN.[A]		------------	1	2	5	2	TRINITY_DN0_c1_g1_i14.p1,TRINITY_DN0_c1_g1_i4.p1; brevinin-2E-OG2	brevinin-2E-OG4 [1-12]; TRINITY_DN6490_c1_g1_i1.p1 [1-12]; brevinin-2E-OG6 [1-12]; TRINITY_DN0_c1_g1_i14.p1,TRINITY_DN0_c1_g1_i4.p1 [1-12]; brevinin-2E-OG2 [1-12]		0	1318.74	12	95015664	Shared	High	0.0006772	0.001095	2.85	38.02	-.GLLDTFKNLALN.A	[1-12]
	FALSE	FALSE	Unambiguous	GLLDTFKNLA	[-].GLLDTFKNLA.[L]		----------	1	2	5	2	TRINITY_DN0_c1_g1_i14.p1,TRINITY_DN0_c1_g1_i4.p1; brevinin-2E-OG2	brevinin-2E-OG4 [1-10]; TRINITY_DN6490_c1_g1_i1.p1 [1-10]; brevinin-2E-OG6 [1-10]; TRINITY_DN0_c1_g1_i14.p1,TRINITY_DN0_c1_g1_i4.p1 [1-10]; brevinin-2E-OG2 [1-10]		0	1091.61	10	91027528	Shared	High	0.0006772	0.0005025	1.32	35.65	-.GLLDTFKNLA.L	[1-10]
	FALSE	FALSE	Unambiguous	VSVLNSLSCKLSKTC	[G].VSVLNSLSCKLSKTC.[-]	2xDehydro [C9(100); C15(100)]	--------*-----*	1	2	3	4	TRINITY_DN0_c1_g1_i14.p1,TRINITY_DN0_c1_g1_i4.p1; brevinin-2E-OG2	TRINITY_DN0_c1_g1_i14.p1,TRINITY_DN0_c1_g1_i4.p1 [19-33]; brevinin-2E-OG7 [19-33]; brevinin-2E-OG2 [19-33]	TRINITY_DN0_c1_g1_i14.p1,TRINITY_DN0_c1_g1_i4.p1 2xDehydro [C27(100); C33(100)]; brevinin-2E-OG7 2xDehydro [C27(100); C33(100)]; brevinin-2E-OG2 2xDehydro [C27(100); C33(100)]	0	1579.82	15	87253486	Shared	High	0.0006772	0.0007607	2.19	30.74	G.VSVLNSLSCKLSKTC.-	[19-33]
	FALSE	FALSE	Unambiguous	GLLDTFKNLAL	[-].GLLDTFKNLAL.[N]		-----------	1	2	5	2	TRINITY_DN0_c1_g1_i14.p1,TRINITY_DN0_c1_g1_i4.p1; brevinin-2E-OG2	brevinin-2E-OG4 [1-11]; TRINITY_DN6490_c1_g1_i1.p1 [1-11]; brevinin-2E-OG6 [1-11]; TRINITY_DN0_c1_g1_i14.p1,TRINITY_DN0_c1_g1_i4.p1 [1-11]; brevinin-2E-OG2 [1-11]		0	1204.69	11	81729600	Shared	High	0.0006772	3.266e-05	2.51	39.94	-.GLLDTFKNLAL.N	[1-11]
	FALSE	FALSE	Unambiguous	GLLDTFKNL	[-].GLLDTFKNL.[A]		---------	1	2	5	2	TRINITY_DN0_c1_g1_i14.p1,TRINITY_DN0_c1_g1_i4.p1; brevinin-2E-OG2	brevinin-2E-OG4 [1-9]; TRINITY_DN6490_c1_g1_i1.p1 [1-9]; brevinin-2E-OG6 [1-9]; TRINITY_DN0_c1_g1_i14.p1,TRINITY_DN0_c1_g1_i4.p1 [1-9]; brevinin-2E-OG2 [1-9]		0	1020.57	9	64565772	Shared	High	0.0006772	0.0003355	1.32	35.73	-.GLLDTFKNL.A	[1-9]
	FALSE	FALSE	Unambiguous	GVSVLNSLSCKLSKTC	[A].GVSVLNSLSCKLSKTC.[-]	2xDehydro [C10(100); C16(100)]	---------*-----*	1	2	3	4	TRINITY_DN0_c1_g1_i14.p1,TRINITY_DN0_c1_g1_i4.p1; brevinin-2E-OG2	TRINITY_DN0_c1_g1_i14.p1,TRINITY_DN0_c1_g1_i4.p1 [18-33]; brevinin-2E-OG7 [18-33]; brevinin-2E-OG2 [18-33]	TRINITY_DN0_c1_g1_i14.p1,TRINITY_DN0_c1_g1_i4.p1 2xDehydro [C27(100); C33(100)]; brevinin-2E-OG7 2xDehydro [C27(100); C33(100)]; brevinin-2E-OG2 2xDehydro [C27(100); C33(100)]	0	1636.84	16	61437268	Shared	High	0.0006772	0.001003	3.19	31.76	A.GVSVLNSLSCKLSKTC.-	[18-33]
	FALSE	FALSE	Unambiguous	GLLDTFKNLALNAPKSAGVSVLNSLSCKLSKTC	[-].GLLDTFKNLALNAPKSAGVSVLNSLSCKLSKTC.[-]	1xDehydro [C]	positions not distinguishable	2	1	1	15	brevinin-2E-OG2	brevinin-2E-OG2 [1-33]		0	3391.82	33	41808609		High	0.0006772	2.984e-05	5.09	48	-.GLLDTFKNLALNAPKSAGVSVLNSLSCKLSKTC.-	[1-33]
	FALSE	FALSE	Unambiguous	AGVSVLNSLSCKLSKTC	[S].AGVSVLNSLSCKLSKTC.[-]	2xDehydro [C11(100); C17(100)]	----------*-----*	1	2	3	3	TRINITY_DN0_c1_g1_i14.p1,TRINITY_DN0_c1_g1_i4.p1; brevinin-2E-OG2	TRINITY_DN0_c1_g1_i14.p1,TRINITY_DN0_c1_g1_i4.p1 [17-33]; brevinin-2E-OG7 [17-33]; brevinin-2E-OG2 [17-33]	TRINITY_DN0_c1_g1_i14.p1,TRINITY_DN0_c1_g1_i4.p1 2xDehydro [C27(100); C33(100)]; brevinin-2E-OG7 2xDehydro [C27(100); C33(100)]; brevinin-2E-OG2 2xDehydro [C27(100); C33(100)]	0	1707.88	17	39593684	Shared	High	0.0006772	0.0006767	3.15	32.52	S.AGVSVLNSLSCKLSKTC.-	[17-33]
	FALSE	FALSE	Unambiguous	GLLDTFKNLALNAPKSAGVSVLNSLSCKLSKTC	[-].GLLDTFKNLALNAPKSAGVSVLNSLSCKLSKTC.[-]	2xDeamidated [N8(100); N12(100)];1xDehydro [C]	positions not distinguishable	1	1	1	4	brevinin-2E-OG2	brevinin-2E-OG2 [1-33]		0	3393.79	33	29871696		High	0.001748	0.00254	4.41	50.63	-.GLLDTFKNLALNAPKSAGVSVLNSLSCKLSKTC.-	[1-33]
	FALSE	FALSE	Unambiguous	KSAGVSVLNSLSCKLSKTC	[AP].KSAGVSVLNSLSCKLSKTC.[-]	2xDehydro [C13(100); C19(100)]	------------*-----*	1	2	3	6	TRINITY_DN0_c1_g1_i14.p1,TRINITY_DN0_c1_g1_i4.p1; brevinin-2E-OG2	TRINITY_DN0_c1_g1_i14.p1,TRINITY_DN0_c1_g1_i4.p1 [15-33]; brevinin-2E-OG7 [15-33]; brevinin-2E-OG2 [15-33]	TRINITY_DN0_c1_g1_i14.p1,TRINITY_DN0_c1_g1_i4.p1 2xDehydro [C27(100); C33(100)]; brevinin-2E-OG7 2xDehydro [C27(100); C33(100)]; brevinin-2E-OG2 2xDehydro [C27(100); C33(100)]	0	1923	19	2.73165e+07	Shared	High	0.0006772	6.255e-05	3.52	29.84	P.KSAGVSVLNSLSCKLSKTC.-	[15-33]
	FALSE	FALSE	Unambiguous	GLLDTFKN	[-].GLLDTFKN.[ML]	1xDeamidated [N8(100)]	-------*	1	3	7	3	TRINITY_DN440_c40_g1_i1.p1; TRINITY_DN0_c1_g1_i14.p1,TRINITY_DN0_c1_g1_i4.p1; brevinin-2E-OG2	TRINITY_DN440_c40_g1_i1.p1 [1-8]; brevinin-2E-OG4 [1-8]; TRINITY_DN6490_c1_g1_i1.p1 [1-8]; brevinin-2E-OG6 [1-8]; TRINITY_DN0_c1_g1_i14.p1,TRINITY_DN0_c1_g1_i4.p1 [1-8]; brevinin-2E-OG7 [1-8]; brevinin-2E-OG2 [1-8]		0	908.472	8	27271116	Shared	High	0.0006772	0.0004936	1.01	26.38	-.GLLDTFKN.L	[1-8]
	FALSE	FALSE	Unambiguous	SAGVSVLNSLSCKLSKTC	[K].SAGVSVLNSLSCKLSKTC.[-]	1xDeamidated [N8(100)];2xDehydro [C12(100); C18(100)]	-------*---*-----*	1	2	3	3	TRINITY_DN0_c1_g1_i14.p1,TRINITY_DN0_c1_g1_i4.p1; brevinin-2E-OG2	TRINITY_DN0_c1_g1_i14.p1,TRINITY_DN0_c1_g1_i4.p1 [16-33]; brevinin-2E-OG7 [16-33]; brevinin-2E-OG2 [16-33]	TRINITY_DN0_c1_g1_i14.p1,TRINITY_DN0_c1_g1_i4.p1 2xDehydro [C27(100); C33(100)]; brevinin-2E-OG7 2xDehydro [C27(100); C33(100)]; brevinin-2E-OG2 2xDehydro [C27(100); C33(100)]	0	1795.89	18	26661795	Shared	High	0.0006772	0.0001275	4.19	34.21	K.SAGVSVLNSLSCKLSKTC.-	[16-33]
	FALSE	FALSE	Unambiguous	TFKNLALNAPKSAGVSVLNSLSCKLSKTC	[D].TFKNLALNAPKSAGVSVLNSLSCKLSKTC.[-]	1xDeamidated [N8(96.6)]	-------*---------------------	2	1	1	3	brevinin-2E-OG2	brevinin-2E-OG2 [5-33]		0	2995.6	29	2.61082e+07		High	0.001748	0.002873	3.67	38.64	D.TFKNLALNAPKSAGVSVLNSLSCKLSKTC.-	[5-33]
	FALSE	FALSE	Unambiguous	GLLDTFKNL	[-].GLLDTFKNL.[A]	1xDeamidated [N8(100)]	-------*-	1	2	5	3	TRINITY_DN0_c1_g1_i14.p1,TRINITY_DN0_c1_g1_i4.p1; brevinin-2E-OG2	brevinin-2E-OG4 [1-9]; TRINITY_DN6490_c1_g1_i1.p1 [1-9]; brevinin-2E-OG6 [1-9]; TRINITY_DN0_c1_g1_i14.p1,TRINITY_DN0_c1_g1_i4.p1 [1-9]; brevinin-2E-OG2 [1-9]		0	1021.56	9	21818304	Shared	High	0.0006772	0.000109	1.25	36.64	-.GLLDTFKNL.A	[1-9]
	FALSE	FALSE	Unambiguous	GLLDTFKNLAL	[-].GLLDTFKNLAL.[N]	1xDeamidated [N8(100)]	-------*---	1	2	5	2	TRINITY_DN0_c1_g1_i14.p1,TRINITY_DN0_c1_g1_i4.p1; brevinin-2E-OG2	brevinin-2E-OG4 [1-11]; TRINITY_DN6490_c1_g1_i1.p1 [1-11]; brevinin-2E-OG6 [1-11]; TRINITY_DN0_c1_g1_i14.p1,TRINITY_DN0_c1_g1_i4.p1 [1-11]; brevinin-2E-OG2 [1-11]		0	1205.68	11	18467100	Shared	High	0.0006772	9.288e-05	2.8	40.92	-.GLLDTFKNLAL.N	[1-11]
	FALSE	FALSE	Unambiguous	VSVLNSLSCKLSKTC	[G].VSVLNSLSCKLSKTC.[-]	1xDeamidated [N5(100)];2xDehydro [C9(100); C15(100)]	----*---*-----*	1	2	3	3	TRINITY_DN0_c1_g1_i14.p1,TRINITY_DN0_c1_g1_i4.p1; brevinin-2E-OG2	TRINITY_DN0_c1_g1_i14.p1,TRINITY_DN0_c1_g1_i4.p1 [19-33]; brevinin-2E-OG7 [19-33]; brevinin-2E-OG2 [19-33]	TRINITY_DN0_c1_g1_i14.p1,TRINITY_DN0_c1_g1_i4.p1 2xDehydro [C27(100); C33(100)]; brevinin-2E-OG7 2xDehydro [C27(100); C33(100)]; brevinin-2E-OG2 2xDehydro [C27(100); C33(100)]	0	1580.8	15	17410601	Shared	High	0.0006772	0.001356	1.72	32.9	G.VSVLNSLSCKLSKTC.-	[19-33]
	FALSE	FALSE	Unambiguous	GVSVLNSLSCKLSKTC	[A].GVSVLNSLSCKLSKTC.[-]	1xDeamidated [N6(100)];2xDehydro [C10(100); C16(100)]	-----*---*-----*	1	2	3	4	TRINITY_DN0_c1_g1_i14.p1,TRINITY_DN0_c1_g1_i4.p1; brevinin-2E-OG2	TRINITY_DN0_c1_g1_i14.p1,TRINITY_DN0_c1_g1_i4.p1 [18-33]; brevinin-2E-OG7 [18-33]; brevinin-2E-OG2 [18-33]	TRINITY_DN0_c1_g1_i14.p1,TRINITY_DN0_c1_g1_i4.p1 2xDehydro [C27(100); C33(100)]; brevinin-2E-OG7 2xDehydro [C27(100); C33(100)]; brevinin-2E-OG2 2xDehydro [C27(100); C33(100)]	0	1637.82	16	14420769	Shared	High	0.0006772	0.0002993	2.93	33.34	A.GVSVLNSLSCKLSKTC.-	[18-33]
	FALSE	FALSE	Unambiguous	GLLDTFKNLALNAPKSAGVSVLNSLSCKLSKTC	[-].GLLDTFKNLALNAPKSAGVSVLNSLSCKLSKTC.[-]	1xDeamidated [N12(100)];2xDehydro [C27(100); C33(100)]	-----------*--------------*-----*	3	1	1	3	brevinin-2E-OG2	brevinin-2E-OG2 [1-33]	brevinin-2E-OG2 2xDehydro [C27(100); C33(100)]	0	3391.8	33	12991366		High	0.0006772	4.681e-05	4.89	50.04	-.GLLDTFKNLALNAPKSAGVSVLNSLSCKLSKTC.-	[1-33]
	FALSE	FALSE	Unambiguous	GLLDTFKNLALNAPKSAGVSVLNSLSCKLSKTC	[-].GLLDTFKNLALNAPKSAGVSVLNSLSCKLSKTC.[-]	1xDeamidated [N];2xDehydro [C27(100); C33(100)]	positions not distinguishable	3	1	1	4	brevinin-2E-OG2	brevinin-2E-OG2 [1-33]	brevinin-2E-OG2 2xDehydro [C27(100); C33(100)]	0	3391.8	33	1.02649e+07		High	0.0006772	7.043e-05	4.34	39.52	-.GLLDTFKNLALNAPKSAGVSVLNSLSCKLSKTC.-	[1-33]
	FALSE	FALSE	Unambiguous	TFKNLALNAPKSAGVSVLNSLSCKLSKTC	[D].TFKNLALNAPKSAGVSVLNSLSCKLSKTC.[-]	1xDehydro [C]	positions not distinguishable	1	1	1	4	brevinin-2E-OG2	brevinin-2E-OG2 [5-33]		0	2995.6	29	8.67168e+06		High	0.0006772	0.001219	2.87	38.64	D.TFKNLALNAPKSAGVSVLNSLSCKLSKTC.-	[5-33]
	FALSE	FALSE	Unambiguous	GLLDTFKNLALNAPKSAGVSVLNSLSCKLSKTC	[-].GLLDTFKNLALNAPKSAGVSVLNSLSCKLSKTC.[-]	1xDeamidated [N23(99.9)];2xDehydro [C27(100); C33(100)]	----------------------*---*-----*	3	1	1	1	brevinin-2E-OG2	brevinin-2E-OG2 [1-33]	brevinin-2E-OG2 2xDehydro [C27(100); C33(100)]	0	3391.8	33	8590946		High	0.001748	0.00274	5.02	50.04	-.GLLDTFKNLALNAPKSAGVSVLNSLSCKLSKTC.-	[1-33]
	FALSE	FALSE	Unambiguous	AGVSVLNSLSCKLSKTC	[S].AGVSVLNSLSCKLSKTC.[-]	1xDeamidated [N7(100)];2xDehydro [C11(100); C17(100)]	------*---*-----*	1	2	3	2	TRINITY_DN0_c1_g1_i14.p1,TRINITY_DN0_c1_g1_i4.p1; brevinin-2E-OG2	TRINITY_DN0_c1_g1_i14.p1,TRINITY_DN0_c1_g1_i4.p1 [17-33]; brevinin-2E-OG7 [17-33]; brevinin-2E-OG2 [17-33]	TRINITY_DN0_c1_g1_i14.p1,TRINITY_DN0_c1_g1_i4.p1 2xDehydro [C27(100); C33(100)]; brevinin-2E-OG7 2xDehydro [C27(100); C33(100)]; brevinin-2E-OG2 2xDehydro [C27(100); C33(100)]	0	1708.86	17	8.50035e+06	Shared	High	0.0006772	0.0002762	2.68	33.77	S.AGVSVLNSLSCKLSKTC.-	[17-33]
	FALSE	FALSE	Unambiguous	GLLDTFK	[-].GLLDTFK.[N]		-------	1	3	7	1	TRINITY_DN440_c40_g1_i1.p1; TRINITY_DN0_c1_g1_i14.p1,TRINITY_DN0_c1_g1_i4.p1; brevinin-2E-OG2	TRINITY_DN440_c40_g1_i1.p1 [1-7]; brevinin-2E-OG4 [1-7]; TRINITY_DN6490_c1_g1_i1.p1 [1-7]; brevinin-2E-OG6 [1-7]; TRINITY_DN0_c1_g1_i14.p1,TRINITY_DN0_c1_g1_i4.p1 [1-7]; brevinin-2E-OG7 [1-7]; brevinin-2E-OG2 [1-7]		0	793.445	7	8289044	Shared	High	0.001893	0.0108	0.72	26.53	-.GLLDTFK.N	[1-7]
	FALSE	FALSE	Unambiguous	TFKNLALNAPKSAGVSVLNSLSCKLSKTC	[D].TFKNLALNAPKSAGVSVLNSLSCKLSKTC.[-]	1xDeamidated [N4(95.5)]	---*-------------------------	2	1	1	2	brevinin-2E-OG2	brevinin-2E-OG2 [5-33]		0	2995.6	29	7.44639e+06		High	0.001748	0.003206	2.48	38.99	D.TFKNLALNAPKSAGVSVLNSLSCKLSKTC.-	[5-33]
	FALSE	FALSE	Unambiguous	GLLDTFKNLALNAPKSAGVSVLNSLSCKLSKTC	[-].GLLDTFKNLALNAPKSAGVSVLNSLSCKLSKTC.[-]	2xDehydro [C27(100); C33(100)]	--------------------------*-----*	1	1	1	3	brevinin-2E-OG2	brevinin-2E-OG2 [1-33]	brevinin-2E-OG2 2xDehydro [C27(100); C33(100)]	0	3390.81	33	7406265		High	0.0006772	0.0009236	4.42	42.62	-.GLLDTFKNLALNAPKSAGVSVLNSLSCKLSKTC.-	[1-33]
	FALSE	FALSE	Unambiguous	KSAGVSVLNSLSCKLSKTC	[AP].KSAGVSVLNSLSCKLSKTC.[-]	1xDeamidated [N9(100)];2xDehydro [C13(100); C19(100)]	--------*---*-----*	1	2	3	4	TRINITY_DN0_c1_g1_i14.p1,TRINITY_DN0_c1_g1_i4.p1; brevinin-2E-OG2	TRINITY_DN0_c1_g1_i14.p1,TRINITY_DN0_c1_g1_i4.p1 [15-33]; brevinin-2E-OG7 [15-33]; brevinin-2E-OG2 [15-33]	TRINITY_DN0_c1_g1_i14.p1,TRINITY_DN0_c1_g1_i4.p1 2xDehydro [C27(100); C33(100)]; brevinin-2E-OG7 2xDehydro [C27(100); C33(100)]; brevinin-2E-OG2 2xDehydro [C27(100); C33(100)]	0	1923.99	19	5.51392e+06	Shared	High	0.0006772	0.0001041	4.11	31.45	P.KSAGVSVLNSLSCKLSKTC.-	[15-33]
	FALSE	FALSE	Unambiguous	GLLDTFKNLALNAPKSAGVSVLNSLSCKLSKTC	[-].GLLDTFKNLALNAPKSAGVSVLNSLSCKLSKTC.[-]	2xDeamidated [N8(100); N23(100)];2xDehydro [C27(100); C33(100)]	-------*--------------*---*-----*	2	1	1	1	brevinin-2E-OG2	brevinin-2E-OG2 [1-33]	brevinin-2E-OG2 2xDehydro [C27(100); C33(100)]	0	3392.78	33	5.38027e+06		High	0.0006772	0.0009259	4.61	52.79	-.GLLDTFKNLALNAPKSAGVSVLNSLSCKLSKTC.-	[1-33]
	FALSE	FALSE	Unambiguous	SVLNSLSCKLSKTC	[V].SVLNSLSCKLSKTC.[-]	2xDehydro [C8(100); C14(100)]	-------*-----*	1	2	3	4	TRINITY_DN0_c1_g1_i14.p1,TRINITY_DN0_c1_g1_i4.p1; brevinin-2E-OG2	TRINITY_DN0_c1_g1_i14.p1,TRINITY_DN0_c1_g1_i4.p1 [20-33]; brevinin-2E-OG7 [20-33]; brevinin-2E-OG2 [20-33]	TRINITY_DN0_c1_g1_i14.p1,TRINITY_DN0_c1_g1_i4.p1 2xDehydro [C27(100); C33(100)]; brevinin-2E-OG7 2xDehydro [C27(100); C33(100)]; brevinin-2E-OG2 2xDehydro [C27(100); C33(100)]	0	1480.75	14	4.14827e+06	Shared	High	0.0006772	0.0008228	2.07	28.52	V.SVLNSLSCKLSKTC.-	[20-33]
	FALSE	FALSE	Unambiguous	VLNSLSCKLSKTC	[S].VLNSLSCKLSKTC.[-]	2xDehydro [C7(100); C13(100)]	------*-----*	1	2	3	3	TRINITY_DN0_c1_g1_i14.p1,TRINITY_DN0_c1_g1_i4.p1; brevinin-2E-OG2	TRINITY_DN0_c1_g1_i14.p1,TRINITY_DN0_c1_g1_i4.p1 [21-33]; brevinin-2E-OG7 [21-33]; brevinin-2E-OG2 [21-33]	TRINITY_DN0_c1_g1_i14.p1,TRINITY_DN0_c1_g1_i4.p1 2xDehydro [C27(100); C33(100)]; brevinin-2E-OG7 2xDehydro [C27(100); C33(100)]; brevinin-2E-OG2 2xDehydro [C27(100); C33(100)]	0	1393.72	13	3.34648e+06	Shared	High	0.001748	0.00354	1.28	21.26	S.VLNSLSCKLSKTC.-	[21-33]
	FALSE	FALSE	Unambiguous	TFKNLALNAPKSAGVSVLNSLSCKLSKTC	[D].TFKNLALNAPKSAGVSVLNSLSCKLSKTC.[-]	2xDehydro [C23(100); C29(100)]	----------------------*-----*	1	1	1	1	brevinin-2E-OG2	brevinin-2E-OG2 [5-33]	brevinin-2E-OG2 2xDehydro [C27(100); C33(100)]	0	2992.6	29	2.21437e+06		High	0.001748	0.002694	2.5	39.88	D.TFKNLALNAPKSAGVSVLNSLSCKLSKTC.-	[5-33]
	FALSE	FALSE	Unambiguous	GLLDTFKN	[-].GLLDTFKN.[ML]		--------	1	3	7	2	TRINITY_DN440_c40_g1_i1.p1; TRINITY_DN0_c1_g1_i14.p1,TRINITY_DN0_c1_g1_i4.p1; brevinin-2E-OG2	TRINITY_DN440_c40_g1_i1.p1 [1-8]; brevinin-2E-OG4 [1-8]; TRINITY_DN6490_c1_g1_i1.p1 [1-8]; brevinin-2E-OG6 [1-8]; TRINITY_DN0_c1_g1_i14.p1,TRINITY_DN0_c1_g1_i4.p1 [1-8]; brevinin-2E-OG7 [1-8]; brevinin-2E-OG2 [1-8]		0	907.488	8	1.64283e+06	Shared	High	0.001748	0.002991	1.01	24.77	-.GLLDTFKN.L	[1-8]
	FALSE	FALSE	Unambiguous	GLLDTFKNLALNAPKSAGVSVLNSLSCKLSKTC	[-].GLLDTFKNLALNAPKSAGVSVLNSLSCKLSKTC.[-]	1xDeamidated [N12(95)];1xDehydro [C]	positions not distinguishable	2	1	1	2	brevinin-2E-OG2	brevinin-2E-OG2 [1-33]		0	3392.8	33	1.17105e+06		High	0.001748	0.00279	3.1	62.64	-.GLLDTFKNLALNAPKSAGVSVLNSLSCKLSKTC.-	[1-33]
	FALSE	FALSE	Unambiguous	NSLSCKLSKTC	[L].NSLSCKLSKTC.[-]	2xDehydro [C5(100); C11(100)]	----*-----*	1	2	3	1	TRINITY_DN0_c1_g1_i14.p1,TRINITY_DN0_c1_g1_i4.p1; brevinin-2E-OG2	TRINITY_DN0_c1_g1_i14.p1,TRINITY_DN0_c1_g1_i4.p1 [23-33]; brevinin-2E-OG7 [23-33]; brevinin-2E-OG2 [23-33]	TRINITY_DN0_c1_g1_i14.p1,TRINITY_DN0_c1_g1_i4.p1 2xDehydro [C27(100); C33(100)]; brevinin-2E-OG7 2xDehydro [C27(100); C33(100)]; brevinin-2E-OG2 2xDehydro [C27(100); C33(100)]	0	1181.57	11	289352	Shared	High	0.001748	0.003285	1.57	14.3	L.NSLSCKLSKTC.-	[23-33]
	FALSE	FALSE	Unambiguous	GLLDTFKNLALNAPKSAGVSVLNSLSCKLSKTC	[-].GLLDTFKNLALNAPKSAGVSVLNSLSCKLSKTC.[-]	1xDehydro [C27(94.7)]	--------------------------*------	2	1	1	2	brevinin-2E-OG2	brevinin-2E-OG2 [1-33]	brevinin-2E-OG2 1xDehydro [C27(94.7)]	0	3391.82	33		Not Reliable	High	0.003253	0.02952	0.95		-.GLLDTFKNLALNAPKSAGVSVLNSLSCKLSKTC.-	[1-33]
	FALSE	FALSE	Unambiguous	GLLDTFKNLALNAPKSAGVSVLNSLSCKLSKTC	[-].GLLDTFKNLALNAPKSAGVSVLNSLSCKLSKTC.[-]	2xDeamidated [N8(100); N12(100)];2xDehydro [C27(100); C33(100)]	-------*---*--------------*-----*	2	1	1	1	brevinin-2E-OG2	brevinin-2E-OG2 [1-33]	brevinin-2E-OG2 2xDehydro [C27(100); C33(100)]	0	3392.78	33		No Quan Values	High	0.0006772	0.0002221	5.68		-.GLLDTFKNLALNAPKSAGVSVLNSLSCKLSKTC.-	[1-33]
FALSE	FALSE	High	Master Protein	brevinin-1E	FLPLLAGLAANFLPKIFCKITRKC	0	166.001	100	18	29	150	14	24	2.7	9.77	400.73	18	4	2.95372e+09	High	1	Dehydro [C18(100); C24(100)]
	Contaminant	Checked	PSM Ambiguity	Sequence	Annotated Sequence	Modifications	Modification Pattern	# Isoforms	# Protein Groups	# Proteins	# PSMs	Master Protein Accessions	Positions in Proteins	Modifications in Proteins	# Missed Cleavages	Theo. MH+ [Da]	Sequence Length	Abundance: F1: Sample	Quan Info	Confidence (by Search Engine): Sequest HT	Percolator q-Value (by Search Engine): Sequest HT	Percolator PEP (by Search Engine): Sequest HT	XCorr (by Search Engine): Sequest HT	Top Apex RT [min]	Sequence in Protein	Positions in Proteins
	FALSE	FALSE	Unambiguous	FLPLLAGLAANFLPKIFCKITRKC	[-].FLPLLAGLAANFLPKIFCKITRKC.[-]	2xDehydro [C18(100); C24(100)]	-----------------*-----*	1	1	2	104	brevinin-1E	brevinin-1E-OG5 [1-24]; brevinin-1E [1-24]	brevinin-1E-OG5 2xDehydro [C18(100); C24(100)]; brevinin-1E 2xDehydro [C18(100); C24(100)]	0	2675.53	24	1858331813		High	0.0006772	9.608e-06	4.35	50.53	-.FLPLLAGLAANFLPKIFCKITRKC.-	[1-24]
	FALSE	FALSE	Unambiguous	LLAGLAANFLPKIFCKITRKC	[P].LLAGLAANFLPKIFCKITRKC.[-]	2xDehydro [C15(100); C21(100)]	--------------*-----*	1	1	2	8	brevinin-1E	brevinin-1E-OG5 [4-24]; brevinin-1E [4-24]	brevinin-1E-OG5 2xDehydro [C18(100); C24(100)]; brevinin-1E 2xDehydro [C18(100); C24(100)]	0	2318.32	21	316091357		High	0.0006772	4.032e-05	4.24	41.32	P.LLAGLAANFLPKIFCKITRKC.-	[4-24]
	FALSE	FALSE	Unambiguous	FLPLLAGLAANFLPKIFCKITRKC	[-].FLPLLAGLAANFLPKIFCKITRKC.[-]	1xDeamidated [N11(100)];2xDehydro [C18(100); C24(100)]	----------*------*-----*	1	1	2	16	brevinin-1E	brevinin-1E-OG5 [1-24]; brevinin-1E [1-24]	brevinin-1E-OG5 2xDehydro [C18(100); C24(100)]; brevinin-1E 2xDehydro [C18(100); C24(100)]	0	2676.51	24	2.35363e+08		High	0.0006772	1.766e-05	5.09	52.98	-.FLPLLAGLAANFLPKIFCKITRKC.-	[1-24]
	FALSE	FALSE	Unambiguous	FLPLLAGLAANFLPKIFCKITRKC	[-].FLPLLAGLAANFLPKIFCKITRKC.[-]	1xDehydro [C24(96.9)]	-----------------------*	3	1	2	20	brevinin-1E	brevinin-1E-OG5 [1-24]; brevinin-1E [1-24]	brevinin-1E-OG5 1xDehydro [C24(98.8)]; brevinin-1E 1xDehydro [C24(98.8)]	0	2676.54	24	1.33696e+08		High	0.0006772	3.9e-05	3.53	53.48	-.FLPLLAGLAANFLPKIFCKITRKC.-	[1-24]
	FALSE	FALSE	Unambiguous	FLPKIFCKITRKC	[N].FLPKIFCKITRKC.[-]	2xDehydro [C7(100); C13(100)]	------*-----*	1	1	2	10	brevinin-1E	brevinin-1E-OG5 [12-24]; brevinin-1E [12-24]	brevinin-1E-OG5 2xDehydro [C18(100); C24(100)]; brevinin-1E 2xDehydro [C18(100); C24(100)]	0	1594.9	13	117245366		High	0.0006772	0.0006336	2.56	31.31	N.FLPKIFCKITRKC.-	[12-24]
	FALSE	FALSE	Unambiguous	FLPLLAGLAANFLPKIFCKITRKC	[-].FLPLLAGLAANFLPKIFCKITRKC.[-]	1xDehydro [C]	positions not distinguishable	3	1	2	36	brevinin-1E	brevinin-1E-OG5 [1-24]; brevinin-1E [1-24]		0	2676.54	24	7.39148e+07		High	0.0006772	7.904e-05	2.68	45.79	-.FLPLLAGLAANFLPKIFCKITRKC.-	[1-24]
	FALSE	FALSE	Unambiguous	LAANFLPKIFCKITRKC	[G].LAANFLPKIFCKITRKC.[-]	2xDehydro [C11(100); C17(100)]	----------*-----*	1	1	2	10	brevinin-1E	brevinin-1E-OG5 [8-24]; brevinin-1E [8-24]	brevinin-1E-OG5 2xDehydro [C18(100); C24(100)]; brevinin-1E 2xDehydro [C18(100); C24(100)]	0	1964.1	17	5.90365e+07		High	0.0006772	0.0001229	3.94	37.88	G.LAANFLPKIFCKITRKC.-	[8-24]
	FALSE	FALSE	Unambiguous	GLAANFLPKIFCKITRKC	[A].GLAANFLPKIFCKITRKC.[-]	2xDehydro [C12(100); C18(100)]	-----------*-----*	1	1	2	8	brevinin-1E	brevinin-1E-OG5 [7-24]; brevinin-1E [7-24]	brevinin-1E-OG5 2xDehydro [C18(100); C24(100)]; brevinin-1E 2xDehydro [C18(100); C24(100)]	0	2021.12	18	49751086		High	0.0006772	0.0001263	3.25	38.78	A.GLAANFLPKIFCKITRKC.-	[7-24]
	FALSE	FALSE	Unambiguous	FLPLLAGLAANFLPKIFCKITRKC	[-].FLPLLAGLAANFLPKIFCKITRKC.[-]	1xDehydro [C18(97.3)]	-----------------*------	3	1	2	12	brevinin-1E	brevinin-1E-OG5 [1-24]; brevinin-1E [1-24]	brevinin-1E-OG5 1xDehydro [C18(98.2)]; brevinin-1E 1xDehydro [C18(98.2)]	0	2676.54	24	28794059		High	0.0006772	0.0005646	2.86	51.51	-.FLPLLAGLAANFLPKIFCKITRKC.-	[1-24]
	FALSE	FALSE	Selected	FLPLLAGLAAN	[-].FLPLLAGLAAN.[F]		-----------	1	2	6	2	brevinin-1GRa; brevinin-1E	brevinin-1E-OG2 [1-11]; brevinin-1E-OG5 [1-11]; brevinin-1GRa [1-11]; brevinin-1E [1-11]; TRINITY_DN0_c1_g1_i24.p1 [1-11]; brevinin-1E-OG8 [1-11]		0	1099.65	11	21117472	Shared	High	0.0006772	0.00117	2.1	41.23	-.FLPLLAGLAAN.F	[1-11]
	FALSE	FALSE	Unambiguous	NFLPKIFCKITRKC	[A].NFLPKIFCKITRKC.[-]	1xDeamidated [N1(100)];2xDehydro [C8(100); C14(100)]	*------*-----*	1	1	2	6	brevinin-1E	brevinin-1E-OG5 [11-24]; brevinin-1E [11-24]	brevinin-1E-OG5 2xDehydro [C18(100); C24(100)]; brevinin-1E 2xDehydro [C18(100); C24(100)]	0	1709.92	14	1.70642e+07		High	0.001444	0.001666	3.86	36.33	A.NFLPKIFCKITRKC.-	[11-24]
	FALSE	FALSE	Unambiguous	NFLPKIFCKITRKC	[A].NFLPKIFCKITRKC.[-]	2xDehydro [C8(100); C14(100)]	-------*-----*	1	1	2	4	brevinin-1E	brevinin-1E-OG5 [11-24]; brevinin-1E [11-24]	brevinin-1E-OG5 2xDehydro [C18(100); C24(100)]; brevinin-1E 2xDehydro [C18(100); C24(100)]	0	1708.94	14	1.28936e+07		High	0.0006772	0.0009506	2.73	34.32	A.NFLPKIFCKITRKC.-	[11-24]
	FALSE	FALSE	Unambiguous	LAGLAANFLPKIFCKITRKC	[L].LAGLAANFLPKIFCKITRKC.[-]	2xDehydro [C14(100); C20(100)]	-------------*-----*	1	1	2	6	brevinin-1E	brevinin-1E-OG5 [5-24]; brevinin-1E [5-24]	brevinin-1E-OG5 2xDehydro [C18(100); C24(100)]; brevinin-1E 2xDehydro [C18(100); C24(100)]	0	2205.24	20	1.07083e+07		High	0.0006772	4.994e-05	3.57	39.91	L.LAGLAANFLPKIFCKITRKC.-	[5-24]
	FALSE	FALSE	Unambiguous	LLAGLAANFLPKIFCKITRKC	[P].LLAGLAANFLPKIFCKITRKC.[-]	1xDeamidated [N8(100)];2xDehydro [C15(100); C21(100)]	-------*------*-----*	1	1	2	2	brevinin-1E	brevinin-1E-OG5 [4-24]; brevinin-1E [4-24]	brevinin-1E-OG5 2xDehydro [C18(100); C24(100)]; brevinin-1E 2xDehydro [C18(100); C24(100)]	0	2319.31	21	9506716		High	0.0006772	8.054e-05	4.3	41.96	P.LLAGLAANFLPKIFCKITRKC.-	[4-24]
	FALSE	FALSE	Unambiguous	ANFLPKIFCKITRKC	[A].ANFLPKIFCKITRKC.[-]	2xDehydro [C9(100); C15(100)]	--------*-----*	1	1	2	8	brevinin-1E	brevinin-1E-OG5 [10-24]; brevinin-1E [10-24]	brevinin-1E-OG5 2xDehydro [C18(100); C24(100)]; brevinin-1E 2xDehydro [C18(100); C24(100)]	0	1779.98	15	7.64858e+06		High	0.0006772	0.0008111	2.95	35.34	A.ANFLPKIFCKITRKC.-	[10-24]
	FALSE	FALSE	Unambiguous	FLPLLAG	[-].FLPLLAG.[L]		-------	1	3	7	2	brevinin-1E-OG6; brevinin-1GRa; brevinin-1E	brevinin-1E-OG2 [1-7]; brevinin-1E-OG6 [1-7]; brevinin-1E-OG5 [1-7]; brevinin-1GRa [1-7]; brevinin-1E [1-7]; TRINITY_DN0_c1_g1_i24.p1 [1-7]; brevinin-1E-OG8 [1-7]		0	730.45	7	6.47515e+06	Shared	High	0.001748	0.004636	1.26	36.77	-.FLPLLAG.L	[1-7]
	FALSE	FALSE	Unambiguous	LPLLAGLAANFLPKIFCKITRKC	[F].LPLLAGLAANFLPKIFCKITRKC.[-]	2xDehydro [C17(100); C23(100)]	----------------*-----*	1	1	2	6	brevinin-1E	brevinin-1E-OG5 [2-24]; brevinin-1E [2-24]	brevinin-1E-OG5 2xDehydro [C18(100); C24(100)]; brevinin-1E 2xDehydro [C18(100); C24(100)]	0	2528.46	23	6251645		High	0.0006772	6.559e-06	4.93	45.44	F.LPLLAGLAANFLPKIFCKITRKC.-	[2-24]
	FALSE	FALSE	Unambiguous	PLLAGLAANFLPKIFCKITRKC	[L].PLLAGLAANFLPKIFCKITRKC.[-]	2xDehydro [C16(100); C22(100)]	---------------*-----*	1	1	2	2	brevinin-1E	brevinin-1E-OG5 [3-24]; brevinin-1E [3-24]	brevinin-1E-OG5 2xDehydro [C18(100); C24(100)]; brevinin-1E 2xDehydro [C18(100); C24(100)]	0	2415.38	22	6.24442e+06		High	0.0006772	1.56e-05	5.28	42.32	L.PLLAGLAANFLPKIFCKITRKC.-	[3-24]
	FALSE	FALSE	Unambiguous	AANFLPKIFCKITRKC	[L].AANFLPKIFCKITRKC.[-]	2xDehydro [C10(100); C16(100)]	---------*-----*	1	1	2	4	brevinin-1E	brevinin-1E-OG5 [9-24]; brevinin-1E [9-24]	brevinin-1E-OG5 2xDehydro [C18(100); C24(100)]; brevinin-1E 2xDehydro [C18(100); C24(100)]	0	1851.01	16	4907140		High	0.0006772	0.001294	3.02	36.13	L.AANFLPKIFCKITRKC.-	[9-24]
	FALSE	FALSE	Unambiguous	LLAGLAANFLPKIFCKITRKC	[P].LLAGLAANFLPKIFCKITRKC.[-]	1xDehydro [C21(98.2)]	--------------------*	1	1	2	4	brevinin-1E	brevinin-1E-OG5 [4-24]; brevinin-1E [4-24]	brevinin-1E-OG5 1xDehydro [C24(98.2)]; brevinin-1E 1xDehydro [C24(98.2)]	0	2319.33	21	4.66505e+06		High	0.001893	0.009897	2.54	40.61	P.LLAGLAANFLPKIFCKITRKC.-	[4-24]
	FALSE	FALSE	Unambiguous	LPKIFCKITRKC	[F].LPKIFCKITRKC.[-]	2xDehydro [C6(100); C12(100)]	-----*-----*	1	1	2	6	brevinin-1E	brevinin-1E-OG5 [13-24]; brevinin-1E [13-24]	brevinin-1E-OG5 2xDehydro [C18(100); C24(100)]; brevinin-1E 2xDehydro [C18(100); C24(100)]	0	1447.83	12	4.61871e+06		High	0.001748	0.00266	2.19	28.48	F.LPKIFCKITRKC.-	[13-24]
	FALSE	FALSE	Unambiguous	FLPLLAGLAA	[-].FLPLLAGLAA.[N]		----------	1	2	6	1	brevinin-1GRa; brevinin-1E	brevinin-1E-OG2 [1-10]; brevinin-1E-OG5 [1-10]; brevinin-1GRa [1-10]; brevinin-1E [1-10]; TRINITY_DN0_c1_g1_i24.p1 [1-10]; brevinin-1E-OG8 [1-10]		0	985.608	10	3.95291e+06	Shared	High	0.001893	0.01986	1.23	42.43	-.FLPLLAGLAA.N	[1-10]
	FALSE	FALSE	Unambiguous	AGLAANFLPKIFCKITRKC	[L].AGLAANFLPKIFCKITRKC.[-]	1xDeamidated [N6(100)];2xDehydro [C13(100); C19(100)]	-----*------*-----*	1	1	2	2	brevinin-1E	brevinin-1E-OG5 [6-24]; brevinin-1E [6-24]	brevinin-1E-OG5 2xDehydro [C18(100); C24(100)]; brevinin-1E 2xDehydro [C18(100); C24(100)]	0	2093.14	19	2.36876e+06		High	0.001748	0.001862	3.18	39.88	L.AGLAANFLPKIFCKITRKC.-	[6-24]
	FALSE	FALSE	Unambiguous	FLPLLAGLA	[-].FLPLLAGLA.[AN]		---------	1	3	7	1	brevinin-1E-OG6; brevinin-1GRa; brevinin-1E	brevinin-1E-OG2 [1-9]; brevinin-1E-OG6 [1-9]; brevinin-1E-OG5 [1-9]; brevinin-1GRa [1-9]; brevinin-1E [1-9]; TRINITY_DN0_c1_g1_i24.p1 [1-9]; brevinin-1E-OG8 [1-9]		0	914.571	9	2.1813e+06	Shared	High	0.002824	0.02634	1.41	42.42	-.FLPLLAGLA.A	[1-9]
	FALSE	FALSE	Unambiguous	ANFLPKIFCKITRKC	[A].ANFLPKIFCKITRKC.[-]	1xDeamidated [N2(100)];2xDehydro [C9(100); C15(100)]	-*------*-----*	1	1	2	4	brevinin-1E	brevinin-1E-OG5 [10-24]; brevinin-1E [10-24]	brevinin-1E-OG5 2xDehydro [C18(100); C24(100)]; brevinin-1E 2xDehydro [C18(100); C24(100)]	0	1780.96	15	1.6707e+06		High	0.0006772	0.001055	1.79	36.22	A.ANFLPKIFCKITRKC.-	[10-24]
	FALSE	FALSE	Unambiguous	PKIFCKITRKC	[L].PKIFCKITRKC.[-]	2xDehydro [C5(100); C11(100)]	----*-----*	1	1	2	2	brevinin-1E	brevinin-1E-OG5 [14-24]; brevinin-1E [14-24]	brevinin-1E-OG5 2xDehydro [C18(100); C24(100)]; brevinin-1E 2xDehydro [C18(100); C24(100)]	0	1334.74	11	1.14681e+06		High	0.001893	0.006491	1.4	37.87	L.PKIFCKITRKC.-	[14-24]
	FALSE	FALSE	Unambiguous	LPLLAGLAANFLPKIFCKITRKC	[F].LPLLAGLAANFLPKIFCKITRKC.[-]	1xDehydro [C]	positions not distinguishable	1	1	2	4	brevinin-1E	brevinin-1E-OG5 [2-24]; brevinin-1E [2-24]		0	2529.47	23		Not Reliable	High	0.0006772	8.649e-05	4.58		F.LPLLAGLAANFLPKIFCKITRKC.-	[2-24]
	FALSE	FALSE	Unambiguous	FLPLLAGLAANFLPKIFCKITRKC	[-].FLPLLAGLAANFLPKIFCKITRKC.[-]	1xDeamidated [N11(100)];1xDehydro [C]	positions not distinguishable	1	1	2	2	brevinin-1E	brevinin-1E-OG5 [1-24]; brevinin-1E [1-24]		0	2677.52	24		No Quan Values	High	0.001748	0.003697	3.17		-.FLPLLAGLAANFLPKIFCKITRKC.-	[1-24]
	FALSE	FALSE	Unambiguous	GLAANFLPKIFCKITRKC	[A].GLAANFLPKIFCKITRKC.[-]	1xDehydro [C18(100)]	-----------------*	1	1	2	2	brevinin-1E	brevinin-1E-OG5 [7-24]; brevinin-1E [7-24]	brevinin-1E-OG5 1xDehydro [C24(100)]; brevinin-1E 1xDehydro [C24(100)]	0	2022.13	18		Not Reliable	High	0.001444	0.001566	3.02		A.GLAANFLPKIFCKITRKC.-	[7-24]
FALSE	FALSE	High	Master Protein	TRINITY_DN49_c10_g1_i1.p1	GLFTLIKGAAKLLGKTVAKEAGQTGLELMAFKITNQC	0	165.596	100	26	26	73	1	37	3.9	9.47	191.53	26	0	4210748	High	1	Dehydro [C37(100)]
	Contaminant	Checked	PSM Ambiguity	Sequence	Annotated Sequence	Modifications	Modification Pattern	# Isoforms	# Protein Groups	# Proteins	# PSMs	Master Protein Accessions	Positions in Proteins	Modifications in Proteins	# Missed Cleavages	Theo. MH+ [Da]	Sequence Length	Abundance: F1: Sample	Quan Info	Confidence (by Search Engine): Sequest HT	Percolator q-Value (by Search Engine): Sequest HT	Percolator PEP (by Search Engine): Sequest HT	XCorr (by Search Engine): Sequest HT	Top Apex RT [min]	Sequence in Protein	Positions in Proteins
	FALSE	FALSE	Unambiguous	GLFTLIKGAAKLIG	[-G].GLFTLIKGAAKLIG.[KR]		--------------	1	8	14	12	esculentin-2-OG12; esculentin-2-OG2; esculentin-2-OG7; esculentin-2-OG11; esculentin-2-OG1; Esculentin-2-OG6; esculentin-2-OG15; TRINITY_DN49_c10_g1_i1.p1	odorranain-K1 [1-14]; TRINITY_DN0_c1_g1_i22.p1 [1-14]; esculentin-2-OG12 [1-14]; esculentin-2-OG14 [1-14]; esculentin-2-OG5 [1-14]; esculentin-2-OG2 [1-14]; esculentin-2-OG7 [2-15]; esculentin-2-OG11 [1-14]; esculentin-2-OG1 [1-14]; odorranain-K2 [1-14]; esculentin-2-OG9 [1-14]; Esculentin-2-OG6 [1-14]; esculentin-2-OG15 [1-14]; TRINITY_DN49_c10_g1_i1.p1 [1-14]		0	1401.88	14	514156272	Shared	High	0.0006772	0.0003477	2.22	38.4	-.GLFTLIKGAAKLLG.K	[1-14]
	FALSE	FALSE	Unambiguous	GLFTLIKGAAKLIGKTVAKEAG	[-G].GLFTLIKGAAKLIGKTVAKEAG.[KRQ]		----------------------	1	5	7	20	esculentin-2-OG2; esculentin-2-OG7; esculentin-2-OG11; esculentin-2-OG1; TRINITY_DN49_c10_g1_i1.p1	TRINITY_DN0_c1_g1_i22.p1 [1-22]; esculentin-2-OG2 [1-22]; esculentin-2-OG7 [2-23]; esculentin-2-OG11 [1-22]; esculentin-2-OG1 [1-22]; odorranain-K2 [1-22]; TRINITY_DN49_c10_g1_i1.p1 [1-22]		0	2186.33	22	454771546	Shared	High	0.0006772	1.215e-06	5.03	38.48	-.GLFTLIKGAAKLLGKTVAKEAG.Q	[1-22]
	FALSE	FALSE	Unambiguous	GLFTLIKGAAKLIGKTVAKEA	[-G].GLFTLIKGAAKLIGKTVAKEA.[G]		---------------------	1	5	7	12	esculentin-2-OG2; esculentin-2-OG7; esculentin-2-OG11; esculentin-2-OG1; TRINITY_DN49_c10_g1_i1.p1	TRINITY_DN0_c1_g1_i22.p1 [1-21]; esculentin-2-OG2 [1-21]; esculentin-2-OG7 [2-22]; esculentin-2-OG11 [1-21]; esculentin-2-OG1 [1-21]; odorranain-K2 [1-21]; TRINITY_DN49_c10_g1_i1.p1 [1-21]		0	2129.31	21	331223246	Shared	High	0.0006772	1.411e-07	5.74	38.14	-.GLFTLIKGAAKLLGKTVAKEA.G	[1-21]
	FALSE	FALSE	Unambiguous	GLFTLIKGAAKLIGK	[-G].GLFTLIKGAAKLIGK.[TIA]		---------------	1	8	13	12	esculentin-2-OG12; esculentin-2-OG2; esculentin-2-OG7; esculentin-2-OG11; esculentin-2-OG1; Esculentin-2-OG6; esculentin-2-OG15; TRINITY_DN49_c10_g1_i1.p1	odorranain-K1 [1-15]; TRINITY_DN0_c1_g1_i22.p1 [1-15]; esculentin-2-OG12 [1-15]; esculentin-2-OG14 [1-15]; esculentin-2-OG2 [1-15]; esculentin-2-OG7 [2-16]; esculentin-2-OG11 [1-15]; esculentin-2-OG1 [1-15]; odorranain-K2 [1-15]; esculentin-2-OG9 [1-15]; Esculentin-2-OG6 [1-15]; esculentin-2-OG15 [1-15]; TRINITY_DN49_c10_g1_i1.p1 [1-15]		0	1529.98	15	319016152	Shared	High	0.0006772	1.784e-05	3.45	36.4	-.GLFTLIKGAAKLLGK.T	[1-15]
	FALSE	FALSE	Unambiguous	GLFTLIKGAAKLIGKTVAKE	[-G].GLFTLIKGAAKLIGKTVAKE.[A]		--------------------	1	5	7	12	esculentin-2-OG2; esculentin-2-OG7; esculentin-2-OG11; esculentin-2-OG1; TRINITY_DN49_c10_g1_i1.p1	TRINITY_DN0_c1_g1_i22.p1 [1-20]; esculentin-2-OG2 [1-20]; esculentin-2-OG7 [2-21]; esculentin-2-OG11 [1-20]; esculentin-2-OG1 [1-20]; odorranain-K2 [1-20]; TRINITY_DN49_c10_g1_i1.p1 [1-20]		0	2058.27	20	1.27468e+08	Shared	High	0.0006772	5.314e-07	6.34	37.41	-.GLFTLIKGAAKLLGKTVAKE.A	[1-20]
	FALSE	FALSE	Unambiguous	GLFTLIKGAAKLIGKTVAK	[-G].GLFTLIKGAAKLIGKTVAK.[EK]		-------------------	1	5	8	16	esculentin-2-OG2; esculentin-2-OG7; esculentin-2-OG11; esculentin-2-OG1; TRINITY_DN49_c10_g1_i1.p1	TRINITY_DN0_c1_g1_i22.p1 [1-19]; esculentin-2-OG2 [1-19]; esculentin-2-OG7 [2-20]; esculentin-2-OG11 [1-19]; esculentin-2-OG1 [1-19]; odorranain-K2 [1-19]; esculentin-2-OG9 [1-19]; TRINITY_DN49_c10_g1_i1.p1 [1-19]		0	1929.23	19	5.38206e+07	Shared	High	0.0006772	4.35e-07	4.59	36.69	-.GLFTLIKGAAKLLGKTVAK.E	[1-19]
	FALSE	FALSE	Unambiguous	GLFTLIKG	[-G].GLFTLIKG.[A]		--------	1	9	16	2	esculentin-2-OG12; esculentin-2-OG2; esculentin-2-OG7; esculentin-2-OG11; esculentin-2-OG1; TRINITY_DN96_c5_g1_i1.p1; Esculentin-2-OG6; esculentin-2-OG15; TRINITY_DN49_c10_g1_i1.p1	odorranain-K1 [1-8]; TRINITY_DN0_c1_g1_i22.p1 [1-8]; esculentin-2-OG12 [1-8]; esculentin-2-OG14 [1-8]; esculentin-2-OG5 [1-8]; esculentin-2-OG2 [1-8]; esculentin-2-OG7 [2-9]; esculentin-2-OG11 [1-8]; esculentin-2-OG1 [1-8]; odorranain-K2 [1-8]; esculentin-2-OG9 [1-8]; TRINITY_DN96_c5_g1_i1.p1 [1-8]; Esculentin-2-OG6 [1-8]; esculentin-2-OG15 [1-8]; esculentin-2-OG16 [1-8]; TRINITY_DN49_c10_g1_i1.p…		0	848.524	8	41462000	Shared	High	0.001444	0.001506	1.42	31.45	-.GLFTLIKG.A	[1-8]
	FALSE	FALSE	Unambiguous	GLFTLIKGA	[-G].GLFTLIKGA.[AD]		---------	1	9	16	2	esculentin-2-OG12; esculentin-2-OG2; esculentin-2-OG7; esculentin-2-OG11; esculentin-2-OG1; TRINITY_DN96_c5_g1_i1.p1; Esculentin-2-OG6; esculentin-2-OG15; TRINITY_DN49_c10_g1_i1.p1	odorranain-K1 [1-9]; TRINITY_DN0_c1_g1_i22.p1 [1-9]; esculentin-2-OG12 [1-9]; esculentin-2-OG14 [1-9]; esculentin-2-OG5 [1-9]; esculentin-2-OG2 [1-9]; esculentin-2-OG7 [2-10]; esculentin-2-OG11 [1-9]; esculentin-2-OG1 [1-9]; odorranain-K2 [1-9]; esculentin-2-OG9 [1-9]; TRINITY_DN96_c5_g1_i1.p1 [1-9]; Esculentin-2-OG6 [1-9]; esculentin-2-OG15 [1-9]; esculentin-2-OG16 [1-9]; TRINITY_DN49_c10_g1_i1.…		0	919.561	9	33140666	Shared	High	0.0006772	0.000146	1.7	32.49	-.GLFTLIKGA.A	[1-9]
	FALSE	FALSE	Unambiguous	GLFTLIKGAA	[-G].GLFTLIKGAA.[K]		----------	1	8	15	1	esculentin-2-OG12; esculentin-2-OG2; esculentin-2-OG7; esculentin-2-OG11; esculentin-2-OG1; Esculentin-2-OG6; esculentin-2-OG15; TRINITY_DN49_c10_g1_i1.p1	odorranain-K1 [1-10]; TRINITY_DN0_c1_g1_i22.p1 [1-10]; esculentin-2-OG12 [1-10]; esculentin-2-OG14 [1-10]; esculentin-2-OG5 [1-10]; esculentin-2-OG2 [1-10]; esculentin-2-OG7 [2-11]; esculentin-2-OG11 [1-10]; esculentin-2-OG1 [1-10]; odorranain-K2 [1-10]; esculentin-2-OG9 [1-10]; Esculentin-2-OG6 [1-10]; esculentin-2-OG15 [1-10]; esculentin-2-OG16 [1-10]; TRINITY_DN49_c10_g1_i1.p1 [1-10]		0	990.598	10	31246134	Shared	High	0.001748	0.001837	1.54	32.48	-.GLFTLIKGAA.K	[1-10]
	FALSE	FALSE	Unambiguous	FTLIKGAAKLIGK	[LPF].FTLIKGAAKLIGK.[TIA]		-------------	1	8	15	2	esculentin-2-OG12; esculentin-2-OG2; esculentin-2-OG7; esculentin-2-OG11; esculentin-2-OG1; Esculentin-2-OG6; esculentin-2-OG15; TRINITY_DN49_c10_g1_i1.p1	odorranain-K1 [3-15]; TRINITY_DN0_c1_g1_i22.p1 [3-15]; esculentin-2-OG12 [3-15]; esculentin-2-OG13 [3-15]; esculentin-2-OG14 [3-15]; esculentin-2-OG4 [3-15]; esculentin-2-OG2 [3-15]; esculentin-2-OG7 [4-16]; esculentin-2-OG11 [3-15]; esculentin-2-OG1 [3-15]; odorranain-K2 [3-15]; esculentin-2-OG9 [3-15]; Esculentin-2-OG6 [3-15]; esculentin-2-OG15 [3-15]; TRINITY_DN49_c10_g1_i1.p1 [3-15]		0	1359.87	13	29192882	Shared	High	0.002824	0.026	0.88	36.4	L.FTLIKGAAKLLGK.T	[3-15]
	FALSE	FALSE	Unambiguous	GLFTLIKGAAKL	[-G].GLFTLIKGAAKL.[IL]		------------	1	8	14	2	esculentin-2-OG12; esculentin-2-OG2; esculentin-2-OG7; esculentin-2-OG11; esculentin-2-OG1; Esculentin-2-OG6; esculentin-2-OG15; TRINITY_DN49_c10_g1_i1.p1	odorranain-K1 [1-12]; TRINITY_DN0_c1_g1_i22.p1 [1-12]; esculentin-2-OG12 [1-12]; esculentin-2-OG14 [1-12]; esculentin-2-OG5 [1-12]; esculentin-2-OG2 [1-12]; esculentin-2-OG7 [2-13]; esculentin-2-OG11 [1-12]; esculentin-2-OG1 [1-12]; odorranain-K2 [1-12]; esculentin-2-OG9 [1-12]; Esculentin-2-OG6 [1-12]; esculentin-2-OG15 [1-12]; TRINITY_DN49_c10_g1_i1.p1 [1-12]		0	1231.78	12	22692440	Shared	High	0.0006772	1.747e-05	3.01	33.78	-.GLFTLIKGAAKL.L	[1-12]
	FALSE	FALSE	Unambiguous	GLFTLIKGAAKLIGKT	[-G].GLFTLIKGAAKLIGKT.[VA]		----------------	1	6	11	4	esculentin-2-OG2; esculentin-2-OG7; esculentin-2-OG11; esculentin-2-OG1; Esculentin-2-OG6; TRINITY_DN49_c10_g1_i1.p1	odorranain-K1 [1-16]; TRINITY_DN0_c1_g1_i22.p1 [1-16]; esculentin-2-OG14 [1-16]; esculentin-2-OG2 [1-16]; esculentin-2-OG7 [2-17]; esculentin-2-OG11 [1-16]; esculentin-2-OG1 [1-16]; odorranain-K2 [1-16]; esculentin-2-OG9 [1-16]; Esculentin-2-OG6 [1-16]; TRINITY_DN49_c10_g1_i1.p1 [1-16]		0	1631.03	16	19017524	Shared	High	0.0006772	0.0002488	3.29	36.52	-.GLFTLIKGAAKLLGKT.V	[1-16]
	FALSE	FALSE	Unambiguous	GLFTLIKGAAKLIGKTVA	[-G].GLFTLIKGAAKLIGKTVA.[K]		------------------	1	5	8	2	esculentin-2-OG2; esculentin-2-OG7; esculentin-2-OG11; esculentin-2-OG1; TRINITY_DN49_c10_g1_i1.p1	TRINITY_DN0_c1_g1_i22.p1 [1-18]; esculentin-2-OG2 [1-18]; esculentin-2-OG7 [2-19]; esculentin-2-OG11 [1-18]; esculentin-2-OG1 [1-18]; odorranain-K2 [1-18]; esculentin-2-OG9 [1-18]; TRINITY_DN49_c10_g1_i1.p1 [1-18]		0	1801.13	18	11921235	Shared	High	0.0006772	0.0005053	3.83	38.75	-.GLFTLIKGAAKLLGKTVA.K	[1-18]
	FALSE	FALSE	Unambiguous	GLFTLIK	[-G].GLFTLIK.[GCD]		-------	1	9	18	2	esculentin-2-OG12; esculentin-2-OG2; esculentin-2-OG7; esculentin-2-OG11; esculentin-2-OG1; TRINITY_DN96_c5_g1_i1.p1; Esculentin-2-OG6; esculentin-2-OG15; TRINITY_DN49_c10_g1_i1.p1	odorranain-K1 [1-7]; TRINITY_DN0_c1_g1_i22.p1 [1-7]; esculentin-2-OG12 [1-7]; esculentin-2-OG14 [1-7]; esculentin-2-OG5 [1-7]; esculentin-2-OG2 [1-7]; esculentin-2-OG7 [2-8]; esculentin-2-OG11 [1-7]; odorranain-J1 [1-7]; esculentin-2-OG1 [1-7]; odorranain-K2 [1-7]; esculentin-2-OG9 [1-7]; TRINITY_DN96_c5_g1_i1.p1 [1-7]; esculentin-2-OG3 [1-7]; Esculentin-2-OG6 [1-7]; esculentin-2-OG15 [1-7]; escu…		0	791.503	7	10401324	Shared	High	0.001893	0.005724	1.19	31.27	-.GLFTLIK.G	[1-7]
	FALSE	FALSE	Unambiguous	GLFTLIKGAAK	[-G].GLFTLIKGAAK.[LS]		-----------	1	8	15	4	esculentin-2-OG12; esculentin-2-OG2; esculentin-2-OG7; esculentin-2-OG11; esculentin-2-OG1; Esculentin-2-OG6; esculentin-2-OG15; TRINITY_DN49_c10_g1_i1.p1	odorranain-K1 [1-11]; TRINITY_DN0_c1_g1_i22.p1 [1-11]; esculentin-2-OG12 [1-11]; esculentin-2-OG14 [1-11]; esculentin-2-OG5 [1-11]; esculentin-2-OG2 [1-11]; esculentin-2-OG7 [2-12]; esculentin-2-OG11 [1-11]; esculentin-2-OG1 [1-11]; odorranain-K2 [1-11]; esculentin-2-OG9 [1-11]; Esculentin-2-OG6 [1-11]; esculentin-2-OG15 [1-11]; esculentin-2-OG16 [1-11]; TRINITY_DN49_c10_g1_i1.p1 [1-11]		0	1118.69	11	6.64425e+06	Shared	High	0.0006772	0.0003295	2.22	27.42	-.GLFTLIKGAAK.L	[1-11]
	FALSE	FALSE	Unambiguous	GLFTLIKGAAKLIGKTV	[-G].GLFTLIKGAAKLIGKTV.[PAV]		-----------------	1	6	10	4	esculentin-2-OG2; esculentin-2-OG7; esculentin-2-OG11; esculentin-2-OG1; Esculentin-2-OG6; TRINITY_DN49_c10_g1_i1.p1	odorranain-K1 [1-17]; TRINITY_DN0_c1_g1_i22.p1 [1-17]; esculentin-2-OG2 [1-17]; esculentin-2-OG7 [2-18]; esculentin-2-OG11 [1-17]; esculentin-2-OG1 [1-17]; odorranain-K2 [1-17]; esculentin-2-OG9 [1-17]; Esculentin-2-OG6 [1-17]; TRINITY_DN49_c10_g1_i1.p1 [1-17]		0	1730.09	17	4.50842e+06	Shared	High	0.0006772	0.000668	3.31	38.9	-.GLFTLIKGAAKLLGKTV.A	[1-17]
	FALSE	FALSE	Unambiguous	LFTLIKGAAKLIGKTVAKEA	[G].LFTLIKGAAKLIGKTVAKEA.[G]		--------------------	1	5	7	4	esculentin-2-OG2; esculentin-2-OG7; esculentin-2-OG11; esculentin-2-OG1; TRINITY_DN49_c10_g1_i1.p1	TRINITY_DN0_c1_g1_i22.p1 [2-21]; esculentin-2-OG2 [2-21]; esculentin-2-OG7 [3-22]; esculentin-2-OG11 [2-21]; esculentin-2-OG1 [2-21]; odorranain-K2 [2-21]; TRINITY_DN49_c10_g1_i1.p1 [2-21]		0	2072.28	20	4.3328e+06	Shared	High	0.001893	0.02297	1.8	38.98	G.LFTLIKGAAKLLGKTVAKEA.G	[2-21]
	FALSE	FALSE	Unambiguous	GLFTLIKGAAKLLGKTVAKEAGQTGLELMAFKITNQC	[-].GLFTLIKGAAKLLGKTVAKEAGQTGLELMAFKITNQC.[-]	1xDehydro [C37(100)]	------------------------------------*	1	1	1	1	TRINITY_DN49_c10_g1_i1.p1	TRINITY_DN49_c10_g1_i1.p1 [1-37]	TRINITY_DN49_c10_g1_i1.p1 1xDehydro [C37(100)]	0	3863.14	37	4210748		High	0.002824	0.025	2.51	41.22	-.GLFTLIKGAAKLLGKTVAKEAGQTGLELMAFKITNQC.-	[1-37]
	FALSE	FALSE	Unambiguous	LFTLIKGAAKLIG	[G].LFTLIKGAAKLIG.[KR]		-------------	1	8	14	4	esculentin-2-OG12; esculentin-2-OG2; esculentin-2-OG7; esculentin-2-OG11; esculentin-2-OG1; Esculentin-2-OG6; esculentin-2-OG15; TRINITY_DN49_c10_g1_i1.p1	odorranain-K1 [2-14]; TRINITY_DN0_c1_g1_i22.p1 [2-14]; esculentin-2-OG12 [2-14]; esculentin-2-OG14 [2-14]; esculentin-2-OG5 [2-14]; esculentin-2-OG2 [2-14]; esculentin-2-OG7 [3-15]; esculentin-2-OG11 [2-14]; esculentin-2-OG1 [2-14]; odorranain-K2 [2-14]; esculentin-2-OG9 [2-14]; Esculentin-2-OG6 [2-14]; esculentin-2-OG15 [2-14]; TRINITY_DN49_c10_g1_i1.p1 [2-14]		0	1344.86	13	3.7829e+06	Shared	High	0.0006772	0.0003261	3.04	32.59	G.LFTLIKGAAKLLG.K	[2-14]
	FALSE	FALSE	Unambiguous	GLFTLIKGAAKLI	[-G].GLFTLIKGAAKLI.[G]		-------------	1	8	14	2	esculentin-2-OG12; esculentin-2-OG2; esculentin-2-OG7; esculentin-2-OG11; esculentin-2-OG1; Esculentin-2-OG6; esculentin-2-OG15; TRINITY_DN49_c10_g1_i1.p1	odorranain-K1 [1-13]; TRINITY_DN0_c1_g1_i22.p1 [1-13]; esculentin-2-OG12 [1-13]; esculentin-2-OG14 [1-13]; esculentin-2-OG5 [1-13]; esculentin-2-OG2 [1-13]; esculentin-2-OG7 [2-14]; esculentin-2-OG11 [1-13]; esculentin-2-OG1 [1-13]; odorranain-K2 [1-13]; esculentin-2-OG9 [1-13]; Esculentin-2-OG6 [1-13]; esculentin-2-OG15 [1-13]; TRINITY_DN49_c10_g1_i1.p1 [1-13]		0	1344.86	13	3.22825e+06	Shared	High	0.001748	0.00201	1.92	38.8	-.GLFTLIKGAAKLL.G	[1-13]
	FALSE	FALSE	Unambiguous	FTLIKGAAKLIGKTVAK	[LPF].FTLIKGAAKLIGKTVAK.[EK]		-----------------	1	5	10	2	esculentin-2-OG2; esculentin-2-OG7; esculentin-2-OG11; esculentin-2-OG1; TRINITY_DN49_c10_g1_i1.p1	TRINITY_DN0_c1_g1_i22.p1 [3-19]; esculentin-2-OG13 [3-19]; esculentin-2-OG4 [3-19]; esculentin-2-OG2 [3-19]; esculentin-2-OG7 [4-20]; esculentin-2-OG11 [3-19]; esculentin-2-OG1 [3-19]; odorranain-K2 [3-19]; esculentin-2-OG9 [3-19]; TRINITY_DN49_c10_g1_i1.p1 [3-19]		0	1759.12	17	2.66529e+06	Shared	High	0.001893	0.01851	0.99	36.67	L.FTLIKGAAKLLGKTVAK.E	[3-19]
	FALSE	FALSE	Unambiguous	TLIKGAAKLIGK	[FC].TLIKGAAKLIGK.[TIA]		------------	1	8	16	2	esculentin-2-OG12; esculentin-2-OG2; esculentin-2-OG7; esculentin-2-OG11; esculentin-2-OG1; Esculentin-2-OG6; esculentin-2-OG15; TRINITY_DN49_c10_g1_i1.p1	odorranain-K1 [4-15]; TRINITY_DN0_c1_g1_i22.p1 [4-15]; esculentin-2-OG12 [4-15]; esculentin-2-OG13 [4-15]; esculentin-2-OG14 [4-15]; esculentin-2-OG4 [4-15]; esculentin-2-OG2 [4-15]; esculentin-2-OG7 [5-16]; TRINITY_DN2168_c4_g1_i1.p1_ORF1 [4-15]; esculentin-2-OG11 [4-15]; esculentin-2-OG1 [4-15]; odorranain-K2 [4-15]; esculentin-2-OG9 [4-15]; Esculentin-2-OG6 [4-15]; esculentin-2-OG15 [4-15]; TR…		0	1212.8	12	2.55433e+06	Shared	High	0.001893	0.006845	0.8	36.4	F.TLIKGAAKLLGK.T	[4-15]
	FALSE	FALSE	Unambiguous	LFTLIKGAAKLIGKTVAKEAG	[G].LFTLIKGAAKLIGKTVAKEAG.[KRQ]		---------------------	1	5	7	2	esculentin-2-OG2; esculentin-2-OG7; esculentin-2-OG11; esculentin-2-OG1; TRINITY_DN49_c10_g1_i1.p1	TRINITY_DN0_c1_g1_i22.p1 [2-22]; esculentin-2-OG2 [2-22]; esculentin-2-OG7 [3-23]; esculentin-2-OG11 [2-22]; esculentin-2-OG1 [2-22]; odorranain-K2 [2-22]; TRINITY_DN49_c10_g1_i1.p1 [2-22]		0	2129.31	21	955790	Shared	High	0.0006772	0.0007857	3.15	32.55	G.LFTLIKGAAKLLGKTVAKEAG.Q	[2-22]
	FALSE	FALSE	Unambiguous	LFTLIKGAAKLIGK	[G].LFTLIKGAAKLIGK.[TIA]		--------------	1	8	13	2	esculentin-2-OG12; esculentin-2-OG2; esculentin-2-OG7; esculentin-2-OG11; esculentin-2-OG1; Esculentin-2-OG6; esculentin-2-OG15; TRINITY_DN49_c10_g1_i1.p1	odorranain-K1 [2-15]; TRINITY_DN0_c1_g1_i22.p1 [2-15]; esculentin-2-OG12 [2-15]; esculentin-2-OG14 [2-15]; esculentin-2-OG2 [2-15]; esculentin-2-OG7 [3-16]; esculentin-2-OG11 [2-15]; esculentin-2-OG1 [2-15]; odorranain-K2 [2-15]; esculentin-2-OG9 [2-15]; Esculentin-2-OG6 [2-15]; esculentin-2-OG15 [2-15]; TRINITY_DN49_c10_g1_i1.p1 [2-15]		0	1472.96	14	587059	Shared	High	0.001893	0.01417	2.21	29.88	G.LFTLIKGAAKLLGK.T	[2-15]
	FALSE	FALSE	Unambiguous	LFTLIKGAAKLIGKTVA	[G].LFTLIKGAAKLIGKTVA.[K]		-----------------	1	5	8	2	esculentin-2-OG2; esculentin-2-OG7; esculentin-2-OG11; esculentin-2-OG1; TRINITY_DN49_c10_g1_i1.p1	TRINITY_DN0_c1_g1_i22.p1 [2-18]; esculentin-2-OG2 [2-18]; esculentin-2-OG7 [3-19]; esculentin-2-OG11 [2-18]; esculentin-2-OG1 [2-18]; odorranain-K2 [2-18]; esculentin-2-OG9 [2-18]; TRINITY_DN49_c10_g1_i1.p1 [2-18]		0	1744.11	17	460352	Shared	High	0.001748	0.004685	2	32.78	G.LFTLIKGAAKLLGKTVA.K	[2-18]
	FALSE	FALSE	Unambiguous	FTLIKGAAKLIGKTVAKEAG	[LPF].FTLIKGAAKLIGKTVAKEAG.[KRQ]		--------------------	1	5	9	2	esculentin-2-OG2; esculentin-2-OG7; esculentin-2-OG11; esculentin-2-OG1; TRINITY_DN49_c10_g1_i1.p1	TRINITY_DN0_c1_g1_i22.p1 [3-22]; esculentin-2-OG13 [3-22]; esculentin-2-OG4 [3-22]; esculentin-2-OG2 [3-22]; esculentin-2-OG7 [4-23]; esculentin-2-OG11 [3-22]; esculentin-2-OG1 [3-22]; odorranain-K2 [3-22]; TRINITY_DN49_c10_g1_i1.p1 [3-22]		0	2016.22	20	113677	Shared	High	0.001444	0.00159	1.36	27.11	L.FTLIKGAAKLLGKTVAKEAG.Q	[3-22]
FALSE	FALSE	High	Master Protein	TRINITY_DN440_c40_g1_i1.p1	GLLDTFKNMALNAAKSAGVSVLNALSCKLSKTC	0	149.984	100	18	32	57	16	33	3.4	9.11	138.28	18	0	5.47029e+08	High	1	Dehydro [C27(100); C33(100)]
	Contaminant	Checked	PSM Ambiguity	Sequence	Annotated Sequence	Modifications	Modification Pattern	# Isoforms	# Protein Groups	# Proteins	# PSMs	Master Protein Accessions	Positions in Proteins	Modifications in Proteins	# Missed Cleavages	Theo. MH+ [Da]	Sequence Length	Abundance: F1: Sample	Quan Info	Confidence (by Search Engine): Sequest HT	Percolator q-Value (by Search Engine): Sequest HT	Percolator PEP (by Search Engine): Sequest HT	XCorr (by Search Engine): Sequest HT	Top Apex RT [min]	Sequence in Protein	Positions in Proteins
	FALSE	FALSE	Unambiguous	GLLDTFKNMALNAAKSAGVSVLNALSCKLSKTC	[-].GLLDTFKNMALNAAKSAGVSVLNALSCKLSKTC.[-]	2xDehydro [C27(100); C33(100)]	--------------------------*-----*	1	1	1	3	TRINITY_DN440_c40_g1_i1.p1	TRINITY_DN440_c40_g1_i1.p1 [1-33]	TRINITY_DN440_c40_g1_i1.p1 2xDehydro [C27(100); C33(100)]	0	3366.76	33	428993085		High	0.0006772	8.946e-06	5.72	52.93	-.GLLDTFKNMALNAAKSAGVSVLNALSCKLSKTC.-	[1-33]
	FALSE	FALSE	Unambiguous	GLLDTFKN	[-].GLLDTFKN.[ML]	1xDeamidated [N8(100)]	-------*	1	3	7	3	TRINITY_DN440_c40_g1_i1.p1; TRINITY_DN0_c1_g1_i14.p1,TRINITY_DN0_c1_g1_i4.p1; brevinin-2E-OG2	TRINITY_DN440_c40_g1_i1.p1 [1-8]; brevinin-2E-OG4 [1-8]; TRINITY_DN6490_c1_g1_i1.p1 [1-8]; brevinin-2E-OG6 [1-8]; TRINITY_DN0_c1_g1_i14.p1,TRINITY_DN0_c1_g1_i4.p1 [1-8]; brevinin-2E-OG7 [1-8]; brevinin-2E-OG2 [1-8]		0	908.472	8	27271116	Shared	High	0.0006772	0.0004936	1.01	26.38	-.GLLDTFKN.M	[1-8]
	FALSE	FALSE	Unambiguous	GLLDTFKNMALN	[-].GLLDTFKNMALN.[A]	1xDeamidated [N12(100)]	-----------*	1	1	2	1	TRINITY_DN440_c40_g1_i1.p1	TRINITY_DN440_c40_g1_i1.p1 [1-12]; brevinin-2E-OG7 [1-12]		0	1337.68	12	16281063		High	0.001748	0.002286	2.63	37.43	-.GLLDTFKNMALN.A	[1-12]
	FALSE	FALSE	Unambiguous	SAGVSVLNALSCKLSKTC	[K].SAGVSVLNALSCKLSKTC.[-]	2xDehydro [C12(100); C18(100)]	-----------*-----*	1	1	1	3	TRINITY_DN440_c40_g1_i1.p1	TRINITY_DN440_c40_g1_i1.p1 [16-33]	TRINITY_DN440_c40_g1_i1.p1 2xDehydro [C27(100); C33(100)]	0	1778.91	18	16015658		High	0.0006772	0.001045	3.44	35.21	K.SAGVSVLNALSCKLSKTC.-	[16-33]
	FALSE	FALSE	Unambiguous	VSVLNALSCKLSKTC	[G].VSVLNALSCKLSKTC.[-]	2xDehydro [C9(100); C15(100)]	--------*-----*	1	1	1	4	TRINITY_DN440_c40_g1_i1.p1	TRINITY_DN440_c40_g1_i1.p1 [19-33]	TRINITY_DN440_c40_g1_i1.p1 2xDehydro [C27(100); C33(100)]	0	1563.82	15	1.25021e+07		High	0.0006772	0.001208	2.06	33.33	G.VSVLNALSCKLSKTC.-	[19-33]
	FALSE	FALSE	Unambiguous	AAKSAGVSVLNALSCKLSKTC	[N].AAKSAGVSVLNALSCKLSKTC.[-]	2xDehydro [C15(100); C21(100)]	--------------*-----*	1	1	1	3	TRINITY_DN440_c40_g1_i1.p1	TRINITY_DN440_c40_g1_i1.p1 [13-33]	TRINITY_DN440_c40_g1_i1.p1 2xDehydro [C27(100); C33(100)]	0	2049.08	21	1.13891e+07		High	0.0006772	0.0002556	3	32.69	N.AAKSAGVSVLNALSCKLSKTC.-	[13-33]
	FALSE	FALSE	Unambiguous	GVSVLNALSCKLSKTC	[A].GVSVLNALSCKLSKTC.[-]	2xDehydro [C10(100); C16(100)]	---------*-----*	1	1	1	2	TRINITY_DN440_c40_g1_i1.p1	TRINITY_DN440_c40_g1_i1.p1 [18-33]	TRINITY_DN440_c40_g1_i1.p1 2xDehydro [C27(100); C33(100)]	0	1620.84	16	9.25063e+06		High	0.0006772	0.0005458	3.3	34.14	A.GVSVLNALSCKLSKTC.-	[18-33]
	FALSE	FALSE	Unambiguous	GLLDTFK	[-].GLLDTFK.[N]		-------	1	3	7	1	TRINITY_DN440_c40_g1_i1.p1; TRINITY_DN0_c1_g1_i14.p1,TRINITY_DN0_c1_g1_i4.p1; brevinin-2E-OG2	TRINITY_DN440_c40_g1_i1.p1 [1-7]; brevinin-2E-OG4 [1-7]; TRINITY_DN6490_c1_g1_i1.p1 [1-7]; brevinin-2E-OG6 [1-7]; TRINITY_DN0_c1_g1_i14.p1,TRINITY_DN0_c1_g1_i4.p1 [1-7]; brevinin-2E-OG7 [1-7]; brevinin-2E-OG2 [1-7]		0	793.445	7	8289044	Shared	High	0.001893	0.0108	0.72	26.53	-.GLLDTFK.N	[1-7]
	FALSE	FALSE	Unambiguous	GLLDTFKNMALNAAK	[-].GLLDTFKNMALNAAK.[S]		---------------	1	1	2	2	TRINITY_DN440_c40_g1_i1.p1	TRINITY_DN440_c40_g1_i1.p1 [1-15]; brevinin-2E-OG7 [1-15]		0	1606.86	15	7532026		High	0.0006772	4.999e-06	2.31	36.96	-.GLLDTFKNMALNAAK.S	[1-15]
	FALSE	FALSE	Unambiguous	ALNAAKSAGVSVLNALSCKLSKTC	[M].ALNAAKSAGVSVLNALSCKLSKTC.[-]	2xDehydro [C18(100); C24(100)]	-----------------*-----*	1	1	1	2	TRINITY_DN440_c40_g1_i1.p1	TRINITY_DN440_c40_g1_i1.p1 [10-33]	TRINITY_DN440_c40_g1_i1.p1 2xDehydro [C27(100); C33(100)]	0	2347.25	24	5.34235e+06		High	0.0006772	0.0001555	4.28	35.15	M.ALNAAKSAGVSVLNALSCKLSKTC.-	[10-33]
	FALSE	FALSE	Unambiguous	AGVSVLNALSCKLSKTC	[S].AGVSVLNALSCKLSKTC.[-]	2xDehydro [C11(100); C17(100)]	----------*-----*	1	1	1	3	TRINITY_DN440_c40_g1_i1.p1	TRINITY_DN440_c40_g1_i1.p1 [17-33]	TRINITY_DN440_c40_g1_i1.p1 2xDehydro [C27(100); C33(100)]	0	1691.88	17	5.19778e+06		High	0.0006772	0.0003401	3.02	34.59	S.AGVSVLNALSCKLSKTC.-	[17-33]
	FALSE	FALSE	Unambiguous	SAGVSVLNALSCKLSKTC	[K].SAGVSVLNALSCKLSKTC.[-]	1xDeamidated [N8(100)];2xDehydro [C12(100); C18(100)]	-------*---*-----*	1	1	1	1	TRINITY_DN440_c40_g1_i1.p1	TRINITY_DN440_c40_g1_i1.p1 [16-33]	TRINITY_DN440_c40_g1_i1.p1 2xDehydro [C27(100); C33(100)]	0	1779.9	18	4268667		High	0.0006772	0.0003899	2.97	36.41	K.SAGVSVLNALSCKLSKTC.-	[16-33]
	FALSE	FALSE	Unambiguous	GLLDTFKNMALNAAKSAG	[-].GLLDTFKNMALNAAKSAG.[V]		------------------	1	1	2	1	TRINITY_DN440_c40_g1_i1.p1	TRINITY_DN440_c40_g1_i1.p1 [1-18]; brevinin-2E-OG7 [1-18]		0	1821.95	18	4.03765e+06		High	0.0006772	1.372e-05	5.11	39	-.GLLDTFKNMALNAAKSAG.V	[1-18]
	FALSE	FALSE	Unambiguous	GLLDTFKNMA	[-].GLLDTFKNMA.[L]		----------	1	1	2	1	TRINITY_DN440_c40_g1_i1.p1	TRINITY_DN440_c40_g1_i1.p1 [1-10]; brevinin-2E-OG7 [1-10]		0	1109.57	10	3.20128e+06		High	0.001748	0.002091	1.15	33.79	-.GLLDTFKNMA.L	[1-10]
	FALSE	FALSE	Unambiguous	KSAGVSVLNALSCKLSKTC	[A].KSAGVSVLNALSCKLSKTC.[-]	2xDehydro [C13(100); C19(100)]	------------*-----*	1	1	1	2	TRINITY_DN440_c40_g1_i1.p1	TRINITY_DN440_c40_g1_i1.p1 [15-33]	TRINITY_DN440_c40_g1_i1.p1 2xDehydro [C27(100); C33(100)]	0	1907.01	19	2.92785e+06		High	0.0006772	0.0007571	3.92	32.15	A.KSAGVSVLNALSCKLSKTC.-	[15-33]
	FALSE	FALSE	Unambiguous	GLLDTFKNMALNAAK	[-].GLLDTFKNMALNAAK.[S]	1xDeamidated [N12(100)]	-----------*---	2	1	2	1	TRINITY_DN440_c40_g1_i1.p1	TRINITY_DN440_c40_g1_i1.p1 [1-15]; brevinin-2E-OG7 [1-15]		0	1607.85	15	2.7583e+06		High	0.0006772	3.074e-05	3.9	37.31	-.GLLDTFKNMALNAAK.S	[1-15]
	FALSE	FALSE	Unambiguous	GLLDTFKNMALNAAK	[-].GLLDTFKNMALNAAK.[S]	1xDeamidated [N8(100)]	-------*-------	2	1	2	1	TRINITY_DN440_c40_g1_i1.p1	TRINITY_DN440_c40_g1_i1.p1 [1-15]; brevinin-2E-OG7 [1-15]		0	1607.85	15	2636131		High	0.0006772	3.477e-06	3.97	37.6	-.GLLDTFKNMALNAAK.S	[1-15]
	FALSE	FALSE	Unambiguous	NAAKSAGVSVLNALSCKLSKTC	[L].NAAKSAGVSVLNALSCKLSKTC.[-]	2xDehydro [C16(100); C22(100)]	---------------*-----*	1	1	1	2	TRINITY_DN440_c40_g1_i1.p1	TRINITY_DN440_c40_g1_i1.p1 [12-33]	TRINITY_DN440_c40_g1_i1.p1 2xDehydro [C27(100); C33(100)]	0	2163.13	22	2.51538e+06		High	0.0006772	0.0001665	3.5	33.16	L.NAAKSAGVSVLNALSCKLSKTC.-	[12-33]
	FALSE	FALSE	Unambiguous	NAAKSAGVSVLNALSCKLSKTC	[L].NAAKSAGVSVLNALSCKLSKTC.[-]	1xDeamidated [N1(92.9)];2xDehydro [C16(100); C22(100)]	*--------------*-----*	1	1	1	3	TRINITY_DN440_c40_g1_i1.p1	TRINITY_DN440_c40_g1_i1.p1 [12-33]	TRINITY_DN440_c40_g1_i1.p1 2xDehydro [C27(100); C33(100)]	0	2164.11	22	2.27943e+06		High	0.0006772	0.000148	4.03	34.87	L.NAAKSAGVSVLNALSCKLSKTC.-	[12-33]
	FALSE	FALSE	Unambiguous	GLLDTFKNMALN	[-].GLLDTFKNMALN.[A]	1xOxidation [M9(100)];1xDeamidated [N12(100)]	--------*--*	1	1	2	2	TRINITY_DN440_c40_g1_i1.p1	TRINITY_DN440_c40_g1_i1.p1 [1-12]; brevinin-2E-OG7 [1-12]		0	1353.67	12	2.24857e+06		High	0.0006772	1.878e-05	2.89	31.06	-.GLLDTFKNMALN.A	[1-12]
	FALSE	FALSE	Unambiguous	GLLDTFKN	[-].GLLDTFKN.[ML]		--------	1	3	7	2	TRINITY_DN440_c40_g1_i1.p1; TRINITY_DN0_c1_g1_i14.p1,TRINITY_DN0_c1_g1_i4.p1; brevinin-2E-OG2	TRINITY_DN440_c40_g1_i1.p1 [1-8]; brevinin-2E-OG4 [1-8]; TRINITY_DN6490_c1_g1_i1.p1 [1-8]; brevinin-2E-OG6 [1-8]; TRINITY_DN0_c1_g1_i14.p1,TRINITY_DN0_c1_g1_i4.p1 [1-8]; brevinin-2E-OG7 [1-8]; brevinin-2E-OG2 [1-8]		0	907.488	8	1.64283e+06	Shared	High	0.001748	0.002991	1.01	24.77	-.GLLDTFKN.M	[1-8]
	FALSE	FALSE	Unambiguous	LNAAKSAGVSVLNALSCKLSKTC	[A].LNAAKSAGVSVLNALSCKLSKTC.[-]	2xDehydro [C17(100); C23(100)]	----------------*-----*	1	1	1	1	TRINITY_DN440_c40_g1_i1.p1	TRINITY_DN440_c40_g1_i1.p1 [11-33]	TRINITY_DN440_c40_g1_i1.p1 2xDehydro [C27(100); C33(100)]	0	2276.21	23	1.59664e+06		High	0.0006772	5.894e-05	5.34	34.25	A.LNAAKSAGVSVLNALSCKLSKTC.-	[11-33]
	FALSE	FALSE	Unambiguous	GLLDTFKNMALNAAK	[-].GLLDTFKNMALNAAK.[S]	1xOxidation [M9(100)]	--------*------	1	1	2	3	TRINITY_DN440_c40_g1_i1.p1	TRINITY_DN440_c40_g1_i1.p1 [1-15]; brevinin-2E-OG7 [1-15]		0	1622.86	15	1.34546e+06		High	0.0006772	0.0007455	1.65	30.22	-.GLLDTFKNMALNAAK.S	[1-15]
	FALSE	FALSE	Unambiguous	KNMALNAAKSAGVSVLNALSCKLSKTC	[F].KNMALNAAKSAGVSVLNALSCKLSKTC.[-]	2xDehydro [C21(100); C27(100)]	--------------------*-----*	1	1	1	1	TRINITY_DN440_c40_g1_i1.p1	TRINITY_DN440_c40_g1_i1.p1 [7-33]	TRINITY_DN440_c40_g1_i1.p1 2xDehydro [C27(100); C33(100)]	0	2720.43	27	1252014		High	0.0006772	0.0003945	4	36.04	F.KNMALNAAKSAGVSVLNALSCKLSKTC.-	[7-33]
	FALSE	FALSE	Unambiguous	GLLDTFKNMA	[-].GLLDTFKNMA.[L]	1xDeamidated [N8(100)]	-------*--	1	1	2	1	TRINITY_DN440_c40_g1_i1.p1	TRINITY_DN440_c40_g1_i1.p1 [1-10]; brevinin-2E-OG7 [1-10]		0	1110.55	10	1.24341e+06		High	0.001893	0.0162	1.04	34.77	-.GLLDTFKNMA.L	[1-10]
	FALSE	FALSE	Unambiguous	GLLDTFKNMAL	[-].GLLDTFKNMAL.[N]	1xOxidation [M9(100)]	--------*--	1	1	2	1	TRINITY_DN440_c40_g1_i1.p1	TRINITY_DN440_c40_g1_i1.p1 [1-11]; brevinin-2E-OG7 [1-11]		0	1238.64	11	1128420		High	0.0006772	0.0002263	1.95	32.52	-.GLLDTFKNMAL.N	[1-11]
	FALSE	FALSE	Unambiguous	GLLDTFKNMALN	[-].GLLDTFKNMALN.[A]	1xOxidation [M9(100)];2xDeamidated [N8(100); N12(100)]	-------**--*	1	1	2	1	TRINITY_DN440_c40_g1_i1.p1	TRINITY_DN440_c40_g1_i1.p1 [1-12]; brevinin-2E-OG7 [1-12]		0	1354.66	12	901198		High	0.0006772	0.0003485	1.51	31.9	-.GLLDTFKNMALN.A	[1-12]
	FALSE	FALSE	Unambiguous	GLLDTFKNMA	[-].GLLDTFKNMA.[L]	1xOxidation [M9(100)]	--------*-	1	1	2	1	TRINITY_DN440_c40_g1_i1.p1	TRINITY_DN440_c40_g1_i1.p1 [1-10]; brevinin-2E-OG7 [1-10]		0	1125.56	10	184378		High	0.001893	0.01863	1.03	26.78	-.GLLDTFKNMA.L	[1-10]
	FALSE	FALSE	Unambiguous	AAKSAGVSVLNALSCKLSKTC	[N].AAKSAGVSVLNALSCKLSKTC.[-]	1xDeamidated [N11(100)];2xDehydro [C15(100); C21(100)]	----------*---*-----*	1	1	1	1	TRINITY_DN440_c40_g1_i1.p1	TRINITY_DN440_c40_g1_i1.p1 [13-33]	TRINITY_DN440_c40_g1_i1.p1 2xDehydro [C27(100); C33(100)]	0	2050.07	21		No Quan Values	High	0.001444	0.001608	2.82		N.AAKSAGVSVLNALSCKLSKTC.-	[13-33]
	FALSE	FALSE	Unambiguous	KSAGVSVLNALSCKLSKTC	[A].KSAGVSVLNALSCKLSKTC.[-]	1xDeamidated [N9(100)];2xDehydro [C13(100); C19(100)]	--------*---*-----*	1	1	1	1	TRINITY_DN440_c40_g1_i1.p1	TRINITY_DN440_c40_g1_i1.p1 [15-33]	TRINITY_DN440_c40_g1_i1.p1 2xDehydro [C27(100); C33(100)]	0	1907.99	19		No Quan Values	High	0.0006772	0.0003269	3.08		A.KSAGVSVLNALSCKLSKTC.-	[15-33]
	FALSE	FALSE	Unambiguous	GLLDTFKNMALNAAKSAGVSVLNALSCKLSKTC	[-].GLLDTFKNMALNAAKSAGVSVLNALSCKLSKTC.[-]	1xDeamidated [N8(100)];2xDehydro [C27(100); C33(100)]	-------*------------------*-----*	1	1	1	2	TRINITY_DN440_c40_g1_i1.p1	TRINITY_DN440_c40_g1_i1.p1 [1-33]	TRINITY_DN440_c40_g1_i1.p1 2xDehydro [C27(100); C33(100)]	0	3367.74	33		Not Reliable	High	0.0006772	1.905e-05	6.85		-.GLLDTFKNMALNAAKSAGVSVLNALSCKLSKTC.-	[1-33]
	FALSE	FALSE	Unambiguous	GLLDTFKNMALNAAKSAGVSVLNALSCKLSKTC	[-].GLLDTFKNMALNAAKSAGVSVLNALSCKLSKTC.[-]	1xOxidation [M9(100)];2xDehydro [C27(100); C33(100)]	--------*-----------------*-----*	1	1	1	1	TRINITY_DN440_c40_g1_i1.p1	TRINITY_DN440_c40_g1_i1.p1 [1-33]	TRINITY_DN440_c40_g1_i1.p1 2xDehydro [C27(100); C33(100)]	0	3382.75	33		No Quan Values	High	0.0006772	3.555e-06	5.83		-.GLLDTFKNMALNAAKSAGVSVLNALSCKLSKTC.-	[1-33]
FALSE	FALSE	High	Master Protein	brevinin-1GRa	FLPLLAGLAANFLPKIFCKITKKC	0	140.589	100	16	24	130	9	24	2.6	9.61	332.95	16	4	2.73879e+09	High	1	Dehydro [C18(100); C24(100)]
	Contaminant	Checked	PSM Ambiguity	Sequence	Annotated Sequence	Modifications	Modification Pattern	# Isoforms	# Protein Groups	# Proteins	# PSMs	Master Protein Accessions	Positions in Proteins	Modifications in Proteins	# Missed Cleavages	Theo. MH+ [Da]	Sequence Length	Abundance: F1: Sample	Quan Info	Confidence (by Search Engine): Sequest HT	Percolator q-Value (by Search Engine): Sequest HT	Percolator PEP (by Search Engine): Sequest HT	XCorr (by Search Engine): Sequest HT	Top Apex RT [min]	Sequence in Protein	Positions in Proteins
	FALSE	FALSE	Unambiguous	FLPLLAGLAANFLPKIFCKITKKC	[-].FLPLLAGLAANFLPKIFCKITKKC.[-]	2xDehydro [C18(100); C24(100)]	-----------------*-----*	1	1	2	54	brevinin-1GRa	brevinin-1GRa [1-24]; TRINITY_DN0_c1_g1_i24.p1 [1-24]	brevinin-1GRa 2xDehydro [C18(100); C24(100)]; TRINITY_DN0_c1_g1_i24.p1 2xDehydro [C18(100); C24(100)]	0	2647.52	24	1.75103e+09		High	0.0006772	9.477e-06	4.47	48.46	-.FLPLLAGLAANFLPKIFCKITKKC.-	[1-24]
	FALSE	FALSE	Unambiguous	FLPLLAGLAANFLPKIFCKITKKC	[-].FLPLLAGLAANFLPKIFCKITKKC.[-]	1xDeamidated [N11(100)];2xDehydro [C18(100); C24(100)]	----------*------*-----*	1	1	2	70	brevinin-1GRa	brevinin-1GRa [1-24]; TRINITY_DN0_c1_g1_i24.p1 [1-24]	brevinin-1GRa 2xDehydro [C18(100); C24(100)]; TRINITY_DN0_c1_g1_i24.p1 2xDehydro [C18(100); C24(100)]	0	2648.51	24	385339949		High	0.0006772	1.079e-05	4.26	51.07	-.FLPLLAGLAANFLPKIFCKITKKC.-	[1-24]
	FALSE	FALSE	Unambiguous	LLAGLAANFLPKIFCKITKKC	[P].LLAGLAANFLPKIFCKITKKC.[-]	2xDehydro [C15(100); C21(100)]	--------------*-----*	1	1	2	10	brevinin-1GRa	brevinin-1GRa [4-24]; TRINITY_DN0_c1_g1_i24.p1 [4-24]	brevinin-1GRa 2xDehydro [C18(100); C24(100)]; TRINITY_DN0_c1_g1_i24.p1 2xDehydro [C18(100); C24(100)]	0	2290.32	21	308670580		High	0.0006772	5.029e-05	4.18	41.1	P.LLAGLAANFLPKIFCKITKKC.-	[4-24]
	FALSE	FALSE	Unambiguous	FLPKIFCKITKKC	[N].FLPKIFCKITKKC.[R-]	2xDehydro [C7(100); C13(100)]	------*-----*	1	2	3	20	brevinin-1E-OG6; brevinin-1GRa	brevinin-1E-OG6 [12-24]; brevinin-1GRa [12-24]; TRINITY_DN0_c1_g1_i24.p1 [12-24]	brevinin-1E-OG6 2xDehydro [C18(100); C24(100)]; brevinin-1GRa 2xDehydro [C18(100); C24(100)]; TRINITY_DN0_c1_g1_i24.p1 2xDehydro [C18(100); C24(100)]	0	1566.89	13	9.45921e+07	Shared	High	0.0006772	0.0006308	2.82	30.73	N.FLPKIFCKITKKC.-	[12-24]
	FALSE	FALSE	Unambiguous	LAANFLPKIFCKITKKC	[G].LAANFLPKIFCKITKKC.[-]	2xDehydro [C11(100); C17(100)]	----------*-----*	1	1	2	10	brevinin-1GRa	brevinin-1GRa [8-24]; TRINITY_DN0_c1_g1_i24.p1 [8-24]	brevinin-1GRa 2xDehydro [C18(100); C24(100)]; TRINITY_DN0_c1_g1_i24.p1 2xDehydro [C18(100); C24(100)]	0	1936.09	17	5.7089e+07		High	0.0006772	0.0002468	3.8	37.43	G.LAANFLPKIFCKITKKC.-	[8-24]
	FALSE	FALSE	Unambiguous	GLAANFLPKIFCKITKKC	[A].GLAANFLPKIFCKITKKC.[-]	2xDehydro [C12(100); C18(100)]	-----------*-----*	1	1	2	10	brevinin-1GRa	brevinin-1GRa [7-24]; TRINITY_DN0_c1_g1_i24.p1 [7-24]	brevinin-1GRa 2xDehydro [C18(100); C24(100)]; TRINITY_DN0_c1_g1_i24.p1 2xDehydro [C18(100); C24(100)]	0	1993.11	18	29669488		High	0.0006772	0.0003731	3.07	38.24	A.GLAANFLPKIFCKITKKC.-	[7-24]
	FALSE	FALSE	Unambiguous	NFLPKIFCKITKKC	[NA].NFLPKIFCKITKKC.[R-]	1xDeamidated [N1(100)];2xDehydro [C8(100); C14(100)]	*------*-----*	1	2	3	6	brevinin-1E-OG6; brevinin-1GRa	brevinin-1E-OG6 [11-24]; brevinin-1GRa [11-24]; TRINITY_DN0_c1_g1_i24.p1 [11-24]	brevinin-1E-OG6 2xDehydro [C18(100); C24(100)]; brevinin-1GRa 2xDehydro [C18(100); C24(100)]; TRINITY_DN0_c1_g1_i24.p1 2xDehydro [C18(100); C24(100)]	0	1681.92	14	2.38725e+07	Shared	High	0.001748	0.003992	1.26	35.66	A.NFLPKIFCKITKKC.-	[11-24]
	FALSE	FALSE	Selected	FLPLLAGLAAN	[-].FLPLLAGLAAN.[F]		-----------	1	2	6	2	brevinin-1GRa; brevinin-1E	brevinin-1E-OG2 [1-11]; brevinin-1E-OG5 [1-11]; brevinin-1GRa [1-11]; brevinin-1E [1-11]; TRINITY_DN0_c1_g1_i24.p1 [1-11]; brevinin-1E-OG8 [1-11]		0	1099.65	11	21117472	Shared	High	0.0006772	0.00117	2.1	41.23	-.FLPLLAGLAAN.F	[1-11]
	FALSE	FALSE	Unambiguous	AGLAANFLPKIFCKITKKC	[L].AGLAANFLPKIFCKITKKC.[-]	2xDehydro [C13(100); C19(100)]	------------*-----*	1	1	2	8	brevinin-1GRa	brevinin-1GRa [6-24]; TRINITY_DN0_c1_g1_i24.p1 [6-24]	brevinin-1GRa 2xDehydro [C18(100); C24(100)]; TRINITY_DN0_c1_g1_i24.p1 2xDehydro [C18(100); C24(100)]	0	2064.15	19	1.91218e+07		High	0.0006772	0.0005565	3.14	38.66	L.AGLAANFLPKIFCKITKKC.-	[6-24]
	FALSE	FALSE	Unambiguous	PLLAGLAANFLPKIFCKITKKC	[L].PLLAGLAANFLPKIFCKITKKC.[-]	2xDehydro [C16(100); C22(100)]	---------------*-----*	1	1	2	4	brevinin-1GRa	brevinin-1GRa [3-24]; TRINITY_DN0_c1_g1_i24.p1 [3-24]	brevinin-1GRa 2xDehydro [C18(100); C24(100)]; TRINITY_DN0_c1_g1_i24.p1 2xDehydro [C18(100); C24(100)]	0	2387.37	22	14708857		High	0.0006772	0.0002911	3.9	48.49	L.PLLAGLAANFLPKIFCKITKKC.-	[3-24]
	FALSE	FALSE	Unambiguous	ANFLPKIFCKITKKC	[A].ANFLPKIFCKITKKC.[-]	2xDehydro [C9(100); C15(100)]	--------*-----*	1	1	2	10	brevinin-1GRa	brevinin-1GRa [10-24]; TRINITY_DN0_c1_g1_i24.p1 [10-24]	brevinin-1GRa 2xDehydro [C18(100); C24(100)]; TRINITY_DN0_c1_g1_i24.p1 2xDehydro [C18(100); C24(100)]	0	1751.97	15	1.12981e+07		High	0.0006772	0.001238	2.16	34.66	A.ANFLPKIFCKITKKC.-	[10-24]
	FALSE	FALSE	Unambiguous	NFLPKIFCKITKKC	[NA].NFLPKIFCKITKKC.[R-]	2xDehydro [C8(100); C14(100)]	-------*-----*	1	2	3	6	brevinin-1E-OG6; brevinin-1GRa	brevinin-1E-OG6 [11-24]; brevinin-1GRa [11-24]; TRINITY_DN0_c1_g1_i24.p1 [11-24]	brevinin-1E-OG6 2xDehydro [C18(100); C24(100)]; brevinin-1GRa 2xDehydro [C18(100); C24(100)]; TRINITY_DN0_c1_g1_i24.p1 2xDehydro [C18(100); C24(100)]	0	1680.93	14	1.02499e+07	Shared	High	0.001748	0.002372	2.94	33.65	A.NFLPKIFCKITKKC.-	[11-24]
	FALSE	FALSE	Unambiguous	LLAGLAANFLPKIFCKITKKC	[P].LLAGLAANFLPKIFCKITKKC.[-]	1xDeamidated [N8(100)];2xDehydro [C15(100); C21(100)]	-------*------*-----*	1	1	2	4	brevinin-1GRa	brevinin-1GRa [4-24]; TRINITY_DN0_c1_g1_i24.p1 [4-24]	brevinin-1GRa 2xDehydro [C18(100); C24(100)]; TRINITY_DN0_c1_g1_i24.p1 2xDehydro [C18(100); C24(100)]	0	2291.3	21	8994569		High	0.0006772	0.0005411	3.54	41.53	P.LLAGLAANFLPKIFCKITKKC.-	[4-24]
	FALSE	FALSE	Unambiguous	LPLLAGLAANFLPKIFCKITKKC	[F].LPLLAGLAANFLPKIFCKITKKC.[-]	2xDehydro [C17(100); C23(100)]	----------------*-----*	1	1	2	4	brevinin-1GRa	brevinin-1GRa [2-24]; TRINITY_DN0_c1_g1_i24.p1 [2-24]	brevinin-1GRa 2xDehydro [C18(100); C24(100)]; TRINITY_DN0_c1_g1_i24.p1 2xDehydro [C18(100); C24(100)]	0	2500.45	23	8294411		High	0.0006772	0.0001168	3.98	44.77	F.LPLLAGLAANFLPKIFCKITKKC.-	[2-24]
	FALSE	FALSE	Unambiguous	AANFLPKIFCKITKKC	[L].AANFLPKIFCKITKKC.[-]	2xDehydro [C10(100); C16(100)]	---------*-----*	1	1	2	6	brevinin-1GRa	brevinin-1GRa [9-24]; TRINITY_DN0_c1_g1_i24.p1 [9-24]	brevinin-1GRa 2xDehydro [C18(100); C24(100)]; TRINITY_DN0_c1_g1_i24.p1 2xDehydro [C18(100); C24(100)]	0	1823.01	16	7.74675e+06		High	0.0006772	0.0002609	2.35	35.5	L.AANFLPKIFCKITKKC.-	[9-24]
	FALSE	FALSE	Unambiguous	FLPLLAG	[-].FLPLLAG.[L]		-------	1	3	7	2	brevinin-1E-OG6; brevinin-1GRa; brevinin-1E	brevinin-1E-OG2 [1-7]; brevinin-1E-OG6 [1-7]; brevinin-1E-OG5 [1-7]; brevinin-1GRa [1-7]; brevinin-1E [1-7]; TRINITY_DN0_c1_g1_i24.p1 [1-7]; brevinin-1E-OG8 [1-7]		0	730.45	7	6.47515e+06	Shared	High	0.001748	0.004636	1.26	36.77	-.FLPLLAG.L	[1-7]
	FALSE	FALSE	Unambiguous	LPKIFCKITKKC	[F].LPKIFCKITKKC.[R-]	2xDehydro [C6(100); C12(100)]	-----*-----*	1	2	3	12	brevinin-1E-OG6; brevinin-1GRa	brevinin-1E-OG6 [13-24]; brevinin-1GRa [13-24]; TRINITY_DN0_c1_g1_i24.p1 [13-24]	brevinin-1E-OG6 2xDehydro [C18(100); C24(100)]; brevinin-1GRa 2xDehydro [C18(100); C24(100)]; TRINITY_DN0_c1_g1_i24.p1 2xDehydro [C18(100); C24(100)]	0	1419.82	12	4.05137e+06	Shared	High	0.001893	0.005559	1.87	27.75	F.LPKIFCKITKKC.-	[13-24]
	FALSE	FALSE	Unambiguous	FLPLLAGLAA	[-].FLPLLAGLAA.[N]		----------	1	2	6	1	brevinin-1GRa; brevinin-1E	brevinin-1E-OG2 [1-10]; brevinin-1E-OG5 [1-10]; brevinin-1GRa [1-10]; brevinin-1E [1-10]; TRINITY_DN0_c1_g1_i24.p1 [1-10]; brevinin-1E-OG8 [1-10]		0	985.608	10	3.95291e+06	Shared	High	0.001893	0.01986	1.23	42.43	-.FLPLLAGLAA.N	[1-10]
	FALSE	FALSE	Unambiguous	LAANFLPKIFCKITKKC	[G].LAANFLPKIFCKITKKC.[-]	1xDeamidated [N4(100)];2xDehydro [C11(100); C17(100)]	---*------*-----*	1	1	2	2	brevinin-1GRa	brevinin-1GRa [8-24]; TRINITY_DN0_c1_g1_i24.p1 [8-24]	brevinin-1GRa 2xDehydro [C18(100); C24(100)]; TRINITY_DN0_c1_g1_i24.p1 2xDehydro [C18(100); C24(100)]	0	1937.08	17	2.58714e+06		High	0.0006772	0.0006495	3.01	39.05	G.LAANFLPKIFCKITKKC.-	[8-24]
	FALSE	FALSE	Unambiguous	FLPLLAGLA	[-].FLPLLAGLA.[AN]		---------	1	3	7	1	brevinin-1E-OG6; brevinin-1GRa; brevinin-1E	brevinin-1E-OG2 [1-9]; brevinin-1E-OG6 [1-9]; brevinin-1E-OG5 [1-9]; brevinin-1GRa [1-9]; brevinin-1E [1-9]; TRINITY_DN0_c1_g1_i24.p1 [1-9]; brevinin-1E-OG8 [1-9]		0	914.571	9	2.1813e+06	Shared	High	0.002824	0.02634	1.41	42.42	-.FLPLLAGLA.A	[1-9]
	FALSE	FALSE	Unambiguous	AGLAANFLPKIFCKITKKC	[L].AGLAANFLPKIFCKITKKC.[-]	1xDeamidated [N6(100)];2xDehydro [C13(100); C19(100)]	-----*------*-----*	1	1	2	2	brevinin-1GRa	brevinin-1GRa [6-24]; TRINITY_DN0_c1_g1_i24.p1 [6-24]	brevinin-1GRa 2xDehydro [C18(100); C24(100)]; TRINITY_DN0_c1_g1_i24.p1 2xDehydro [C18(100); C24(100)]	0	2065.13	19	949744		High	0.0006772	0.0009943	2.91	39.58	L.AGLAANFLPKIFCKITKKC.-	[6-24]
	FALSE	FALSE	Unambiguous	ANFLPKIFCKITKKC	[A].ANFLPKIFCKITKKC.[-]	1xDeamidated [N2(100)];2xDehydro [C9(100); C15(100)]	-*------*-----*	1	1	2	2	brevinin-1GRa	brevinin-1GRa [10-24]; TRINITY_DN0_c1_g1_i24.p1 [10-24]	brevinin-1GRa 2xDehydro [C18(100); C24(100)]; TRINITY_DN0_c1_g1_i24.p1 2xDehydro [C18(100); C24(100)]	0	1752.95	15	524842		High	0.001748	0.00413	1.84	35.9	A.ANFLPKIFCKITKKC.-	[10-24]
	FALSE	FALSE	Unambiguous	FLPLLAGLAANFLPKIFCKITKKC	[-].FLPLLAGLAANFLPKIFCKITKKC.[-]	1xDeamidated [N11(100)];1xDehydro [C]	positions not distinguishable	1	1	2	4	brevinin-1GRa	brevinin-1GRa [1-24]; TRINITY_DN0_c1_g1_i24.p1 [1-24]		0	2649.51	24		Not Reliable	High	0.0006772	0.0006689	2.65		-.FLPLLAGLAANFLPKIFCKITKKC.-	[1-24]
	FALSE	FALSE	Unambiguous	FLPLLAGLAANFLPKIFCKITKKC	[-].FLPLLAGLAANFLPKIFCKITKKC.[-]	1xDehydro [C]	positions not distinguishable	1	1	2	4	brevinin-1GRa	brevinin-1GRa [1-24]; TRINITY_DN0_c1_g1_i24.p1 [1-24]		0	2648.53	24		Not Reliable	High	0.001893	0.02385	1.18		-.FLPLLAGLAANFLPKIFCKITKKC.-	[1-24]
FALSE	FALSE	High	Master Protein	TRINITY_DN2658_c0_g2_i1.p1	GVLGTVKNLLIGASKSAAQSVLKTLSCKLSNDC	0	136.678	100	22	34	103	12	33	3.3	9.11	222	22	0	2.75306e+09	High	1	Dehydro [C27(100); C33(100)]
	Contaminant	Checked	PSM Ambiguity	Sequence	Annotated Sequence	Modifications	Modification Pattern	# Isoforms	# Protein Groups	# Proteins	# PSMs	Master Protein Accessions	Positions in Proteins	Modifications in Proteins	# Missed Cleavages	Theo. MH+ [Da]	Sequence Length	Abundance: F1: Sample	Quan Info	Confidence (by Search Engine): Sequest HT	Percolator q-Value (by Search Engine): Sequest HT	Percolator PEP (by Search Engine): Sequest HT	XCorr (by Search Engine): Sequest HT	Top Apex RT [min]	Sequence in Protein	Positions in Proteins
	FALSE	FALSE	Unambiguous	GVLGTVKNLLIGASKSAAQSVLKTLSCKLSNDC	[-].GVLGTVKNLLIGASKSAAQSVLKTLSCKLSNDC.[-]	1xDeamidated [N8(100)];2xDehydro [C27(100); C33(100)]	-------*------------------*-----*	2	1	1	22	TRINITY_DN2658_c0_g2_i1.p1	TRINITY_DN2658_c0_g2_i1.p1 [1-33]	TRINITY_DN2658_c0_g2_i1.p1 2xDehydro [C27(100); C33(100)]	0	3317.78	33	1.63032e+09		High	0.0006772	0.0001705	4.06	47.37	-.GVLGTVKNLLIGASKSAAQSVLKTLSCKLSNDC.-	[1-33]
	FALSE	FALSE	Unambiguous	GVLGTVKNLLIGASKSAAQSVLKTLSCKLSNDC	[-].GVLGTVKNLLIGASKSAAQSVLKTLSCKLSNDC.[-]	2xDehydro [C27(100); C33(100)]	--------------------------*-----*	1	1	1	6	TRINITY_DN2658_c0_g2_i1.p1	TRINITY_DN2658_c0_g2_i1.p1 [1-33]	TRINITY_DN2658_c0_g2_i1.p1 2xDehydro [C27(100); C33(100)]	0	3316.8	33	589771260		High	0.0006772	0.0006858	2.82	45.19	-.GVLGTVKNLLIGASKSAAQSVLKTLSCKLSNDC.-	[1-33]
	FALSE	FALSE	Rejected	GVLGTVKNLLIGA	[-].GVLGTVKNLLIGA.[GS]	1xDeamidated [N8(100)]	-------*-----	1	3	4	4	odorranain-C3; TRINITY_DN2658_c0_g2_i1.p1; TRINITY_DN0_c1_g1_i11.p1	odorranain-C3 [1-13]; odorranain-C6 [1-13]; TRINITY_DN2658_c0_g2_i1.p1 [1-13]; TRINITY_DN0_c1_g1_i11.p1 [1-13]		0	1255.76	13	341675195	Shared	High	0.0006772	0.0004108	2.56	37.66	-.GVLGTVKNLLIGA.S	[1-13]
	FALSE	FALSE	Unambiguous	LLIGASKSAAQSVLKTLSCKLSNDC	[N].LLIGASKSAAQSVLKTLSCKLSNDC.[-]	2xDehydro [C19(100); C25(100)]	------------------*-----*	1	1	1	4	TRINITY_DN2658_c0_g2_i1.p1	TRINITY_DN2658_c0_g2_i1.p1 [9-33]	TRINITY_DN2658_c0_g2_i1.p1 2xDehydro [C27(100); C33(100)]	0	2548.35	25	193532855		High	0.0006772	0.001182	2.4	38.3	N.LLIGASKSAAQSVLKTLSCKLSNDC.-	[9-33]
	FALSE	FALSE	Unambiguous	GVLGTVKNLLIGASKSAAQSVLKTLSCKLSNDC	[-].GVLGTVKNLLIGASKSAAQSVLKTLSCKLSNDC.[-]	2xDeamidated [N8(100); N31(100)];2xDehydro [C27(100); C33(100)]	-------*------------------*---*-*	1	1	1	7	TRINITY_DN2658_c0_g2_i1.p1	TRINITY_DN2658_c0_g2_i1.p1 [1-33]	TRINITY_DN2658_c0_g2_i1.p1 2xDehydro [C27(100); C33(100)]	0	3318.76	33	161605484		High	0.001893	0.009725	2.84	50.32	-.GVLGTVKNLLIGASKSAAQSVLKTLSCKLSNDC.-	[1-33]
	FALSE	FALSE	Unambiguous	GVLGTVKNLLIGA	[-].GVLGTVKNLLIGA.[GS]		-------------	1	3	4	2	odorranain-C3; TRINITY_DN2658_c0_g2_i1.p1; TRINITY_DN0_c1_g1_i11.p1	odorranain-C3 [1-13]; odorranain-C6 [1-13]; TRINITY_DN2658_c0_g2_i1.p1 [1-13]; TRINITY_DN0_c1_g1_i11.p1 [1-13]		0	1254.78	13	104514656	Shared	High	0.001444	0.00171	2.86	36.47	-.GVLGTVKNLLIGA.S	[1-13]
	FALSE	FALSE	Unambiguous	SAAQSVLKTLSCKLSNDC	[K].SAAQSVLKTLSCKLSNDC.[-]	2xDehydro [C12(100); C18(100)]	-----------*-----*	1	4	5	4	odorranain-C2; TRINITY_DN2658_c0_g2_i1.p1; TRINITY_DN0_c1_g1_i11.p1; TRINITY_DN45_c27_g1_i1.p1	odorranain-C1 [16-33]; odorranain-C2 [16-33]; TRINITY_DN2658_c0_g2_i1.p1 [16-33]; TRINITY_DN0_c1_g1_i11.p1 [16-33]; TRINITY_DN45_c27_g1_i1.p1 [16-33]	odorranain-C1 2xDehydro [C27(100); C33(100)]; odorranain-C2 2xDehydro [C27(100); C33(100)]; TRINITY_DN2658_c0_g2_i1.p1 2xDehydro [C27(100); C33(100)]; TRINITY_DN0_c1_g1_i11.p1 2xDehydro [C27(100); C33(100)]; TRINITY_DN45_c27_g1_i1.p1 2xDehydro [C27(100); C33(100)]	0	1865.91	18	59554038	Shared	High	0.0006772	4.552e-05	4.4	35.94	K.SAAQSVLKTLSCKLSNDC.-	[16-33]
	FALSE	FALSE	Selected	TVKNLLIGASKSAAQSVLKTLSCKLSNDC	[G].TVKNLLIGASKSAAQSVLKTLSCKLSNDC.[-]	2xDehydro [C23(100); C29(100)]	----------------------*-----*	1	1	1	3	TRINITY_DN2658_c0_g2_i1.p1	TRINITY_DN2658_c0_g2_i1.p1 [5-33]	TRINITY_DN2658_c0_g2_i1.p1 2xDehydro [C27(100); C33(100)]	0	2990.6	29	4.18833e+07		High	0.001893	0.01887	1.04	39.24	G.TVKNLLIGASKSAAQSVLKTLSCKLSNDC.-	[5-33]
	FALSE	FALSE	Rejected	GVLGTVKNLL	[-].GVLGTVKNLL.[I]	1xDeamidated [N8(100)]	-------*--	1	4	6	2	odorranain-C3; odorranain-C2; TRINITY_DN2658_c0_g2_i1.p1; TRINITY_DN0_c1_g1_i11.p1	odorranain-C3 [1-10]; odorranain-C4 [1-10]; odorranain-C2 [1-10]; odorranain-C6 [1-10]; TRINITY_DN2658_c0_g2_i1.p1 [1-10]; TRINITY_DN0_c1_g1_i11.p1 [1-10]		0	1014.62	10	39034568	Shared	High	0.0006772	0.0008986	1.82	33.2	-.GVLGTVKNLL.I	[1-10]
	FALSE	FALSE	Unambiguous	SKSAAQSVLKTLSCKLSNDC	[A].SKSAAQSVLKTLSCKLSNDC.[-]	2xDehydro [C14(100); C20(100)]	-------------*-----*	1	1	1	4	TRINITY_DN2658_c0_g2_i1.p1	TRINITY_DN2658_c0_g2_i1.p1 [14-33]	TRINITY_DN2658_c0_g2_i1.p1 2xDehydro [C27(100); C33(100)]	0	2081.04	20	3.46396e+07		High	0.001748	0.004338	1.46	32.7	A.SKSAAQSVLKTLSCKLSNDC.-	[14-33]
	FALSE	FALSE	Unambiguous	KSAAQSVLKTLSCKLSNDC	[GS].KSAAQSVLKTLSCKLSNDC.[-]	2xDehydro [C13(100); C19(100)]	------------*-----*	1	4	5	5	odorranain-C2; TRINITY_DN2658_c0_g2_i1.p1; TRINITY_DN0_c1_g1_i11.p1; TRINITY_DN45_c27_g1_i1.p1	odorranain-C1 [15-33]; odorranain-C2 [15-33]; TRINITY_DN2658_c0_g2_i1.p1 [15-33]; TRINITY_DN0_c1_g1_i11.p1 [15-33]; TRINITY_DN45_c27_g1_i1.p1 [15-33]	odorranain-C1 2xDehydro [C27(100); C33(100)]; odorranain-C2 2xDehydro [C27(100); C33(100)]; TRINITY_DN2658_c0_g2_i1.p1 2xDehydro [C27(100); C33(100)]; TRINITY_DN0_c1_g1_i11.p1 2xDehydro [C27(100); C33(100)]; TRINITY_DN45_c27_g1_i1.p1 2xDehydro [C27(100); C33(100)]	0	1994	19	3.0978e+07	Shared	High	0.0006772	0.0006647	2.27	32.44	S.KSAAQSVLKTLSCKLSNDC.-	[15-33]
	FALSE	FALSE	Unambiguous	TVKNLLIGASKSAAQSVLKTLSCKLSNDC	[G].TVKNLLIGASKSAAQSVLKTLSCKLSNDC.[-]	1xDeamidated [N4(100)];2xDehydro [C23(100); C29(100)]	---*------------------*-----*	1	1	1	1	TRINITY_DN2658_c0_g2_i1.p1	TRINITY_DN2658_c0_g2_i1.p1 [5-33]	TRINITY_DN2658_c0_g2_i1.p1 2xDehydro [C27(100); C33(100)]	0	2991.59	29	28930970		High	0.0006772	0.0004872	3.93	41.52	G.TVKNLLIGASKSAAQSVLKTLSCKLSNDC.-	[5-33]
	FALSE	FALSE	Unambiguous	VLGTVKNLLIGASKSAAQSVLKTLSCKLSNDC	[G].VLGTVKNLLIGASKSAAQSVLKTLSCKLSNDC.[-]	2xDehydro [C26(100); C32(100)]	-------------------------*-----*	1	1	1	1	TRINITY_DN2658_c0_g2_i1.p1	TRINITY_DN2658_c0_g2_i1.p1 [2-33]	TRINITY_DN2658_c0_g2_i1.p1 2xDehydro [C27(100); C33(100)]	0	3259.78	32	18212894		High	0.001893	0.005481	3.35	41.19	G.VLGTVKNLLIGASKSAAQSVLKTLSCKLSNDC.-	[2-33]
	FALSE	FALSE	Unambiguous	SAAQSVLKTLSCKLSNDC	[K].SAAQSVLKTLSCKLSNDC.[-]	1xDeamidated [N16(100)];2xDehydro [C12(100); C18(100)]	-----------*---*-*	1	4	5	2	odorranain-C2; TRINITY_DN2658_c0_g2_i1.p1; TRINITY_DN0_c1_g1_i11.p1; TRINITY_DN45_c27_g1_i1.p1	odorranain-C1 [16-33]; odorranain-C2 [16-33]; TRINITY_DN2658_c0_g2_i1.p1 [16-33]; TRINITY_DN0_c1_g1_i11.p1 [16-33]; TRINITY_DN45_c27_g1_i1.p1 [16-33]	odorranain-C1 2xDehydro [C27(100); C33(100)]; odorranain-C2 2xDehydro [C27(100); C33(100)]; TRINITY_DN2658_c0_g2_i1.p1 2xDehydro [C27(100); C33(100)]; TRINITY_DN0_c1_g1_i11.p1 2xDehydro [C27(100); C33(100)]; TRINITY_DN45_c27_g1_i1.p1 2xDehydro [C27(100); C33(100)]	0	1866.89	18	18096250	Shared	High	0.0006772	3.685e-05	4.33	36.22	K.SAAQSVLKTLSCKLSNDC.-	[16-33]
	FALSE	FALSE	Unambiguous	SVLKTLSCKLSNDC	[Q].SVLKTLSCKLSNDC.[-]	2xDehydro [C8(100); C14(100)]	-------*-----*	1	4	6	1	odorranain-C2; TRINITY_DN2658_c0_g2_i1.p1; TRINITY_DN0_c1_g1_i11.p1; TRINITY_DN45_c27_g1_i1.p1	odorranain-C4 [20-33]; odorranain-C1 [20-33]; odorranain-C2 [20-33]; TRINITY_DN2658_c0_g2_i1.p1 [20-33]; TRINITY_DN0_c1_g1_i11.p1 [20-33]; TRINITY_DN45_c27_g1_i1.p1 [20-33]	odorranain-C4 2xDehydro [C27(100); C33(100)]; odorranain-C1 2xDehydro [C27(100); C33(100)]; odorranain-C2 2xDehydro [C27(100); C33(100)]; TRINITY_DN2658_c0_g2_i1.p1 2xDehydro [C27(100); C33(100)]; TRINITY_DN0_c1_g1_i11.p1 2xDehydro [C27(100); C33(100)]; TRINITY_DN45_c27_g1_i1.p1 2xDehydro [C27(100); C33(100)]	0	1508.74	14	13713917	Shared	High	0.001748	0.0034	1.82	28.77	Q.SVLKTLSCKLSNDC.-	[20-33]
	FALSE	FALSE	Selected	GVLGTVKNLLIGASKSAAQ	[-].GVLGTVKNLLIGASKSAAQ.[S]	1xDeamidated [N8(100)]	-------*-----------	1	1	1	2	TRINITY_DN2658_c0_g2_i1.p1	TRINITY_DN2658_c0_g2_i1.p1 [1-19]		0	1828.05	19	11662650		High	0.0006772	0.0003757	3.31	34.93	-.GVLGTVKNLLIGASKSAAQ.S	[1-19]
	FALSE	FALSE	Selected	GVLGTVKNLLIGASKSAAQSVLKTLSCKLSNDC	[-].GVLGTVKNLLIGASKSAAQSVLKTLSCKLSNDC.[-]	1xDeamidated [N8(100)]	-------*-------------------------	1	1	1	1	TRINITY_DN2658_c0_g2_i1.p1	TRINITY_DN2658_c0_g2_i1.p1 [1-33]		0	3319.8	33	10772819		High	0.001893	0.02059	1.77	42.02	-.GVLGTVKNLLIGASKSAAQSVLKTLSCKLSNDC.-	[1-33]
	FALSE	FALSE	Selected	ASKSAAQSVLKTLSCKLSNDC	[G].ASKSAAQSVLKTLSCKLSNDC.[-]	2xDehydro [C15(100); C21(100)]	--------------*-----*	1	1	1	4	TRINITY_DN2658_c0_g2_i1.p1	TRINITY_DN2658_c0_g2_i1.p1 [13-33]	TRINITY_DN2658_c0_g2_i1.p1 2xDehydro [C27(100); C33(100)]	0	2152.07	21	1.06633e+07		High	0.0006772	0.0001257	1.92	32.87	G.ASKSAAQSVLKTLSCKLSNDC.-	[13-33]
	FALSE	FALSE	Unambiguous	KSAAQSVLKTLSCKLSNDC	[GS].KSAAQSVLKTLSCKLSNDC.[-]	1xDeamidated [N17(100)];2xDehydro [C13(100); C19(100)]	------------*---*-*	1	4	5	3	odorranain-C2; TRINITY_DN2658_c0_g2_i1.p1; TRINITY_DN0_c1_g1_i11.p1; TRINITY_DN45_c27_g1_i1.p1	odorranain-C1 [15-33]; odorranain-C2 [15-33]; TRINITY_DN2658_c0_g2_i1.p1 [15-33]; TRINITY_DN0_c1_g1_i11.p1 [15-33]; TRINITY_DN45_c27_g1_i1.p1 [15-33]	odorranain-C1 2xDehydro [C27(100); C33(100)]; odorranain-C2 2xDehydro [C27(100); C33(100)]; TRINITY_DN2658_c0_g2_i1.p1 2xDehydro [C27(100); C33(100)]; TRINITY_DN0_c1_g1_i11.p1 2xDehydro [C27(100); C33(100)]; TRINITY_DN45_c27_g1_i1.p1 2xDehydro [C27(100); C33(100)]	0	1994.99	19	1.06092e+07	Shared	High	0.0006772	0.001303	2.84	32.67	S.KSAAQSVLKTLSCKLSNDC.-	[15-33]
	FALSE	FALSE	Rejected	GVLGTVKN	[-].GVLGTVKN.[L]	1xDeamidated [N8(100)]	-------*	1	4	6	5	odorranain-C3; odorranain-C2; TRINITY_DN2658_c0_g2_i1.p1; TRINITY_DN0_c1_g1_i11.p1	odorranain-C3 [1-8]; odorranain-C4 [1-8]; odorranain-C2 [1-8]; odorranain-C6 [1-8]; TRINITY_DN2658_c0_g2_i1.p1 [1-8]; TRINITY_DN0_c1_g1_i11.p1 [1-8]		0	788.451	8	9.51934e+06	Shared	High	0.0006772	6.081e-05	1.5	14.16	-.GVLGTVKN.L	[1-8]
	FALSE	FALSE	Rejected	GVLGTVKNLLI	[-].GVLGTVKNLLI.[G]	1xDeamidated [N8(100)]	-------*---	1	4	6	1	odorranain-C3; odorranain-C2; TRINITY_DN2658_c0_g2_i1.p1; TRINITY_DN0_c1_g1_i11.p1	odorranain-C3 [1-11]; odorranain-C4 [1-11]; odorranain-C2 [1-11]; odorranain-C6 [1-11]; TRINITY_DN2658_c0_g2_i1.p1 [1-11]; TRINITY_DN0_c1_g1_i11.p1 [1-11]		0	1127.7	11	9353820	Shared	High	0.001444	0.00159	2.35	36.51	-.GVLGTVKNLLI.G	[1-11]
	FALSE	FALSE	Unambiguous	GVLGTVKNLL	[-].GVLGTVKNLL.[I]		----------	1	4	6	2	odorranain-C3; odorranain-C2; TRINITY_DN2658_c0_g2_i1.p1; TRINITY_DN0_c1_g1_i11.p1	odorranain-C3 [1-10]; odorranain-C4 [1-10]; odorranain-C2 [1-10]; odorranain-C6 [1-10]; TRINITY_DN2658_c0_g2_i1.p1 [1-10]; TRINITY_DN0_c1_g1_i11.p1 [1-10]		0	1013.64	10	8.0454e+06	Shared	High	0.001444	0.001545	1.88	32.08	-.GVLGTVKNLL.I	[1-10]
	FALSE	FALSE	Unambiguous	SVLKTLSCKLSNDC	[Q].SVLKTLSCKLSNDC.[-]	1xDeamidated [N12(100)];2xDehydro [C8(100); C14(100)]	-------*---*-*	1	4	6	3	odorranain-C2; TRINITY_DN2658_c0_g2_i1.p1; TRINITY_DN0_c1_g1_i11.p1; TRINITY_DN45_c27_g1_i1.p1	odorranain-C4 [20-33]; odorranain-C1 [20-33]; odorranain-C2 [20-33]; TRINITY_DN2658_c0_g2_i1.p1 [20-33]; TRINITY_DN0_c1_g1_i11.p1 [20-33]; TRINITY_DN45_c27_g1_i1.p1 [20-33]	odorranain-C4 2xDehydro [C27(100); C33(100)]; odorranain-C1 2xDehydro [C27(100); C33(100)]; odorranain-C2 2xDehydro [C27(100); C33(100)]; TRINITY_DN2658_c0_g2_i1.p1 2xDehydro [C27(100); C33(100)]; TRINITY_DN0_c1_g1_i11.p1 2xDehydro [C27(100); C33(100)]; TRINITY_DN45_c27_g1_i1.p1 2xDehydro [C27(100); C33(100)]	0	1509.73	14	5927517	Shared	High	0.001893	0.01076	0.85	29.12	Q.SVLKTLSCKLSNDC.-	[20-33]
	FALSE	FALSE	Unambiguous	GVLGTVKNLLIGASKSAAQSVL	[-].GVLGTVKNLLIGASKSAAQSVL.[K]	1xDeamidated [N8(100)]	-------*--------------	1	1	1	1	TRINITY_DN2658_c0_g2_i1.p1	TRINITY_DN2658_c0_g2_i1.p1 [1-22]		0	2127.24	22	4.30485e+06		High	0.001893	0.02235	2.66	39.74	-.GVLGTVKNLLIGASKSAAQSVL.K	[1-22]
	FALSE	FALSE	Selected	GVLGTVKNLLIGASKSAAQSVLK	[-].GVLGTVKNLLIGASKSAAQSVLK.[T]	1xDeamidated [N8(100)]	-------*---------------	1	1	1	1	TRINITY_DN2658_c0_g2_i1.p1	TRINITY_DN2658_c0_g2_i1.p1 [1-23]		0	2255.33	23	4.23935e+06		High	0.0006772	0.001368	2.45	38.46	-.GVLGTVKNLLIGASKSAAQSVLK.T	[1-23]
	FALSE	FALSE	Unambiguous	LIGASKSAAQSVLKTLSCKLSNDC	[L].LIGASKSAAQSVLKTLSCKLSNDC.[-]	2xDehydro [C18(100); C24(100)]	-----------------*-----*	1	1	1	1	TRINITY_DN2658_c0_g2_i1.p1	TRINITY_DN2658_c0_g2_i1.p1 [10-33]	TRINITY_DN2658_c0_g2_i1.p1 2xDehydro [C27(100); C33(100)]	0	2435.26	24	3948530		High	0.0006772	0.0005975	2.36	35.58	L.LIGASKSAAQSVLKTLSCKLSNDC.-	[10-33]
	FALSE	FALSE	Selected	GVLGTVKNLLIGASKSAAQ	[-].GVLGTVKNLLIGASKSAAQ.[S]		-------------------	1	1	1	1	TRINITY_DN2658_c0_g2_i1.p1	TRINITY_DN2658_c0_g2_i1.p1 [1-19]		0	1827.07	19	3.86126e+06		High	0.0006772	0.0002346	2.85	33.66	-.GVLGTVKNLLIGASKSAAQ.S	[1-19]
	FALSE	FALSE	Selected	IGASKSAAQSVLKTLSCKLSNDC	[L].IGASKSAAQSVLKTLSCKLSNDC.[-]	2xDehydro [C17(100); C23(100)]	----------------*-----*	1	1	1	1	TRINITY_DN2658_c0_g2_i1.p1	TRINITY_DN2658_c0_g2_i1.p1 [11-33]	TRINITY_DN2658_c0_g2_i1.p1 2xDehydro [C27(100); C33(100)]	0	2322.18	23	2819547		High	0.0006772	0.0008491	2.38	33.93	L.IGASKSAAQSVLKTLSCKLSNDC.-	[11-33]
	FALSE	FALSE	Unambiguous	AQSVLKTLSCKLSNDC	[A].AQSVLKTLSCKLSNDC.[-]	1xDeamidated [N14(100)];2xDehydro [C10(100); C16(100)]	---------*---*-*	1	4	6	2	odorranain-C2; TRINITY_DN2658_c0_g2_i1.p1; TRINITY_DN0_c1_g1_i11.p1; TRINITY_DN45_c27_g1_i1.p1	odorranain-C4 [18-33]; odorranain-C1 [18-33]; odorranain-C2 [18-33]; TRINITY_DN2658_c0_g2_i1.p1 [18-33]; TRINITY_DN0_c1_g1_i11.p1 [18-33]; TRINITY_DN45_c27_g1_i1.p1 [18-33]	odorranain-C4 2xDehydro [C27(100); C33(100)]; odorranain-C1 2xDehydro [C27(100); C33(100)]; odorranain-C2 2xDehydro [C27(100); C33(100)]; TRINITY_DN2658_c0_g2_i1.p1 2xDehydro [C27(100); C33(100)]; TRINITY_DN0_c1_g1_i11.p1 2xDehydro [C27(100); C33(100)]; TRINITY_DN45_c27_g1_i1.p1 2xDehydro [C27(100); C33(100)]	0	1708.82	16	1.97661e+06	Shared	High	0.0006772	0.001341	2.69	32.83	A.AQSVLKTLSCKLSNDC.-	[18-33]
	FALSE	FALSE	Unambiguous	GVLGTVKNLLIGASKSAAQS	[-].GVLGTVKNLLIGASKSAAQS.[V]	1xDeamidated [N8(100)]	-------*------------	1	1	1	1	TRINITY_DN2658_c0_g2_i1.p1	TRINITY_DN2658_c0_g2_i1.p1 [1-20]		0	1915.09	20	1890075		High	0.001893	0.01292	2.4	35.07	-.GVLGTVKNLLIGASKSAAQS.V	[1-20]
	FALSE	FALSE	Unambiguous	AAQSVLKTLSCKLSNDC	[GS].AAQSVLKTLSCKLSNDC.[-]	1xDeamidated [N15(100)];2xDehydro [C11(100); C17(100)]	----------*---*-*	1	4	6	2	odorranain-C2; TRINITY_DN2658_c0_g2_i1.p1; TRINITY_DN0_c1_g1_i11.p1; TRINITY_DN45_c27_g1_i1.p1	odorranain-C4 [17-33]; odorranain-C1 [17-33]; odorranain-C2 [17-33]; TRINITY_DN2658_c0_g2_i1.p1 [17-33]; TRINITY_DN0_c1_g1_i11.p1 [17-33]; TRINITY_DN45_c27_g1_i1.p1 [17-33]	odorranain-C4 2xDehydro [C27(100); C33(100)]; odorranain-C1 2xDehydro [C27(100); C33(100)]; odorranain-C2 2xDehydro [C27(100); C33(100)]; TRINITY_DN2658_c0_g2_i1.p1 2xDehydro [C27(100); C33(100)]; TRINITY_DN0_c1_g1_i11.p1 2xDehydro [C27(100); C33(100)]; TRINITY_DN45_c27_g1_i1.p1 2xDehydro [C27(100); C33(100)]	0	1779.86	17	1.14223e+06	Shared	High	0.001893	0.01022	1.8	33.42	S.AAQSVLKTLSCKLSNDC.-	[17-33]
	FALSE	FALSE	Unambiguous	AAQSVLKTLSCKLSNDC	[GS].AAQSVLKTLSCKLSNDC.[-]	2xDehydro [C11(100); C17(100)]	----------*-----*	1	4	6	1	odorranain-C2; TRINITY_DN2658_c0_g2_i1.p1; TRINITY_DN0_c1_g1_i11.p1; TRINITY_DN45_c27_g1_i1.p1	odorranain-C4 [17-33]; odorranain-C1 [17-33]; odorranain-C2 [17-33]; TRINITY_DN2658_c0_g2_i1.p1 [17-33]; TRINITY_DN0_c1_g1_i11.p1 [17-33]; TRINITY_DN45_c27_g1_i1.p1 [17-33]	odorranain-C4 2xDehydro [C27(100); C33(100)]; odorranain-C1 2xDehydro [C27(100); C33(100)]; odorranain-C2 2xDehydro [C27(100); C33(100)]; TRINITY_DN2658_c0_g2_i1.p1 2xDehydro [C27(100); C33(100)]; TRINITY_DN0_c1_g1_i11.p1 2xDehydro [C27(100); C33(100)]; TRINITY_DN45_c27_g1_i1.p1 2xDehydro [C27(100); C33(100)]	0	1778.88	17	1.13746e+06	Shared	High	0.0006772	0.0001797	3.29	33.05	S.AAQSVLKTLSCKLSNDC.-	[17-33]
	FALSE	FALSE	Unambiguous	GVLGTVKNL	[-].GVLGTVKNL.[L]		---------	1	4	6	1	odorranain-C3; odorranain-C2; TRINITY_DN2658_c0_g2_i1.p1; TRINITY_DN0_c1_g1_i11.p1	odorranain-C3 [1-9]; odorranain-C4 [1-9]; odorranain-C2 [1-9]; odorranain-C6 [1-9]; TRINITY_DN2658_c0_g2_i1.p1 [1-9]; TRINITY_DN0_c1_g1_i11.p1 [1-9]		0	900.551	9	369851	Shared	High	0.001748	0.003256	0.77	22.95	-.GVLGTVKNL.L	[1-9]
	FALSE	FALSE	Selected	GVLGTVKNLLIGASKSAAQSVLKTLSCKLSNDC	[-].GVLGTVKNLLIGASKSAAQSVLKTLSCKLSNDC.[-]	1xDeamidated [N31(97.2)];2xDehydro [C27(100); C33(100)]	--------------------------*---*-*	2	1	1	2	TRINITY_DN2658_c0_g2_i1.p1	TRINITY_DN2658_c0_g2_i1.p1 [1-33]	TRINITY_DN2658_c0_g2_i1.p1 2xDehydro [C27(100); C33(100)]	0	3317.78	33		No Quan Values	High	0.001444	0.001564	3.28		-.GVLGTVKNLLIGASKSAAQSVLKTLSCKLSNDC.-	[1-33]
FALSE	FALSE	High	Master Protein	odorranain-C2	GVLGTVKNLLIGTGKSAAQSVLKTLSCKLSNDC	0	136.286	100	19	31	84	9	33	3.3	9.11	163.38	19	0	2.52076e+09	High	1	Dehydro [C27(100); C33(100)]
	Contaminant	Checked	PSM Ambiguity	Sequence	Annotated Sequence	Modifications	Modification Pattern	# Isoforms	# Protein Groups	# Proteins	# PSMs	Master Protein Accessions	Positions in Proteins	Modifications in Proteins	# Missed Cleavages	Theo. MH+ [Da]	Sequence Length	Abundance: F1: Sample	Quan Info	Confidence (by Search Engine): Sequest HT	Percolator q-Value (by Search Engine): Sequest HT	Percolator PEP (by Search Engine): Sequest HT	XCorr (by Search Engine): Sequest HT	Top Apex RT [min]	Sequence in Protein	Positions in Proteins
	FALSE	FALSE	Rejected	GVLGTVKNLLIGTGKSAAQSVLKTLSCKLSNDC	[-].GVLGTVKNLLIGTGKSAAQSVLKTLSCKLSNDC.[-]	1xDeamidated [N8(100)];2xDehydro [C27(100); C33(100)]	-------*------------------*-----*	2	1	1	13	odorranain-C2	odorranain-C2 [1-33]	odorranain-C2 2xDehydro [C27(100); C33(100)]	0	3317.78	33	1.63032e+09		High	0.0006772	0.0001957	3.97	47.37	-.GVLGTVKNLLIGTGKSAAQSVLKTLSCKLSNDC.-	[1-33]
	FALSE	FALSE	Rejected	GVLGTVKNLLIGTGKSAAQSVLKTLSCKLSNDC	[-].GVLGTVKNLLIGTGKSAAQSVLKTLSCKLSNDC.[-]	2xDehydro [C27(100); C33(100)]	--------------------------*-----*	1	1	1	3	odorranain-C2	odorranain-C2 [1-33]	odorranain-C2 2xDehydro [C27(100); C33(100)]	0	3316.8	33	467765660		High	0.001444	0.001485	4.24	45.19	-.GVLGTVKNLLIGTGKSAAQSVLKTLSCKLSNDC.-	[1-33]
	FALSE	FALSE	Unambiguous	LLIGTGKSAAQSVLKTLSCKLSNDC	[N].LLIGTGKSAAQSVLKTLSCKLSNDC.[-]	2xDehydro [C19(100); C25(100)]	------------------*-----*	1	1	1	2	odorranain-C2	odorranain-C2 [9-33]	odorranain-C2 2xDehydro [C27(100); C33(100)]	0	2548.35	25	210002178		High	0.0006772	0.001216	2.35	38.3	N.LLIGTGKSAAQSVLKTLSCKLSNDC.-	[9-33]
	FALSE	FALSE	Unambiguous	GVLGTVKNLLIGTGKSAAQSVLK	[-].GVLGTVKNLLIGTGKSAAQSVLK.[T]	1xDeamidated [N8(100)]	-------*---------------	1	1	1	2	odorranain-C2	odorranain-C2 [1-23]		0	2255.33	23	6.70085e+07		High	0.0006772	0.0004496	3.26	38.46	-.GVLGTVKNLLIGTGKSAAQSVLK.T	[1-23]
	FALSE	FALSE	Unambiguous	SAAQSVLKTLSCKLSNDC	[K].SAAQSVLKTLSCKLSNDC.[-]	2xDehydro [C12(100); C18(100)]	-----------*-----*	1	4	5	4	odorranain-C2; TRINITY_DN2658_c0_g2_i1.p1; TRINITY_DN0_c1_g1_i11.p1; TRINITY_DN45_c27_g1_i1.p1	odorranain-C1 [16-33]; odorranain-C2 [16-33]; TRINITY_DN2658_c0_g2_i1.p1 [16-33]; TRINITY_DN0_c1_g1_i11.p1 [16-33]; TRINITY_DN45_c27_g1_i1.p1 [16-33]	odorranain-C1 2xDehydro [C27(100); C33(100)]; odorranain-C2 2xDehydro [C27(100); C33(100)]; TRINITY_DN2658_c0_g2_i1.p1 2xDehydro [C27(100); C33(100)]; TRINITY_DN0_c1_g1_i11.p1 2xDehydro [C27(100); C33(100)]; TRINITY_DN45_c27_g1_i1.p1 2xDehydro [C27(100); C33(100)]	0	1865.91	18	59554038	Shared	High	0.0006772	4.552e-05	4.4	35.94	K.SAAQSVLKTLSCKLSNDC.-	[16-33]
	FALSE	FALSE	Rejected	TVKNLLIGTGKSAAQSVLKTLSCKLSNDC	[G].TVKNLLIGTGKSAAQSVLKTLSCKLSNDC.[-]	2xDehydro [C23(100); C29(100)]	----------------------*-----*	1	1	1	3	odorranain-C2	odorranain-C2 [5-33]	odorranain-C2 2xDehydro [C27(100); C33(100)]	0	2990.6	29	4.18833e+07		High	0.001893	0.01884	1.04	39.24	G.TVKNLLIGTGKSAAQSVLKTLSCKLSNDC.-	[5-33]
	FALSE	FALSE	Rejected	GVLGTVKNLL	[-].GVLGTVKNLL.[I]	1xDeamidated [N8(100)]	-------*--	1	4	6	2	odorranain-C3; odorranain-C2; TRINITY_DN2658_c0_g2_i1.p1; TRINITY_DN0_c1_g1_i11.p1	odorranain-C3 [1-10]; odorranain-C4 [1-10]; odorranain-C2 [1-10]; odorranain-C6 [1-10]; TRINITY_DN2658_c0_g2_i1.p1 [1-10]; TRINITY_DN0_c1_g1_i11.p1 [1-10]		0	1014.62	10	39034568	Shared	High	0.0006772	0.0008986	1.82	33.2	-.GVLGTVKNLL.I	[1-10]
	FALSE	FALSE	Rejected	GVLGTVKNLLIGTGKSAAQSVLKTLSCKLSNDC	[-].GVLGTVKNLLIGTGKSAAQSVLKTLSCKLSNDC.[-]	2xDeamidated [N8(100); N31(100)];2xDehydro [C27(100); C33(100)]	-------*------------------*---*-*	1	1	1	2	odorranain-C2	odorranain-C2 [1-33]	odorranain-C2 2xDehydro [C27(100); C33(100)]	0	3318.76	33	37949484		High	0.001893	0.02011	2.47	50.94	-.GVLGTVKNLLIGTGKSAAQSVLKTLSCKLSNDC.-	[1-33]
	FALSE	FALSE	Unambiguous	KSAAQSVLKTLSCKLSNDC	[GS].KSAAQSVLKTLSCKLSNDC.[-]	2xDehydro [C13(100); C19(100)]	------------*-----*	1	4	5	5	odorranain-C2; TRINITY_DN2658_c0_g2_i1.p1; TRINITY_DN0_c1_g1_i11.p1; TRINITY_DN45_c27_g1_i1.p1	odorranain-C1 [15-33]; odorranain-C2 [15-33]; TRINITY_DN2658_c0_g2_i1.p1 [15-33]; TRINITY_DN0_c1_g1_i11.p1 [15-33]; TRINITY_DN45_c27_g1_i1.p1 [15-33]	odorranain-C1 2xDehydro [C27(100); C33(100)]; odorranain-C2 2xDehydro [C27(100); C33(100)]; TRINITY_DN2658_c0_g2_i1.p1 2xDehydro [C27(100); C33(100)]; TRINITY_DN0_c1_g1_i11.p1 2xDehydro [C27(100); C33(100)]; TRINITY_DN45_c27_g1_i1.p1 2xDehydro [C27(100); C33(100)]	0	1994	19	3.0978e+07	Shared	High	0.0006772	0.0006647	2.27	32.44	G.KSAAQSVLKTLSCKLSNDC.-	[15-33]
	FALSE	FALSE	Unambiguous	GKSAAQSVLKTLSCKLSNDC	[AT].GKSAAQSVLKTLSCKLSNDC.[-]	2xDehydro [C14(100); C20(100)]	-------------*-----*	1	3	4	4	odorranain-C2; TRINITY_DN0_c1_g1_i11.p1; TRINITY_DN45_c27_g1_i1.p1	odorranain-C1 [14-33]; odorranain-C2 [14-33]; TRINITY_DN0_c1_g1_i11.p1 [14-33]; TRINITY_DN45_c27_g1_i1.p1 [14-33]	odorranain-C1 2xDehydro [C27(100); C33(100)]; odorranain-C2 2xDehydro [C27(100); C33(100)]; TRINITY_DN0_c1_g1_i11.p1 2xDehydro [C27(100); C33(100)]; TRINITY_DN45_c27_g1_i1.p1 2xDehydro [C27(100); C33(100)]	0	2051.03	20	2.74006e+07	Shared	High	0.0006772	4.826e-05	2.87	32.66	T.GKSAAQSVLKTLSCKLSNDC.-	[14-33]
	FALSE	FALSE	Unambiguous	SAAQSVLKTLSCKLSNDC	[K].SAAQSVLKTLSCKLSNDC.[-]	1xDeamidated [N16(100)];2xDehydro [C12(100); C18(100)]	-----------*---*-*	1	4	5	2	odorranain-C2; TRINITY_DN2658_c0_g2_i1.p1; TRINITY_DN0_c1_g1_i11.p1; TRINITY_DN45_c27_g1_i1.p1	odorranain-C1 [16-33]; odorranain-C2 [16-33]; TRINITY_DN2658_c0_g2_i1.p1 [16-33]; TRINITY_DN0_c1_g1_i11.p1 [16-33]; TRINITY_DN45_c27_g1_i1.p1 [16-33]	odorranain-C1 2xDehydro [C27(100); C33(100)]; odorranain-C2 2xDehydro [C27(100); C33(100)]; TRINITY_DN2658_c0_g2_i1.p1 2xDehydro [C27(100); C33(100)]; TRINITY_DN0_c1_g1_i11.p1 2xDehydro [C27(100); C33(100)]; TRINITY_DN45_c27_g1_i1.p1 2xDehydro [C27(100); C33(100)]	0	1866.89	18	18096250	Shared	High	0.0006772	3.685e-05	4.33	36.22	K.SAAQSVLKTLSCKLSNDC.-	[16-33]
	FALSE	FALSE	Unambiguous	GVLGTVKNLLIGTGKSAAQSVLK	[-].GVLGTVKNLLIGTGKSAAQSVLK.[T]		-----------------------	1	1	1	1	odorranain-C2	odorranain-C2 [1-23]		0	2254.35	23	16562867		High	0.0006772	0.0002301	4	37.49	-.GVLGTVKNLLIGTGKSAAQSVLK.T	[1-23]
	FALSE	FALSE	Unambiguous	GKSAAQSVLKTLSCKLSNDC	[AT].GKSAAQSVLKTLSCKLSNDC.[-]	1xDeamidated [N18(100)];2xDehydro [C14(100); C20(100)]	-------------*---*-*	1	3	4	4	odorranain-C2; TRINITY_DN0_c1_g1_i11.p1; TRINITY_DN45_c27_g1_i1.p1	odorranain-C1 [14-33]; odorranain-C2 [14-33]; TRINITY_DN0_c1_g1_i11.p1 [14-33]; TRINITY_DN45_c27_g1_i1.p1 [14-33]	odorranain-C1 2xDehydro [C27(100); C33(100)]; odorranain-C2 2xDehydro [C27(100); C33(100)]; TRINITY_DN0_c1_g1_i11.p1 2xDehydro [C27(100); C33(100)]; TRINITY_DN45_c27_g1_i1.p1 2xDehydro [C27(100); C33(100)]	0	2052.01	20	1.43028e+07	Shared	High	0.0006772	0.0002036	3.15	34.38	T.GKSAAQSVLKTLSCKLSNDC.-	[14-33]
	FALSE	FALSE	Unambiguous	SVLKTLSCKLSNDC	[Q].SVLKTLSCKLSNDC.[-]	2xDehydro [C8(100); C14(100)]	-------*-----*	1	4	6	1	odorranain-C2; TRINITY_DN2658_c0_g2_i1.p1; TRINITY_DN0_c1_g1_i11.p1; TRINITY_DN45_c27_g1_i1.p1	odorranain-C4 [20-33]; odorranain-C1 [20-33]; odorranain-C2 [20-33]; TRINITY_DN2658_c0_g2_i1.p1 [20-33]; TRINITY_DN0_c1_g1_i11.p1 [20-33]; TRINITY_DN45_c27_g1_i1.p1 [20-33]	odorranain-C4 2xDehydro [C27(100); C33(100)]; odorranain-C1 2xDehydro [C27(100); C33(100)]; odorranain-C2 2xDehydro [C27(100); C33(100)]; TRINITY_DN2658_c0_g2_i1.p1 2xDehydro [C27(100); C33(100)]; TRINITY_DN0_c1_g1_i11.p1 2xDehydro [C27(100); C33(100)]; TRINITY_DN45_c27_g1_i1.p1 2xDehydro [C27(100); C33(100)]	0	1508.74	14	13713917	Shared	High	0.001748	0.0034	1.82	28.77	Q.SVLKTLSCKLSNDC.-	[20-33]
	FALSE	FALSE	Rejected	GVLGTVKNLLIGTGKSAAQ	[-].GVLGTVKNLLIGTGKSAAQ.[S]	1xDeamidated [N8(100)]	-------*-----------	1	1	1	2	odorranain-C2	odorranain-C2 [1-19]		0	1828.05	19	11662650		High	0.0006772	0.0002566	3.22	34.93	-.GVLGTVKNLLIGTGKSAAQ.S	[1-19]
	FALSE	FALSE	Rejected	GVLGTVKNLLIGTGKSAAQSVLKTLSCKLSNDC	[-].GVLGTVKNLLIGTGKSAAQSVLKTLSCKLSNDC.[-]	1xDeamidated [N8(99.1)]	-------*-------------------------	1	1	1	1	odorranain-C2	odorranain-C2 [1-33]		0	3319.8	33	10772819		High	0.001893	0.02057	1.77	42.02	-.GVLGTVKNLLIGTGKSAAQSVLKTLSCKLSNDC.-	[1-33]
	FALSE	FALSE	Rejected	TGKSAAQSVLKTLSCKLSNDC	[G].TGKSAAQSVLKTLSCKLSNDC.[-]	2xDehydro [C15(100); C21(100)]	--------------*-----*	1	1	1	4	odorranain-C2	odorranain-C2 [13-33]	odorranain-C2 2xDehydro [C27(100); C33(100)]	0	2152.07	21	1.06633e+07		High	0.0006772	0.0001257	1.92	32.87	G.TGKSAAQSVLKTLSCKLSNDC.-	[13-33]
	FALSE	FALSE	Unambiguous	KSAAQSVLKTLSCKLSNDC	[GS].KSAAQSVLKTLSCKLSNDC.[-]	1xDeamidated [N17(100)];2xDehydro [C13(100); C19(100)]	------------*---*-*	1	4	5	3	odorranain-C2; TRINITY_DN2658_c0_g2_i1.p1; TRINITY_DN0_c1_g1_i11.p1; TRINITY_DN45_c27_g1_i1.p1	odorranain-C1 [15-33]; odorranain-C2 [15-33]; TRINITY_DN2658_c0_g2_i1.p1 [15-33]; TRINITY_DN0_c1_g1_i11.p1 [15-33]; TRINITY_DN45_c27_g1_i1.p1 [15-33]	odorranain-C1 2xDehydro [C27(100); C33(100)]; odorranain-C2 2xDehydro [C27(100); C33(100)]; TRINITY_DN2658_c0_g2_i1.p1 2xDehydro [C27(100); C33(100)]; TRINITY_DN0_c1_g1_i11.p1 2xDehydro [C27(100); C33(100)]; TRINITY_DN45_c27_g1_i1.p1 2xDehydro [C27(100); C33(100)]	0	1994.99	19	1.06092e+07	Shared	High	0.0006772	0.001303	2.84	32.67	G.KSAAQSVLKTLSCKLSNDC.-	[15-33]
	FALSE	FALSE	Rejected	GVLGTVKN	[-].GVLGTVKN.[L]	1xDeamidated [N8(100)]	-------*	1	4	6	5	odorranain-C3; odorranain-C2; TRINITY_DN2658_c0_g2_i1.p1; TRINITY_DN0_c1_g1_i11.p1	odorranain-C3 [1-8]; odorranain-C4 [1-8]; odorranain-C2 [1-8]; odorranain-C6 [1-8]; TRINITY_DN2658_c0_g2_i1.p1 [1-8]; TRINITY_DN0_c1_g1_i11.p1 [1-8]		0	788.451	8	9.51934e+06	Shared	High	0.0006772	6.081e-05	1.5	14.16	-.GVLGTVKN.L	[1-8]
	FALSE	FALSE	Rejected	GVLGTVKNLLI	[-].GVLGTVKNLLI.[G]	1xDeamidated [N8(100)]	-------*---	1	4	6	1	odorranain-C3; odorranain-C2; TRINITY_DN2658_c0_g2_i1.p1; TRINITY_DN0_c1_g1_i11.p1	odorranain-C3 [1-11]; odorranain-C4 [1-11]; odorranain-C2 [1-11]; odorranain-C6 [1-11]; TRINITY_DN2658_c0_g2_i1.p1 [1-11]; TRINITY_DN0_c1_g1_i11.p1 [1-11]		0	1127.7	11	9353820	Shared	High	0.001444	0.00159	2.35	36.51	-.GVLGTVKNLLI.G	[1-11]
	FALSE	FALSE	Unambiguous	GVLGTVKNLLIGTGKSAAQ	[-].GVLGTVKNLLIGTGKSAAQ.[S]		-------------------	1	1	1	3	odorranain-C2	odorranain-C2 [1-19]		0	1827.07	19	8.33701e+06		High	0.0006772	0.0001229	2.8	33.7	-.GVLGTVKNLLIGTGKSAAQ.S	[1-19]
	FALSE	FALSE	Unambiguous	GVLGTVKNLL	[-].GVLGTVKNLL.[I]		----------	1	4	6	2	odorranain-C3; odorranain-C2; TRINITY_DN2658_c0_g2_i1.p1; TRINITY_DN0_c1_g1_i11.p1	odorranain-C3 [1-10]; odorranain-C4 [1-10]; odorranain-C2 [1-10]; odorranain-C6 [1-10]; TRINITY_DN2658_c0_g2_i1.p1 [1-10]; TRINITY_DN0_c1_g1_i11.p1 [1-10]		0	1013.64	10	8.0454e+06	Shared	High	0.001444	0.001545	1.88	32.08	-.GVLGTVKNLL.I	[1-10]
	FALSE	FALSE	Unambiguous	SVLKTLSCKLSNDC	[Q].SVLKTLSCKLSNDC.[-]	1xDeamidated [N12(100)];2xDehydro [C8(100); C14(100)]	-------*---*-*	1	4	6	3	odorranain-C2; TRINITY_DN2658_c0_g2_i1.p1; TRINITY_DN0_c1_g1_i11.p1; TRINITY_DN45_c27_g1_i1.p1	odorranain-C4 [20-33]; odorranain-C1 [20-33]; odorranain-C2 [20-33]; TRINITY_DN2658_c0_g2_i1.p1 [20-33]; TRINITY_DN0_c1_g1_i11.p1 [20-33]; TRINITY_DN45_c27_g1_i1.p1 [20-33]	odorranain-C4 2xDehydro [C27(100); C33(100)]; odorranain-C1 2xDehydro [C27(100); C33(100)]; odorranain-C2 2xDehydro [C27(100); C33(100)]; TRINITY_DN2658_c0_g2_i1.p1 2xDehydro [C27(100); C33(100)]; TRINITY_DN0_c1_g1_i11.p1 2xDehydro [C27(100); C33(100)]; TRINITY_DN45_c27_g1_i1.p1 2xDehydro [C27(100); C33(100)]	0	1509.73	14	5927517	Shared	High	0.001893	0.01076	0.85	29.12	Q.SVLKTLSCKLSNDC.-	[20-33]
	FALSE	FALSE	Unambiguous	GVLGTVKNLLIGTGKSAA	[-].GVLGTVKNLLIGTGKSAA.[Q]		------------------	1	1	1	2	odorranain-C2	odorranain-C2 [1-18]		0	1699.01	18	3.70962e+06		High	0.001893	0.02054	1.98	33.99	-.GVLGTVKNLLIGTGKSAA.Q	[1-18]
	FALSE	FALSE	Rejected	IGTGKSAAQSVLKTLSCKLSNDC	[L].IGTGKSAAQSVLKTLSCKLSNDC.[-]	2xDehydro [C17(100); C23(100)]	----------------*-----*	1	1	1	1	odorranain-C2	odorranain-C2 [11-33]	odorranain-C2 2xDehydro [C27(100); C33(100)]	0	2322.18	23	2819547		High	0.0006772	0.001015	2.31	33.93	L.IGTGKSAAQSVLKTLSCKLSNDC.-	[11-33]
	FALSE	FALSE	Unambiguous	AQSVLKTLSCKLSNDC	[A].AQSVLKTLSCKLSNDC.[-]	1xDeamidated [N14(100)];2xDehydro [C10(100); C16(100)]	---------*---*-*	1	4	6	2	odorranain-C2; TRINITY_DN2658_c0_g2_i1.p1; TRINITY_DN0_c1_g1_i11.p1; TRINITY_DN45_c27_g1_i1.p1	odorranain-C4 [18-33]; odorranain-C1 [18-33]; odorranain-C2 [18-33]; TRINITY_DN2658_c0_g2_i1.p1 [18-33]; TRINITY_DN0_c1_g1_i11.p1 [18-33]; TRINITY_DN45_c27_g1_i1.p1 [18-33]	odorranain-C4 2xDehydro [C27(100); C33(100)]; odorranain-C1 2xDehydro [C27(100); C33(100)]; odorranain-C2 2xDehydro [C27(100); C33(100)]; TRINITY_DN2658_c0_g2_i1.p1 2xDehydro [C27(100); C33(100)]; TRINITY_DN0_c1_g1_i11.p1 2xDehydro [C27(100); C33(100)]; TRINITY_DN45_c27_g1_i1.p1 2xDehydro [C27(100); C33(100)]	0	1708.82	16	1.97661e+06	Shared	High	0.0006772	0.001341	2.69	32.83	A.AQSVLKTLSCKLSNDC.-	[18-33]
	FALSE	FALSE	Selected	GVLGTVKNLLIGTGKSAAQS	[-].GVLGTVKNLLIGTGKSAAQS.[V]		--------------------	1	1	1	1	odorranain-C2	odorranain-C2 [1-20]		0	1914.1	20	1.30796e+06		High	0.001893	0.01182	1.69	33.92	-.GVLGTVKNLLIGTGKSAAQS.V	[1-20]
	FALSE	FALSE	Unambiguous	AAQSVLKTLSCKLSNDC	[GS].AAQSVLKTLSCKLSNDC.[-]	1xDeamidated [N15(100)];2xDehydro [C11(100); C17(100)]	----------*---*-*	1	4	6	2	odorranain-C2; TRINITY_DN2658_c0_g2_i1.p1; TRINITY_DN0_c1_g1_i11.p1; TRINITY_DN45_c27_g1_i1.p1	odorranain-C4 [17-33]; odorranain-C1 [17-33]; odorranain-C2 [17-33]; TRINITY_DN2658_c0_g2_i1.p1 [17-33]; TRINITY_DN0_c1_g1_i11.p1 [17-33]; TRINITY_DN45_c27_g1_i1.p1 [17-33]	odorranain-C4 2xDehydro [C27(100); C33(100)]; odorranain-C1 2xDehydro [C27(100); C33(100)]; odorranain-C2 2xDehydro [C27(100); C33(100)]; TRINITY_DN2658_c0_g2_i1.p1 2xDehydro [C27(100); C33(100)]; TRINITY_DN0_c1_g1_i11.p1 2xDehydro [C27(100); C33(100)]; TRINITY_DN45_c27_g1_i1.p1 2xDehydro [C27(100); C33(100)]	0	1779.86	17	1.14223e+06	Shared	High	0.001893	0.01022	1.8	33.42	S.AAQSVLKTLSCKLSNDC.-	[17-33]
	FALSE	FALSE	Unambiguous	AAQSVLKTLSCKLSNDC	[GS].AAQSVLKTLSCKLSNDC.[-]	2xDehydro [C11(100); C17(100)]	----------*-----*	1	4	6	1	odorranain-C2; TRINITY_DN2658_c0_g2_i1.p1; TRINITY_DN0_c1_g1_i11.p1; TRINITY_DN45_c27_g1_i1.p1	odorranain-C4 [17-33]; odorranain-C1 [17-33]; odorranain-C2 [17-33]; TRINITY_DN2658_c0_g2_i1.p1 [17-33]; TRINITY_DN0_c1_g1_i11.p1 [17-33]; TRINITY_DN45_c27_g1_i1.p1 [17-33]	odorranain-C4 2xDehydro [C27(100); C33(100)]; odorranain-C1 2xDehydro [C27(100); C33(100)]; odorranain-C2 2xDehydro [C27(100); C33(100)]; TRINITY_DN2658_c0_g2_i1.p1 2xDehydro [C27(100); C33(100)]; TRINITY_DN0_c1_g1_i11.p1 2xDehydro [C27(100); C33(100)]; TRINITY_DN45_c27_g1_i1.p1 2xDehydro [C27(100); C33(100)]	0	1778.88	17	1.13746e+06	Shared	High	0.0006772	0.0001797	3.29	33.05	S.AAQSVLKTLSCKLSNDC.-	[17-33]
	FALSE	FALSE	Unambiguous	GVLGTVKNL	[-].GVLGTVKNL.[L]		---------	1	4	6	1	odorranain-C3; odorranain-C2; TRINITY_DN2658_c0_g2_i1.p1; TRINITY_DN0_c1_g1_i11.p1	odorranain-C3 [1-9]; odorranain-C4 [1-9]; odorranain-C2 [1-9]; odorranain-C6 [1-9]; TRINITY_DN2658_c0_g2_i1.p1 [1-9]; TRINITY_DN0_c1_g1_i11.p1 [1-9]		0	900.551	9	369851	Shared	High	0.001748	0.003256	0.77	22.95	-.GVLGTVKNL.L	[1-9]
	FALSE	FALSE	Rejected	GVLGTVKNLLIGTGKSAAQSVLKTLSCKLSNDC	[-].GVLGTVKNLLIGTGKSAAQSVLKTLSCKLSNDC.[-]	1xDeamidated [N31(97)];2xDehydro [C27(100); C33(100)]	--------------------------*---*-*	2	1	1	2	odorranain-C2	odorranain-C2 [1-33]	odorranain-C2 2xDehydro [C27(100); C33(100)]	0	3317.78	33		No Quan Values	High	0.001748	0.00174	3.21		-.GVLGTVKNLLIGTGKSAAQSVLKTLSCKLSNDC.-	[1-33]
FALSE	FALSE	High	Master Protein	esculentin-1GRa	GLFSKFAGKGIKNLIFKGVKHIGKEVGMDVIRTGIDVAGCKIKGEC	0	124.95	100	18	26	61	9	46	4.9	9.57	101.3	18	0	1.05089e+08	High	1	Dehydro [C40(100); C46(100)]
	Contaminant	Checked	PSM Ambiguity	Sequence	Annotated Sequence	Modifications	Modification Pattern	# Isoforms	# Protein Groups	# Proteins	# PSMs	Master Protein Accessions	Positions in Proteins	Modifications in Proteins	# Missed Cleavages	Theo. MH+ [Da]	Sequence Length	Abundance: F1: Sample	Quan Info	Confidence (by Search Engine): Sequest HT	Percolator q-Value (by Search Engine): Sequest HT	Percolator PEP (by Search Engine): Sequest HT	XCorr (by Search Engine): Sequest HT	Top Apex RT [min]	Sequence in Protein	Positions in Proteins
	FALSE	FALSE	Selected	GLFSKFAGKGIKNLIFKGVKHIGKEVGMDVIRTGIDVAGCKIKGEC	[-].GLFSKFAGKGIKNLIFKGVKHIGKEVGMDVIRTGIDVAGCKIKGEC.[-]	1xDeamidated [N13(100)];2xDehydro [C40(100); C46(100)]	------------*--------------------------*-----*	1	1	1	3	esculentin-1GRa	esculentin-1GRa [1-46]	esculentin-1GRa 2xDehydro [C40(100); C46(100)]	0	4860.65	46	21231060		High	0.001748	0.002279	3.11	38.13	-.GLFSKFAGKGIKNLIFKGVKHIGKEVGMDVIRTGIDVAGCKIKGEC.-	[1-46]
	FALSE	FALSE	Selected	GLFSKFAGKGIKNLIFKGVKHIGKEVGMDVIRTGIDVAGCKIKGEC	[-].GLFSKFAGKGIKNLIFKGVKHIGKEVGMDVIRTGIDVAGCKIKGEC.[-]	2xDehydro [C40(100); C46(100)]	---------------------------------------*-----*	1	1	1	2	esculentin-1GRa	esculentin-1GRa [1-46]	esculentin-1GRa 2xDehydro [C40(100); C46(100)]	0	4859.66	46	20167530		High	0.001748	0.00209	2.81	36.85	-.GLFSKFAGKGIKNLIFKGVKHIGKEVGMDVIRTGIDVAGCKIKGEC.-	[1-46]
	FALSE	FALSE	Selected	GLFSKFAGKGIKNLIFKGVKHIGKEVGMD	[-].GLFSKFAGKGIKNLIFKGVKHIGKEVGMD.[V]	1xDeamidated [N13(100)]	------------*----------------	1	1	1	3	esculentin-1GRa	esculentin-1GRa [1-29]		0	3119.74	29	1.21041e+07		High	0.0006772	2.862e-06	6.09	34.3	-.GLFSKFAGKGIKNLIFKGVKHIGKEVGMD.V	[1-29]
	FALSE	FALSE	Selected	GLFSKFAGKGIKNLIFKGVKHIGKEVGMDVIRTGIDVAGCKIKGEC	[-].GLFSKFAGKGIKNLIFKGVKHIGKEVGMDVIRTGIDVAGCKIKGEC.[-]	1xOxidation [M28(100)];1xDehydro [C]	positions not distinguishable	1	1	1	2	esculentin-1GRa	esculentin-1GRa [1-46]		0	4876.66	46	9937696		High	0.001748	0.004222	3.73	37.29	-.GLFSKFAGKGIKNLIFKGVKHIGKEVGMDVIRTGIDVAGCKIKGEC.-	[1-46]
	FALSE	FALSE	Unambiguous	LIFKGVKHIGKEVGMDVIRTGIDVAGCKIKGEC	[DN].LIFKGVKHIGKEVGMDVIRTGIDVAGCKIKGEC.[-]	2xDehydro [C27(100); C33(100)]	--------------------------*-----*	1	1	2	4	esculentin-1GRa	TRINITY_DN0_c1_g1_i16.p1 [14-46]; esculentin-1GRa [14-46]	TRINITY_DN0_c1_g1_i16.p1 2xDehydro [C40(100); C46(100)]; esculentin-1GRa 2xDehydro [C40(100); C46(100)]	0	3511.89	33	9800949		High	0.0006772	0.0004139	3.45	32.94	N.LIFKGVKHIGKEVGMDVIRTGIDVAGCKIKGEC.-	[14-46]
	FALSE	FALSE	Selected	GLFSKFAGKGIKNLIFKGVKHIGKEVGMD	[-].GLFSKFAGKGIKNLIFKGVKHIGKEVGMD.[V]		-----------------------------	1	1	1	2	esculentin-1GRa	esculentin-1GRa [1-29]		0	3118.76	29	6.73876e+06		High	0.0006772	0.0001301	4.25	32.51	-.GLFSKFAGKGIKNLIFKGVKHIGKEVGMD.V	[1-29]
	FALSE	FALSE	Selected	GLFSKFAGKGIKNLIFKGVKHIGKEVGMDVIRTGID	[-].GLFSKFAGKGIKNLIFKGVKHIGKEVGMDVIRTGID.[V]	1xDeamidated [N13(100)]	------------*-----------------------	1	1	1	1	esculentin-1GRa	esculentin-1GRa [1-36]		0	3874.18	36	5.76239e+06		High	0.0006772	0.0004565	4.4	35.81	-.GLFSKFAGKGIKNLIFKGVKHIGKEVGMDVIRTGID.V	[1-36]
	FALSE	FALSE	Unambiguous	MDVIRTGIDVAGCKIKGEC	[G].MDVIRTGIDVAGCKIKGEC.[-]	2xDehydro [C13(100); C19(100)]	------------*-----*	1	3	4	3	esculentin-1GRa; esculentin-1-OG11; esculentin-1-OG2	TRINITY_DN0_c1_g1_i16.p1 [28-46]; esculentin-1GRa [28-46]; esculentin-1-OG11 [28-46]; esculentin-1-OG2 [28-46]	TRINITY_DN0_c1_g1_i16.p1 2xDehydro [C40(100); C46(100)]; esculentin-1GRa 2xDehydro [C40(100); C46(100)]; esculentin-1-OG11 2xDehydro [C40(100); C46(100)]; esculentin-1-OG2 2xDehydro [C40(100); C46(100)]	0	2005.99	19	5.72097e+06	Shared	High	0.0006772	0.0007038	3.32	29.81	G.MDVIRTGIDVAGCKIKGEC.-	[28-46]
	FALSE	FALSE	Unambiguous	VIRTGIDVAGCKIKGEC	[D].VIRTGIDVAGCKIKGEC.[-]	2xDehydro [C11(100); C17(100)]	----------*-----*	1	3	6	2	esculentin-1GRa; esculentin-1-OG11; esculentin-1-OG2	TRINITY_DN0_c1_g1_i16.p1 [30-46]; esculentin-1GRa [30-46]; esculentin-1-OG4 [30-46]; esculentin-1-OG11 [30-46]; esculentin-1-OG2 [30-46]; esculentin-1-OG3 [30-46]	TRINITY_DN0_c1_g1_i16.p1 2xDehydro [C40(100); C46(100)]; esculentin-1GRa 2xDehydro [C40(100); C46(100)]; esculentin-1-OG4 2xDehydro [C40(100); C46(100)]; esculentin-1-OG11 2xDehydro [C40(100); C46(100)]; esculentin-1-OG2 2xDehydro [C40(100); C46(100)]; esculentin-1-OG3 2xDehydro [C40(100); C46(100)]	0	1759.92	17	4980825	Shared	High	0.0006772	0.0007401	2.3	18.53	D.VIRTGIDVAGCKIKGEC.-	[30-46]
	FALSE	FALSE	Selected	GLFSKFAGKGIKNLIFKGVK	[-].GLFSKFAGKGIKNLIFKGVK.[H]	1xDeamidated [N13(100)]	------------*-------	1	1	1	4	esculentin-1GRa	esculentin-1GRa [1-20]		0	2153.28	20	4.49356e+06		High	0.0006772	3.637e-05	4.81	31.05	-.GLFSKFAGKGIKNLIFKGVK.H	[1-20]
	FALSE	FALSE	Selected	GLFSKFAGKGIKNLIFKGVKHIG	[-].GLFSKFAGKGIKNLIFKGVKHIG.[K]	1xDeamidated [N13(100)]	------------*----------	1	1	1	4	esculentin-1GRa	esculentin-1GRa [1-23]		0	2460.45	23	3.6687e+06		High	0.0006772	0.000153	3.49	31.35	-.GLFSKFAGKGIKNLIFKGVKHIG.K	[1-23]
	FALSE	FALSE	Unambiguous	GLFSKFAG	[-].GLFSKFAG.[K]		--------	1	5	14	2	esculentin-1GRa; esculentin-1-OG11; esculentin-1-OG9; esculentin-1-OG2; esculentin-1-OG6	TRINITY_DN0_c1_g1_i16.p1 [1-8]; esculentin-1-OG7 [1-8]; esculentin-1-OG1 [1-8]; esculentin-1GRa [1-8]; esculentin-1-OG4 [1-8]; TRINITY_DN259_c0_g1_i1.p1_ORF1 [1-8]; esculentin-1-OG11 [1-8]; esculentin-1-OG9 [1-8]; esculentin-1-OG2 [1-8]; esculentin-1-OG6 [1-8]; TRINITY_DN12856_c2_g1_i1.p1 [1-8]; esculentin-1-OG3 [1-8]; esculentin-1-OG8 [1-8]; esculentin-1-OG10 [1-8]		0	826.446	8	3.20268e+06	Shared	High	0.0006772	0.001326	0.95	26.54	-.GLFSKFAG.K	[1-8]
	FALSE	FALSE	Selected	GLFSKFAGKGIKNLIFKGVKHIGKEVGMD	[-].GLFSKFAGKGIKNLIFKGVKHIGKEVGMD.[V]	1xOxidation [M28(100)];1xDeamidated [N13(100)]	------------*--------------*-	1	1	1	4	esculentin-1GRa	esculentin-1GRa [1-29]		0	3135.74	29	2.54645e+06		High	0.001748	0.001824	2.42	32.12	-.GLFSKFAGKGIKNLIFKGVKHIGKEVGMD.V	[1-29]
	FALSE	FALSE	Selected	GLFSKFAGKGIKNLIFKGVKHIGKEVG	[-].GLFSKFAGKGIKNLIFKGVKHIGKEVG.[M]	1xDeamidated [N13(100)]	------------*--------------	1	1	1	3	esculentin-1GRa	esculentin-1GRa [1-27]		0	2873.68	27	2.1263e+06		High	0.001748	0.002378	3.66	31.6	-.GLFSKFAGKGIKNLIFKGVKHIGKEVG.M	[1-27]
	FALSE	FALSE	Selected	GLFSKFAGKGIKN	[-].GLFSKFAGKGIKN.[FL]	1xDeamidated [N13(100)]	------------*	1	4	7	4	esculentin-1GRa; esculentin-1-OG11; esculentin-1-OG9; esculentin-1-OG2	esculentin-1-OG1 [1-13]; esculentin-1GRa [1-13]; esculentin-1-OG11 [1-13]; esculentin-1-OG9 [1-13]; esculentin-1-OG2 [1-13]; esculentin-1-OG3 [1-13]; esculentin-1-OG10 [1-13]		0	1367.77	13	2.08299e+06	Shared	High	0.0006772	0.0001327	2.62	21.43	-.GLFSKFAGKGIKN.L	[1-13]
	FALSE	FALSE	Selected	GLFSKFAGKGIKNLIFKGVKHIGKEVGMDVIRTGID	[-].GLFSKFAGKGIKNLIFKGVKHIGKEVGMDVIRTGID.[V]		------------------------------------	1	1	1	1	esculentin-1GRa	esculentin-1GRa [1-36]		0	3873.19	36	1.97403e+06		High	0.0006772	2.193e-05	3.84	34.37	-.GLFSKFAGKGIKNLIFKGVKHIGKEVGMDVIRTGID.V	[1-36]
	FALSE	FALSE	Selected	GLFSKFAGKGIKNLIFKG	[-].GLFSKFAGKGIKNLIFKG.[V]	1xDeamidated [N13(100)]	------------*-----	1	1	1	2	esculentin-1GRa	esculentin-1GRa [1-18]		0	1926.12	18	1.3047e+06		High	0.0006772	1.787e-05	4.28	31.98	-.GLFSKFAGKGIKNLIFKG.V	[1-18]
	FALSE	FALSE	Selected	LIFKGVKHIGKEVGMDVIRTGIDVAGCKIKGEC	[DN].LIFKGVKHIGKEVGMDVIRTGIDVAGCKIKGEC.[-]	1xOxidation [M15(100)];2xDehydro [C27(100); C33(100)]	--------------*-----------*-----*	1	1	2	1	esculentin-1GRa	TRINITY_DN0_c1_g1_i16.p1 [14-46]; esculentin-1GRa [14-46]	TRINITY_DN0_c1_g1_i16.p1 2xDehydro [C40(100); C46(100)]; esculentin-1GRa 2xDehydro [C40(100); C46(100)]	0	3527.89	33	1234613		High	0.0006772	0.0005127	3.79	31.04	N.LIFKGVKHIGKEVGMDVIRTGIDVAGCKIKGEC.-	[14-46]
	FALSE	FALSE	Selected	GLFSKFAGKGIKNLIFKGVKHIG	[-].GLFSKFAGKGIKNLIFKGVKHIG.[K]		-----------------------	1	1	1	4	esculentin-1GRa	esculentin-1GRa [1-23]		0	2459.46	23	1.19978e+06		High	0.001444	0.001667	2.25	29.15	-.GLFSKFAGKGIKNLIFKGVKHIG.K	[1-23]
	FALSE	FALSE	Selected	GLFSKFAGKGIKNLIFK	[-].GLFSKFAGKGIKNLIFK.[G]	1xDeamidated [N13(100)]	------------*----	1	1	1	1	esculentin-1GRa	esculentin-1GRa [1-17]		0	1869.1	17	798639		High	0.0006772	0.0005928	2.84	31.89	-.GLFSKFAGKGIKNLIFK.G	[1-17]
	FALSE	FALSE	Unambiguous	GLFSKFAGK	[-].GLFSKFAGK.[GV]		---------	1	5	14	2	esculentin-1GRa; esculentin-1-OG11; esculentin-1-OG9; esculentin-1-OG2; esculentin-1-OG6	TRINITY_DN0_c1_g1_i16.p1 [1-9]; esculentin-1-OG7 [1-9]; esculentin-1-OG1 [1-9]; esculentin-1GRa [1-9]; esculentin-1-OG4 [1-9]; TRINITY_DN259_c0_g1_i1.p1_ORF1 [1-9]; esculentin-1-OG11 [1-9]; esculentin-1-OG9 [1-9]; esculentin-1-OG2 [1-9]; esculentin-1-OG6 [1-9]; TRINITY_DN12856_c2_g1_i1.p1 [1-9]; esculentin-1-OG3 [1-9]; esculentin-1-OG8 [1-9]; esculentin-1-OG10 [1-9]		0	954.541	9	765277	Shared	High	0.0006772	0.0001321	1.47	21.73	-.GLFSKFAGK.G	[1-9]
	FALSE	FALSE	Unambiguous	GLFSKFAGKG	[-].GLFSKFAGKG.[IV]		----------	1	5	13	1	esculentin-1GRa; esculentin-1-OG11; esculentin-1-OG9; esculentin-1-OG2; esculentin-1-OG6	TRINITY_DN0_c1_g1_i16.p1 [1-10]; esculentin-1-OG7 [1-10]; esculentin-1-OG1 [1-10]; esculentin-1GRa [1-10]; esculentin-1-OG4 [1-10]; TRINITY_DN259_c0_g1_i1.p1_ORF1 [1-10]; esculentin-1-OG11 [1-10]; esculentin-1-OG9 [1-10]; esculentin-1-OG2 [1-10]; esculentin-1-OG6 [1-10]; esculentin-1-OG3 [1-10]; esculentin-1-OG8 [1-10]; esculentin-1-OG10 [1-10]		0	1011.56	10	691287	Shared	High	0.001444	0.001458	1.17	21.64	-.GLFSKFAGKG.I	[1-10]
	FALSE	FALSE	Unambiguous	DVIRTGIDVAGCKIKGEC	[MTL].DVIRTGIDVAGCKIKGEC.[-]	2xDehydro [C12(100); C18(100)]	-----------*-----*	1	3	6	3	esculentin-1GRa; esculentin-1-OG11; esculentin-1-OG2	TRINITY_DN0_c1_g1_i16.p1 [29-46]; esculentin-1GRa [29-46]; esculentin-1-OG4 [29-46]; esculentin-1-OG11 [29-46]; esculentin-1-OG2 [29-46]; esculentin-1-OG3 [29-46]	TRINITY_DN0_c1_g1_i16.p1 2xDehydro [C40(100); C46(100)]; esculentin-1GRa 2xDehydro [C40(100); C46(100)]; esculentin-1-OG4 2xDehydro [C40(100); C46(100)]; esculentin-1-OG11 2xDehydro [C40(100); C46(100)]; esculentin-1-OG2 2xDehydro [C40(100); C46(100)]; esculentin-1-OG3 2xDehydro [C40(100); C46(100)]	0	1874.95	18	667435	Shared	High	0.001748	0.003716	2.46	26.91	M.DVIRTGIDVAGCKIKGEC.-	[29-46]
	FALSE	FALSE	Unambiguous	KEVGMDVIRTGIDVAGCKIKGEC	[G].KEVGMDVIRTGIDVAGCKIKGEC.[-]	2xDehydro [C17(100); C23(100)]	----------------*-----*	1	3	4	1	esculentin-1GRa; esculentin-1-OG11; esculentin-1-OG2	TRINITY_DN0_c1_g1_i16.p1 [24-46]; esculentin-1GRa [24-46]; esculentin-1-OG11 [24-46]; esculentin-1-OG2 [24-46]	TRINITY_DN0_c1_g1_i16.p1 2xDehydro [C40(100); C46(100)]; esculentin-1GRa 2xDehydro [C40(100); C46(100)]; esculentin-1-OG11 2xDehydro [C40(100); C46(100)]; esculentin-1-OG2 2xDehydro [C40(100); C46(100)]	0	2419.21	23	267702	Shared	High	0.001893	0.009453	1.85	31.93	G.KEVGMDVIRTGIDVAGCKIKGEC.-	[24-46]
	FALSE	FALSE	Unambiguous	TGIDVAGCKIKGEC	[RG].TGIDVAGCKIKGEC.[-]	2xDehydro [C8(100); C14(100)]	-------*-----*	1	4	7	1	esculentin-1GRa; esculentin-1-OG11; esculentin-1-OG9; esculentin-1-OG2	TRINITY_DN0_c1_g1_i16.p1 [33-46]; esculentin-1GRa [33-46]; esculentin-1-OG4 [33-46]; esculentin-1-OG11 [33-46]; esculentin-1-OG9 [33-46]; esculentin-1-OG2 [33-46]; esculentin-1-OG3 [33-46]	TRINITY_DN0_c1_g1_i16.p1 2xDehydro [C40(100); C46(100)]; esculentin-1GRa 2xDehydro [C40(100); C46(100)]; esculentin-1-OG4 2xDehydro [C40(100); C46(100)]; esculentin-1-OG11 2xDehydro [C40(100); C46(100)]; esculentin-1-OG9 2xDehydro [C40(100); C46(100)]; esculentin-1-OG2 2xDehydro [C40(100); C46(100)]; esculentin-1-OG3 2xDehydro [C40(100); C46(100)]	0	1391.67	14	262045	Shared	High	0.001893	0.006723	0.49	16.33	R.TGIDVAGCKIKGEC.-	[33-46]
	FALSE	FALSE	Selected	GLFSKFAGKGIKNLIFKGVKHIGKEVGMDVIRTGIDVAGCKIKGEC	[-].GLFSKFAGKGIKNLIFKGVKHIGKEVGMDVIRTGIDVAGCKIKGEC.[-]	1xOxidation [M28(100)];1xDeamidated [N13(100)]	------------*--------------*------------------	1	1	1	1	esculentin-1GRa	esculentin-1GRa [1-46]		0	4878.66	46		No Quan Values	High	0.001893	0.01521	2.7		-.GLFSKFAGKGIKNLIFKGVKHIGKEVGMDVIRTGIDVAGCKIKGEC.-	[1-46]
FALSE	FALSE	High	Master Protein	esculentin-1-OG2	GLFSKFAGKGIKNFLIKGVKHIGKEVGMDVIRTGIDVAGCKIKGEC	0	100.277	100	18	23	47	3	46	4.9	9.57	65.83	18	17	8.03838e+07	High	1	Dehydro [C40(100); C46(100)]
	Contaminant	Checked	PSM Ambiguity	Sequence	Annotated Sequence	Modifications	Modification Pattern	# Isoforms	# Protein Groups	# Proteins	# PSMs	Master Protein Accessions	Positions in Proteins	Modifications in Proteins	# Missed Cleavages	Theo. MH+ [Da]	Sequence Length	Abundance: F1: Sample	Quan Info	Confidence (by Search Engine): Sequest HT	Percolator q-Value (by Search Engine): Sequest HT	Percolator PEP (by Search Engine): Sequest HT	XCorr (by Search Engine): Sequest HT	Top Apex RT [min]	Sequence in Protein	Positions in Proteins
	FALSE	FALSE	Rejected	GLFSKFAGKGIKNFLIKGVKHIGKEVGMDVIRTGIDVAGCKIKGEC	[-].GLFSKFAGKGIKNFLIKGVKHIGKEVGMDVIRTGIDVAGCKIKGEC.[-]	2xDehydro [C40(100); C46(100)]	---------------------------------------*-----*	1	1	1	2	esculentin-1-OG2	esculentin-1-OG2 [1-46]	esculentin-1-OG2 2xDehydro [C40(100); C46(100)]	0	4859.66	46	20167530		High	0.001748	0.001974	2.85	36.85	-.GLFSKFAGKGIKNFLIKGVKHIGKEVGMDVIRTGIDVAGCKIKGEC.-	[1-46]
	FALSE	FALSE	Rejected	GLFSKFAGKGIKNFLIKGVKHIGKEVGMDVIRTGIDVAGCKIKGEC	[-].GLFSKFAGKGIKNFLIKGVKHIGKEVGMDVIRTGIDVAGCKIKGEC.[-]	1xOxidation [M28(100)];1xDehydro [C]	positions not distinguishable	1	1	1	2	esculentin-1-OG2	esculentin-1-OG2 [1-46]		0	4876.66	46	9937696		High	0.001893	0.006075	3.71	37.29	-.GLFSKFAGKGIKNFLIKGVKHIGKEVGMDVIRTGIDVAGCKIKGEC.-	[1-46]
	FALSE	FALSE	Rejected	FLIKGVKHIGKEVGMDVIRTGIDVAGCKIKGEC	[N].FLIKGVKHIGKEVGMDVIRTGIDVAGCKIKGEC.[-]	2xDehydro [C27(100); C33(100)]	--------------------------*-----*	1	1	1	3	esculentin-1-OG2	esculentin-1-OG2 [14-46]	esculentin-1-OG2 2xDehydro [C40(100); C46(100)]	0	3511.89	33	9800949		High	0.0006772	0.0005081	3.46	32.94	N.FLIKGVKHIGKEVGMDVIRTGIDVAGCKIKGEC.-	[14-46]
	FALSE	FALSE	Selected	GLFSKFAGKGIKNFLIKGVKHIGKEVGMD	[-].GLFSKFAGKGIKNFLIKGVKHIGKEVGMD.[V]		-----------------------------	1	2	4	3	esculentin-1-OG9; esculentin-1-OG2	esculentin-1-OG1 [1-29]; esculentin-1-OG9 [1-29]; esculentin-1-OG2 [1-29]; esculentin-1-OG10 [1-29]		0	3118.76	29	6.73876e+06	Shared	High	0.0006772	0.0001363	4.42	32.51	-.GLFSKFAGKGIKNFLIKGVKHIGKEVGMD.V	[1-29]
	FALSE	FALSE	Rejected	GLFSKFAGKGIKNFLIKGVKHIGKEVGMDVIRTGID	[-].GLFSKFAGKGIKNFLIKGVKHIGKEVGMDVIRTGID.[V]	1xDeamidated [N13(100)]	------------*-----------------------	1	1	2	1	esculentin-1-OG2	esculentin-1-OG2 [1-36]; esculentin-1-OG10 [1-36]		0	3874.18	36	5.76239e+06		High	0.0006772	0.0005271	4.28	35.81	-.GLFSKFAGKGIKNFLIKGVKHIGKEVGMDVIRTGID.V	[1-36]
	FALSE	FALSE	Unambiguous	MDVIRTGIDVAGCKIKGEC	[G].MDVIRTGIDVAGCKIKGEC.[-]	2xDehydro [C13(100); C19(100)]	------------*-----*	1	3	4	3	esculentin-1GRa; esculentin-1-OG11; esculentin-1-OG2	TRINITY_DN0_c1_g1_i16.p1 [28-46]; esculentin-1GRa [28-46]; esculentin-1-OG11 [28-46]; esculentin-1-OG2 [28-46]	TRINITY_DN0_c1_g1_i16.p1 2xDehydro [C40(100); C46(100)]; esculentin-1GRa 2xDehydro [C40(100); C46(100)]; esculentin-1-OG11 2xDehydro [C40(100); C46(100)]; esculentin-1-OG2 2xDehydro [C40(100); C46(100)]	0	2005.99	19	5.72097e+06	Shared	High	0.0006772	0.0007038	3.32	29.81	G.MDVIRTGIDVAGCKIKGEC.-	[28-46]
	FALSE	FALSE	Unambiguous	VIRTGIDVAGCKIKGEC	[D].VIRTGIDVAGCKIKGEC.[-]	2xDehydro [C11(100); C17(100)]	----------*-----*	1	3	6	2	esculentin-1GRa; esculentin-1-OG11; esculentin-1-OG2	TRINITY_DN0_c1_g1_i16.p1 [30-46]; esculentin-1GRa [30-46]; esculentin-1-OG4 [30-46]; esculentin-1-OG11 [30-46]; esculentin-1-OG2 [30-46]; esculentin-1-OG3 [30-46]	TRINITY_DN0_c1_g1_i16.p1 2xDehydro [C40(100); C46(100)]; esculentin-1GRa 2xDehydro [C40(100); C46(100)]; esculentin-1-OG4 2xDehydro [C40(100); C46(100)]; esculentin-1-OG11 2xDehydro [C40(100); C46(100)]; esculentin-1-OG2 2xDehydro [C40(100); C46(100)]; esculentin-1-OG3 2xDehydro [C40(100); C46(100)]	0	1759.92	17	4980825	Shared	High	0.0006772	0.0007401	2.3	18.53	D.VIRTGIDVAGCKIKGEC.-	[30-46]
	FALSE	FALSE	Unambiguous	GLFSKFAG	[-].GLFSKFAG.[K]		--------	1	5	14	2	esculentin-1GRa; esculentin-1-OG11; esculentin-1-OG9; esculentin-1-OG2; esculentin-1-OG6	TRINITY_DN0_c1_g1_i16.p1 [1-8]; esculentin-1-OG7 [1-8]; esculentin-1-OG1 [1-8]; esculentin-1GRa [1-8]; esculentin-1-OG4 [1-8]; TRINITY_DN259_c0_g1_i1.p1_ORF1 [1-8]; esculentin-1-OG11 [1-8]; esculentin-1-OG9 [1-8]; esculentin-1-OG2 [1-8]; esculentin-1-OG6 [1-8]; TRINITY_DN12856_c2_g1_i1.p1 [1-8]; esculentin-1-OG3 [1-8]; esculentin-1-OG8 [1-8]; esculentin-1-OG10 [1-8]		0	826.446	8	3.20268e+06	Shared	High	0.0006772	0.001326	0.95	26.54	-.GLFSKFAG.K	[1-8]
	FALSE	FALSE	Selected	GLFSKFAGKGIKN	[-].GLFSKFAGKGIKN.[FL]	1xDeamidated [N13(100)]	------------*	1	4	7	4	esculentin-1GRa; esculentin-1-OG11; esculentin-1-OG9; esculentin-1-OG2	esculentin-1-OG1 [1-13]; esculentin-1GRa [1-13]; esculentin-1-OG11 [1-13]; esculentin-1-OG9 [1-13]; esculentin-1-OG2 [1-13]; esculentin-1-OG3 [1-13]; esculentin-1-OG10 [1-13]		0	1367.77	13	2.08299e+06	Shared	High	0.0006772	0.0001327	2.62	21.43	-.GLFSKFAGKGIKN.F	[1-13]
	FALSE	FALSE	Unambiguous	GLFSKFAGKGIKNFLIKGVKHIGKEVGMDVIRTGID	[-].GLFSKFAGKGIKNFLIKGVKHIGKEVGMDVIRTGID.[V]		------------------------------------	1	1	2	2	esculentin-1-OG2	esculentin-1-OG2 [1-36]; esculentin-1-OG10 [1-36]		0	3873.19	36	1.97403e+06		High	0.0006772	5.099e-06	4.7	34.37	-.GLFSKFAGKGIKNFLIKGVKHIGKEVGMDVIRTGID.V	[1-36]
	FALSE	FALSE	Rejected	GLFSKFAGKGIKNFLIKGVKHIG	[-].GLFSKFAGKGIKNFLIKGVKHIG.[K]	1xDeamidated [N13(100)]	------------*----------	1	2	5	1	esculentin-1-OG9; esculentin-1-OG2	esculentin-1-OG1 [1-23]; esculentin-1-OG9 [1-23]; esculentin-1-OG2 [1-23]; esculentin-1-OG3 [1-23]; esculentin-1-OG10 [1-23]		0	2460.45	23	1.42171e+06	Shared	High	0.001893	0.01118	2.12	31.27	-.GLFSKFAGKGIKNFLIKGVKHIG.K	[1-23]
	FALSE	FALSE	Rejected	FLIKGVKHIGKEVGMDVIRTGIDVAGCKIKGEC	[N].FLIKGVKHIGKEVGMDVIRTGIDVAGCKIKGEC.[-]	1xOxidation [M15(100)];2xDehydro [C27(100); C33(100)]	--------------*-----------*-----*	1	1	1	1	esculentin-1-OG2	esculentin-1-OG2 [14-46]	esculentin-1-OG2 2xDehydro [C40(100); C46(100)]	0	3527.89	33	1234613		High	0.0006772	0.0006261	3.75	31.04	N.FLIKGVKHIGKEVGMDVIRTGIDVAGCKIKGEC.-	[14-46]
	FALSE	FALSE	Rejected	GLFSKFAGKGIKNFLIKGVKHIG	[-].GLFSKFAGKGIKNFLIKGVKHIG.[K]		-----------------------	1	2	5	4	esculentin-1-OG9; esculentin-1-OG2	esculentin-1-OG1 [1-23]; esculentin-1-OG9 [1-23]; esculentin-1-OG2 [1-23]; esculentin-1-OG3 [1-23]; esculentin-1-OG10 [1-23]		0	2459.46	23	1.19978e+06	Shared	High	0.0006772	0.001116	2.34	29.15	-.GLFSKFAGKGIKNFLIKGVKHIG.K	[1-23]
	FALSE	FALSE	Rejected	GLFSKFAGKGIKNFLIKGVKHIGKEVGMD	[-].GLFSKFAGKGIKNFLIKGVKHIGKEVGMD.[V]	1xOxidation [M28(100)];1xDeamidated [N13(100)]	------------*--------------*-	1	2	4	2	esculentin-1-OG9; esculentin-1-OG2	esculentin-1-OG1 [1-29]; esculentin-1-OG9 [1-29]; esculentin-1-OG2 [1-29]; esculentin-1-OG10 [1-29]		0	3135.74	29	1.1355e+06	Shared	High	0.001748	0.004708	1.47	32.17	-.GLFSKFAGKGIKNFLIKGVKHIGKEVGMD.V	[1-29]
	FALSE	FALSE	Unambiguous	GLFSKFAGKGIKNFLIKG	[-].GLFSKFAGKGIKNFLIKG.[V]		------------------	1	2	5	2	esculentin-1-OG9; esculentin-1-OG2	esculentin-1-OG1 [1-18]; esculentin-1-OG9 [1-18]; esculentin-1-OG2 [1-18]; esculentin-1-OG3 [1-18]; esculentin-1-OG10 [1-18]		0	1925.14	18	1.06419e+06	Shared	High	0.0006772	0.0004568	2.11	30.03	-.GLFSKFAGKGIKNFLIKG.V	[1-18]
	FALSE	FALSE	Unambiguous	GLFSKFAGK	[-].GLFSKFAGK.[GV]		---------	1	5	14	2	esculentin-1GRa; esculentin-1-OG11; esculentin-1-OG9; esculentin-1-OG2; esculentin-1-OG6	TRINITY_DN0_c1_g1_i16.p1 [1-9]; esculentin-1-OG7 [1-9]; esculentin-1-OG1 [1-9]; esculentin-1GRa [1-9]; esculentin-1-OG4 [1-9]; TRINITY_DN259_c0_g1_i1.p1_ORF1 [1-9]; esculentin-1-OG11 [1-9]; esculentin-1-OG9 [1-9]; esculentin-1-OG2 [1-9]; esculentin-1-OG6 [1-9]; TRINITY_DN12856_c2_g1_i1.p1 [1-9]; esculentin-1-OG3 [1-9]; esculentin-1-OG8 [1-9]; esculentin-1-OG10 [1-9]		0	954.541	9	765277	Shared	High	0.0006772	0.0001321	1.47	21.73	-.GLFSKFAGK.G	[1-9]
	FALSE	FALSE	Unambiguous	GLFSKFAGKG	[-].GLFSKFAGKG.[IV]		----------	1	5	13	1	esculentin-1GRa; esculentin-1-OG11; esculentin-1-OG9; esculentin-1-OG2; esculentin-1-OG6	TRINITY_DN0_c1_g1_i16.p1 [1-10]; esculentin-1-OG7 [1-10]; esculentin-1-OG1 [1-10]; esculentin-1GRa [1-10]; esculentin-1-OG4 [1-10]; TRINITY_DN259_c0_g1_i1.p1_ORF1 [1-10]; esculentin-1-OG11 [1-10]; esculentin-1-OG9 [1-10]; esculentin-1-OG2 [1-10]; esculentin-1-OG6 [1-10]; esculentin-1-OG3 [1-10]; esculentin-1-OG8 [1-10]; esculentin-1-OG10 [1-10]		0	1011.56	10	691287	Shared	High	0.001444	0.001458	1.17	21.64	-.GLFSKFAGKG.I	[1-10]
	FALSE	FALSE	Unambiguous	DVIRTGIDVAGCKIKGEC	[MTL].DVIRTGIDVAGCKIKGEC.[-]	2xDehydro [C12(100); C18(100)]	-----------*-----*	1	3	6	3	esculentin-1GRa; esculentin-1-OG11; esculentin-1-OG2	TRINITY_DN0_c1_g1_i16.p1 [29-46]; esculentin-1GRa [29-46]; esculentin-1-OG4 [29-46]; esculentin-1-OG11 [29-46]; esculentin-1-OG2 [29-46]; esculentin-1-OG3 [29-46]	TRINITY_DN0_c1_g1_i16.p1 2xDehydro [C40(100); C46(100)]; esculentin-1GRa 2xDehydro [C40(100); C46(100)]; esculentin-1-OG4 2xDehydro [C40(100); C46(100)]; esculentin-1-OG11 2xDehydro [C40(100); C46(100)]; esculentin-1-OG2 2xDehydro [C40(100); C46(100)]; esculentin-1-OG3 2xDehydro [C40(100); C46(100)]	0	1874.95	18	667435	Shared	High	0.001748	0.003716	2.46	26.91	M.DVIRTGIDVAGCKIKGEC.-	[29-46]
	FALSE	FALSE	Unambiguous	GLFSKFAGKGIKNFLIKGVK	[-].GLFSKFAGKGIKNFLIKGVK.[H]		--------------------	1	2	5	2	esculentin-1-OG9; esculentin-1-OG2	esculentin-1-OG1 [1-20]; esculentin-1-OG9 [1-20]; esculentin-1-OG2 [1-20]; esculentin-1-OG3 [1-20]; esculentin-1-OG10 [1-20]		0	2152.3	20	587559	Shared	High	0.0006772	0.0003383	3.07	28.85	-.GLFSKFAGKGIKNFLIKGVK.H	[1-20]
	FALSE	FALSE	Unambiguous	GLFSKFAGKGIKNF	[-].GLFSKFAGKGIKNF.[L]		--------------	1	3	6	1	esculentin-1-OG11; esculentin-1-OG9; esculentin-1-OG2	esculentin-1-OG1 [1-14]; esculentin-1-OG11 [1-14]; esculentin-1-OG9 [1-14]; esculentin-1-OG2 [1-14]; esculentin-1-OG3 [1-14]; esculentin-1-OG10 [1-14]		0	1513.85	14	378881	Shared	High	0.001444	0.001676	1.94	26.62	-.GLFSKFAGKGIKNF.L	[1-14]
	FALSE	FALSE	Unambiguous	GLFSKFAGKGIKNFLIK	[-].GLFSKFAGKGIKNFLIK.[G]		-----------------	1	2	5	2	esculentin-1-OG9; esculentin-1-OG2	esculentin-1-OG1 [1-17]; esculentin-1-OG9 [1-17]; esculentin-1-OG2 [1-17]; esculentin-1-OG3 [1-17]; esculentin-1-OG10 [1-17]		0	1868.12	17	338970	Shared	High	0.0006772	0.0003577	3.22	29.89	-.GLFSKFAGKGIKNFLIK.G	[1-17]
	FALSE	FALSE	Unambiguous	KEVGMDVIRTGIDVAGCKIKGEC	[G].KEVGMDVIRTGIDVAGCKIKGEC.[-]	2xDehydro [C17(100); C23(100)]	----------------*-----*	1	3	4	1	esculentin-1GRa; esculentin-1-OG11; esculentin-1-OG2	TRINITY_DN0_c1_g1_i16.p1 [24-46]; esculentin-1GRa [24-46]; esculentin-1-OG11 [24-46]; esculentin-1-OG2 [24-46]	TRINITY_DN0_c1_g1_i16.p1 2xDehydro [C40(100); C46(100)]; esculentin-1GRa 2xDehydro [C40(100); C46(100)]; esculentin-1-OG11 2xDehydro [C40(100); C46(100)]; esculentin-1-OG2 2xDehydro [C40(100); C46(100)]	0	2419.21	23	267702	Shared	High	0.001893	0.009453	1.85	31.93	G.KEVGMDVIRTGIDVAGCKIKGEC.-	[24-46]
	FALSE	FALSE	Unambiguous	TGIDVAGCKIKGEC	[RG].TGIDVAGCKIKGEC.[-]	2xDehydro [C8(100); C14(100)]	-------*-----*	1	4	7	1	esculentin-1GRa; esculentin-1-OG11; esculentin-1-OG9; esculentin-1-OG2	TRINITY_DN0_c1_g1_i16.p1 [33-46]; esculentin-1GRa [33-46]; esculentin-1-OG4 [33-46]; esculentin-1-OG11 [33-46]; esculentin-1-OG9 [33-46]; esculentin-1-OG2 [33-46]; esculentin-1-OG3 [33-46]	TRINITY_DN0_c1_g1_i16.p1 2xDehydro [C40(100); C46(100)]; esculentin-1GRa 2xDehydro [C40(100); C46(100)]; esculentin-1-OG4 2xDehydro [C40(100); C46(100)]; esculentin-1-OG11 2xDehydro [C40(100); C46(100)]; esculentin-1-OG9 2xDehydro [C40(100); C46(100)]; esculentin-1-OG2 2xDehydro [C40(100); C46(100)]; esculentin-1-OG3 2xDehydro [C40(100); C46(100)]	0	1391.67	14	262045	Shared	High	0.001893	0.006723	0.49	16.33	R.TGIDVAGCKIKGEC.-	[33-46]
FALSE	FALSE	High	Master Protein	odorranain-H2	GIFGKILGVGKKVLCGLSGMC	0	96.621	100	10	17	133	10	21	2.1	9.19	352.83	10	0	4.80354e+09	High	1	Dehydro [C15(100); C21(100)]
	Contaminant	Checked	PSM Ambiguity	Sequence	Annotated Sequence	Modifications	Modification Pattern	# Isoforms	# Protein Groups	# Proteins	# PSMs	Master Protein Accessions	Positions in Proteins	Modifications in Proteins	# Missed Cleavages	Theo. MH+ [Da]	Sequence Length	Abundance: F1: Sample	Quan Info	Confidence (by Search Engine): Sequest HT	Percolator q-Value (by Search Engine): Sequest HT	Percolator PEP (by Search Engine): Sequest HT	XCorr (by Search Engine): Sequest HT	Top Apex RT [min]	Sequence in Protein	Positions in Proteins
	FALSE	FALSE	Unambiguous	GIFGKILGVGKKVLCGLSGMC	[-].GIFGKILGVGKKVLCGLSGMC.[-]	2xDehydro [C15(100); C21(100)]	--------------*-----*	1	1	2	112	odorranain-H2	odorranain-H2 [1-21]; TRINITY_DN49_c0_g1_i1.p1_ORF1 [1-21]	odorranain-H2 2xDehydro [C15(100); C21(100)]; TRINITY_DN49_c0_g1_i1.p1_ORF1 2xDehydro [C15(100); C21(100)]	0	2078.13	21	2.68273e+09		High	0.0006772	1.792e-06	4.34	45.94	-.GIFGKILGVGKKVLCGLSGMC.-	[1-21]
	FALSE	FALSE	Unambiguous	GIFGKILGVGKKVLCGLSGMC	[-].GIFGKILGVGKKVLCGLSGMC.[-]	1xOxidation [M20(100)];2xDehydro [C15(100); C21(100)]	--------------*----**	1	1	2	16	odorranain-H2	odorranain-H2 [1-21]; TRINITY_DN49_c0_g1_i1.p1_ORF1 [1-21]	odorranain-H2 2xDehydro [C15(100); C21(100)]; TRINITY_DN49_c0_g1_i1.p1_ORF1 2xDehydro [C15(100); C21(100)]	0	2094.13	21	1488403184		High	0.0006772	0.000347	3.24	41.82	-.GIFGKILGVGKKVLCGLSGMC.-	[1-21]
	FALSE	FALSE	Unambiguous	GIFGKILGVGKKVLCGLSGMC	[-].GIFGKILGVGKKVLCGLSGMC.[-]	1xOxidation [M20(100)]	-------------------*-	1	1	2	42	odorranain-H2	odorranain-H2 [1-21]; TRINITY_DN49_c0_g1_i1.p1_ORF1 [1-21]		0	2096.14	21	2.24052e+08		High	0.0006772	1.41e-05	4.17	36.44	-.GIFGKILGVGKKVLCGLSGMC.-	[1-21]
	FALSE	FALSE	Unambiguous	IFGKILGVGKKVLCGLSGMC	[G].IFGKILGVGKKVLCGLSGMC.[-]	2xDehydro [C14(100); C20(100)]	-------------*-----*	1	1	2	10	odorranain-H2	odorranain-H2 [2-21]; TRINITY_DN49_c0_g1_i1.p1_ORF1 [2-21]	odorranain-H2 2xDehydro [C15(100); C21(100)]; TRINITY_DN49_c0_g1_i1.p1_ORF1 2xDehydro [C15(100); C21(100)]	0	2021.11	20	166363506		High	0.0006772	4.547e-05	3.92	40.79	G.IFGKILGVGKKVLCGLSGMC.-	[2-21]
	FALSE	FALSE	Unambiguous	IFGKILGVGKKVLCGLSGMC	[G].IFGKILGVGKKVLCGLSGMC.[-]	1xOxidation [M19(100)];2xDehydro [C14(100); C20(100)]	-------------*----**	1	1	2	14	odorranain-H2	odorranain-H2 [2-21]; TRINITY_DN49_c0_g1_i1.p1_ORF1 [2-21]	odorranain-H2 2xDehydro [C15(100); C21(100)]; TRINITY_DN49_c0_g1_i1.p1_ORF1 2xDehydro [C15(100); C21(100)]	0	2037.11	20	123231173		High	0.0006772	6.914e-05	3.55	37.37	G.IFGKILGVGKKVLCGLSGMC.-	[2-21]
	FALSE	FALSE	Unambiguous	KILGVGKKVLCGLSGMC	[GS].KILGVGKKVLCGLSGMC.[-]	2xDehydro [C11(100); C17(100)]	----------*-----*	1	1	3	3	odorranain-H2	odorranain-H2 [5-21]; nigrosin-OG22 [5-21]; TRINITY_DN49_c0_g1_i1.p1_ORF1 [5-21]	odorranain-H2 2xDehydro [C15(100); C21(100)]; nigrosin-OG22 2xDehydro [C15(100); C21(100)]; TRINITY_DN49_c0_g1_i1.p1_ORF1 2xDehydro [C15(100); C21(100)]	0	1703.94	17	46637332		High	0.0006772	4.61e-05	4.38	32.11	G.KILGVGKKVLCGLSGMC.-	[5-21]
	FALSE	FALSE	Unambiguous	GKILGVGKKVLCGLSGMC	[F].GKILGVGKKVLCGLSGMC.[-]	2xDehydro [C12(100); C18(100)]	-----------*-----*	1	1	2	2	odorranain-H2	odorranain-H2 [4-21]; TRINITY_DN49_c0_g1_i1.p1_ORF1 [4-21]	odorranain-H2 2xDehydro [C15(100); C21(100)]; TRINITY_DN49_c0_g1_i1.p1_ORF1 2xDehydro [C15(100); C21(100)]	0	1760.96	18	2.36155e+07		High	0.0006772	0.000197	3.04	33.62	F.GKILGVGKKVLCGLSGMC.-	[4-21]
	FALSE	FALSE	Unambiguous	GIFGKILGVG	[-].GIFGKILGVG.[K]		----------	1	1	4	2	odorranain-H2	odorranain-H2 [1-10]; odorranain-H1 [1-10]; odorranain-H5 [1-10]; TRINITY_DN49_c0_g1_i1.p1_ORF1 [1-10]		0	960.588	10	12409436		High	0.0006772	2.597e-05	1.72	34.38	-.GIFGKILGVG.K	[1-10]
	FALSE	FALSE	Unambiguous	ILGVGKKVLCGLSGMC	[K].ILGVGKKVLCGLSGMC.[-]	2xDehydro [C10(100); C16(100)]	---------*-----*	1	1	3	1	odorranain-H2	odorranain-H2 [6-21]; nigrosin-OG22 [6-21]; TRINITY_DN49_c0_g1_i1.p1_ORF1 [6-21]	odorranain-H2 2xDehydro [C15(100); C21(100)]; nigrosin-OG22 2xDehydro [C15(100); C21(100)]; TRINITY_DN49_c0_g1_i1.p1_ORF1 2xDehydro [C15(100); C21(100)]	0	1575.84	16	8472820		High	0.001893	0.006754	2.21	35.3	K.ILGVGKKVLCGLSGMC.-	[6-21]
	FALSE	FALSE	Unambiguous	GIFGKILGVGKKVL	[-].GIFGKILGVGKKVL.[C]		--------------	1	1	4	16	odorranain-H2	odorranain-H2 [1-14]; odorranain-H1 [1-14]; odorranain-H5 [1-14]; TRINITY_DN49_c0_g1_i1.p1_ORF1 [1-14]		0	1428.93	14	8.43316e+06		High	0.0006772	2.266e-05	3.28	31.41	-.GIFGKILGVGKKVL.C	[1-14]
	FALSE	FALSE	Unambiguous	GKILGVGKKVLCGLSGMC	[F].GKILGVGKKVLCGLSGMC.[-]	1xOxidation [M17(100)];2xDehydro [C12(100); C18(100)]	-----------*----**	1	1	2	4	odorranain-H2	odorranain-H2 [4-21]; TRINITY_DN49_c0_g1_i1.p1_ORF1 [4-21]	odorranain-H2 2xDehydro [C15(100); C21(100)]; TRINITY_DN49_c0_g1_i1.p1_ORF1 2xDehydro [C15(100); C21(100)]	0	1776.95	18	5.25209e+06		High	0.001893	0.02083	1.53	29.44	F.GKILGVGKKVLCGLSGMC.-	[4-21]
	FALSE	FALSE	Unambiguous	KILGVGKKVLCGLSGMC	[GS].KILGVGKKVLCGLSGMC.[-]	1xOxidation [M16(100)];2xDehydro [C11(100); C17(100)]	----------*----**	1	1	3	3	odorranain-H2	odorranain-H2 [5-21]; nigrosin-OG22 [5-21]; TRINITY_DN49_c0_g1_i1.p1_ORF1 [5-21]	odorranain-H2 2xDehydro [C15(100); C21(100)]; nigrosin-OG22 2xDehydro [C15(100); C21(100)]; TRINITY_DN49_c0_g1_i1.p1_ORF1 2xDehydro [C15(100); C21(100)]	0	1719.93	17	4.48905e+06		High	0.001748	0.002915	1.98	27.9	G.KILGVGKKVLCGLSGMC.-	[5-21]
	FALSE	FALSE	Unambiguous	GIFGKILG	[-].GIFGKILG.[V]		--------	1	1	4	2	odorranain-H2	odorranain-H2 [1-8]; odorranain-H1 [1-8]; odorranain-H5 [1-8]; TRINITY_DN49_c0_g1_i1.p1_ORF1 [1-8]		0	804.498	8	2862919		High	0.001893	0.006175	0.46	31.09	-.GIFGKILG.V	[1-8]
	FALSE	FALSE	Unambiguous	GIFGKIL	[-].GIFGKIL.[G]		-------	1	1	4	4	odorranain-H2	odorranain-H2 [1-7]; odorranain-H1 [1-7]; odorranain-H5 [1-7]; TRINITY_DN49_c0_g1_i1.p1_ORF1 [1-7]		0	747.476	7	2.40677e+06		High	0.001748	0.00192	0.72	31.71	-.GIFGKIL.G	[1-7]
	FALSE	FALSE	Unambiguous	GIFGKILGVGK	[-].GIFGKILGVGK.[K]		-----------	1	1	4	14	odorranain-H2	odorranain-H2 [1-11]; odorranain-H1 [1-11]; odorranain-H5 [1-11]; TRINITY_DN49_c0_g1_i1.p1_ORF1 [1-11]		0	1088.68	11	2.32374e+06		High	0.0006772	6.244e-06	1.65	28.94	-.GIFGKILGVGK.K	[1-11]
	FALSE	FALSE	Unambiguous	IFGKILGVGKKVLCGLSGMC	[G].IFGKILGVGKKVLCGLSGMC.[-]	1xOxidation [M19(100)]	------------------*-	1	1	2	4	odorranain-H2	odorranain-H2 [2-21]; TRINITY_DN49_c0_g1_i1.p1_ORF1 [2-21]		0	2039.12	20	1.86092e+06		High	0.001893	0.008987	1.9	31	G.IFGKILGVGKKVLCGLSGMC.-	[2-21]
	FALSE	FALSE	Unambiguous	IFGKILGVGKKVLCGLSGMC	[G].IFGKILGVGKKVLCGLSGMC.[-]	1xDehydro [C]	positions not distinguishable	1	1	2	4	odorranain-H2	odorranain-H2 [2-21]; TRINITY_DN49_c0_g1_i1.p1_ORF1 [2-21]		0	2022.12	20		Not Reliable	High	0.0006772	0.0001962	3.94		G.IFGKILGVGKKVLCGLSGMC.-	[2-21]
FALSE	FALSE	High	Master Protein	esculentin-2-OG12	GLFTLIKGAAKLIGKIVAKEAGKTGLELMACKITNQC	0	90.682	100	19	23	48	2	37	3.8	9.42	71.91	19	0	1.58834e+07	High	1	Dehydro [C31(100); C37(100)]
	Contaminant	Checked	PSM Ambiguity	Sequence	Annotated Sequence	Modifications	Modification Pattern	# Isoforms	# Protein Groups	# Proteins	# PSMs	Master Protein Accessions	Positions in Proteins	Modifications in Proteins	# Missed Cleavages	Theo. MH+ [Da]	Sequence Length	Abundance: F1: Sample	Quan Info	Confidence (by Search Engine): Sequest HT	Percolator q-Value (by Search Engine): Sequest HT	Percolator PEP (by Search Engine): Sequest HT	XCorr (by Search Engine): Sequest HT	Top Apex RT [min]	Sequence in Protein	Positions in Proteins
	FALSE	FALSE	Unambiguous	GLFTLIKGAAKLIG	[-G].GLFTLIKGAAKLIG.[KR]		--------------	1	8	14	12	esculentin-2-OG12; esculentin-2-OG2; esculentin-2-OG7; esculentin-2-OG11; esculentin-2-OG1; Esculentin-2-OG6; esculentin-2-OG15; TRINITY_DN49_c10_g1_i1.p1	odorranain-K1 [1-14]; TRINITY_DN0_c1_g1_i22.p1 [1-14]; esculentin-2-OG12 [1-14]; esculentin-2-OG14 [1-14]; esculentin-2-OG5 [1-14]; esculentin-2-OG2 [1-14]; esculentin-2-OG7 [2-15]; esculentin-2-OG11 [1-14]; esculentin-2-OG1 [1-14]; odorranain-K2 [1-14]; esculentin-2-OG9 [1-14]; Esculentin-2-OG6 [1-14]; esculentin-2-OG15 [1-14]; TRINITY_DN49_c10_g1_i1.p1 [1-14]		0	1401.88	14	514156272	Shared	High	0.0006772	0.0003477	2.22	38.4	-.GLFTLIKGAAKLIG.K	[1-14]
	FALSE	FALSE	Unambiguous	GLFTLIKGAAKLIGK	[-G].GLFTLIKGAAKLIGK.[TIA]		---------------	1	8	13	12	esculentin-2-OG12; esculentin-2-OG2; esculentin-2-OG7; esculentin-2-OG11; esculentin-2-OG1; Esculentin-2-OG6; esculentin-2-OG15; TRINITY_DN49_c10_g1_i1.p1	odorranain-K1 [1-15]; TRINITY_DN0_c1_g1_i22.p1 [1-15]; esculentin-2-OG12 [1-15]; esculentin-2-OG14 [1-15]; esculentin-2-OG2 [1-15]; esculentin-2-OG7 [2-16]; esculentin-2-OG11 [1-15]; esculentin-2-OG1 [1-15]; odorranain-K2 [1-15]; esculentin-2-OG9 [1-15]; Esculentin-2-OG6 [1-15]; esculentin-2-OG15 [1-15]; TRINITY_DN49_c10_g1_i1.p1 [1-15]		0	1529.98	15	319016152	Shared	High	0.0006772	1.784e-05	3.45	36.4	-.GLFTLIKGAAKLIGK.I	[1-15]
	FALSE	FALSE	Unambiguous	GLFTLIKG	[-G].GLFTLIKG.[A]		--------	1	9	16	2	esculentin-2-OG12; esculentin-2-OG2; esculentin-2-OG7; esculentin-2-OG11; esculentin-2-OG1; TRINITY_DN96_c5_g1_i1.p1; Esculentin-2-OG6; esculentin-2-OG15; TRINITY_DN49_c10_g1_i1.p1	odorranain-K1 [1-8]; TRINITY_DN0_c1_g1_i22.p1 [1-8]; esculentin-2-OG12 [1-8]; esculentin-2-OG14 [1-8]; esculentin-2-OG5 [1-8]; esculentin-2-OG2 [1-8]; esculentin-2-OG7 [2-9]; esculentin-2-OG11 [1-8]; esculentin-2-OG1 [1-8]; odorranain-K2 [1-8]; esculentin-2-OG9 [1-8]; TRINITY_DN96_c5_g1_i1.p1 [1-8]; Esculentin-2-OG6 [1-8]; esculentin-2-OG15 [1-8]; esculentin-2-OG16 [1-8]; TRINITY_DN49_c10_g1_i1.p…		0	848.524	8	41462000	Shared	High	0.001444	0.001506	1.42	31.45	-.GLFTLIKG.A	[1-8]
	FALSE	FALSE	Unambiguous	GLFTLIKGA	[-G].GLFTLIKGA.[AD]		---------	1	9	16	2	esculentin-2-OG12; esculentin-2-OG2; esculentin-2-OG7; esculentin-2-OG11; esculentin-2-OG1; TRINITY_DN96_c5_g1_i1.p1; Esculentin-2-OG6; esculentin-2-OG15; TRINITY_DN49_c10_g1_i1.p1	odorranain-K1 [1-9]; TRINITY_DN0_c1_g1_i22.p1 [1-9]; esculentin-2-OG12 [1-9]; esculentin-2-OG14 [1-9]; esculentin-2-OG5 [1-9]; esculentin-2-OG2 [1-9]; esculentin-2-OG7 [2-10]; esculentin-2-OG11 [1-9]; esculentin-2-OG1 [1-9]; odorranain-K2 [1-9]; esculentin-2-OG9 [1-9]; TRINITY_DN96_c5_g1_i1.p1 [1-9]; Esculentin-2-OG6 [1-9]; esculentin-2-OG15 [1-9]; esculentin-2-OG16 [1-9]; TRINITY_DN49_c10_g1_i1.…		0	919.561	9	33140666	Shared	High	0.0006772	0.000146	1.7	32.49	-.GLFTLIKGA.A	[1-9]
	FALSE	FALSE	Unambiguous	GLFTLIKGAA	[-G].GLFTLIKGAA.[K]		----------	1	8	15	1	esculentin-2-OG12; esculentin-2-OG2; esculentin-2-OG7; esculentin-2-OG11; esculentin-2-OG1; Esculentin-2-OG6; esculentin-2-OG15; TRINITY_DN49_c10_g1_i1.p1	odorranain-K1 [1-10]; TRINITY_DN0_c1_g1_i22.p1 [1-10]; esculentin-2-OG12 [1-10]; esculentin-2-OG14 [1-10]; esculentin-2-OG5 [1-10]; esculentin-2-OG2 [1-10]; esculentin-2-OG7 [2-11]; esculentin-2-OG11 [1-10]; esculentin-2-OG1 [1-10]; odorranain-K2 [1-10]; esculentin-2-OG9 [1-10]; Esculentin-2-OG6 [1-10]; esculentin-2-OG15 [1-10]; esculentin-2-OG16 [1-10]; TRINITY_DN49_c10_g1_i1.p1 [1-10]		0	990.598	10	31246134	Shared	High	0.001748	0.001837	1.54	32.48	-.GLFTLIKGAA.K	[1-10]
	FALSE	FALSE	Unambiguous	FTLIKGAAKLIGK	[LPF].FTLIKGAAKLIGK.[TIA]		-------------	1	8	15	2	esculentin-2-OG12; esculentin-2-OG2; esculentin-2-OG7; esculentin-2-OG11; esculentin-2-OG1; Esculentin-2-OG6; esculentin-2-OG15; TRINITY_DN49_c10_g1_i1.p1	odorranain-K1 [3-15]; TRINITY_DN0_c1_g1_i22.p1 [3-15]; esculentin-2-OG12 [3-15]; esculentin-2-OG13 [3-15]; esculentin-2-OG14 [3-15]; esculentin-2-OG4 [3-15]; esculentin-2-OG2 [3-15]; esculentin-2-OG7 [4-16]; esculentin-2-OG11 [3-15]; esculentin-2-OG1 [3-15]; odorranain-K2 [3-15]; esculentin-2-OG9 [3-15]; Esculentin-2-OG6 [3-15]; esculentin-2-OG15 [3-15]; TRINITY_DN49_c10_g1_i1.p1 [3-15]		0	1359.87	13	29192882	Shared	High	0.002824	0.026	0.88	36.4	L.FTLIKGAAKLIGK.I	[3-15]
	FALSE	FALSE	Unambiguous	GLFTLIKGAAKL	[-G].GLFTLIKGAAKL.[IL]		------------	1	8	14	2	esculentin-2-OG12; esculentin-2-OG2; esculentin-2-OG7; esculentin-2-OG11; esculentin-2-OG1; Esculentin-2-OG6; esculentin-2-OG15; TRINITY_DN49_c10_g1_i1.p1	odorranain-K1 [1-12]; TRINITY_DN0_c1_g1_i22.p1 [1-12]; esculentin-2-OG12 [1-12]; esculentin-2-OG14 [1-12]; esculentin-2-OG5 [1-12]; esculentin-2-OG2 [1-12]; esculentin-2-OG7 [2-13]; esculentin-2-OG11 [1-12]; esculentin-2-OG1 [1-12]; odorranain-K2 [1-12]; esculentin-2-OG9 [1-12]; Esculentin-2-OG6 [1-12]; esculentin-2-OG15 [1-12]; TRINITY_DN49_c10_g1_i1.p1 [1-12]		0	1231.78	12	22692440	Shared	High	0.0006772	1.747e-05	3.01	33.78	-.GLFTLIKGAAKL.I	[1-12]
	FALSE	FALSE	Unambiguous	TGLEIMACKITNQC	[KR].TGLEIMACKITNQC.[-]	1xDeamidated [N12(100)];2xDehydro [C8(100); C14(100)]	-------*---*-*	1	5	13	2	esculentin-2-OG12; esculentin-2-OG7; esculentin-2-OG11; Esculentin-2-OG6; esculentin-2-OG15	TRINITY_DN0_c1_g1_i22.p1 [24-37]; esculentin-2-OG12 [24-37]; esculentin-2-OG13 [24-37]; esculentin-2-OG14 [24-37]; esculentin-2-OG4 [24-37]; esculentin-2-OG5 [24-37]; esculentin-2-OG7 [25-38]; esculentin-2-OG11 [24-37]; esculentin-2-OG9 [24-37]; esculentin-2-OG3 [24-37]; Esculentin-2-OG6 [24-37]; esculentin-2-OG15 [24-37]; esculentin-2-OG16 [24-37]	TRINITY_DN0_c1_g1_i22.p1 2xDehydro [C31(100); C37(100)]; esculentin-2-OG12 2xDehydro [C31(100); C37(100)]; esculentin-2-OG13 2xDehydro [C31(100); C37(100)]; esculentin-2-OG14 2xDehydro [C31(100); C37(100)]; esculentin-2-OG4 2xDehydro [C31(100); C37(100)]; esculentin-2-OG5 2xDehydro [C31(100); C37(100)]; esculentin-2-OG7 2xDehydro [C32(100); C38(100)]; esculentin-2-OG11 2xDehydro [C31(100); C37(10…	0	1523.69	14	17042976	Shared	High	0.001893	0.01619	1.23	36.64	K.TGLELMACKITNQC.-	[24-37]
	FALSE	FALSE	Unambiguous	TGLEIMACKITNQC	[KR].TGLEIMACKITNQC.[-]	2xDehydro [C8(100); C14(100)]	-------*-----*	1	5	13	6	esculentin-2-OG12; esculentin-2-OG7; esculentin-2-OG11; Esculentin-2-OG6; esculentin-2-OG15	TRINITY_DN0_c1_g1_i22.p1 [24-37]; esculentin-2-OG12 [24-37]; esculentin-2-OG13 [24-37]; esculentin-2-OG14 [24-37]; esculentin-2-OG4 [24-37]; esculentin-2-OG5 [24-37]; esculentin-2-OG7 [25-38]; esculentin-2-OG11 [24-37]; esculentin-2-OG9 [24-37]; esculentin-2-OG3 [24-37]; Esculentin-2-OG6 [24-37]; esculentin-2-OG15 [24-37]; esculentin-2-OG16 [24-37]	TRINITY_DN0_c1_g1_i22.p1 2xDehydro [C31(100); C37(100)]; esculentin-2-OG12 2xDehydro [C31(100); C37(100)]; esculentin-2-OG13 2xDehydro [C31(100); C37(100)]; esculentin-2-OG14 2xDehydro [C31(100); C37(100)]; esculentin-2-OG4 2xDehydro [C31(100); C37(100)]; esculentin-2-OG5 2xDehydro [C31(100); C37(100)]; esculentin-2-OG7 2xDehydro [C32(100); C38(100)]; esculentin-2-OG11 2xDehydro [C31(100); C37(10…	0	1522.71	14	1.68573e+07	Shared	High	0.001893	0.01254	1.95	36.07	K.TGLELMACKITNQC.-	[24-37]
	FALSE	FALSE	Unambiguous	GLFTLIKGAAKLIGKIVAKEAGKTGLELMACKITNQC	[-].GLFTLIKGAAKLIGKIVAKEAGKTGLELMACKITNQC.[-]	1xDeamidated [N35(100)];1xDehydro [C]	positions not distinguishable	1	1	1	2	esculentin-2-OG12	esculentin-2-OG12 [1-37]		0	3832.14	37	15417088		High	0.001893	0.01178	1.97	43.03	-.GLFTLIKGAAKLIGKIVAKEAGKTGLELMACKITNQC.-	[1-37]
	FALSE	FALSE	Unambiguous	GLFTLIK	[-G].GLFTLIK.[GCD]		-------	1	9	18	2	esculentin-2-OG12; esculentin-2-OG2; esculentin-2-OG7; esculentin-2-OG11; esculentin-2-OG1; TRINITY_DN96_c5_g1_i1.p1; Esculentin-2-OG6; esculentin-2-OG15; TRINITY_DN49_c10_g1_i1.p1	odorranain-K1 [1-7]; TRINITY_DN0_c1_g1_i22.p1 [1-7]; esculentin-2-OG12 [1-7]; esculentin-2-OG14 [1-7]; esculentin-2-OG5 [1-7]; esculentin-2-OG2 [1-7]; esculentin-2-OG7 [2-8]; esculentin-2-OG11 [1-7]; odorranain-J1 [1-7]; esculentin-2-OG1 [1-7]; odorranain-K2 [1-7]; esculentin-2-OG9 [1-7]; TRINITY_DN96_c5_g1_i1.p1 [1-7]; esculentin-2-OG3 [1-7]; Esculentin-2-OG6 [1-7]; esculentin-2-OG15 [1-7]; escu…		0	791.503	7	10401324	Shared	High	0.001893	0.005724	1.19	31.27	-.GLFTLIK.G	[1-7]
	FALSE	FALSE	Unambiguous	KTGLEIMACKITNQC	[G].KTGLEIMACKITNQC.[-]	2xDehydro [C9(100); C15(100)]	--------*-----*	1	4	12	4	esculentin-2-OG12; esculentin-2-OG7; Esculentin-2-OG6; esculentin-2-OG15	TRINITY_DN0_c1_g1_i22.p1 [23-37]; esculentin-2-OG12 [23-37]; esculentin-2-OG13 [23-37]; esculentin-2-OG14 [23-37]; esculentin-2-OG4 [23-37]; esculentin-2-OG5 [23-37]; esculentin-2-OG7 [24-38]; esculentin-2-OG9 [23-37]; esculentin-2-OG3 [23-37]; Esculentin-2-OG6 [23-37]; esculentin-2-OG15 [23-37]; esculentin-2-OG16 [23-37]	TRINITY_DN0_c1_g1_i22.p1 2xDehydro [C31(100); C37(100)]; esculentin-2-OG12 2xDehydro [C31(100); C37(100)]; esculentin-2-OG13 2xDehydro [C31(100); C37(100)]; esculentin-2-OG14 2xDehydro [C31(100); C37(100)]; esculentin-2-OG4 2xDehydro [C31(100); C37(100)]; esculentin-2-OG5 2xDehydro [C31(100); C37(100)]; esculentin-2-OG7 2xDehydro [C32(100); C38(100)]; esculentin-2-OG9 2xDehydro [C31(100); C37(100…	0	1650.8	15	1.01712e+07	Shared	High	0.0006772	0.0007189	2.62	35.39	G.KTGLELMACKITNQC.-	[23-37]
	FALSE	FALSE	Unambiguous	KTGLEIMACKITNQC	[G].KTGLEIMACKITNQC.[-]	1xDeamidated [N13(100)];2xDehydro [C9(100); C15(100)]	--------*---*-*	1	4	12	6	esculentin-2-OG12; esculentin-2-OG7; Esculentin-2-OG6; esculentin-2-OG15	TRINITY_DN0_c1_g1_i22.p1 [23-37]; esculentin-2-OG12 [23-37]; esculentin-2-OG13 [23-37]; esculentin-2-OG14 [23-37]; esculentin-2-OG4 [23-37]; esculentin-2-OG5 [23-37]; esculentin-2-OG7 [24-38]; esculentin-2-OG9 [23-37]; esculentin-2-OG3 [23-37]; Esculentin-2-OG6 [23-37]; esculentin-2-OG15 [23-37]; esculentin-2-OG16 [23-37]	TRINITY_DN0_c1_g1_i22.p1 2xDehydro [C31(100); C37(100)]; esculentin-2-OG12 2xDehydro [C31(100); C37(100)]; esculentin-2-OG13 2xDehydro [C31(100); C37(100)]; esculentin-2-OG14 2xDehydro [C31(100); C37(100)]; esculentin-2-OG4 2xDehydro [C31(100); C37(100)]; esculentin-2-OG5 2xDehydro [C31(100); C37(100)]; esculentin-2-OG7 2xDehydro [C32(100); C38(100)]; esculentin-2-OG9 2xDehydro [C31(100); C37(100…	0	1651.79	15	8.7679e+06	Shared	High	0.001893	0.004865	1.85	36.09	G.KTGLELMACKITNQC.-	[23-37]
	FALSE	FALSE	Unambiguous	LEIMACKITNQC	[G].LEIMACKITNQC.[-]	1xDeamidated [N10(100)];2xDehydro [C6(100); C12(100)]	-----*---*-*	1	5	13	2	esculentin-2-OG12; esculentin-2-OG7; esculentin-2-OG11; Esculentin-2-OG6; esculentin-2-OG15	TRINITY_DN0_c1_g1_i22.p1 [26-37]; esculentin-2-OG12 [26-37]; esculentin-2-OG13 [26-37]; esculentin-2-OG14 [26-37]; esculentin-2-OG4 [26-37]; esculentin-2-OG5 [26-37]; esculentin-2-OG7 [27-38]; esculentin-2-OG11 [26-37]; esculentin-2-OG9 [26-37]; esculentin-2-OG3 [26-37]; Esculentin-2-OG6 [26-37]; esculentin-2-OG15 [26-37]; esculentin-2-OG16 [26-37]	TRINITY_DN0_c1_g1_i22.p1 2xDehydro [C31(100); C37(100)]; esculentin-2-OG12 2xDehydro [C31(100); C37(100)]; esculentin-2-OG13 2xDehydro [C31(100); C37(100)]; esculentin-2-OG14 2xDehydro [C31(100); C37(100)]; esculentin-2-OG4 2xDehydro [C31(100); C37(100)]; esculentin-2-OG5 2xDehydro [C31(100); C37(100)]; esculentin-2-OG7 2xDehydro [C32(100); C38(100)]; esculentin-2-OG11 2xDehydro [C31(100); C37(10…	0	1365.62	12	8758433	Shared	High	0.001893	0.0238	1.59	32.51	G.LELMACKITNQC.-	[26-37]
	FALSE	FALSE	Unambiguous	GLFTLIKGAAK	[-G].GLFTLIKGAAK.[LS]		-----------	1	8	15	4	esculentin-2-OG12; esculentin-2-OG2; esculentin-2-OG7; esculentin-2-OG11; esculentin-2-OG1; Esculentin-2-OG6; esculentin-2-OG15; TRINITY_DN49_c10_g1_i1.p1	odorranain-K1 [1-11]; TRINITY_DN0_c1_g1_i22.p1 [1-11]; esculentin-2-OG12 [1-11]; esculentin-2-OG14 [1-11]; esculentin-2-OG5 [1-11]; esculentin-2-OG2 [1-11]; esculentin-2-OG7 [2-12]; esculentin-2-OG11 [1-11]; esculentin-2-OG1 [1-11]; odorranain-K2 [1-11]; esculentin-2-OG9 [1-11]; Esculentin-2-OG6 [1-11]; esculentin-2-OG15 [1-11]; esculentin-2-OG16 [1-11]; TRINITY_DN49_c10_g1_i1.p1 [1-11]		0	1118.69	11	6.64425e+06	Shared	High	0.0006772	0.0003295	2.22	27.42	-.GLFTLIKGAAK.L	[1-11]
	FALSE	FALSE	Unambiguous	GKTGLEIMACKITNQC	[A].GKTGLEIMACKITNQC.[-]	2xDehydro [C10(100); C16(100)]	---------*-----*	1	4	12	4	esculentin-2-OG12; esculentin-2-OG7; Esculentin-2-OG6; esculentin-2-OG15	TRINITY_DN0_c1_g1_i22.p1 [22-37]; esculentin-2-OG12 [22-37]; esculentin-2-OG13 [22-37]; esculentin-2-OG14 [22-37]; esculentin-2-OG4 [22-37]; esculentin-2-OG5 [22-37]; esculentin-2-OG7 [23-38]; esculentin-2-OG9 [22-37]; esculentin-2-OG3 [22-37]; Esculentin-2-OG6 [22-37]; esculentin-2-OG15 [22-37]; esculentin-2-OG16 [22-37]	TRINITY_DN0_c1_g1_i22.p1 2xDehydro [C31(100); C37(100)]; esculentin-2-OG12 2xDehydro [C31(100); C37(100)]; esculentin-2-OG13 2xDehydro [C31(100); C37(100)]; esculentin-2-OG14 2xDehydro [C31(100); C37(100)]; esculentin-2-OG4 2xDehydro [C31(100); C37(100)]; esculentin-2-OG5 2xDehydro [C31(100); C37(100)]; esculentin-2-OG7 2xDehydro [C32(100); C38(100)]; esculentin-2-OG9 2xDehydro [C31(100); C37(100…	0	1707.82	16	5.03963e+06	Shared	High	0.0006772	0.0003561	3.29	35.91	A.GKTGLELMACKITNQC.-	[22-37]
	FALSE	FALSE	Unambiguous	LEIMACKITNQC	[G].LEIMACKITNQC.[-]	2xDehydro [C6(100); C12(100)]	-----*-----*	1	5	13	2	esculentin-2-OG12; esculentin-2-OG7; esculentin-2-OG11; Esculentin-2-OG6; esculentin-2-OG15	TRINITY_DN0_c1_g1_i22.p1 [26-37]; esculentin-2-OG12 [26-37]; esculentin-2-OG13 [26-37]; esculentin-2-OG14 [26-37]; esculentin-2-OG4 [26-37]; esculentin-2-OG5 [26-37]; esculentin-2-OG7 [27-38]; esculentin-2-OG11 [26-37]; esculentin-2-OG9 [26-37]; esculentin-2-OG3 [26-37]; Esculentin-2-OG6 [26-37]; esculentin-2-OG15 [26-37]; esculentin-2-OG16 [26-37]	TRINITY_DN0_c1_g1_i22.p1 2xDehydro [C31(100); C37(100)]; esculentin-2-OG12 2xDehydro [C31(100); C37(100)]; esculentin-2-OG13 2xDehydro [C31(100); C37(100)]; esculentin-2-OG14 2xDehydro [C31(100); C37(100)]; esculentin-2-OG4 2xDehydro [C31(100); C37(100)]; esculentin-2-OG5 2xDehydro [C31(100); C37(100)]; esculentin-2-OG7 2xDehydro [C32(100); C38(100)]; esculentin-2-OG11 2xDehydro [C31(100); C37(10…	0	1364.64	12	4269750	Shared	High	0.001893	0.01672	1.54	31.79	G.LELMACKITNQC.-	[26-37]
	FALSE	FALSE	Unambiguous	LFTLIKGAAKLIG	[G].LFTLIKGAAKLIG.[KR]		-------------	1	8	14	4	esculentin-2-OG12; esculentin-2-OG2; esculentin-2-OG7; esculentin-2-OG11; esculentin-2-OG1; Esculentin-2-OG6; esculentin-2-OG15; TRINITY_DN49_c10_g1_i1.p1	odorranain-K1 [2-14]; TRINITY_DN0_c1_g1_i22.p1 [2-14]; esculentin-2-OG12 [2-14]; esculentin-2-OG14 [2-14]; esculentin-2-OG5 [2-14]; esculentin-2-OG2 [2-14]; esculentin-2-OG7 [3-15]; esculentin-2-OG11 [2-14]; esculentin-2-OG1 [2-14]; odorranain-K2 [2-14]; esculentin-2-OG9 [2-14]; Esculentin-2-OG6 [2-14]; esculentin-2-OG15 [2-14]; TRINITY_DN49_c10_g1_i1.p1 [2-14]		0	1344.86	13	3.7829e+06	Shared	High	0.0006772	0.0003261	3.04	32.59	G.LFTLIKGAAKLIG.K	[2-14]
	FALSE	FALSE	Unambiguous	GLFTLIKGAAKLI	[-G].GLFTLIKGAAKLI.[G]		-------------	1	8	14	2	esculentin-2-OG12; esculentin-2-OG2; esculentin-2-OG7; esculentin-2-OG11; esculentin-2-OG1; Esculentin-2-OG6; esculentin-2-OG15; TRINITY_DN49_c10_g1_i1.p1	odorranain-K1 [1-13]; TRINITY_DN0_c1_g1_i22.p1 [1-13]; esculentin-2-OG12 [1-13]; esculentin-2-OG14 [1-13]; esculentin-2-OG5 [1-13]; esculentin-2-OG2 [1-13]; esculentin-2-OG7 [2-14]; esculentin-2-OG11 [1-13]; esculentin-2-OG1 [1-13]; odorranain-K2 [1-13]; esculentin-2-OG9 [1-13]; Esculentin-2-OG6 [1-13]; esculentin-2-OG15 [1-13]; TRINITY_DN49_c10_g1_i1.p1 [1-13]		0	1344.86	13	3.22825e+06	Shared	High	0.001748	0.00201	1.92	38.8	-.GLFTLIKGAAKLI.G	[1-13]
	FALSE	FALSE	Unambiguous	TLIKGAAKLIGK	[FC].TLIKGAAKLIGK.[TIA]		------------	1	8	16	2	esculentin-2-OG12; esculentin-2-OG2; esculentin-2-OG7; esculentin-2-OG11; esculentin-2-OG1; Esculentin-2-OG6; esculentin-2-OG15; TRINITY_DN49_c10_g1_i1.p1	odorranain-K1 [4-15]; TRINITY_DN0_c1_g1_i22.p1 [4-15]; esculentin-2-OG12 [4-15]; esculentin-2-OG13 [4-15]; esculentin-2-OG14 [4-15]; esculentin-2-OG4 [4-15]; esculentin-2-OG2 [4-15]; esculentin-2-OG7 [5-16]; TRINITY_DN2168_c4_g1_i1.p1_ORF1 [4-15]; esculentin-2-OG11 [4-15]; esculentin-2-OG1 [4-15]; odorranain-K2 [4-15]; esculentin-2-OG9 [4-15]; Esculentin-2-OG6 [4-15]; esculentin-2-OG15 [4-15]; TR…		0	1212.8	12	2.55433e+06	Shared	High	0.001893	0.006845	0.8	36.4	F.TLIKGAAKLIGK.I	[4-15]
	FALSE	FALSE	Unambiguous	GKTGLEIMACKITNQC	[A].GKTGLEIMACKITNQC.[-]	1xDeamidated [N14(100)];2xDehydro [C10(100); C16(100)]	---------*---*-*	1	4	12	2	esculentin-2-OG12; esculentin-2-OG7; Esculentin-2-OG6; esculentin-2-OG15	TRINITY_DN0_c1_g1_i22.p1 [22-37]; esculentin-2-OG12 [22-37]; esculentin-2-OG13 [22-37]; esculentin-2-OG14 [22-37]; esculentin-2-OG4 [22-37]; esculentin-2-OG5 [22-37]; esculentin-2-OG7 [23-38]; esculentin-2-OG9 [22-37]; esculentin-2-OG3 [22-37]; Esculentin-2-OG6 [22-37]; esculentin-2-OG15 [22-37]; esculentin-2-OG16 [22-37]	TRINITY_DN0_c1_g1_i22.p1 2xDehydro [C31(100); C37(100)]; esculentin-2-OG12 2xDehydro [C31(100); C37(100)]; esculentin-2-OG13 2xDehydro [C31(100); C37(100)]; esculentin-2-OG14 2xDehydro [C31(100); C37(100)]; esculentin-2-OG4 2xDehydro [C31(100); C37(100)]; esculentin-2-OG5 2xDehydro [C31(100); C37(100)]; esculentin-2-OG7 2xDehydro [C32(100); C38(100)]; esculentin-2-OG9 2xDehydro [C31(100); C37(100…	0	1708.81	16	2.5027e+06	Shared	High	0.001748	0.003079	1.97	36.36	A.GKTGLELMACKITNQC.-	[22-37]
	FALSE	FALSE	Unambiguous	LFTLIKGAAKLIGK	[G].LFTLIKGAAKLIGK.[TIA]		--------------	1	8	13	2	esculentin-2-OG12; esculentin-2-OG2; esculentin-2-OG7; esculentin-2-OG11; esculentin-2-OG1; Esculentin-2-OG6; esculentin-2-OG15; TRINITY_DN49_c10_g1_i1.p1	odorranain-K1 [2-15]; TRINITY_DN0_c1_g1_i22.p1 [2-15]; esculentin-2-OG12 [2-15]; esculentin-2-OG14 [2-15]; esculentin-2-OG2 [2-15]; esculentin-2-OG7 [3-16]; esculentin-2-OG11 [2-15]; esculentin-2-OG1 [2-15]; odorranain-K2 [2-15]; esculentin-2-OG9 [2-15]; Esculentin-2-OG6 [2-15]; esculentin-2-OG15 [2-15]; TRINITY_DN49_c10_g1_i1.p1 [2-15]		0	1472.96	14	587059	Shared	High	0.001893	0.01417	2.21	29.88	G.LFTLIKGAAKLIGK.I	[2-15]
	FALSE	FALSE	Rejected	AAKLIGKIVAKEAGKTGLELMACKITNQC	[G].AAKLIGKIVAKEAGKTGLELMACKITNQC.[-]	1xOxidation [M21(100)];1xDeamidated [N27(100)];2xDehydro [C23(100); C29(100)]	--------------------*-*---*-*	1	1	1	1	esculentin-2-OG12	esculentin-2-OG12 [9-37]	esculentin-2-OG12 2xDehydro [C31(100); C37(100)]	0	3017.62	29	466345		High	0.001893	0.00585	0.98	33.48	G.AAKLIGKIVAKEAGKTGLELMACKITNQC.-	[9-37]
FALSE	FALSE	High	Master Protein	esculentin-2-OG15	GLFTLIKGAAKLIGKAVAKEAGKTGLELMACKITNQC	0	90.217	92	18	22	46	1	37	3.8	9.42	75.79	18	0	6.56535e+06	High	1	Dehydro [C31(100); C37(100)]
	Contaminant	Checked	PSM Ambiguity	Sequence	Annotated Sequence	Modifications	Modification Pattern	# Isoforms	# Protein Groups	# Proteins	# PSMs	Master Protein Accessions	Positions in Proteins	Modifications in Proteins	# Missed Cleavages	Theo. MH+ [Da]	Sequence Length	Abundance: F1: Sample	Quan Info	Confidence (by Search Engine): Sequest HT	Percolator q-Value (by Search Engine): Sequest HT	Percolator PEP (by Search Engine): Sequest HT	XCorr (by Search Engine): Sequest HT	Top Apex RT [min]	Sequence in Protein	Positions in Proteins
	FALSE	FALSE	Unambiguous	GLFTLIKGAAKLIG	[-G].GLFTLIKGAAKLIG.[KR]		--------------	1	8	14	12	esculentin-2-OG12; esculentin-2-OG2; esculentin-2-OG7; esculentin-2-OG11; esculentin-2-OG1; Esculentin-2-OG6; esculentin-2-OG15; TRINITY_DN49_c10_g1_i1.p1	odorranain-K1 [1-14]; TRINITY_DN0_c1_g1_i22.p1 [1-14]; esculentin-2-OG12 [1-14]; esculentin-2-OG14 [1-14]; esculentin-2-OG5 [1-14]; esculentin-2-OG2 [1-14]; esculentin-2-OG7 [2-15]; esculentin-2-OG11 [1-14]; esculentin-2-OG1 [1-14]; odorranain-K2 [1-14]; esculentin-2-OG9 [1-14]; Esculentin-2-OG6 [1-14]; esculentin-2-OG15 [1-14]; TRINITY_DN49_c10_g1_i1.p1 [1-14]		0	1401.88	14	514156272	Shared	High	0.0006772	0.0003477	2.22	38.4	-.GLFTLIKGAAKLIG.K	[1-14]
	FALSE	FALSE	Unambiguous	GLFTLIKGAAKLIGK	[-G].GLFTLIKGAAKLIGK.[TIA]		---------------	1	8	13	12	esculentin-2-OG12; esculentin-2-OG2; esculentin-2-OG7; esculentin-2-OG11; esculentin-2-OG1; Esculentin-2-OG6; esculentin-2-OG15; TRINITY_DN49_c10_g1_i1.p1	odorranain-K1 [1-15]; TRINITY_DN0_c1_g1_i22.p1 [1-15]; esculentin-2-OG12 [1-15]; esculentin-2-OG14 [1-15]; esculentin-2-OG2 [1-15]; esculentin-2-OG7 [2-16]; esculentin-2-OG11 [1-15]; esculentin-2-OG1 [1-15]; odorranain-K2 [1-15]; esculentin-2-OG9 [1-15]; Esculentin-2-OG6 [1-15]; esculentin-2-OG15 [1-15]; TRINITY_DN49_c10_g1_i1.p1 [1-15]		0	1529.98	15	319016152	Shared	High	0.0006772	1.784e-05	3.45	36.4	-.GLFTLIKGAAKLIGK.A	[1-15]
	FALSE	FALSE	Unambiguous	GLFTLIKG	[-G].GLFTLIKG.[A]		--------	1	9	16	2	esculentin-2-OG12; esculentin-2-OG2; esculentin-2-OG7; esculentin-2-OG11; esculentin-2-OG1; TRINITY_DN96_c5_g1_i1.p1; Esculentin-2-OG6; esculentin-2-OG15; TRINITY_DN49_c10_g1_i1.p1	odorranain-K1 [1-8]; TRINITY_DN0_c1_g1_i22.p1 [1-8]; esculentin-2-OG12 [1-8]; esculentin-2-OG14 [1-8]; esculentin-2-OG5 [1-8]; esculentin-2-OG2 [1-8]; esculentin-2-OG7 [2-9]; esculentin-2-OG11 [1-8]; esculentin-2-OG1 [1-8]; odorranain-K2 [1-8]; esculentin-2-OG9 [1-8]; TRINITY_DN96_c5_g1_i1.p1 [1-8]; Esculentin-2-OG6 [1-8]; esculentin-2-OG15 [1-8]; esculentin-2-OG16 [1-8]; TRINITY_DN49_c10_g1_i1.p…		0	848.524	8	41462000	Shared	High	0.001444	0.001506	1.42	31.45	-.GLFTLIKG.A	[1-8]
	FALSE	FALSE	Unambiguous	GLFTLIKGA	[-G].GLFTLIKGA.[AD]		---------	1	9	16	2	esculentin-2-OG12; esculentin-2-OG2; esculentin-2-OG7; esculentin-2-OG11; esculentin-2-OG1; TRINITY_DN96_c5_g1_i1.p1; Esculentin-2-OG6; esculentin-2-OG15; TRINITY_DN49_c10_g1_i1.p1	odorranain-K1 [1-9]; TRINITY_DN0_c1_g1_i22.p1 [1-9]; esculentin-2-OG12 [1-9]; esculentin-2-OG14 [1-9]; esculentin-2-OG5 [1-9]; esculentin-2-OG2 [1-9]; esculentin-2-OG7 [2-10]; esculentin-2-OG11 [1-9]; esculentin-2-OG1 [1-9]; odorranain-K2 [1-9]; esculentin-2-OG9 [1-9]; TRINITY_DN96_c5_g1_i1.p1 [1-9]; Esculentin-2-OG6 [1-9]; esculentin-2-OG15 [1-9]; esculentin-2-OG16 [1-9]; TRINITY_DN49_c10_g1_i1.…		0	919.561	9	33140666	Shared	High	0.0006772	0.000146	1.7	32.49	-.GLFTLIKGA.A	[1-9]
	FALSE	FALSE	Unambiguous	GLFTLIKGAA	[-G].GLFTLIKGAA.[K]		----------	1	8	15	1	esculentin-2-OG12; esculentin-2-OG2; esculentin-2-OG7; esculentin-2-OG11; esculentin-2-OG1; Esculentin-2-OG6; esculentin-2-OG15; TRINITY_DN49_c10_g1_i1.p1	odorranain-K1 [1-10]; TRINITY_DN0_c1_g1_i22.p1 [1-10]; esculentin-2-OG12 [1-10]; esculentin-2-OG14 [1-10]; esculentin-2-OG5 [1-10]; esculentin-2-OG2 [1-10]; esculentin-2-OG7 [2-11]; esculentin-2-OG11 [1-10]; esculentin-2-OG1 [1-10]; odorranain-K2 [1-10]; esculentin-2-OG9 [1-10]; Esculentin-2-OG6 [1-10]; esculentin-2-OG15 [1-10]; esculentin-2-OG16 [1-10]; TRINITY_DN49_c10_g1_i1.p1 [1-10]		0	990.598	10	31246134	Shared	High	0.001748	0.001837	1.54	32.48	-.GLFTLIKGAA.K	[1-10]
	FALSE	FALSE	Unambiguous	FTLIKGAAKLIGK	[LPF].FTLIKGAAKLIGK.[TIA]		-------------	1	8	15	2	esculentin-2-OG12; esculentin-2-OG2; esculentin-2-OG7; esculentin-2-OG11; esculentin-2-OG1; Esculentin-2-OG6; esculentin-2-OG15; TRINITY_DN49_c10_g1_i1.p1	odorranain-K1 [3-15]; TRINITY_DN0_c1_g1_i22.p1 [3-15]; esculentin-2-OG12 [3-15]; esculentin-2-OG13 [3-15]; esculentin-2-OG14 [3-15]; esculentin-2-OG4 [3-15]; esculentin-2-OG2 [3-15]; esculentin-2-OG7 [4-16]; esculentin-2-OG11 [3-15]; esculentin-2-OG1 [3-15]; odorranain-K2 [3-15]; esculentin-2-OG9 [3-15]; Esculentin-2-OG6 [3-15]; esculentin-2-OG15 [3-15]; TRINITY_DN49_c10_g1_i1.p1 [3-15]		0	1359.87	13	29192882	Shared	High	0.002824	0.026	0.88	36.4	L.FTLIKGAAKLIGK.A	[3-15]
	FALSE	FALSE	Unambiguous	GLFTLIKGAAKL	[-G].GLFTLIKGAAKL.[IL]		------------	1	8	14	2	esculentin-2-OG12; esculentin-2-OG2; esculentin-2-OG7; esculentin-2-OG11; esculentin-2-OG1; Esculentin-2-OG6; esculentin-2-OG15; TRINITY_DN49_c10_g1_i1.p1	odorranain-K1 [1-12]; TRINITY_DN0_c1_g1_i22.p1 [1-12]; esculentin-2-OG12 [1-12]; esculentin-2-OG14 [1-12]; esculentin-2-OG5 [1-12]; esculentin-2-OG2 [1-12]; esculentin-2-OG7 [2-13]; esculentin-2-OG11 [1-12]; esculentin-2-OG1 [1-12]; odorranain-K2 [1-12]; esculentin-2-OG9 [1-12]; Esculentin-2-OG6 [1-12]; esculentin-2-OG15 [1-12]; TRINITY_DN49_c10_g1_i1.p1 [1-12]		0	1231.78	12	22692440	Shared	High	0.0006772	1.747e-05	3.01	33.78	-.GLFTLIKGAAKL.I	[1-12]
	FALSE	FALSE	Unambiguous	TGLEIMACKITNQC	[KR].TGLEIMACKITNQC.[-]	1xDeamidated [N12(100)];2xDehydro [C8(100); C14(100)]	-------*---*-*	1	5	13	2	esculentin-2-OG12; esculentin-2-OG7; esculentin-2-OG11; Esculentin-2-OG6; esculentin-2-OG15	TRINITY_DN0_c1_g1_i22.p1 [24-37]; esculentin-2-OG12 [24-37]; esculentin-2-OG13 [24-37]; esculentin-2-OG14 [24-37]; esculentin-2-OG4 [24-37]; esculentin-2-OG5 [24-37]; esculentin-2-OG7 [25-38]; esculentin-2-OG11 [24-37]; esculentin-2-OG9 [24-37]; esculentin-2-OG3 [24-37]; Esculentin-2-OG6 [24-37]; esculentin-2-OG15 [24-37]; esculentin-2-OG16 [24-37]	TRINITY_DN0_c1_g1_i22.p1 2xDehydro [C31(100); C37(100)]; esculentin-2-OG12 2xDehydro [C31(100); C37(100)]; esculentin-2-OG13 2xDehydro [C31(100); C37(100)]; esculentin-2-OG14 2xDehydro [C31(100); C37(100)]; esculentin-2-OG4 2xDehydro [C31(100); C37(100)]; esculentin-2-OG5 2xDehydro [C31(100); C37(100)]; esculentin-2-OG7 2xDehydro [C32(100); C38(100)]; esculentin-2-OG11 2xDehydro [C31(100); C37(10…	0	1523.69	14	17042976	Shared	High	0.001893	0.01619	1.23	36.64	K.TGLELMACKITNQC.-	[24-37]
	FALSE	FALSE	Unambiguous	TGLEIMACKITNQC	[KR].TGLEIMACKITNQC.[-]	2xDehydro [C8(100); C14(100)]	-------*-----*	1	5	13	6	esculentin-2-OG12; esculentin-2-OG7; esculentin-2-OG11; Esculentin-2-OG6; esculentin-2-OG15	TRINITY_DN0_c1_g1_i22.p1 [24-37]; esculentin-2-OG12 [24-37]; esculentin-2-OG13 [24-37]; esculentin-2-OG14 [24-37]; esculentin-2-OG4 [24-37]; esculentin-2-OG5 [24-37]; esculentin-2-OG7 [25-38]; esculentin-2-OG11 [24-37]; esculentin-2-OG9 [24-37]; esculentin-2-OG3 [24-37]; Esculentin-2-OG6 [24-37]; esculentin-2-OG15 [24-37]; esculentin-2-OG16 [24-37]	TRINITY_DN0_c1_g1_i22.p1 2xDehydro [C31(100); C37(100)]; esculentin-2-OG12 2xDehydro [C31(100); C37(100)]; esculentin-2-OG13 2xDehydro [C31(100); C37(100)]; esculentin-2-OG14 2xDehydro [C31(100); C37(100)]; esculentin-2-OG4 2xDehydro [C31(100); C37(100)]; esculentin-2-OG5 2xDehydro [C31(100); C37(100)]; esculentin-2-OG7 2xDehydro [C32(100); C38(100)]; esculentin-2-OG11 2xDehydro [C31(100); C37(10…	0	1522.71	14	1.68573e+07	Shared	High	0.001893	0.01254	1.95	36.07	K.TGLELMACKITNQC.-	[24-37]
	FALSE	FALSE	Unambiguous	GLFTLIK	[-G].GLFTLIK.[GCD]		-------	1	9	18	2	esculentin-2-OG12; esculentin-2-OG2; esculentin-2-OG7; esculentin-2-OG11; esculentin-2-OG1; TRINITY_DN96_c5_g1_i1.p1; Esculentin-2-OG6; esculentin-2-OG15; TRINITY_DN49_c10_g1_i1.p1	odorranain-K1 [1-7]; TRINITY_DN0_c1_g1_i22.p1 [1-7]; esculentin-2-OG12 [1-7]; esculentin-2-OG14 [1-7]; esculentin-2-OG5 [1-7]; esculentin-2-OG2 [1-7]; esculentin-2-OG7 [2-8]; esculentin-2-OG11 [1-7]; odorranain-J1 [1-7]; esculentin-2-OG1 [1-7]; odorranain-K2 [1-7]; esculentin-2-OG9 [1-7]; TRINITY_DN96_c5_g1_i1.p1 [1-7]; esculentin-2-OG3 [1-7]; Esculentin-2-OG6 [1-7]; esculentin-2-OG15 [1-7]; escu…		0	791.503	7	10401324	Shared	High	0.001893	0.005724	1.19	31.27	-.GLFTLIK.G	[1-7]
	FALSE	FALSE	Unambiguous	KTGLEIMACKITNQC	[G].KTGLEIMACKITNQC.[-]	2xDehydro [C9(100); C15(100)]	--------*-----*	1	4	12	4	esculentin-2-OG12; esculentin-2-OG7; Esculentin-2-OG6; esculentin-2-OG15	TRINITY_DN0_c1_g1_i22.p1 [23-37]; esculentin-2-OG12 [23-37]; esculentin-2-OG13 [23-37]; esculentin-2-OG14 [23-37]; esculentin-2-OG4 [23-37]; esculentin-2-OG5 [23-37]; esculentin-2-OG7 [24-38]; esculentin-2-OG9 [23-37]; esculentin-2-OG3 [23-37]; Esculentin-2-OG6 [23-37]; esculentin-2-OG15 [23-37]; esculentin-2-OG16 [23-37]	TRINITY_DN0_c1_g1_i22.p1 2xDehydro [C31(100); C37(100)]; esculentin-2-OG12 2xDehydro [C31(100); C37(100)]; esculentin-2-OG13 2xDehydro [C31(100); C37(100)]; esculentin-2-OG14 2xDehydro [C31(100); C37(100)]; esculentin-2-OG4 2xDehydro [C31(100); C37(100)]; esculentin-2-OG5 2xDehydro [C31(100); C37(100)]; esculentin-2-OG7 2xDehydro [C32(100); C38(100)]; esculentin-2-OG9 2xDehydro [C31(100); C37(100…	0	1650.8	15	1.01712e+07	Shared	High	0.0006772	0.0007189	2.62	35.39	G.KTGLELMACKITNQC.-	[23-37]
	FALSE	FALSE	Unambiguous	KTGLEIMACKITNQC	[G].KTGLEIMACKITNQC.[-]	1xDeamidated [N13(100)];2xDehydro [C9(100); C15(100)]	--------*---*-*	1	4	12	6	esculentin-2-OG12; esculentin-2-OG7; Esculentin-2-OG6; esculentin-2-OG15	TRINITY_DN0_c1_g1_i22.p1 [23-37]; esculentin-2-OG12 [23-37]; esculentin-2-OG13 [23-37]; esculentin-2-OG14 [23-37]; esculentin-2-OG4 [23-37]; esculentin-2-OG5 [23-37]; esculentin-2-OG7 [24-38]; esculentin-2-OG9 [23-37]; esculentin-2-OG3 [23-37]; Esculentin-2-OG6 [23-37]; esculentin-2-OG15 [23-37]; esculentin-2-OG16 [23-37]	TRINITY_DN0_c1_g1_i22.p1 2xDehydro [C31(100); C37(100)]; esculentin-2-OG12 2xDehydro [C31(100); C37(100)]; esculentin-2-OG13 2xDehydro [C31(100); C37(100)]; esculentin-2-OG14 2xDehydro [C31(100); C37(100)]; esculentin-2-OG4 2xDehydro [C31(100); C37(100)]; esculentin-2-OG5 2xDehydro [C31(100); C37(100)]; esculentin-2-OG7 2xDehydro [C32(100); C38(100)]; esculentin-2-OG9 2xDehydro [C31(100); C37(100…	0	1651.79	15	8.7679e+06	Shared	High	0.001893	0.004865	1.85	36.09	G.KTGLELMACKITNQC.-	[23-37]
	FALSE	FALSE	Unambiguous	LEIMACKITNQC	[G].LEIMACKITNQC.[-]	1xDeamidated [N10(100)];2xDehydro [C6(100); C12(100)]	-----*---*-*	1	5	13	2	esculentin-2-OG12; esculentin-2-OG7; esculentin-2-OG11; Esculentin-2-OG6; esculentin-2-OG15	TRINITY_DN0_c1_g1_i22.p1 [26-37]; esculentin-2-OG12 [26-37]; esculentin-2-OG13 [26-37]; esculentin-2-OG14 [26-37]; esculentin-2-OG4 [26-37]; esculentin-2-OG5 [26-37]; esculentin-2-OG7 [27-38]; esculentin-2-OG11 [26-37]; esculentin-2-OG9 [26-37]; esculentin-2-OG3 [26-37]; Esculentin-2-OG6 [26-37]; esculentin-2-OG15 [26-37]; esculentin-2-OG16 [26-37]	TRINITY_DN0_c1_g1_i22.p1 2xDehydro [C31(100); C37(100)]; esculentin-2-OG12 2xDehydro [C31(100); C37(100)]; esculentin-2-OG13 2xDehydro [C31(100); C37(100)]; esculentin-2-OG14 2xDehydro [C31(100); C37(100)]; esculentin-2-OG4 2xDehydro [C31(100); C37(100)]; esculentin-2-OG5 2xDehydro [C31(100); C37(100)]; esculentin-2-OG7 2xDehydro [C32(100); C38(100)]; esculentin-2-OG11 2xDehydro [C31(100); C37(10…	0	1365.62	12	8758433	Shared	High	0.001893	0.0238	1.59	32.51	G.LELMACKITNQC.-	[26-37]
	FALSE	FALSE	Unambiguous	GLFTLIKGAAK	[-G].GLFTLIKGAAK.[LS]		-----------	1	8	15	4	esculentin-2-OG12; esculentin-2-OG2; esculentin-2-OG7; esculentin-2-OG11; esculentin-2-OG1; Esculentin-2-OG6; esculentin-2-OG15; TRINITY_DN49_c10_g1_i1.p1	odorranain-K1 [1-11]; TRINITY_DN0_c1_g1_i22.p1 [1-11]; esculentin-2-OG12 [1-11]; esculentin-2-OG14 [1-11]; esculentin-2-OG5 [1-11]; esculentin-2-OG2 [1-11]; esculentin-2-OG7 [2-12]; esculentin-2-OG11 [1-11]; esculentin-2-OG1 [1-11]; odorranain-K2 [1-11]; esculentin-2-OG9 [1-11]; Esculentin-2-OG6 [1-11]; esculentin-2-OG15 [1-11]; esculentin-2-OG16 [1-11]; TRINITY_DN49_c10_g1_i1.p1 [1-11]		0	1118.69	11	6.64425e+06	Shared	High	0.0006772	0.0003295	2.22	27.42	-.GLFTLIKGAAK.L	[1-11]
	FALSE	FALSE	Unambiguous	GLFTLIKGAAKLIGKAVA	[-].GLFTLIKGAAKLIGKAVA.[K]		------------------	1	1	1	1	esculentin-2-OG15	esculentin-2-OG15 [1-18]		0	1771.12	18	6.56535e+06		High	0.0006772	0.0002009	3.89	39.71	-.GLFTLIKGAAKLIGKAVA.K	[1-18]
	FALSE	FALSE	Unambiguous	GKTGLEIMACKITNQC	[A].GKTGLEIMACKITNQC.[-]	2xDehydro [C10(100); C16(100)]	---------*-----*	1	4	12	4	esculentin-2-OG12; esculentin-2-OG7; Esculentin-2-OG6; esculentin-2-OG15	TRINITY_DN0_c1_g1_i22.p1 [22-37]; esculentin-2-OG12 [22-37]; esculentin-2-OG13 [22-37]; esculentin-2-OG14 [22-37]; esculentin-2-OG4 [22-37]; esculentin-2-OG5 [22-37]; esculentin-2-OG7 [23-38]; esculentin-2-OG9 [22-37]; esculentin-2-OG3 [22-37]; Esculentin-2-OG6 [22-37]; esculentin-2-OG15 [22-37]; esculentin-2-OG16 [22-37]	TRINITY_DN0_c1_g1_i22.p1 2xDehydro [C31(100); C37(100)]; esculentin-2-OG12 2xDehydro [C31(100); C37(100)]; esculentin-2-OG13 2xDehydro [C31(100); C37(100)]; esculentin-2-OG14 2xDehydro [C31(100); C37(100)]; esculentin-2-OG4 2xDehydro [C31(100); C37(100)]; esculentin-2-OG5 2xDehydro [C31(100); C37(100)]; esculentin-2-OG7 2xDehydro [C32(100); C38(100)]; esculentin-2-OG9 2xDehydro [C31(100); C37(100…	0	1707.82	16	5.03963e+06	Shared	High	0.0006772	0.0003561	3.29	35.91	A.GKTGLELMACKITNQC.-	[22-37]
	FALSE	FALSE	Unambiguous	LEIMACKITNQC	[G].LEIMACKITNQC.[-]	2xDehydro [C6(100); C12(100)]	-----*-----*	1	5	13	2	esculentin-2-OG12; esculentin-2-OG7; esculentin-2-OG11; Esculentin-2-OG6; esculentin-2-OG15	TRINITY_DN0_c1_g1_i22.p1 [26-37]; esculentin-2-OG12 [26-37]; esculentin-2-OG13 [26-37]; esculentin-2-OG14 [26-37]; esculentin-2-OG4 [26-37]; esculentin-2-OG5 [26-37]; esculentin-2-OG7 [27-38]; esculentin-2-OG11 [26-37]; esculentin-2-OG9 [26-37]; esculentin-2-OG3 [26-37]; Esculentin-2-OG6 [26-37]; esculentin-2-OG15 [26-37]; esculentin-2-OG16 [26-37]	TRINITY_DN0_c1_g1_i22.p1 2xDehydro [C31(100); C37(100)]; esculentin-2-OG12 2xDehydro [C31(100); C37(100)]; esculentin-2-OG13 2xDehydro [C31(100); C37(100)]; esculentin-2-OG14 2xDehydro [C31(100); C37(100)]; esculentin-2-OG4 2xDehydro [C31(100); C37(100)]; esculentin-2-OG5 2xDehydro [C31(100); C37(100)]; esculentin-2-OG7 2xDehydro [C32(100); C38(100)]; esculentin-2-OG11 2xDehydro [C31(100); C37(10…	0	1364.64	12	4269750	Shared	High	0.001893	0.01672	1.54	31.79	G.LELMACKITNQC.-	[26-37]
	FALSE	FALSE	Unambiguous	LFTLIKGAAKLIG	[G].LFTLIKGAAKLIG.[KR]		-------------	1	8	14	4	esculentin-2-OG12; esculentin-2-OG2; esculentin-2-OG7; esculentin-2-OG11; esculentin-2-OG1; Esculentin-2-OG6; esculentin-2-OG15; TRINITY_DN49_c10_g1_i1.p1	odorranain-K1 [2-14]; TRINITY_DN0_c1_g1_i22.p1 [2-14]; esculentin-2-OG12 [2-14]; esculentin-2-OG14 [2-14]; esculentin-2-OG5 [2-14]; esculentin-2-OG2 [2-14]; esculentin-2-OG7 [3-15]; esculentin-2-OG11 [2-14]; esculentin-2-OG1 [2-14]; odorranain-K2 [2-14]; esculentin-2-OG9 [2-14]; Esculentin-2-OG6 [2-14]; esculentin-2-OG15 [2-14]; TRINITY_DN49_c10_g1_i1.p1 [2-14]		0	1344.86	13	3.7829e+06	Shared	High	0.0006772	0.0003261	3.04	32.59	G.LFTLIKGAAKLIG.K	[2-14]
	FALSE	FALSE	Unambiguous	GLFTLIKGAAKLI	[-G].GLFTLIKGAAKLI.[G]		-------------	1	8	14	2	esculentin-2-OG12; esculentin-2-OG2; esculentin-2-OG7; esculentin-2-OG11; esculentin-2-OG1; Esculentin-2-OG6; esculentin-2-OG15; TRINITY_DN49_c10_g1_i1.p1	odorranain-K1 [1-13]; TRINITY_DN0_c1_g1_i22.p1 [1-13]; esculentin-2-OG12 [1-13]; esculentin-2-OG14 [1-13]; esculentin-2-OG5 [1-13]; esculentin-2-OG2 [1-13]; esculentin-2-OG7 [2-14]; esculentin-2-OG11 [1-13]; esculentin-2-OG1 [1-13]; odorranain-K2 [1-13]; esculentin-2-OG9 [1-13]; Esculentin-2-OG6 [1-13]; esculentin-2-OG15 [1-13]; TRINITY_DN49_c10_g1_i1.p1 [1-13]		0	1344.86	13	3.22825e+06	Shared	High	0.001748	0.00201	1.92	38.8	-.GLFTLIKGAAKLI.G	[1-13]
	FALSE	FALSE	Unambiguous	TLIKGAAKLIGK	[FC].TLIKGAAKLIGK.[TIA]		------------	1	8	16	2	esculentin-2-OG12; esculentin-2-OG2; esculentin-2-OG7; esculentin-2-OG11; esculentin-2-OG1; Esculentin-2-OG6; esculentin-2-OG15; TRINITY_DN49_c10_g1_i1.p1	odorranain-K1 [4-15]; TRINITY_DN0_c1_g1_i22.p1 [4-15]; esculentin-2-OG12 [4-15]; esculentin-2-OG13 [4-15]; esculentin-2-OG14 [4-15]; esculentin-2-OG4 [4-15]; esculentin-2-OG2 [4-15]; esculentin-2-OG7 [5-16]; TRINITY_DN2168_c4_g1_i1.p1_ORF1 [4-15]; esculentin-2-OG11 [4-15]; esculentin-2-OG1 [4-15]; odorranain-K2 [4-15]; esculentin-2-OG9 [4-15]; Esculentin-2-OG6 [4-15]; esculentin-2-OG15 [4-15]; TR…		0	1212.8	12	2.55433e+06	Shared	High	0.001893	0.006845	0.8	36.4	F.TLIKGAAKLIGK.A	[4-15]
	FALSE	FALSE	Unambiguous	GKTGLEIMACKITNQC	[A].GKTGLEIMACKITNQC.[-]	1xDeamidated [N14(100)];2xDehydro [C10(100); C16(100)]	---------*---*-*	1	4	12	2	esculentin-2-OG12; esculentin-2-OG7; Esculentin-2-OG6; esculentin-2-OG15	TRINITY_DN0_c1_g1_i22.p1 [22-37]; esculentin-2-OG12 [22-37]; esculentin-2-OG13 [22-37]; esculentin-2-OG14 [22-37]; esculentin-2-OG4 [22-37]; esculentin-2-OG5 [22-37]; esculentin-2-OG7 [23-38]; esculentin-2-OG9 [22-37]; esculentin-2-OG3 [22-37]; Esculentin-2-OG6 [22-37]; esculentin-2-OG15 [22-37]; esculentin-2-OG16 [22-37]	TRINITY_DN0_c1_g1_i22.p1 2xDehydro [C31(100); C37(100)]; esculentin-2-OG12 2xDehydro [C31(100); C37(100)]; esculentin-2-OG13 2xDehydro [C31(100); C37(100)]; esculentin-2-OG14 2xDehydro [C31(100); C37(100)]; esculentin-2-OG4 2xDehydro [C31(100); C37(100)]; esculentin-2-OG5 2xDehydro [C31(100); C37(100)]; esculentin-2-OG7 2xDehydro [C32(100); C38(100)]; esculentin-2-OG9 2xDehydro [C31(100); C37(100…	0	1708.81	16	2.5027e+06	Shared	High	0.001748	0.003079	1.97	36.36	A.GKTGLELMACKITNQC.-	[22-37]
	FALSE	FALSE	Unambiguous	LFTLIKGAAKLIGK	[G].LFTLIKGAAKLIGK.[TIA]		--------------	1	8	13	2	esculentin-2-OG12; esculentin-2-OG2; esculentin-2-OG7; esculentin-2-OG11; esculentin-2-OG1; Esculentin-2-OG6; esculentin-2-OG15; TRINITY_DN49_c10_g1_i1.p1	odorranain-K1 [2-15]; TRINITY_DN0_c1_g1_i22.p1 [2-15]; esculentin-2-OG12 [2-15]; esculentin-2-OG14 [2-15]; esculentin-2-OG2 [2-15]; esculentin-2-OG7 [3-16]; esculentin-2-OG11 [2-15]; esculentin-2-OG1 [2-15]; odorranain-K2 [2-15]; esculentin-2-OG9 [2-15]; Esculentin-2-OG6 [2-15]; esculentin-2-OG15 [2-15]; TRINITY_DN49_c10_g1_i1.p1 [2-15]		0	1472.96	14	587059	Shared	High	0.001893	0.01417	2.21	29.88	G.LFTLIKGAAKLIGK.A	[2-15]
FALSE	FALSE	High	Master Protein	TRINITY_DN10285_c0_g1_i1.p1	GFMDTAKNVAKNVAVTLLDNLKCKITKAC	0	82.088	100	5	14	38	5	29	3.1	9.06	165.08	5	0	5.14656e+08	High	1	Dehydro [C23(100); C29(100)]
	Contaminant	Checked	PSM Ambiguity	Sequence	Annotated Sequence	Modifications	Modification Pattern	# Isoforms	# Protein Groups	# Proteins	# PSMs	Master Protein Accessions	Positions in Proteins	Modifications in Proteins	# Missed Cleavages	Theo. MH+ [Da]	Sequence Length	Abundance: F1: Sample	Quan Info	Confidence (by Search Engine): Sequest HT	Percolator q-Value (by Search Engine): Sequest HT	Percolator PEP (by Search Engine): Sequest HT	XCorr (by Search Engine): Sequest HT	Top Apex RT [min]	Sequence in Protein	Positions in Proteins
	FALSE	FALSE	Unambiguous	GFMDTAKNVAKNVAVTLLDNLKCKITKAC	[-].GFMDTAKNVAKNVAVTLLDNLKCKITKAC.[-]	2xDehydro [C23(100); C29(100)]	----------------------*-----*	1	1	1	5	TRINITY_DN10285_c0_g1_i1.p1	TRINITY_DN10285_c0_g1_i1.p1 [1-29]	TRINITY_DN10285_c0_g1_i1.p1 2xDehydro [C23(100); C29(100)]	0	3107.64	29	177070384		High	0.0006772	1.2e-06	5.62	43.73	-.GFMDTAKNVAKNVAVTLLDNLKCKITKAC.-	[1-29]
	FALSE	FALSE	Unambiguous	GFMDTAKNVAKNVAVTLLDNLKCKITKAC	[-].GFMDTAKNVAKNVAVTLLDNLKCKITKAC.[-]	1xOxidation [M3(100)];2xDehydro [C23(100); C29(100)]	--*-------------------*-----*	1	1	1	5	TRINITY_DN10285_c0_g1_i1.p1	TRINITY_DN10285_c0_g1_i1.p1 [1-29]	TRINITY_DN10285_c0_g1_i1.p1 2xDehydro [C23(100); C29(100)]	0	3123.64	29	158632754		High	0.0006772	0.0001351	5.73	40.81	-.GFMDTAKNVAKNVAVTLLDNLKCKITKAC.-	[1-29]
	FALSE	FALSE	Unambiguous	GFMDTAKNVAKNVAVTLLDNLKCKITKAC	[-].GFMDTAKNVAKNVAVTLLDNLKCKITKAC.[-]	1xDeamidated [N8(98.2)];2xDehydro [C23(100); C29(100)]	-------*--------------*-----*	2	1	1	7	TRINITY_DN10285_c0_g1_i1.p1	TRINITY_DN10285_c0_g1_i1.p1 [1-29]	TRINITY_DN10285_c0_g1_i1.p1 2xDehydro [C23(100); C29(100)]	0	3108.63	29	66067837		High	0.0006772	4.122e-06	6.26	44.39	-.GFMDTAKNVAKNVAVTLLDNLKCKITKAC.-	[1-29]
	FALSE	FALSE	Unambiguous	TAKNVAKNVAVTLLDNLKCKITKAC	[D].TAKNVAKNVAVTLLDNLKCKITKAC.[-]	2xDehydro [C19(100); C25(100)]	------------------*-----*	1	1	1	6	TRINITY_DN10285_c0_g1_i1.p1	TRINITY_DN10285_c0_g1_i1.p1 [5-29]	TRINITY_DN10285_c0_g1_i1.p1 2xDehydro [C23(100); C29(100)]	0	2657.48	25	65036348		High	0.0006772	4.158e-06	5.79	36.62	D.TAKNVAKNVAVTLLDNLKCKITKAC.-	[5-29]
	FALSE	FALSE	Unambiguous	GFMDTAKNVAKNVAVTLLDNLKCKITKAC	[-].GFMDTAKNVAKNVAVTLLDNLKCKITKAC.[-]	1xDeamidated [N20(100)];2xDehydro [C23(100); C29(100)]	-------------------*--*-----*	2	1	1	2	TRINITY_DN10285_c0_g1_i1.p1	TRINITY_DN10285_c0_g1_i1.p1 [1-29]	TRINITY_DN10285_c0_g1_i1.p1 2xDehydro [C23(100); C29(100)]	0	3108.63	29	52453890		High	0.0006772	0.0001172	5.61	44.39	-.GFMDTAKNVAKNVAVTLLDNLKCKITKAC.-	[1-29]
	FALSE	FALSE	Unambiguous	GFMDTAKNVAKNVAVTLLDNLKCKITKAC	[-].GFMDTAKNVAKNVAVTLLDNLKCKITKAC.[-]	1xOxidation [M3(100)];1xDeamidated [N8(100)];2xDehydro [C23(100); C29(100)]	--*----*--------------*-----*	2	1	1	2	TRINITY_DN10285_c0_g1_i1.p1	TRINITY_DN10285_c0_g1_i1.p1 [1-29]	TRINITY_DN10285_c0_g1_i1.p1 2xDehydro [C23(100); C29(100)]	0	3124.62	29	2.96638e+07		High	0.0006772	5.871e-05	4.44	41.25	-.GFMDTAKNVAKNVAVTLLDNLKCKITKAC.-	[1-29]
	FALSE	FALSE	Unambiguous	GFMDTAKNVAKNVAVTLLDNLKCKITKAC	[-].GFMDTAKNVAKNVAVTLLDNLKCKITKAC.[-]	1xOxidation [M3(100)];1xDeamidated [N20(100)];2xDehydro [C23(100); C29(100)]	--*----------------*--*-----*	2	1	1	1	TRINITY_DN10285_c0_g1_i1.p1	TRINITY_DN10285_c0_g1_i1.p1 [1-29]	TRINITY_DN10285_c0_g1_i1.p1 2xDehydro [C23(100); C29(100)]	0	3124.62	29	21987230		High	0.0006772	2.481e-05	4.51	41.25	-.GFMDTAKNVAKNVAVTLLDNLKCKITKAC.-	[1-29]
	FALSE	FALSE	Unambiguous	VAVTLLDNLKCKITKAC	[N].VAVTLLDNLKCKITKAC.[-]	2xDehydro [C11(100); C17(100)]	----------*-----*	1	1	2	3	TRINITY_DN10285_c0_g1_i1.p1	odorranain-F1 [13-29]; TRINITY_DN10285_c0_g1_i1.p1 [13-29]	odorranain-F1 2xDehydro [C23(100); C29(100)]; TRINITY_DN10285_c0_g1_i1.p1 2xDehydro [C23(100); C29(100)]	0	1831.02	17	7014719		High	0.0006772	0.0002565	4.05	34.51	N.VAVTLLDNLKCKITKAC.-	[13-29]
	FALSE	FALSE	Unambiguous	TAKNVAKNVAVTLLDNLKCKITKAC	[D].TAKNVAKNVAVTLLDNLKCKITKAC.[-]	1xDeamidated [N8(100)];2xDehydro [C19(100); C25(100)]	-------*----------*-----*	2	1	1	1	TRINITY_DN10285_c0_g1_i1.p1	TRINITY_DN10285_c0_g1_i1.p1 [5-29]	TRINITY_DN10285_c0_g1_i1.p1 2xDehydro [C23(100); C29(100)]	0	2658.47	25	4.99033e+06		High	0.001748	0.002846	5.48	37.5	D.TAKNVAKNVAVTLLDNLKCKITKAC.-	[5-29]
[truncated: 188 more rows]
