# Supplementary material for: Integrative transcriptomics and peptidomics approach reveals unexpectedly diverse endogenous secretory peptides in Odorrana grahami frog skin
Source: BMC Biol. 2025 Nov 28;23:354. doi: 10.1186/s12915-025-02463-w (PMC12664280; doi:10.1186/s12915-025-02463-w)
Supplement: Supplementary file 3 — Additional file 3. Exported and processed results derived from the native Proteome Discoverer result files (*.pdResult; Data S2 of [44]). SPS/ – Results of searching against the SPS database. All_ESP_sequences_from_this_species/ – Results of searching against all ESP sequences from this species, including previously reported ones; contains suspected false positives (e.g., esculentin-2-OG1/OG2, odorranain-C3). Annotated Spectra.zip, *_export.xlsx, MSMS Scans and PSMs.xlsx – Files exported from *.pdResult, including annotated MS/MS spectra, protein/peptide isoform identifications, and MS/MS scan metadata. Result.xlsx – Final filtered peptide list obtained after processing by the Peptide.py script. [file 12915_2025_2463_MOESM3_ESM.zip › Additional file 3/All_ESP_sequences_from_this_species/Result.xlsx]

## Sheet: Proteins_uni
Accession	Master	ORF_shift	with_stop_codon	with_signal	PSMs	Protein_abundance	Mature_sequence	Mature_sequence_length	Propiece	Propiece_length	Peptide	Peptide_length	Residual_piece	Residual_piece_length	Peptide_name	Family	Peptide_labels_in_Master_Protein	Peptide_Modifications	Peptide_abundance	Peptide_positions_in_Proteins	ambiguous I/L
Esculentin-2-OG6	IsMasterProtein	N	Y	S	132	1353860087	GLFTLIKGAAKLIGKTVVKEAGKTGLELMACKITNQC	37		0	GLFTLIKGAAKLIGKTVVKEAGKTGLELMACKITNQC	37		0	Esculentin-2-OG6	Esculentin-2	1-699563309|1-29|1-37|2-E^4-E^8-E	2-2xDehydro [C31(100); C37(100)]^4-1xDeamidated [N35(100)];2xDehydro [C31(100); C37(100)]^8-1xOxidation [M29(100)];2xDehydro [C31(100); C37(100)]	699563309	Esculentin-2-OG6 [1-37]
TRINITY_DN0_c1_g1_i20.p1	IsMasterProtein	N	Y	S	7	17445399	AVNIPFKVHFRCKAAFC	17		0	AVNIPFKVHFRCKAAFC	17		0	OGTI	OGTI	1-17445399|1-7|1-17|1-E^2-E	1-2xDehydro [C12(100); C17(100)]^2-1xDeamidated [N3(100)];2xDehydro [C12(100); C17(100)]	17445399	TRINITY_DN0_c1_g1_i20.p1 [1-17]
brevinin-1E	IsMasterProtein	N	Y	S	150	2953723637	FLPLLAGLAANFLPKIFCKITRKC	24		0	FLPLLAGLAANFLPKIFCKITRKC	24		0	brevinin-1E	brevinin-1E	1-2093694356|1-120|1-24|1-E^3-E	1-2xDehydro [C18(100); C24(100)]^3-1xDeamidated [N11(100)];2xDehydro [C18(100); C24(100)]	2093694356	brevinin-1E [1-24];brevinin-1E-OG5 [1-24]	Y
brevinin-1E-OG6	IsMasterProtein	N	Y	S	28	39543810	FLPLLAGLANNFLPKLFCKITKKCRNFGNGIGNHLMWNII	40		0	FLPLLAGLANNFLPKLFCKITKKC	24	RNFGNGIGNHLMWNII	16	brevinin-1E-OG6	brevinin-1E	2-39543810|4-3|1-24|2-E	2-2xDehydro [C18(100); C24(100)]	39543810	brevinin-1E-OG6 [1-24]
brevinin-1E-OG7	IsMasterProtein	N	Y	S	11	356174886	FFPLIAGLAANFLPQILCKIARKC	24		0	FFPLIAGLAANFLPQILCKIARKC	24		0	brevinin-1E-OG7	brevinin-1E	1-307204216|1-4|1-24|1-E^5-N	1-2xDehydro [C18(100); C24(100)]^5-1xDeamidated [N11(100)];2xDehydro [C18(100); C24(100)]	307204216	brevinin-1E-OG7 [1-24]
brevinin-1GRa	IsMasterProtein	N	Y	S	130	2738787478	FLPLLAGLAANFLPKIFCKITKKC	24		0	FLPLLAGLAANFLPKIFCKITKKC	24		0	brevinin-1GRa	brevinin-1E	1-2136366166|1-124|1-24|1-E^2-E	1-2xDehydro [C18(100); C24(100)]^2-1xDeamidated [N11(100)];2xDehydro [C18(100); C24(100)]	2136366166	TRINITY_DN0_c1_g1_i24.p1 [1-24];brevinin-1GRa [1-24]	Y
TRINITY_DN440_c40_g1_i1.p1	IsMasterProtein	N	Y	S	57	547028580	GLLDTFKNMALNAAKSAGVSVLNALSCKLSKTC	33		0	GLLDTFKNMALNAAKSAGVSVLNALSCKLSKTC	33		0	brevinin-2E-OG1	brevinin-2E	1-428993085|2-6|1-33|1-E^29-N^32-N	1-2xDehydro [C27(100); C33(100)]^29-1xDeamidated [N8(100)];2xDehydro [C27(100); C33(100)]^32-1xOxidation [M9(100)];2xDehydro [C27(100); C33(100)]	428993085	TRINITY_DN440_c40_g1_i1.p1 [1-33]
brevinin-2E-OG2	IsMasterProtein	N	Y	S	150	4352329120	GLLDTFKNLALNAPKSAGVSVLNSLSCKLSKTC	33		0	GLLDTFKNLALNAPKSAGVSVLNSLSCKLSKTC	33		0	brevinin-2E-OG2	brevinin-2E	1-4273595995|1-42|1-33|1-E^2-E^3-E^4-E^5-E^24-E^25-E^26-E^30-E^32-E^38-N	1-1xDeamidated [N12(100)]^2-2xDeamidated [N8(100); N12(95.7)]^3-N^4-2xDeamidated [N12(87.8); N23(87.8)]^5-1xDeamidated [N23(94.6)]^24-1xDeamidated [N12(100)];2xDehydro [C27(100); C33(100)]^25-1xDeamidated [N];2xDehydro [C27(100); C33(100)]^26-1xDeamidated [N23(99.9)];2xDehydro [C27(100); C33(100)]^30-2xDehydro [C27(100); C33(100)]^32-2xDeamidated [N8(100); N23(100)];2xDehydro [C27(100); C33(100)]…	4273595995	brevinin-2E-OG2 [1-33]
TRINITY_DN0_c1_g1_i14.p1,TRINITY_DN0_c1_g1_i4.p1	IsMasterProtein	N	Y	S	324	10725089400	GLLDTFKNLALNAAKSAGVSVLNSLSCKLSKTC	33		0	GLLDTFKNLALNAAKSAGVSVLNSLSCKLSKTC	33		0	brevinin-2GRa	brevinin-2E	1-10174718085|1-105|1-33|1-E^2-E^3-E^4-E^6-E^7-E^10-E^41-E	1-2xDehydro [C27(100); C33(100)]^2-1xDeamidated [N23(97.7)];2xDehydro [C27(100); C33(100)]^3-1xDeamidated [N8(100)];2xDehydro [C27(100); C33(100)]^4-1xDeamidated [N12(100)];2xDehydro [C27(100); C33(100)]^6-1xDeamidated [N];2xDehydro [C27(100); C33(100)]^7-2xDeamidated [N8(100); N12(99.9)];2xDehydro [C27(100); C33(100)]^10-2xDeamidated [N8(100); N];2xDehydro [C27(100); C33(100)]^41-2xDeamidated [N…	10174718085	TRINITY_DN0_c1_g1_i14.p1,TRINITY_DN0_c1_g1_i4.p1 [1-33]
esculentin-1-OG11	IsMasterProtein	N	Y	S	21	6150839	GLFSKFAGKGIKNFLIEGVKHIGKEVGMDVIRTGIDVAGCKIKGEC	46		0	GLFSKFAGKGIKNFLIEGVKHIGKEVGMDVIRTGIDVAGCKIKGEC	46		0	esculentin-1-OG11	esculentin-1	1-6150839|6-1|1-46|1-E	1-2xDehydro [C40(100); C46(100)]	6150839	esculentin-1-OG11 [1-46]
esculentin-1-OG2	IsMasterProtein	N	Y	S	47	80383768	GLFSKFAGKGIKNFLIKGVKHIGKEVGMDVIRTGIDVAGCKIKGEC	46		0	GLFSKFAGKGIKNFLIKGVKHIGKEVGMDVIRTGID	36	VAGCKIKGEC	10	esculentin-1-OG2	esculentin-1	4-1974031|5-2|1-36|4-E	4-N	1974031	esculentin-1-OG10 [1-36];esculentin-1-OG2 [1-36]
esculentin-1-OG9	IsMasterProtein	N	Y	S	28	3001340	GLFSKFAGKGIKNFLIKGVKHIGKEVGMDVIGTGIDVAGCKIKGEC	46		0	GLFSKFAGKGIKNFLIKGVKHIGKEVGMDVIGTGIDV	37	AGCKIKGEC	9	esculentin-1-OG9	esculentin-1	2-3001340|6-1|1-37|2-E	2-1xDeamidated [N13(100)]	3001340	esculentin-1-OG9 [1-37]
esculentin-1GRa	IsMasterProtein	N	Y	S	61	105089288	GLFSKFAGKGIKNLIFKGVKHIGKEVGMDVIRTGIDVAGCKIKGEC	46	GLFSKFAGKGIKN	13	LIFKGVKHIGKEVGMDVIRTGIDVAGCKIKGEC	33		0	esculentin-1GRa	esculentin-1	1-9800949|1-4|1-33|1-E	1-2xDehydro [C27(100); C33(100)]	9800949	TRINITY_DN0_c1_g1_i16.p1 [14-46];esculentin-1GRa [14-46]
esculentin-2-OG1	IsMasterProtein	N	Y	S	93	74883526	GLFTLIKGAAKLIGKTVAKEAGKTGPELMACKITNQC	37		0	GLFTLIKGAAKLIGKTVAKEAGKTGPELMACKITNQC	37		0	esculentin-2-OG1	esculentin-2	9-58082352|15-2|1-37|9-E	9-1xOxidation [M29(100)]	58082352	esculentin-2-OG1 [1-37]
esculentin-2-OG15	IsMasterProtein	N	Y	S	46	6565350	GLFTLIKGAAKLIGKAVAKEAGKTGLELMACKITNQC	37		0	GLFTLIKGAAKLIGKAVA	18	KEAGKTGLELMACKITNQC	19	esculentin-2-OG15	esculentin-2	14-6565350|18-1|1-18|15-E	15-N	6565350	esculentin-2-OG15 [1-18]
esculentin-2-OG2	IsMasterProtein	N	Y	S	100	86741056	GLFTLIKGAAKLIGKTVAKEAGKTGLELMACKITHQC	37		0	GLFTLIKGAAKLIGKTVAKEAGKTGLELMACKITHQC	37		0	esculentin-2-OG2	esculentin-2	8-86741056|31-1|1-37|8-E	8-1xOxidation [M29(100)]	86741056	esculentin-2-OG2 [1-37]
esculentin-2-OG7	IsMasterProtein	N	Y	S	160	4480754167	GGLFTLIKGAAKLIGKTVAKEAGKTGLELMACKITNQC	38	G	1	GLFTLIKGAAKLIGKTVAKEAGKTGLELMACKITNQC	37		0	esculentin-2-OG7	esculentin-2	1-1486926433|1-29|1-37|1-E^4-E^8-E^9-E	1-2xDehydro [C31(100); C37(100)]^4-1xDeamidated [N35(100)];2xDehydro [C31(100); C37(100)]^8-1xOxidation [M29(100)];1xDeamidated [N35(100)];2xDehydro [C31(100); C37(100)]^9-1xOxidation [M29(100)];2xDehydro [C31(100); C37(100)]	1486926433	TRINITY_DN0_c1_g1_i22.p1 [1-37];esculentin-2-OG7 [2-38]
TRINITY_DN96_c0_g2_i2.p1	IsMasterProtein	N	Y	S	6	39903832	GIFSILKIATKLIGKTLAKAAGKAGAELAACKAANQC	37		0	GIFSILKIATKLIGKTLAKAAGKAGAELAACKAANQC	37		0	esculentin-2-OG8	esculentin-2	1-38062827|1-5|1-37|1-E^2-E	1-2xDehydro [C31(100); C37(100)]^2-1xDeamidated [N35(100)];2xDehydro [C31(100); C37(100)]	38062827	TRINITY_DN96_c0_g2_i2.p1 [1-37]
TRINITY_DN96_c0_g1_i2.p1	IsMasterProtein	N	Y	S	8	221619058	GIFAILKIATKLIGKTLAKAAGKAGTGLLACKAAKEC	37		0	GIFAILKIATKLIGKTLAKAAGKAGTGLLACKAAKEC	37		0	esculentin-2-RA1	esculentin-2	1-213737435|1-5|1-37|1-E	1-2xDehydro [C31(100); C37(100)]	213737435	TRINITY_DN96_c0_g1_i2.p1 [1-37]
TRINITY_DN0_c1_g1_i17.p1	IsMasterProtein	N	Y	S	5	8574565	GLLSGILGAGKNIVCGLSGLC	21		0	GLLSGILGAGKNIVCGLSGLC	21		0	nigrocin-2GRc	nigrocin	2-8574565|3-1|1-21|2-E	2-2xDehydro [C15(100); C21(100)]	8574565	TRINITY_DN0_c1_g1_i17.p1 [1-21]
nigrocin-OG23	IsMasterProtein	N	Y	S	24	142640446	GLLSGVLGVGKKVVCGLSGLC	21		0	GLLSGVLGVGKKVVCGLSGLC	21		0	nigrocin-OG23	nigrocin	1-67644789|1-11|1-21|1-E	1-2xDehydro [C15(100); C21(100)]	67644789	nigrocin-OG23 [1-21]
nigrosin-OG14	IsMasterProtein	N	Y	S	5	1029043	GLLKGILGAGKHIVCGLSGLC	21	G	1	LLKGILGAGK	10	HIVCGLSGLC	10	nigrosin-OG14	nigrocin	3-1029043|3-1|3-10|3-E	3-N	1029043	nigrosin-OG11 [2-11];nigrosin-OG14 [2-11]
nigrosin-OG21	IsMasterProtein	N	Y	S	141	2405422683	GLLSGVLGVGKKVLCGLSGLC	21		0	GLLSGVLGVGKKVLCGLSGLC	21		0	nigrosin-OG21	nigrocin	1-1848266631|1-114|1-21|1-E	1-2xDehydro [C15(100); C21(100)]	1848266631	nigrosin-OG21 [1-21]
nigrosin-OG3	IsMasterProtein	N	Y	S	8	523367516	GLLSGILGVGKHIVCGLSGLC	21		0	GLLSGILGVGKHIVCGLSGLC	21		0	nigrosin-OG3	nigrocin	1-523367516|1-7|1-21|1-E	1-2xDehydro [C15(100); C21(100)]	523367516	nigrosin-OG3 [1-21]
nigrosin-OG4	IsMasterProtein	N	Y	S	11	143943034	GLLSGILGAGKHIICGLSGLC	21		0	GLLSGILGAGKHIICGLSGLC	21		0	nigrosin-OG4	nigrocin	1-143118956|1-4|1-21|1-E	1-2xDehydro [C15(100); C21(100)]	143118956	nigrosin-OG4 [1-21]
TRINITY_DN0_c1_g1_i11.p1	IsMasterProtein	N	Y	S	231	5676904244	GVLGTVKNLLIGAGKSAAQSVLKTLSCKLSNDC	33		0	GVLGTVKNLLIGAGKSAAQSVLKTLSCKLSNDC	33		0	brevinin-2GRb	odorranain-C	1-1708671893|1-37|1-33|1-E^2-E^4-E	1-1xDeamidated [N8(100)];2xDehydro [C27(100); C33(100)]^2-2xDehydro [C27(100); C33(100)]^4-1xDeamidated [N31(98.3)];2xDehydro [C27(100); C33(100)]	1708671893	TRINITY_DN0_c1_g1_i11.p1 [1-33]
TRINITY_DN2658_c0_g2_i1.p1	IsMasterProtein	N	Y	S	103	2753057247	GVLGTVKNLLIGASKSAAQSVLKTLSCKLSNDC	33		0	GVLGTVKNLLIGASKSAAQSVLKTLSCKLSNDC	33		0	odorranain-C13	odorranain-C	1-2381695154|1-35|1-33|1-E^2-E^4-E	1-1xDeamidated [N8(100)];2xDehydro [C27(100); C33(100)]^2-2xDehydro [C27(100); C33(100)]^4-2xDeamidated [N8(100); N31(100)];2xDehydro [C27(100); C33(100)]	2381695154	TRINITY_DN2658_c0_g2_i1.p1 [1-33]
odorranain-C2	IsMasterProtein	N	Y	S	84	2520763320	GVLGTVKNLLIGTGKSAAQSVLKTLSCKLSNDC	33	GVLGTVKN	8	LLIGTGKSAAQSVLKTLSCKLSNDC	25		0	odorranain-C2	odorranain-C	1-210002178|8-2|1-25|1-E	1-2xDehydro [C19(100); C25(100)]	210002178	odorranain-C2 [9-33]
odorranain-C3	IsMasterProtein	N	Y	S	90	47684943	GVLGTVKNLLIGAGKSAAQSVLETLSCKLSNDC	33		0	GVLGTVKNLLIGAGKSAAQSVLETLSCKLSNDC	33		0	odorranain-C3	odorranain-C	4-25725151|1-9|1-33|4-E	4-N	25725151	odorranain-C3 [1-33]
TRINITY_DN10285_c0_g1_i1.p1	IsMasterProtein	N	Y	S	38	514655586	GFMDTAKNVAKNVAVTLLDNLKCKITKAC	29		0	GFMDTAKNVAKNVAVTLLDNLKCKITKAC	29		0	odorranain-F2	odorranain-F	1-505875875|1-23|1-29|1-E^2-E^3-E^5-E^6-E^7-E^12-N	1-2xDehydro [C23(100); C29(100)]^2-1xOxidation [M3(100)];2xDehydro [C23(100); C29(100)]^3-1xDeamidated [N8(98.2)];2xDehydro [C23(100); C29(100)]^5-1xDeamidated [N20(100)];2xDehydro [C23(100); C29(100)]^6-1xOxidation [M3(100)];1xDeamidated [N8(100)];2xDehydro [C23(100); C29(100)]^7-1xOxidation [M3(100)];1xDeamidated [N20(100)];2xDehydro [C23(100); C29(100)]^12-2xDeamidated [N8(100); N20(100)]	505875875	TRINITY_DN10285_c0_g1_i1.p1 [1-29]
odorranain-H2	IsMasterProtein	N	Y	S	133	4803542958	GIFGKILGVGKKVLCGLSGMC	21		0	GIFGKILGVGKKVLCGLSGMC	21		0	odorranain-H2	odorranain-H2	1-4395184548|1-170|1-21|1-E^2-E^3-E	1-2xDehydro [C15(100); C21(100)]^2-1xOxidation [M20(100)];2xDehydro [C15(100); C21(100)]^3-1xOxidation [M20(100)]	4395184548	TRINITY_DN49_c0_g1_i1.p1_ORF1 [1-21];odorranain-H2 [1-21]	Y
TRINITY_DN5345_c0_g1_i2.p1	IsMasterProtein	N	Y	S	32	342542282	VIPFVASVAAEMMQHVYCAASKKC	24		0	VIPFVASVAAEMMQHVYCAASKKC	24		0	odorranain-P1b	odorranain-P1	1-412381108|1-28|1-24|1-E^2-E^3-E^4-E^5-E	1-2xDehydro [C18(100); C24(100)]^2-1xOxidation [M12(97.6)];2xDehydro [C18(100); C24(100)]^3-1xOxidation [M13(99.9)];2xDehydro [C18(100); C24(100)]^4-1xOxidation [M];2xDehydro [C18(100); C24(100)]^5-2xOxidation [M12(100); M13(100)];2xDehydro [C18(100); C24(100)]	412381108	TRINITY_DN5345_c0_g1_i2.p1 [1-24]
odorranain-P2b	IsMasterProtein	N	Y	S	41	2231935327	GLLSGILGAGKHIVCGLSGLCSLNRKSSDVEYHLAKC	37		0	GLLSGILGAGKHIVCGLSGLC	21	SLNRKSSDVEYHLAKC	16	odorranain-P2b	odorranain-P2	1-2027928895|1-26|1-21|1-E	1-2xDehydro [C15(100); C21(100)]	2027928895	TRINITY_DN77_c0_g1_i1.p1_ORF1 [1-21];odorranain-P2b [1-21]
TRINITY_DN6_c2_g1_i1.p1	IsMasterProtein	N	Y	S	29	147861791	GLMNTVLNVLTNVAGTVKDKIKCKFTGGC	29		0	GLMNTVLNVLTNVAGTVKDKIKCKFTGGC	29		0	ranatuerin-2P-OG1	ranatuerin-2	1-80225352|1-23|1-29|1-E^2-E^3-E	1-2xDehydro [C23(100); C29(100)]^2-1xDeamidated [N12(100)];2xDehydro [C23(100); C29(100)]^3-1xOxidation [M3(100)];2xDehydro [C23(100); C29(100)]	80225352	TRINITY_DN6_c2_g1_i1.p1 [1-29]
