# Supplementary material for: Integrative transcriptomics and peptidomics approach reveals unexpectedly diverse endogenous secretory peptides in Odorrana grahami frog skin
Source: BMC Biol. 2025 Nov 28;23:354. doi: 10.1186/s12915-025-02463-w (PMC12664280; doi:10.1186/s12915-025-02463-w)
Supplement: Supplementary file 3 — Additional file 3. Exported and processed results derived from the native Proteome Discoverer result files (*.pdResult; Data S2 of [44]). SPS/ – Results of searching against the SPS database. All_ESP_sequences_from_this_species/ – Results of searching against all ESP sequences from this species, including previously reported ones; contains suspected false positives (e.g., esculentin-2-OG1/OG2, odorranain-C3). Annotated Spectra.zip, *_export.xlsx, MSMS Scans and PSMs.xlsx – Files exported from *.pdResult, including annotated MS/MS spectra, protein/peptide isoform identifications, and MS/MS scan metadata. Result.xlsx – Final filtered peptide list obtained after processing by the Peptide.py script. [file 12915_2025_2463_MOESM3_ESM.zip › Additional file 3/ORF Layout.pdLayout]

<?xml version="1.0" encoding="utf-8"?>
<!--The layout in this file contains the following layout definitions:
Main Section: 
Visible Entities:
TargetProtein, TargetProteinGroup, TargetPeptideGroup, TargetPeptideIsoformGroup, ModificationSite, TargetPeptideSpectrumMatch, MSnSpectrumInfo, FoundModification, WorkflowInputFile, SpecializedTraceItem, ConsensusFeature, PrecursorInfoItem, ResultStatistics

Temporarily turned-off filters:


Visible Datagrid levels:
TargetProtein;FirstLevel;True;TargetPeptideIsoformGroup;TargetPeptideSpectrumMatch, TargetProteinGroup;FirstLevel;False;TargetProtein;TargetProteinGroup, TargetPeptideGroup;FirstLevel;False;TargetProtein;TargetProteinGroup, TargetPeptideIsoformGroup;FirstLevel;False;TargetProtein;TargetProteinGroup, ModificationSite;FirstLevel;False;TargetProtein;TargetProteinGroup, TargetPeptideSpectrumMatch;FirstLevel;False;TargetProtein;TargetProteinGroup, MSnSpectrumInfo;FirstLevel;False;TargetProtein;TargetProteinGroup, WorkflowInputFile;FirstLevel;False;SpecializedTraceItem;WorkflowInputFile, SpecializedTraceItem;FirstLevel;False;WorkflowInputFile;SpecializedTraceItem, ConsensusFeature;FirstLevel;False;TargetPeptideGroup;TargetProtein, ResultStatistics;FirstLevel;False;


Column Order and Visibilities: 
Column settings for ProcessingNodeCustomData:

Column settings for WorkflowInputFile:
   Actual Position: 0/0, Property: StudyFileID
   Actual Position: 1/0, Property: FileName
   Actual Position: 2/0, Property: CreationDate
   Actual Position: 3/0, Property: RetentionTimeRange
   Actual Position: 4/0, Property: InstrumentDescription
   Actual Position: 5/0, Property: SoftwareRevision
   Actual Position: 6/0, Property: InstrumentHardware[Hidden]
   Actual Position: 7/0, Property: RefFileID

Column settings for StudyInformation:
   Actual Position: 0/0, Property: Checked
   Actual Position: 1/0, Property: Sample
   Actual Position: 2/0, Property: StudyFileID
   Actual Position: 3/0, Property: SampleIdentifier
   Actual Position: 4/0, Property: FileName
   Actual Position: 5/0, Property: SampleType
   Actual Position: 6/0, Property: SampleGroup[Hidden]
   Actual Position: 7/0, Property: ReplicateGroup[Hidden]
   Actual Position: 8/0, Property: Ratios[Hidden]
   Actual Position: 9/0, Property: ReplicateRatios[Hidden]

Column settings for AminoAcids:
   Actual Position: 0/0, Property: Name
   Actual Position: 1/0, Property: OneLetterCode
   Actual Position: 2/0, Property: MonoisotopicMass
   Actual Position: 3/0, Property: AverageMass
   Actual Position: 4/0, Property: ThreeLetterCode
   Actual Position: 5/0, Property: SumFormula

Column settings for FoundModification:
   Actual Position: 0/0, Property: Name
   Actual Position: 1/0, Property: Abbreviation
   Actual Position: 2/0, Property: DeltaMonoisotopicMass
   Actual Position: 3/0, Property: DeltaAverageMass
   Actual Position: 4/0, Property: Substitution
   Actual Position: 5/0, Property: LeavingGroup
   Actual Position: 6/0, Property: IsSubstitution
   Actual Position: 7/0, Property: PositionType
   Actual Position: 8/0, Property: UnimodAccession
   Actual Position: 9/0, Property: IsCrosslink
   Actual Position: 10/0, Property: ExtendedProperties[Hidden]

Column settings for UnknownModification:
   Actual Position: 0/0, Property: Name
   Actual Position: 1/0, Property: DeltaMass

Column settings for TargetProtein:
   Actual Position: 0/0, Property: Checked
   Actual Position: 1/0, Property: ProteinFDRConfidence
   Actual Position: 2/0, Property: IsMasterProtein
   Actual Position: 3/0, Property: UniqueSequenceID[Hidden]
   Actual Position: 4/0, Property: ProteinGroupIDs[Hidden]
   Actual Position: 5/0, Property: Accession
   Actual Position: 6/0, Property: Description[Hidden]
   Actual Position: 7/0, Property: Sequence
   Actual Position: 8/0, Property: FastaTitleLines[Hidden]
   Actual Position: 9/0, Property: Expqvalue
   Actual Position: 10/0, Property: SumPEPScore
   Actual Position: 11/0, Property: NumberOfDecoyProteins[Hidden]
   Actual Position: 12/0, Property: Coverage
   Actual Position: 13/0, Property: SequenceCoverage
   Actual Position: 14/0, Property: PeptideGroupCount
   Actual Position: 15/0, Property: NumberOfIsoforms
   Actual Position: 16/0, Property: PsmCount
   Actual Position: 17/0, Property: UniquePeptidesCount[Hidden]
   Actual Position: 18/0, Property: GroupUniquePeptidesCount
   Actual Position: 19/0, Property: NumberOfAminoAcids
   Actual Position: 20/0, Property: MolecularWeight
   Actual Position: 21/0, Property: IsoelectricPoint
   Actual Position: 22/0, Property: ScoreSequestHT
   Actual Position: 23/0, Property: CoveragebySearchEngine[Hidden]
   Actual Position: 24/0, Property: NumberOfPSMsbySearchEngine[Hidden]
   Actual Position: 25/0, Property: NumberOfPeptidesbySearchEngine
   Actual Position: 26/0, Property: AspectBiologicalProcess[Hidden]
   Actual Position: 27/0, Property: AspectCellularComponent[Hidden]
   Actual Position: 28/0, Property: AspectMolecularFunction[Hidden]
   Actual Position: 29/0, Property: PfamIDs[Hidden]
   Actual Position: 30/0, Property: GOAccessions[Hidden]
   Actual Position: 31/0, Property: EntrezGeneID[Hidden]
   Actual Position: 32/0, Property: NumberOfProteinAnnotationGroups[Hidden]
   Actual Position: 33/0, Property: NumberOfProteinPathwayGroups
   Actual Position: 34/0, Property: NumberOfRazorPeptides
   Actual Position: 35/0, Property: Abundances
   Actual Position: 36/0, Property: AbundancesCounts[Hidden]
   Actual Position: 37/0, Property: FoundinSamples
   Actual Position: 38/0, Property: FoundinSampleGroups[Hidden]
   Actual Position: 39/0, Property: NumberOfProteinGroups
   Actual Position: 40/0, Property: Modifications

Column settings for DecoyProtein:
   Actual Position: 0/0, Property: Checked
   Actual Position: 1/0, Property: ProteinFDRConfidence
   Actual Position: 2/0, Property: IsMasterProtein
   Actual Position: 3/0, Property: UniqueSequenceID[Hidden]
   Actual Position: 4/0, Property: ProteinGroupIDs[Hidden]
   Actual Position: 5/0, Property: Accession
   Actual Position: 6/0, Property: Description
   Actual Position: 7/0, Property: Sequence[Hidden]
   Actual Position: 8/0, Property: FastaTitleLines[Hidden]
   Actual Position: 9/0, Property: SumPEPScore
   Actual Position: 10/0, Property: Coverage
   Actual Position: 11/0, Property: PeptideGroupCount
   Actual Position: 12/0, Property: NumberOfIsoforms
   Actual Position: 13/0, Property: PsmCount
   Actual Position: 14/0, Property: UniquePeptidesCount[Hidden]
   Actual Position: 15/0, Property: GroupUniquePeptidesCount
   Actual Position: 16/0, Property: NumberOfAminoAcids
   Actual Position: 17/0, Property: MolecularWeight
   Actual Position: 18/0, Property: ScoreSequestHT
   Actual Position: 19/0, Property: NumberOfProteinGroups

Column settings for MassSpectrumItem:

Column settings for XicTraceItem:
   Actual Position: 0/0, Property: Checked
   Actual Position: 1/0, Property: GaussSmoothingPoints[Hidden]

Column settings for TargetPeptideSpectrumMatch:
   Actual Position: 0/0, Property: Checked
   Actual Position: 1/0, Property: MatchConfidence
   Actual Position: 2/0, Property: IdentifyingNodeTypeName[Hidden]
   Actual Position: 3/0, Property: IdentifyingNodeName
   Actual Position: 4/0, Property: IdentifyingNodeSearchID[Hidden]
   Actual Position: 5/0, Property: IdentifyingNodeNumber[Hidden]
   Actual Position: 6/0, Property: PsmAmbiguity
   Actual Position: 7/0, Property: Sequence
   Actual Position: 8/0, Property: ModifiedSequence
   Actual Position: 9/0, Property: Modifications
   Actual Position: 10/0, Property: ParentProteinCount
   Actual Position: 11/0, Property: MasterProteinAccessions
   Actual Position: 12/0, Property: MasterProteinDescriptions[Hidden]
   Actual Position: 13/0, Property: ParentProteinAccessions
   Actual Position: 14/0, Property: ParentProteinDescriptions[Hidden]
   Actual Position: 15/0, Property: MissedCleavages
   Actual Position: 16/0, Property: Charge
   Actual Position: 17/0, Property: OriginalPrecursorCharge[Hidden]
   Actual Position: 18/0, Property: DeltaScore
   Actual Position: 19/0, Property: DeltaCn
   Actual Position: 20/0, Property: Rank
   Actual Position: 21/0, Property: SearchEngineRank
   Actual Position: 22/0, Property: ConcatenatedRank[Hidden]
   Actual Position: 23/0, Property: MassOverCharge
   Actual Position: 24/0, Property: Mass
   Actual Position: 25/0, Property: TheoreticalMass
   Actual Position: 26/0, Property: DeltaMassInPPM
   Actual Position: 27/0, Property: DeltaMassInDa
   Actual Position: 28/0, Property: IonsMatched[Hidden]
   Actual Position: 29/0, Property: MatchedIonsCount[Hidden]
   Actual Position: 30/0, Property: TotalIonsCount[Hidden]
   Actual Position: 31/0, Property: Intensity[Hidden]
   Actual Position: 32/0, Property: ActivationTypes
   Actual Position: 33/0, Property: MSOrderTypes
   Actual Position: 34/0, Property: PercentIsolationInterference
   Actual Position: 35/0, Property: IonInjectTime
   Actual Position: 36/0, Property: RetentionTime
   Actual Position: 37/0, Property: FirstScan
   Actual Position: 38/0, Property: LastScan[Hidden]
   Actual Position: 39/0, Property: MasterScanNumbers[Hidden]
   Actual Position: 40/0, Property: SpectrumFileName
   Actual Position: 41/0, Property: StudyFileId
   Actual Position: 42/0, Property: QuanInfo
   Actual Position: 43/0, Property: PeptidesMatched[Hidden]
   Actual Position: 44/0, Property: XCorr
   Actual Position: 45/0, Property: NumberOfProteinGroups
   Actual Position: 46/0, Property: PercolatorqValue
   Actual Position: 47/0, Property: PercolatorPEP
   Actual Position: 48/0, Property: PercolatorSVMScore[Hidden]
   Actual Position: 49/0, Property: PrecursorAbundance
   Actual Position: 50/0, Property: ApexRTmin
   Actual Position: 51/0, Property: SequenceinProtein{TargetProtein}
   Actual Position: 52/0, Property: PositionsinProteins{TargetProtein}
   Actual Position: 53/0, Property: PSMModificationPositionsinProteins{TargetProtein}
   Actual Position: 54/0, Property: PSMModificationPositionsinProteinsallSites{TargetProtein}

Column settings for DecoyPeptideSpectrumMatch:
   Actual Position: 0/0, Property: Checked
   Actual Position: 1/0, Property: MatchConfidence
   Actual Position: 2/0, Property: IdentifyingNodeTypeName[Hidden]
   Actual Position: 3/0, Property: IdentifyingNodeName
   Actual Position: 4/0, Property: IdentifyingNodeSearchID[Hidden]
   Actual Position: 5/0, Property: IdentifyingNodeNumber[Hidden]
   Actual Position: 6/0, Property: PsmAmbiguity
   Actual Position: 7/0, Property: Sequence[Hidden]
   Actual Position: 8/0, Property: ModifiedSequence
   Actual Position: 9/0, Property: Modifications
   Actual Position: 10/0, Property: ParentProteinCount
   Actual Position: 11/0, Property: ParentProteinAccessions
   Actual Position: 12/0, Property: ParentProteinDescriptions[Hidden]
   Actual Position: 13/0, Property: MissedCleavages
   Actual Position: 14/0, Property: Charge
   Actual Position: 15/0, Property: OriginalPrecursorCharge[Hidden]
   Actual Position: 16/0, Property: DeltaCn
   Actual Position: 17/0, Property: Rank
   Actual Position: 18/0, Property: SearchEngineRank
   Actual Position: 19/0, Property: ConcatenatedRank[Hidden]
   Actual Position: 20/0, Property: MassOverCharge
   Actual Position: 21/0, Property: Mass
   Actual Position: 22/0, Property: TheoreticalMass
   Actual Position: 23/0, Property: DeltaMassInPPM
   Actual Position: 24/0, Property: DeltaMassInDa
   Actual Position: 25/0, Property: IonsMatched[Hidden]
   Actual Position: 26/0, Property: MatchedIonsCount[Hidden]
   Actual Position: 27/0, Property: TotalIonsCount[Hidden]
   Actual Position: 28/0, Property: RetentionTime
   Actual Position: 29/0, Property: FirstScan
   Actual Position: 30/0, Property: LastScan[Hidden]
   Actual Position: 31/0, Property: SpectrumFileName
   Actual Position: 32/0, Property: StudyFileId
   Actual Position: 33/0, Property: DecoyPeptidesMatched[Hidden]
   Actual Position: 34/0, Property: XCorr
   Actual Position: 35/0, Property: NumberOfProteinGroups
   Actual Position: 36/0, Property: PercolatorqValue
   Actual Position: 37/0, Property: PercolatorPEP
   Actual Position: 38/0, Property: PercolatorSVMScore[Hidden]

Column settings for TargetProteoformSpectrumMatch:
   Actual Position: 0/0, Property: Checked
   Actual Position: 1/0, Property: MatchConfidence
   Actual Position: 2/0, Property: IdentifyingNodeTypeName[Hidden]
   Actual Position: 3/0, Property: IdentifyingNodeName
   Actual Position: 4/0, Property: IdentifyingNodeSearchID[Hidden]
   Actual Position: 5/0, Property: IdentifyingNodeNumber[Hidden]
   Actual Position: 6/0, Property: Sequence[Hidden]
   Actual Position: 7/0, Property: ModifiedSequence
   Actual Position: 8/0, Property: Modifications
   Actual Position: 9/0, Property: ParentProteinCount
   Actual Position: 10/0, Property: ParentProteinAccessions
   Actual Position: 11/0, Property: ParentProteinDescriptions[Hidden]
   Actual Position: 12/0, Property: Charge
   Actual Position: 13/0, Property: OriginalPrecursorCharge[Hidden]
   Actual Position: 14/0, Property: Rank
   Actual Position: 15/0, Property: SearchEngineRank
   Actual Position: 16/0, Property: MassOverCharge
   Actual Position: 17/0, Property: DetectedNeutralMass
   Actual Position: 18/0, Property: TheoreticalNeutralMass
   Actual Position: 19/0, Property: DeltaMassInPpm
   Actual Position: 20/0, Property: DeltaMassInDa
   Actual Position: 21/0, Property: IonsMatched[Hidden]
   Actual Position: 22/0, Property: MatchedIonsCount
   Actual Position: 23/0, Property: TotalIonsCount[Hidden]
   Actual Position: 24/0, Property: Intensity[Hidden]
   Actual Position: 25/0, Property: ActivationTypes
   Actual Position: 26/0, Property: MSOrderTypes
   Actual Position: 27/0, Property: IonInjectTime
   Actual Position: 28/0, Property: RetentionTime
   Actual Position: 29/0, Property: FragmentationScans[Hidden]
   Actual Position: 30/0, Property: NumberFragmentationScans
   Actual Position: 31/0, Property: PrecursorScans[Hidden]
   Actual Position: 32/0, Property: SpectrumFileName
   Actual Position: 33/0, Property: NumberPrecursorScans
   Actual Position: 34/0, Property: StudyFileId

Column settings for DecoyProteoformSpectrumMatch:
   Actual Position: 0/0, Property: Checked
   Actual Position: 1/0, Property: MatchConfidence
   Actual Position: 2/0, Property: IdentifyingNodeTypeName[Hidden]
   Actual Position: 3/0, Property: IdentifyingNodeName
   Actual Position: 4/0, Property: IdentifyingNodeSearchID[Hidden]
   Actual Position: 5/0, Property: IdentifyingNodeNumber[Hidden]
   Actual Position: 6/0, Property: Sequence[Hidden]
   Actual Position: 7/0, Property: ModifiedSequence
   Actual Position: 8/0, Property: Modifications
   Actual Position: 9/0, Property: ParentProteinCount
   Actual Position: 10/0, Property: ParentProteinAccessions
   Actual Position: 11/0, Property: ParentProteinDescriptions[Hidden]
   Actual Position: 12/0, Property: Charge
   Actual Position: 13/0, Property: OriginalPrecursorCharge[Hidden]
   Actual Position: 14/0, Property: Rank
   Actual Position: 15/0, Property: SearchEngineRank
   Actual Position: 16/0, Property: MassOverCharge
   Actual Position: 17/0, Property: DetectedNeutralMass
   Actual Position: 18/0, Property: TheoreticalNeutralMass
   Actual Position: 19/0, Property: DeltaMassInPpm
   Actual Position: 20/0, Property: DeltaMassInDa
   Actual Position: 21/0, Property: IonsMatched[Hidden]
   Actual Position: 22/0, Property: MatchedIonsCount
   Actual Position: 23/0, Property: TotalIonsCount[Hidden]
   Actual Position: 24/0, Property: SpectrumFileName
   Actual Position: 25/0, Property: StudyFileId

Column settings for ReferenceMassSpectrumItem:

Column settings for MSnSpectrumInfo:
   Actual Position: 0/0, Property: Checked
   Actual Position: 1/0, Property: SearchID[Hidden]
   Actual Position: 2/0, Property: CreatingProcessingNodeNumber[Hidden]
   Actual Position: 3/0, Property: StudyFileId
   Actual Position: 4/0, Property: RetentionTime
   Actual Position: 5/0, Property: FirstScan
   Actual Position: 6/0, Property: LastScan[Hidden]
   Actual Position: 7/0, Property: MasterScanNumbers[Hidden]
   Actual Position: 8/0, Property: NumberOfMasterScanNumbers[Hidden]
   Actual Position: 9/0, Property: ScanNumbers[Hidden]
   Actual Position: 10/0, Property: NumberOfScanNumbers[Hidden]
   Actual Position: 11/0, Property: MassAnalyzer
   Actual Position: 12/0, Property: ActivationTypes
   Actual Position: 13/0, Property: MSOrder
   Actual Position: 14/0, Property: PeptideMatchesCount
   Actual Position: 15/0, Property: NumberOfPeptideGroups
   Actual Position: 16/0, Property: PercentIsolationInterference
   Actual Position: 17/0, Property: IonInjectTime
   Actual Position: 18/0, Property: NumberOfPrecursors
   Actual Position: 19/0, Property: NumberOfIdentifiedPrecursors
   Actual Position: 20/0, Property: MassOverCharge
   Actual Position: 21/0, Property: Mass
   Actual Position: 22/0, Property: OriginalPrecursorMass[Hidden]
   Actual Position: 23/0, Property: Charge
   Actual Position: 24/0, Property: OriginalPrecursorCharge[Hidden]
   Actual Position: 25/0, Property: Intensity[Hidden]
   Actual Position: 26/0, Property: SpectrumFileName

Column settings for PrecursorInfoItem:
   Actual Position: 0/0, Property: Checked
   Actual Position: 1/0, Property: StudyFileId
   Actual Position: 2/0, Property: ScanNumbers
   Actual Position: 3/0, Property: NumberOfPSMs
   Actual Position: 4/0, Property: PercentIsolationInterference
   Actual Position: 5/0, Property: MassOverCharge
   Actual Position: 6/0, Property: Mass
   Actual Position: 7/0, Property: Charge
   Actual Position: 8/0, Property: Intensity[Hidden]

Column settings for SpecializedTraceItem:
   Actual Position: 0/0, Property: Checked
   Actual Position: 1/0, Property: StudyFileID
   Actual Position: 2/0, Property: TraceType
   Actual Position: 3/0, Property: Description
   Actual Position: 4/0, Property: ScanFilter
   Actual Position: 5/0, Property: SpectrumFileName

Column settings for LcmsFeature:
   Actual Position: 0/0, Property: Checked
   Actual Position: 1/0, Property: FileDisplayId
   Actual Position: 2/0, Property: MonoisotopicMassOverCharge
   Actual Position: 3/0, Property: ChargeState
   Actual Position: 4/0, Property: ApexRT
   Actual Position: 5/0, Property: LeftRT[Hidden]
   Actual Position: 6/0, Property: RightRT[Hidden]
   Actual Position: 7/0, Property: Area
   Actual Position: 8/0, Property: Intensity
   Actual Position: 9/0, Property: NumberOfIsotopes
   Actual Position: 10/0, Property: SignalToNoise
   Actual Position: 11/0, Property: QuanInfo
   Actual Position: 12/0, Property: QuanInfoDetails[Hidden]

Column settings for LcmsPeak:
   Actual Position: 0/0, Property: Checked
   Actual Position: 1/0, Property: FileDisplayId
   Actual Position: 2/0, Property: MassOverCharge
   Actual Position: 3/0, Property: ApexRT
   Actual Position: 4/0, Property: LeftRT[Hidden]
   Actual Position: 5/0, Property: RightRT[Hidden]
   Actual Position: 6/0, Property: PeakArea
   Actual Position: 7/0, Property: PeakHeight
   Actual Position: 8/0, Property: PeakFwhm[Hidden]
   Actual Position: 9/0, Property: PeakLeftHeight
   Actual Position: 10/0, Property: PeakRightHeight
   Actual Position: 11/0, Property: SignalToNoise

Column settings for ProteinIdentificationGroup:

Column settings for TargetPeptideGroup:
   Actual Position: 0/0, Property: Checked
   Actual Position: 1/0, Property: Confidence
   Actual Position: 2/0, Property: PsmAmbiguity[Hidden]
   Actual Position: 3/0, Property: Sequence
   Actual Position: 4/0, Property: AnnotatedSequence
   Actual Position: 5/0, Property: Modifications
   Actual Position: 6/0, Property: Modificationsallpossiblesites[Hidden]
   Actual Position: 7/0, Property: QvalityPEP
   Actual Position: 8/0, Property: Qvalityqvalue
   Actual Position: 9/0, Property: SVM_Score[Hidden]
   Actual Position: 10/0, Property: NumberOfProteinGroups
   Actual Position: 11/0, Property: ParentProteinCount
   Actual Position: 12/0, Property: NumberOfIsoforms
   Actual Position: 13/0, Property: PsmCount
   Actual Position: 14/0, Property: MasterProteinAccessions
   Actual Position: 15/0, Property: PositionsinProteins
   Actual Position: 16/0, Property: ModificationsinProteinsallSites[Hidden]
   Actual Position: 17/0, Property: ModificationsinProteins
   Actual Position: 18/0, Property: MasterProteinDescriptions[Hidden]
   Actual Position: 19/0, Property: ParentProteinAccessions[Hidden]
   Actual Position: 20/0, Property: MissedCleavages
   Actual Position: 21/0, Property: TheoreticalMass
   Actual Position: 22/0, Property: SequenceLength
   Actual Position: 23/0, Property: Abundances
   Actual Position: 24/0, Property: AbundancesCounts[Hidden]
   Actual Position: 25/0, Property: QuanUsage{TargetProtein}
   Actual Position: 26/0, Property: QuanRatioUsage{TargetProtein}
   Actual Position: 27/0, Property: QuanInfo
   Actual Position: 28/0, Property: FoundinSamples
   Actual Position: 29/0, Property: FoundinSampleGroups[Hidden]
   Actual Position: 30/0, Property: ConfidencebySearchEngine
   Actual Position: 31/0, Property: ChargebySearchEngine[Hidden]
   Actual Position: 32/0, Property: DeltaScorebySearchEngine[Hidden]
   Actual Position: 33/0, Property: DeltaCnbySearchEngine[Hidden]
   Actual Position: 34/0, Property: RankbySearchEngine[Hidden]
   Actual Position: 35/0, Property: SearchEngineRankbySearchEngine[Hidden]
   Actual Position: 36/0, Property: ConcatenatedRankbySearchEngine[Hidden]
   Actual Position: 37/0, Property: mzDabySearchEngine[Hidden]
   Actual Position: 38/0, Property: DeltaMppmbySearchEngine[Hidden]
   Actual Position: 39/0, Property: DeltamzDabySearchEngine[Hidden]
   Actual Position: 40/0, Property: RTminbySearchEngine[Hidden]
   Actual Position: 41/0, Property: PercolatorqValuebySearchEngine
   Actual Position: 42/0, Property: PercolatorPEPbySearchEngine
   Actual Position: 43/0, Property: PercolatorSVMScorebySearchEngine[Hidden]
   Actual Position: 44/0, Property: XCorrbySearchEngine
   Actual Position: 45/0, Property: TopApexRTmin
   Actual Position: 46/0, Property: SequenceinProtein{TargetProtein}
   Actual Position: 47/0, Property: PositionsinProteins{TargetProtein}
   Actual Position: 48/0, Property: PeptideGroupModificationsPositioninProteins{TargetProtein}[Hidden]
   Actual Position: 49/0, Property: PeptideGroupModificationsPositioninProteinsallSites{TargetProtein}[Hidden]

Column settings for DecoyPeptideGroup:
   Actual Position: 0/0, Property: Checked
   Actual Position: 1/0, Property: Confidence
   Actual Position: 2/0, Property: PsmAmbiguity[Hidden]
   Actual Position: 3/0, Property: Sequence
   Actual Position: 4/0, Property: Modifications
   Actual Position: 5/0, Property: Modificationsallpossiblesites[Hidden]
   Actual Position: 6/0, Property: QvalityPEP
   Actual Position: 7/0, Property: Qvalityqvalue
   Actual Position: 8/0, Property: SVM_Score[Hidden]
   Actual Position: 9/0, Property: NumberOfProteinGroups
   Actual Position: 10/0, Property: ParentProteinCount
   Actual Position: 11/0, Property: PsmCount
   Actual Position: 12/0, Property: ParentProteinAccessions[Hidden]
   Actual Position: 13/0, Property: MissedCleavages
   Actual Position: 14/0, Property: TheoreticalMass
   Actual Position: 15/0, Property: SequenceLength[Hidden]
   Actual Position: 16/0, Property: ConfidencebySearchEngine
   Actual Position: 17/0, Property: ChargebySearchEngine[Hidden]
   Actual Position: 18/0, Property: DeltaCnbySearchEngine[Hidden]
   Actual Position: 19/0, Property: RankbySearchEngine[Hidden]
   Actual Position: 20/0, Property: SearchEngineRankbySearchEngine[Hidden]
   Actual Position: 21/0, Property: ConcatenatedRankbySearchEngine[Hidden]
   Actual Position: 22/0, Property: mzDabySearchEngine[Hidden]
   Actual Position: 23/0, Property: DeltaMppmbySearchEngine[Hidden]
   Actual Position: 24/0, Property: DeltamzDabySearchEngine[Hidden]
   Actual Position: 25/0, Property: RTminbySearchEngine[Hidden]
   Actual Position: 26/0, Property: PercolatorqValuebySearchEngine
   Actual Position: 27/0, Property: PercolatorPEPbySearchEngine
   Actual Position: 28/0, Property: PercolatorSVMScorebySearchEngine[Hidden]
   Actual Position: 29/0, Property: XCorrbySearchEngine

Column settings for TargetProteinGroup:
   Actual Position: 0/0, Property: Checked
   Actual Position: 1/0, Property: ProteinGroupID
   Actual Position: 2/0, Property: ProteinCount
   Actual Position: 3/0, Property: UniquePeptidesCount
   Actual Position: 4/0, Property: PeptideGroupCount
   Actual Position: 5/0, Property: NumberOfIsoforms
   Actual Position: 6/0, Property: PsmCount
   Actual Position: 7/0, Property: MasterProteinDescription
   Actual Position: 8/0, Property: FoundinSamples
   Actual Position: 9/0, Property: FoundinSampleGroups[Hidden]

Column settings for DecoyProteinGroup:
   Actual Position: 0/0, Property: Checked
   Actual Position: 1/0, Property: ProteinGroupID
   Actual Position: 2/0, Property: ProteinCount
   Actual Position: 3/0, Property: UniquePeptidesCount
   Actual Position: 4/0, Property: PeptideGroupCount
   Actual Position: 5/0, Property: NumberOfIsoforms
   Actual Position: 6/0, Property: PsmCount
   Actual Position: 7/0, Property: MasterProteinDescription

Column settings for TargetPeptideIsoformGroup:
   Actual Position: 0/0, Property: Checked
   Actual Position: 1/0, Property: Tags[Hidden]
   Actual Position: 2/0, Property: PsmAmbiguity
   Actual Position: 3/0, Property: Sequence
   Actual Position: 4/0, Property: AnnotatedSequence
   Actual Position: 5/0, Property: Modifications
   Actual Position: 6/0, Property: ModificationIsoform
   Actual Position: 7/0, Property: ModificationIsoformCount
   Actual Position: 8/0, Property: NumberOfProteinGroups
   Actual Position: 9/0, Property: ParentProteinCount
   Actual Position: 10/0, Property: PsmCount
   Actual Position: 11/0, Property: MasterProteinAccessions
   Actual Position: 12/0, Property: PositionsinProteins
   Actual Position: 15/0, Property: ModificationsinProteinsallSites[Hidden]
   Actual Position: 13/0, Property: ModificationsinProteins
   Actual Position: 19/0, Property: MasterProteinDescriptions[Hidden]
   Actual Position: 22/0, Property: ParentProteinAccessions[Hidden]
   Actual Position: 14/0, Property: MissedCleavages
   Actual Position: 16/0, Property: TheoreticalMass
   Actual Position: 17/0, Property: SequenceLength
   Actual Position: 18/0, Property: Abundances
   Actual Position: 29/0, Property: AbundancesCounts[Hidden]
   Actual Position: 20/0, Property: QuanInfo
   Actual Position: 21/0, Property: ConfidencebySearchEngine
   Actual Position: 33/0, Property: ChargebySearchEngine[Hidden]
   Actual Position: 35/0, Property: DeltaScorebySearchEngine[Hidden]
   Actual Position: 36/0, Property: DeltaCnbySearchEngine[Hidden]
   Actual Position: 37/0, Property: RankbySearchEngine[Hidden]
   Actual Position: 38/0, Property: SearchEngineRankbySearchEngine[Hidden]
   Actual Position: 39/0, Property: ConcatenatedRankbySearchEngine[Hidden]
   Actual Position: 40/0, Property: mzDabySearchEngine[Hidden]
   Actual Position: 41/0, Property: DeltaMppmbySearchEngine[Hidden]
   Actual Position: 42/0, Property: DeltamzDabySearchEngine[Hidden]
   Actual Position: 43/0, Property: RTminbySearchEngine[Hidden]
   Actual Position: 23/0, Property: PercolatorqValuebySearchEngine
   Actual Position: 24/0, Property: PercolatorPEPbySearchEngine
   Actual Position: 46/0, Property: PercolatorSVMScorebySearchEngine[Hidden]
   Actual Position: 25/0, Property: XCorrbySearchEngine
   Actual Position: 26/0, Property: TopApexRTmin
   Actual Position: 27/0, Property: SequenceinProtein{TargetProtein}
   Actual Position: 28/0, Property: PositionsinProteins{TargetProtein}
   Actual Position: 51/0, Property: PeptideIsoformGroupModificationsPositioninProteins{TargetProtein}[Hidden]
   Actual Position: 52/0, Property: PeptideIsoformGroupModificationsPositioninProteinsallSites{TargetProtein}[Hidden]

Column settings for DecoyPeptideIsoformGroup:
   Actual Position: 0/0, Property: Checked
   Actual Position: 1/0, Property: PsmAmbiguity[Hidden]
   Actual Position: 2/0, Property: Sequence
   Actual Position: 3/0, Property: Modifications
   Actual Position: 4/0, Property: ModificationIsoform
   Actual Position: 5/0, Property: ModificationIsoformCount
   Actual Position: 6/0, Property: NumberOfProteinGroups
   Actual Position: 7/0, Property: ParentProteinCount
   Actual Position: 8/0, Property: PsmCount
   Actual Position: 9/0, Property: ParentProteinAccessions[Hidden]
   Actual Position: 10/0, Property: MissedCleavages
   Actual Position: 11/0, Property: TheoreticalMass
   Actual Position: 12/0, Property: SequenceLength[Hidden]
   Actual Position: 13/0, Property: ConfidencebySearchEngine
   Actual Position: 14/0, Property: ChargebySearchEngine[Hidden]
   Actual Position: 15/0, Property: DeltaCnbySearchEngine[Hidden]
   Actual Position: 16/0, Property: RankbySearchEngine[Hidden]
   Actual Position: 17/0, Property: SearchEngineRankbySearchEngine[Hidden]
   Actual Position: 18/0, Property: ConcatenatedRankbySearchEngine[Hidden]
   Actual Position: 19/0, Property: mzDabySearchEngine[Hidden]
   Actual Position: 20/0, Property: DeltaMppmbySearchEngine[Hidden]
   Actual Position: 21/0, Property: DeltamzDabySearchEngine[Hidden]
   Actual Position: 22/0, Property: RTminbySearchEngine[Hidden]
   Actual Position: 23/0, Property: PercolatorqValuebySearchEngine
   Actual Position: 24/0, Property: PercolatorPEPbySearchEngine
   Actual Position: 25/0, Property: PercolatorSVMScorebySearchEngine[Hidden]
   Actual Position: 26/0, Property: XCorrbySearchEngine

Column settings for ConsensusFeature:
   Actual Position: 0/0, Property: Checked
   Actual Position: 1/0, Property: AverageMonoisotopicMassOverCharge
   Actual Position: 2/0, Property: ChargeState
   Actual Position: 3/0, Property: SignalToNoise
   Actual Position: 4/0, Property: AverageApexRT
   Actual Position: 5/0, Property: PsmCount
   Actual Position: 6/0, Property: NumberOfIsoforms
   Actual Position: 7/0, Property: NumberOfPeptideGroups
   Actual Position: 8/0, Property: LeftRT
   Actual Position: 9/0, Property: RightRT
   Actual Position: 10/0, Property: NumberOfIsotopes
   Actual Position: 11/0, Property: AbundancesperFile
   Actual Position: 12/0, Property: AbundancesOrigin[Hidden]
   Actual Position: 13/0, Property: AbundancesCounts[Hidden]
   Actual Position: 14/0, Property: QuanInfo
   Actual Position: 15/0, Property: QuanInfoDetails[Hidden]
   Actual Position: 16/0, Property: DeltaMppm
   Actual Position: 17/0, Property: DeltaApexRTmin

Column settings for ConsensusFeatureRegion:
   Actual Position: 0/0, Property: Checked
   Actual Position: 1/0, Property: Id
   Actual Position: 2/0, Property: MinMassOverCharge
   Actual Position: 3/0, Property: MaxMassOverCharge
   Actual Position: 4/0, Property: DevInfo
   Actual Position: 5/0, Property: LeftRt
   Actual Position: 6/0, Property: RightRt
   Actual Position: 7/0, Property: Duration
   Actual Position: 8/0, Property: MassMatchTolerance
   Actual Position: 9/0, Property: ApexRTMatchTolerance
   Actual Position: 10/0, Property: NumberOfIsotopes
   Actual Position: 11/0, Property: NumberOfConsensus
   Actual Position: 12/0, Property: MassSpan
   Actual Position: 13/0, Property: ApexSpan
   Actual Position: 14/0, Property: NumberOfValidSinglePeaks
   Actual Position: 15/0, Property: NumberOfInvalidSinglePeaks
   Actual Position: 16/0, Property: NumberOfValidFeatures
   Actual Position: 17/0, Property: NumberOfInvalidFeatures
   Actual Position: 18/0, Property: NumberOfUsedFeatures
   Actual Position: 19/0, Property: NumberOfUsedSinglePeaks
   Actual Position: 20/0, Property: NumberOfDistinctFeatureFileLinks
   Actual Position: 21/0, Property: NumberOfPsms
   Actual Position: 22/0, Property: NumberOfSinglePsms
   Actual Position: 23/0, Property: NumberOfUniquePsms
   Actual Position: 24/0, Property: NumberOfUniquePsmFiles
   Actual Position: 25/0, Property: NumberOfMultiPsmLinks

Column settings for FileAlignmentResultItem:
   Actual Position: 0/0, Property: StudyFileID
   Actual Position: 1/0, Property: ReferenceStudyFileID
   Actual Position: 2/0, Property: AlignmentValueType
   Actual Position: 3/0, Property: Description
   Actual Position: 4/0, Property: NumberOfLandmarks
   Actual Position: 5/0, Property: AlignmentDetails
   Actual Position: 6/0, Property: Rmse

Column settings for CorrectionCurveItem:

Column settings for CorrectionLandmarkItem:
   Actual Position: 0/0, Property: RetentionTime

Column settings for ModificationSite:
   Actual Position: 0/0, Property: Checked
   Actual Position: 1/0, Property: PeptideConfidence
   Actual Position: 2/0, Property: ModificationName
   Actual Position: 3/0, Property: TargetAminoAcid
   Actual Position: 4/0, Property: PositionInPeptide
   Actual Position: 5/0, Property: ModificationSiteProbability
   Actual Position: 6/0, Property: PeptideSequence
   Actual Position: 7/0, Property: NumberOfModifiedPSMs
   Actual Position: 8/0, Property: NumberOfUncertainModifiedPSMs
   Actual Position: 9/0, Property: NumberOfUnmodifiedPSMs
   Actual Position: 10/0, Property: ProteinAccession
   Actual Position: 11/0, Property: ProteinDescription[Hidden]
   Actual Position: 12/0, Property: Position
   Actual Position: 13/0, Property: MasterProtein
   Actual Position: 14/0, Property: SequenceMotif

Column settings for ResultStatistics:
   Actual Position: 0/0, Property: Name
   Actual Position: 1/0, Property: ArithmeticMean
   Actual Position: 2/0, Property: Median
   Actual Position: 3/0, Property: StandardDeviationSample
   Actual Position: 4/0, Property: Iqr
   Actual Position: 5/0, Property: CoefficientOfVariation
   Actual Position: 6/0, Property: Sum
   Actual Position: 7/0, Property: Minimum
   Actual Position: 8/0, Property: Maximum
   Actual Position: 9/0, Property: Count


Column Sorting: 
Column sorting settings for ProcessingNodeCustomData:
   {&quot;SortConditionSet&quot;:{&quot;Conditions&quot;:[],&quot;Count&quot;:0},&quot;NestedSortConditionSets&quot;:{}}

Column sorting settings for WorkflowInputFile:
   {&quot;SortConditionSet&quot;:{&quot;Conditions&quot;:[],&quot;Count&quot;:0},&quot;NestedSortConditionSets&quot;:{&quot;SpecializedTraceItem&quot;:{&quot;SortConditionSet&quot;:{&quot;Conditions&quot;:[],&quot;Count&quot;:0},&quot;NestedSortConditionSets&quot;:{&quot;WorkflowInputFile&quot;:{&quot;SortConditionSet&quot;:{&quot;Conditions&quot;:[],&quot;Count&quot;:0},&quot;NestedSortConditionSets&quot;:{}}}}}}

Column sorting settings for StudyInformation:
   {&quot;SortConditionSet&quot;:{&quot;Conditions&quot;:[],&quot;Count&quot;:0},&quot;NestedSortConditionSets&quot;:{&quot;WorkflowInputFile&quot;:{&quot;SortConditionSet&quot;:{&quot;Conditions&quot;:[],&quot;Count&quot;:0},&quot;NestedSortConditionSets&quot;:{&quot;SpecializedTraceItem&quot;:{&quot;SortConditionSet&quot;:{&quot;Conditions&quot;:[],&quot;Count&quot;:0},&quot;NestedSortConditionSets&quot;:{}},&quot;StudyInformation&quot;:{&quot;SortConditionSet&quot;:{&quot;Conditions&quot;:[],&quot;Count&quot;:0},&quot;NestedSortConditionSets&quot;:{}}}}}}

Column sorting settings for AminoAcids:
   {&quot;SortConditionSet&quot;:{&quot;Conditions&quot;:[],&quot;Count&quot;:0},&quot;NestedSortConditionSets&quot;:{}}

Column sorting settings for FoundModification:
   {&quot;SortConditionSet&quot;:{&quot;Conditions&quot;:[{&quot;ColumnName&quot;:&quot;Name&quot;,&quot;SortDirection&quot;:0,&quot;Ascending&quot;:true,&quot;AdvancedSettings&quot;:&quot;&quot;}],&quot;Count&quot;:1},&quot;NestedSortConditionSets&quot;:{}}

Column sorting settings for UnknownModification:
   {&quot;SortConditionSet&quot;:{&quot;Conditions&quot;:[],&quot;Count&quot;:0},&quot;NestedSortConditionSets&quot;:{}}

Column sorting settings for TargetProtein:
   {&quot;SortConditionSet&quot;:{&quot;Conditions&quot;:[{&quot;ColumnName&quot;:&quot;SumPEPScore&quot;,&quot;SortDirection&quot;:1,&quot;Ascending&quot;:false,&quot;AdvancedSettings&quot;:&quot;&quot;}],&quot;Count&quot;:1},&quot;NestedSortConditionSets&quot;:{&quot;TargetProteinGroup&quot;:{&quot;SortConditionSet&quot;:{&quot;Conditions&quot;:[{&quot;ColumnName&quot;:&quot;UniquePeptidesCount&quot;,&quot;SortDirection&quot;:1,&quot;Ascending&quot;:false,&quot;AdvancedSettings&quot;:&quot;&quot;},{&quot;ColumnName&quot;:&quot;PeptideGroupCount&quot;,&quot;SortDirection&quot;:1,&quot;Ascending&quot;:false,&quot;AdvancedSettings&quot;:&quot;&quot;},{&quot;ColumnName&quot;:&quot;PsmCount&quot;,&quot;SortDirection&quot;:1,&quot;Ascending&quot;:false,&quot;AdvancedSettings&quot;:&quot;&quot;}],&quot;Count&quot;:3},&quot;NestedSortConditionSets&quot;:{&quot;TargetProtein&quot;:{&quot;SortConditionSet&quot;:{&quot;Conditions&quot;:[{&quot;ColumnName&quot;:&quot;SumPEPScore&quot;,&quot;SortDirection&quot;:1,&quot;Ascending&quot;:false,&quot;AdvancedSettings&quot;:&quot;&quot;}],&quot;Count&quot;:1},&quot;NestedSortConditionSets&quot;:{}},&quot;TargetPeptideGroup&quot;:{&quot;SortConditionSet&quot;:{&quot;Conditions&quot;:[{&quot;ColumnName&quot;:&quot;Qvalityqvalue&quot;,&quot;SortDirection&quot;:0,&quot;Ascending&quot;:true,&quot;AdvancedSettings&quot;:&quot;&quot;}],&quot;Count&quot;:1},&quot;NestedSortConditionSets&quot;:{}},&quot;TargetPeptideIsoformGroup&quot;:{&quot;SortConditionSet&quot;:{&quot;Conditions&quot;:[{&quot;ColumnName&quot;:&quot;ConfidencebySearchEngine&quot;,&quot;SortDirection&quot;:1,&quot;Ascending&quot;:false,&quot;AdvancedSettings&quot;:&quot;0&quot;},{&quot;ColumnName&quot;:&quot;PercolatorqValuebySearchEngine&quot;,&quot;SortDirection&quot;:0,&quot;Ascending&quot;:true,&quot;AdvancedSettings&quot;:&quot;0&quot;},{&quot;ColumnName&quot;:&quot;XCorrbySearchEngine&quot;,&quot;SortDirection&quot;:1,&quot;Ascending&quot;:false,&quot;AdvancedSettings&quot;:&quot;0&quot;}],&quot;Count&quot;:3},&quot;NestedSortConditionSets&quot;:{}},&quot;TargetPeptideSpectrumMatch&quot;:{&quot;SortConditionSet&quot;:{&quot;Conditions&quot;:[{&quot;ColumnName&quot;:&quot;PercolatorqValue&quot;,&quot;SortDirection&quot;:0,&quot;Ascending&quot;:true,&quot;AdvancedSettings&quot;:&quot;&quot;}],&quot;Count&quot;:1},&quot;NestedSortConditionSets&quot;:{}},&quot;MSnSpectrumInfo&quot;:{&quot;SortConditionSet&quot;:{&quot;Conditions&quot;:[{&quot;ColumnName&quot;:&quot;StudyFileId&quot;,&quot;SortDirection&quot;:0,&quot;Ascending&quot;:true,&quot;AdvancedSettings&quot;:&quot;&quot;},{&quot;ColumnName&quot;:&quot;RetentionTime&quot;,&quot;SortDirection&quot;:0,&quot;Ascending&quot;:true,&quot;AdvancedSettings&quot;:&quot;&quot;}],&quot;Count&quot;:2},&quot;NestedSortConditionSets&quot;:{}}}},&quot;TargetPeptideGroup&quot;:{&quot;SortConditionSet&quot;:{&quot;Conditions&quot;:[{&quot;ColumnName&quot;:&quot;Abundances&quot;,&quot;SortDirection&quot;:1,&quot;Ascending&quot;:false,&quot;AdvancedSettings&quot;:&quot;1&quot;}],&quot;Count&quot;:1},&quot;NestedSortConditionSets&quot;:{&quot;TargetProtein&quot;:{&quot;SortConditionSet&quot;:{&quot;Conditions&quot;:[{&quot;ColumnName&quot;:&quot;SumPEPScore&quot;,&quot;SortDirection&quot;:1,&quot;Ascending&quot;:false,&quot;AdvancedSettings&quot;:&quot;&quot;}],&quot;Count&quot;:1},&quot;NestedSortConditionSets&quot;:{}},&quot;TargetProteinGroup&quot;:{&quot;SortConditionSet&quot;:{&quot;Conditions&quot;:[{&quot;ColumnName&quot;:&quot;UniquePeptidesCount&quot;,&quot;SortDirection&quot;:1,&quot;Ascending&quot;:false,&quot;AdvancedSettings&quot;:&quot;&quot;},{&quot;ColumnName&quot;:&quot;PeptideGroupCount&quot;,&quot;SortDirection&quot;:1,&quot;Ascending&quot;:false,&quot;AdvancedSettings&quot;:&quot;&quot;},{&quot;ColumnName&quot;:&quot;PsmCount&quot;,&quot;SortDirection&quot;:1,&quot;Ascending&quot;:false,&quot;AdvancedSettings&quot;:&quot;&quot;}],&quot;Count&quot;:3},&quot;NestedSortConditionSets&quot;:{}},&quot;TargetPeptideIsoformGroup&quot;:{&quot;SortConditionSet&quot;:{&quot;Conditions&quot;:[{&quot;ColumnName&quot;:&quot;ConfidencebySearchEngine&quot;,&quot;SortDirection&quot;:1,&quot;Ascending&quot;:false,&quot;AdvancedSettings&quot;:&quot;0&quot;},{&quot;ColumnName&quot;:&quot;PercolatorqValuebySearchEngine&quot;,&quot;SortDirection&quot;:0,&quot;Ascending&quot;:true,&quot;AdvancedSettings&quot;:&quot;0&quot;},{&quot;ColumnName&quot;:&quot;XCorrbySearchEngine&quot;,&quot;SortDirection&quot;:1,&quot;Ascending&quot;:false,&quot;AdvancedSettings&quot;:&quot;0&quot;}],&quot;Count&quot;:3},&quot;NestedSortConditionSets&quot;:{}},&quot;ModificationSite&quot;:{&quot;SortConditionSet&quot;:{&quot;Conditions&quot;:[],&quot;Count&quot;:0},&quot;NestedSortConditionSets&quot;:{}},&quot;TargetPeptideSpectrumMatch&quot;:{&quot;SortConditionSet&quot;:{&quot;Conditions&quot;:[{&quot;ColumnName&quot;:&quot;PercolatorqValue&quot;,&quot;SortDirection&quot;:0,&quot;Ascending&quot;:true,&quot;AdvancedSettings&quot;:&quot;&quot;}],&quot;Count&quot;:1},&quot;NestedSortConditionSets&quot;:{}},&quot;MSnSpectrumInfo&quot;:{&quot;SortConditionSet&quot;:{&quot;Conditions&quot;:[{&quot;ColumnName&quot;:&quot;StudyFileId&quot;,&quot;SortDirection&quot;:0,&quot;Ascending&quot;:true,&quot;AdvancedSettings&quot;:&quot;&quot;},{&quot;ColumnName&quot;:&quot;RetentionTime&quot;,&quot;SortDirection&quot;:0,&quot;Ascending&quot;:true,&quot;AdvancedSettings&quot;:&quot;&quot;}],&quot;Count&quot;:2},&quot;NestedSortConditionSets&quot;:{}},&quot;ConsensusFeature&quot;:{&quot;SortConditionSet&quot;:{&quot;Conditions&quot;:[],&quot;Count&quot;:0},&quot;NestedSortConditionSets&quot;:{}}}},&quot;TargetPeptideIsoformGroup&quot;:{&quot;SortConditionSet&quot;:{&quot;Conditions&quot;:[{&quot;ColumnName&quot;:&quot;Abundances&quot;,&quot;SortDirection&quot;:1,&quot;Ascending&quot;:false,&quot;AdvancedSettings&quot;:&quot;1&quot;}],&quot;Count&quot;:1},&quot;NestedSortConditionSets&quot;:{&quot;TargetProtein&quot;:{&quot;SortConditionSet&quot;:{&quot;Conditions&quot;:[{&quot;ColumnName&quot;:&quot;SumPEPScore&quot;,&quot;SortDirection&quot;:1,&quot;Ascending&quot;:false,&quot;AdvancedSettings&quot;:&quot;&quot;}],&quot;Count&quot;:1},&quot;NestedSortConditionSets&quot;:{}},&quot;TargetProteinGroup&quot;:{&quot;SortConditionSet&quot;:{&quot;Conditions&quot;:[{&quot;ColumnName&quot;:&quot;UniquePeptidesCount&quot;,&quot;SortDirection&quot;:1,&quot;Ascending&quot;:false,&quot;AdvancedSettings&quot;:&quot;&quot;},{&quot;ColumnName&quot;:&quot;PeptideGroupCount&quot;,&quot;SortDirection&quot;:1,&quot;Ascending&quot;:false,&quot;AdvancedSettings&quot;:&quot;&quot;},{&quot;ColumnName&quot;:&quot;PsmCount&quot;,&quot;SortDirection&quot;:1,&quot;Ascending&quot;:false,&quot;AdvancedSettings&quot;:&quot;&quot;}],&quot;Count&quot;:3},&quot;NestedSortConditionSets&quot;:{}},&quot;TargetPeptideGroup&quot;:{&quot;SortConditionSet&quot;:{&quot;Conditions&quot;:[{&quot;ColumnName&quot;:&quot;Qvalityqvalue&quot;,&quot;SortDirection&quot;:0,&quot;Ascending&quot;:true,&quot;AdvancedSettings&quot;:&quot;&quot;}],&quot;Count&quot;:1},&quot;NestedSortConditionSets&quot;:{}},&quot;ModificationSite&quot;:{&quot;SortConditionSet&quot;:{&quot;Conditions&quot;:[],&quot;Count&quot;:0},&quot;NestedSortConditionSets&quot;:{}},&quot;TargetPeptideSpectrumMatch&quot;:{&quot;SortConditionSet&quot;:{&quot;Conditions&quot;:[{&quot;ColumnName&quot;:&quot;PercolatorqValue&quot;,&quot;SortDirection&quot;:0,&quot;Ascending&quot;:true,&quot;AdvancedSettings&quot;:&quot;&quot;}],&quot;Count&quot;:1},&quot;NestedSortConditionSets&quot;:{}},&quot;MSnSpectrumInfo&quot;:{&quot;SortConditionSet&quot;:{&quot;Conditions&quot;:[{&quot;ColumnName&quot;:&quot;StudyFileId&quot;,&quot;SortDirection&quot;:0,&quot;Ascending&quot;:true,&quot;AdvancedSettings&quot;:&quot;&quot;},{&quot;ColumnName&quot;:&quot;RetentionTime&quot;,&quot;SortDirection&quot;:0,&quot;Ascending&quot;:true,&quot;AdvancedSettings&quot;:&quot;&quot;}],&quot;Count&quot;:2},&quot;NestedSortConditionSets&quot;:{}},&quot;ConsensusFeature&quot;:{&quot;SortConditionSet&quot;:{&quot;Conditions&quot;:[],&quot;Count&quot;:0},&quot;NestedSortConditionSets&quot;:{}}}},&quot;ModificationSite&quot;:{&quot;SortConditionSet&quot;:{&quot;Conditions&quot;:[],&quot;Count&quot;:0},&quot;NestedSortConditionSets&quot;:{&quot;TargetProtein&quot;:{&quot;SortConditionSet&quot;:{&quot;Conditions&quot;:[{&quot;ColumnName&quot;:&quot;SumPEPScore&quot;,&quot;SortDirection&quot;:1,&quot;Ascending&quot;:false,&quot;AdvancedSettings&quot;:&quot;&quot;}],&quot;Count&quot;:1},&quot;NestedSortConditionSets&quot;:{}},&quot;TargetPeptideGroup&quot;:{&quot;SortConditionSet&quot;:{&quot;Conditions&quot;:[{&quot;ColumnName&quot;:&quot;Qvalityqvalue&quot;,&quot;SortDirection&quot;:0,&quot;Ascending&quot;:true,&quot;AdvancedSettings&quot;:&quot;&quot;}],&quot;Count&quot;:1},&quot;NestedSortConditionSets&quot;:{}},&quot;TargetPeptideIsoformGroup&quot;:{&quot;SortConditionSet&quot;:{&quot;Conditions&quot;:[{&quot;ColumnName&quot;:&quot;ConfidencebySearchEngine&quot;,&quot;SortDirection&quot;:1,&quot;Ascending&quot;:false,&quot;AdvancedSettings&quot;:&quot;0&quot;},{&quot;ColumnName&quot;:&quot;PercolatorqValuebySearchEngine&quot;,&quot;SortDirection&quot;:0,&quot;Ascending&quot;:true,&quot;AdvancedSettings&quot;:&quot;0&quot;},{&quot;ColumnName&quot;:&quot;XCorrbySearchEngine&quot;,&quot;SortDirection&quot;:1,&quot;Ascending&quot;:false,&quot;AdvancedSettings&quot;:&quot;0&quot;}],&quot;Count&quot;:3},&quot;NestedSortConditionSets&quot;:{}},&quot;TargetPeptideSpectrumMatch&quot;:{&quot;SortConditionSet&quot;:{&quot;Conditions&quot;:[{&quot;ColumnName&quot;:&quot;PercolatorqValue&quot;,&quot;SortDirection&quot;:0,&quot;Ascending&quot;:true,&quot;AdvancedSettings&quot;:&quot;&quot;}],&quot;Count&quot;:1},&quot;NestedSortConditionSets&quot;:{}}}},&quot;TargetPeptideSpectrumMatch&quot;:{&quot;SortConditionSet&quot;:{&quot;Conditions&quot;:[{&quot;ColumnName&quot;:&quot;PrecursorAbundance&quot;,&quot;SortDirection&quot;:1,&quot;Ascending&quot;:false,&quot;AdvancedSettings&quot;:&quot;&quot;}],&quot;Count&quot;:1},&quot;NestedSortConditionSets&quot;:{&quot;TargetProtein&quot;:{&quot;SortConditionSet&quot;:{&quot;Conditions&quot;:[{&quot;ColumnName&quot;:&quot;SumPEPScore&quot;,&quot;SortDirection&quot;:1,&quot;Ascending&quot;:false,&quot;AdvancedSettings&quot;:&quot;&quot;}],&quot;Count&quot;:1},&quot;NestedSortConditionSets&quot;:{}},&quot;TargetProteinGroup&quot;:{&quot;SortConditionSet&quot;:{&quot;Conditions&quot;:[{&quot;ColumnName&quot;:&quot;UniquePeptidesCount&quot;,&quot;SortDirection&quot;:1,&quot;Ascending&quot;:false,&quot;AdvancedSettings&quot;:&quot;&quot;},{&quot;ColumnName&quot;:&quot;PeptideGroupCount&quot;,&quot;SortDirection&quot;:1,&quot;Ascending&quot;:false,&quot;AdvancedSettings&quot;:&quot;&quot;},{&quot;ColumnName&quot;:&quot;PsmCount&quot;,&quot;SortDirection&quot;:1,&quot;Ascending&quot;:false,&quot;AdvancedSettings&quot;:&quot;&quot;}],&quot;Count&quot;:3},&quot;NestedSortConditionSets&quot;:{}},&quot;TargetPeptideGroup&quot;:{&quot;SortConditionSet&quot;:{&quot;Conditions&quot;:[{&quot;ColumnName&quot;:&quot;Qvalityqvalue&quot;,&quot;SortDirection&quot;:0,&quot;Ascending&quot;:true,&quot;AdvancedSettings&quot;:&quot;&quot;}],&quot;Count&quot;:1},&quot;NestedSortConditionSets&quot;:{}},&quot;TargetPeptideIsoformGroup&quot;:{&quot;SortConditionSet&quot;:{&quot;Conditions&quot;:[{&quot;ColumnName&quot;:&quot;ConfidencebySearchEngine&quot;,&quot;SortDirection&quot;:1,&quot;Ascending&quot;:false,&quot;AdvancedSettings&quot;:&quot;0&quot;},{&quot;ColumnName&quot;:&quot;PercolatorqValuebySearchEngine&quot;,&quot;SortDirection&quot;:0,&quot;Ascending&quot;:true,&quot;AdvancedSettings&quot;:&quot;0&quot;},{&quot;ColumnName&quot;:&quot;XCorrbySearchEngine&quot;,&quot;SortDirection&quot;:1,&quot;Ascending&quot;:false,&quot;AdvancedSettings&quot;:&quot;0&quot;}],&quot;Count&quot;:3},&quot;NestedSortConditionSets&quot;:{}},&quot;ModificationSite&quot;:{&quot;SortConditionSet&quot;:{&quot;Conditions&quot;:[],&quot;Count&quot;:0},&quot;NestedSortConditionSets&quot;:{}},&quot;MSnSpectrumInfo&quot;:{&quot;SortConditionSet&quot;:{&quot;Conditions&quot;:[{&quot;ColumnName&quot;:&quot;StudyFileId&quot;,&quot;SortDirection&quot;:0,&quot;Ascending&quot;:true,&quot;AdvancedSettings&quot;:&quot;&quot;},{&quot;ColumnName&quot;:&quot;RetentionTime&quot;,&quot;SortDirection&quot;:0,&quot;Ascending&quot;:true,&quot;AdvancedSettings&quot;:&quot;&quot;}],&quot;Count&quot;:2},&quot;NestedSortConditionSets&quot;:{}},&quot;FoundModification&quot;:{&quot;SortConditionSet&quot;:{&quot;Conditions&quot;:[{&quot;ColumnName&quot;:&quot;Name&quot;,&quot;SortDirection&quot;:0,&quot;Ascending&quot;:true,&quot;AdvancedSettings&quot;:&quot;&quot;}],&quot;Count&quot;:1},&quot;NestedSortConditionSets&quot;:{}},&quot;PrecursorInfoItem&quot;:{&quot;SortConditionSet&quot;:{&quot;Conditions&quot;:[],&quot;Count&quot;:0},&quot;NestedSortConditionSets&quot;:{}}}},&quot;MSnSpectrumInfo&quot;:{&quot;SortConditionSet&quot;:{&quot;Conditions&quot;:[{&quot;ColumnName&quot;:&quot;StudyFileId&quot;,&quot;SortDirection&quot;:0,&quot;Ascending&quot;:true,&quot;AdvancedSettings&quot;:&quot;&quot;},{&quot;ColumnName&quot;:&quot;RetentionTime&quot;,&quot;SortDirection&quot;:0,&quot;Ascending&quot;:true,&quot;AdvancedSettings&quot;:&quot;&quot;}],&quot;Count&quot;:2},&quot;NestedSortConditionSets&quot;:{&quot;TargetProtein&quot;:{&quot;SortConditionSet&quot;:{&quot;Conditions&quot;:[{&quot;ColumnName&quot;:&quot;SumPEPScore&quot;,&quot;SortDirection&quot;:1,&quot;Ascending&quot;:false,&quot;AdvancedSettings&quot;:&quot;&quot;}],&quot;Count&quot;:1},&quot;NestedSortConditionSets&quot;:{}},&quot;TargetProteinGroup&quot;:{&quot;SortConditionSet&quot;:{&quot;Conditions&quot;:[{&quot;ColumnName&quot;:&quot;UniquePeptidesCount&quot;,&quot;SortDirection&quot;:1,&quot;Ascending&quot;:false,&quot;AdvancedSettings&quot;:&quot;&quot;},{&quot;ColumnName&quot;:&quot;PeptideGroupCount&quot;,&quot;SortDirection&quot;:1,&quot;Ascending&quot;:false,&quot;AdvancedSettings&quot;:&quot;&quot;},{&quot;ColumnName&quot;:&quot;PsmCount&quot;,&quot;SortDirection&quot;:1,&quot;Ascending&quot;:false,&quot;AdvancedSettings&quot;:&quot;&quot;}],&quot;Count&quot;:3},&quot;NestedSortConditionSets&quot;:{}},&quot;TargetPeptideGroup&quot;:{&quot;SortConditionSet&quot;:{&quot;Conditions&quot;:[{&quot;ColumnName&quot;:&quot;Qvalityqvalue&quot;,&quot;SortDirection&quot;:0,&quot;Ascending&quot;:true,&quot;AdvancedSettings&quot;:&quot;&quot;}],&quot;Count&quot;:1},&quot;NestedSortConditionSets&quot;:{}},&quot;TargetPeptideIsoformGroup&quot;:{&quot;SortConditionSet&quot;:{&quot;Conditions&quot;:[{&quot;ColumnName&quot;:&quot;ConfidencebySearchEngine&quot;,&quot;SortDirection&quot;:1,&quot;Ascending&quot;:false,&quot;AdvancedSettings&quot;:&quot;0&quot;},{&quot;ColumnName&quot;:&quot;PercolatorqValuebySearchEngine&quot;,&quot;SortDirection&quot;:0,&quot;Ascending&quot;:true,&quot;AdvancedSettings&quot;:&quot;0&quot;},{&quot;ColumnName&quot;:&quot;XCorrbySearchEngine&quot;,&quot;SortDirection&quot;:1,&quot;Ascending&quot;:false,&quot;AdvancedSettings&quot;:&quot;0&quot;}],&quot;Count&quot;:3},&quot;NestedSortConditionSets&quot;:{}},&quot;TargetPeptideSpectrumMatch&quot;:{&quot;SortConditionSet&quot;:{&quot;Conditions&quot;:[{&quot;ColumnName&quot;:&quot;PercolatorqValue&quot;,&quot;SortDirection&quot;:0,&quot;Ascending&quot;:true,&quot;AdvancedSettings&quot;:&quot;&quot;}],&quot;Count&quot;:1},&quot;NestedSortConditionSets&quot;:{}},&quot;PrecursorInfoItem&quot;:{&quot;SortConditionSet&quot;:{&quot;Conditions&quot;:[],&quot;Count&quot;:0},&quot;NestedSortConditionSets&quot;:{}}}}}}

Column sorting settings for DecoyProtein:
   {&quot;SortConditionSet&quot;:{&quot;Conditions&quot;:[{&quot;ColumnName&quot;:&quot;SumPEPScore&quot;,&quot;SortDirection&quot;:1,&quot;Ascending&quot;:false,&quot;AdvancedSettings&quot;:&quot;&quot;}],&quot;Count&quot;:1},&quot;NestedSortConditionSets&quot;:{}}

Column sorting settings for MassSpectrumItem:
   {&quot;SortConditionSet&quot;:{&quot;Conditions&quot;:[],&quot;Count&quot;:0},&quot;NestedSortConditionSets&quot;:{}}

Column sorting settings for XicTraceItem:
   {&quot;SortConditionSet&quot;:{&quot;Conditions&quot;:[],&quot;Count&quot;:0},&quot;NestedSortConditionSets&quot;:{}}

Column sorting settings for TargetPeptideSpectrumMatch:
   {&quot;SortConditionSet&quot;:{&quot;Conditions&quot;:[{&quot;ColumnName&quot;:&quot;PercolatorqValue&quot;,&quot;SortDirection&quot;:0,&quot;Ascending&quot;:true,&quot;AdvancedSettings&quot;:&quot;&quot;}],&quot;Count&quot;:1},&quot;NestedSortConditionSets&quot;:{&quot;TargetProtein&quot;:{&quot;SortConditionSet&quot;:{&quot;Conditions&quot;:[{&quot;ColumnName&quot;:&quot;SumPEPScore&quot;,&quot;SortDirection&quot;:1,&quot;Ascending&quot;:false,&quot;AdvancedSettings&quot;:&quot;&quot;}],&quot;Count&quot;:1},&quot;NestedSortConditionSets&quot;:{&quot;TargetProteinGroup&quot;:{&quot;SortConditionSet&quot;:{&quot;Conditions&quot;:[{&quot;ColumnName&quot;:&quot;UniquePeptidesCount&quot;,&quot;SortDirection&quot;:1,&quot;Ascending&quot;:false,&quot;AdvancedSettings&quot;:&quot;&quot;},{&quot;ColumnName&quot;:&quot;PeptideGroupCount&quot;,&quot;SortDirection&quot;:1,&quot;Ascending&quot;:false,&quot;AdvancedSettings&quot;:&quot;&quot;},{&quot;ColumnName&quot;:&quot;PsmCount&quot;,&quot;SortDirection&quot;:1,&quot;Ascending&quot;:false,&quot;AdvancedSettings&quot;:&quot;&quot;}],&quot;Count&quot;:3},&quot;NestedSortConditionSets&quot;:{}},&quot;TargetPeptideGroup&quot;:{&quot;SortConditionSet&quot;:{&quot;Conditions&quot;:[{&quot;ColumnName&quot;:&quot;Qvalityqvalue&quot;,&quot;SortDirection&quot;:0,&quot;Ascending&quot;:true,&quot;AdvancedSettings&quot;:&quot;&quot;}],&quot;Count&quot;:1},&quot;NestedSortConditionSets&quot;:{}},&quot;TargetPeptideIsoformGroup&quot;:{&quot;SortConditionSet&quot;:{&quot;Conditions&quot;:[{&quot;ColumnName&quot;:&quot;ConfidencebySearchEngine&quot;,&quot;SortDirection&quot;:1,&quot;Ascending&quot;:false,&quot;AdvancedSettings&quot;:&quot;0&quot;},{&quot;ColumnName&quot;:&quot;PercolatorqValuebySearchEngine&quot;,&quot;SortDirection&quot;:0,&quot;Ascending&quot;:true,&quot;AdvancedSettings&quot;:&quot;0&quot;},{&quot;ColumnName&quot;:&quot;XCorrbySearchEngine&quot;,&quot;SortDirection&quot;:1,&quot;Ascending&quot;:false,&quot;AdvancedSettings&quot;:&quot;0&quot;}],&quot;Count&quot;:3},&quot;NestedSortConditionSets&quot;:{}},&quot;ModificationSite&quot;:{&quot;SortConditionSet&quot;:{&quot;Conditions&quot;:[],&quot;Count&quot;:0},&quot;NestedSortConditionSets&quot;:{}},&quot;TargetPeptideSpectrumMatch&quot;:{&quot;SortConditionSet&quot;:{&quot;Conditions&quot;:[{&quot;ColumnName&quot;:&quot;PercolatorqValue&quot;,&quot;SortDirection&quot;:0,&quot;Ascending&quot;:true,&quot;AdvancedSettings&quot;:&quot;&quot;}],&quot;Count&quot;:1},&quot;NestedSortConditionSets&quot;:{}},&quot;MSnSpectrumInfo&quot;:{&quot;SortConditionSet&quot;:{&quot;Conditions&quot;:[{&quot;ColumnName&quot;:&quot;StudyFileId&quot;,&quot;SortDirection&quot;:0,&quot;Ascending&quot;:true,&quot;AdvancedSettings&quot;:&quot;&quot;},{&quot;ColumnName&quot;:&quot;RetentionTime&quot;,&quot;SortDirection&quot;:0,&quot;Ascending&quot;:true,&quot;AdvancedSettings&quot;:&quot;&quot;}],&quot;Count&quot;:2},&quot;NestedSortConditionSets&quot;:{}}}},&quot;TargetProteinGroup&quot;:{&quot;SortConditionSet&quot;:{&quot;Conditions&quot;:[{&quot;ColumnName&quot;:&quot;UniquePeptidesCount&quot;,&quot;SortDirection&quot;:1,&quot;Ascending&quot;:false,&quot;AdvancedSettings&quot;:&quot;&quot;},{&quot;ColumnName&quot;:&quot;PeptideGroupCount&quot;,&quot;SortDirection&quot;:1,&quot;Ascending&quot;:false,&quot;AdvancedSettings&quot;:&quot;&quot;},{&quot;ColumnName&quot;:&quot;PsmCount&quot;,&quot;SortDirection&quot;:1,&quot;Ascending&quot;:false,&quot;AdvancedSettings&quot;:&quot;&quot;}],&quot;Count&quot;:3},&quot;NestedSortConditionSets&quot;:{&quot;TargetProtein&quot;:{&quot;SortConditionSet&quot;:{&quot;Conditions&quot;:[{&quot;ColumnName&quot;:&quot;SumPEPScore&quot;,&quot;SortDirection&quot;:1,&quot;Ascending&quot;:false,&quot;AdvancedSettings&quot;:&quot;&quot;}],&quot;Count&quot;:1},&quot;NestedSortConditionSets&quot;:{}},&quot;TargetPeptideGroup&quot;:{&quot;SortConditionSet&quot;:{&quot;Conditions&quot;:[{&quot;ColumnName&quot;:&quot;Qvalityqvalue&quot;,&quot;SortDirection&quot;:0,&quot;Ascending&quot;:true,&quot;AdvancedSettings&quot;:&quot;&quot;}],&quot;Count&quot;:1},&quot;NestedSortConditionSets&quot;:{}},&quot;TargetPeptideIsoformGroup&quot;:{&quot;SortConditionSet&quot;:{&quot;Conditions&quot;:[{&quot;ColumnName&quot;:&quot;ConfidencebySearchEngine&quot;,&quot;SortDirection&quot;:1,&quot;Ascending&quot;:false,&quot;AdvancedSettings&quot;:&quot;0&quot;},{&quot;ColumnName&quot;:&quot;PercolatorqValuebySearchEngine&quot;,&quot;SortDirection&quot;:0,&quot;Ascending&quot;:true,&quot;AdvancedSettings&quot;:&quot;0&quot;},{&quot;ColumnName&quot;:&quot;XCorrbySearchEngine&quot;,&quot;SortDirection&quot;:1,&quot;Ascending&quot;:false,&quot;AdvancedSettings&quot;:&quot;0&quot;}],&quot;Count&quot;:3},&quot;NestedSortConditionSets&quot;:{}},&quot;TargetPeptideSpectrumMatch&quot;:{&quot;SortConditionSet&quot;:{&quot;Conditions&quot;:[{&quot;ColumnName&quot;:&quot;PercolatorqValue&quot;,&quot;SortDirection&quot;:0,&quot;Ascending&quot;:true,&quot;AdvancedSettings&quot;:&quot;&quot;}],&quot;Count&quot;:1},&quot;NestedSortConditionSets&quot;:{}},&quot;MSnSpectrumInfo&quot;:{&quot;SortConditionSet&quot;:{&quot;Conditions&quot;:[{&quot;ColumnName&quot;:&quot;StudyFileId&quot;,&quot;SortDirection&quot;:0,&quot;Ascending&quot;:true,&quot;AdvancedSettings&quot;:&quot;&quot;},{&quot;ColumnName&quot;:&quot;RetentionTime&quot;,&quot;SortDirection&quot;:0,&quot;Ascending&quot;:true,&quot;AdvancedSettings&quot;:&quot;&quot;}],&quot;Count&quot;:2},&quot;NestedSortConditionSets&quot;:{}}}},&quot;TargetPeptideGroup&quot;:{&quot;SortConditionSet&quot;:{&quot;Conditions&quot;:[{&quot;ColumnName&quot;:&quot;Qvalityqvalue&quot;,&quot;SortDirection&quot;:0,&quot;Ascending&quot;:true,&quot;AdvancedSettings&quot;:&quot;&quot;}],&quot;Count&quot;:1},&quot;NestedSortConditionSets&quot;:{&quot;TargetProtein&quot;:{&quot;SortConditionSet&quot;:{&quot;Conditions&quot;:[{&quot;ColumnName&quot;:&quot;SumPEPScore&quot;,&quot;SortDirection&quot;:1,&quot;Ascending&quot;:false,&quot;AdvancedSettings&quot;:&quot;&quot;}],&quot;Count&quot;:1},&quot;NestedSortConditionSets&quot;:{}},&quot;TargetProteinGroup&quot;:{&quot;SortConditionSet&quot;:{&quot;Conditions&quot;:[{&quot;ColumnName&quot;:&quot;UniquePeptidesCount&quot;,&quot;SortDirection&quot;:1,&quot;Ascending&quot;:false,&quot;AdvancedSettings&quot;:&quot;&quot;},{&quot;ColumnName&quot;:&quot;PeptideGroupCount&quot;,&quot;SortDirection&quot;:1,&quot;Ascending&quot;:false,&quot;AdvancedSettings&quot;:&quot;&quot;},{&quot;ColumnName&quot;:&quot;PsmCount&quot;,&quot;SortDirection&quot;:1,&quot;Ascending&quot;:false,&quot;AdvancedSettings&quot;:&quot;&quot;}],&quot;Count&quot;:3},&quot;NestedSortConditionSets&quot;:{}},&quot;TargetPeptideIsoformGroup&quot;:{&quot;SortConditionSet&quot;:{&quot;Conditions&quot;:[{&quot;ColumnName&quot;:&quot;ConfidencebySearchEngine&quot;,&quot;SortDirection&quot;:1,&quot;Ascending&quot;:false,&quot;AdvancedSettings&quot;:&quot;0&quot;},{&quot;ColumnName&quot;:&quot;PercolatorqValuebySearchEngine&quot;,&quot;SortDirection&quot;:0,&quot;Ascending&quot;:true,&quot;AdvancedSettings&quot;:&quot;0&quot;},{&quot;ColumnName&quot;:&quot;XCorrbySearchEngine&quot;,&quot;SortDirection&quot;:1,&quot;Ascending&quot;:false,&quot;AdvancedSettings&quot;:&quot;0&quot;}],&quot;Count&quot;:3},&quot;NestedSortConditionSets&quot;:{}},&quot;ModificationSite&quot;:{&quot;SortConditionSet&quot;:{&quot;Conditions&quot;:[],&quot;Count&quot;:0},&quot;NestedSortConditionSets&quot;:{}},&quot;TargetPeptideSpectrumMatch&quot;:{&quot;SortConditionSet&quot;:{&quot;Conditions&quot;:[{&quot;ColumnName&quot;:&quot;PercolatorqValue&quot;,&quot;SortDirection&quot;:0,&quot;Ascending&quot;:true,&quot;AdvancedSettings&quot;:&quot;&quot;}],&quot;Count&quot;:1},&quot;NestedSortConditionSets&quot;:{}},&quot;MSnSpectrumInfo&quot;:{&quot;SortConditionSet&quot;:{&quot;Conditions&quot;:[{&quot;ColumnName&quot;:&quot;StudyFileId&quot;,&quot;SortDirection&quot;:0,&quot;Ascending&quot;:true,&quot;AdvancedSettings&quot;:&quot;&quot;},{&quot;ColumnName&quot;:&quot;RetentionTime&quot;,&quot;SortDirection&quot;:0,&quot;Ascending&quot;:true,&quot;AdvancedSettings&quot;:&quot;&quot;}],&quot;Count&quot;:2},&quot;NestedSortConditionSets&quot;:{}},&quot;ConsensusFeature&quot;:{&quot;SortConditionSet&quot;:{&quot;Conditions&quot;:[],&quot;Count&quot;:0},&quot;NestedSortConditionSets&quot;:{}}}},&quot;TargetPeptideIsoformGroup&quot;:{&quot;SortConditionSet&quot;:{&quot;Conditions&quot;:[{&quot;ColumnName&quot;:&quot;ConfidencebySearchEngine&quot;,&quot;SortDirection&quot;:1,&quot;Ascending&quot;:false,&quot;AdvancedSettings&quot;:&quot;0&quot;},{&quot;ColumnName&quot;:&quot;PercolatorqValuebySearchEngine&quot;,&quot;SortDirection&quot;:0,&quot;Ascending&quot;:true,&quot;AdvancedSettings&quot;:&quot;0&quot;},{&quot;ColumnName&quot;:&quot;XCorrbySearchEngine&quot;,&quot;SortDirection&quot;:1,&quot;Ascending&quot;:false,&quot;AdvancedSettings&quot;:&quot;0&quot;}],&quot;Count&quot;:3},&quot;NestedSortConditionSets&quot;:{&quot;TargetProtein&quot;:{&quot;SortConditionSet&quot;:{&quot;Conditions&quot;:[{&quot;ColumnName&quot;:&quot;SumPEPScore&quot;,&quot;SortDirection&quot;:1,&quot;Ascending&quot;:false,&quot;AdvancedSettings&quot;:&quot;&quot;}],&quot;Count&quot;:1},&quot;NestedSortConditionSets&quot;:{}},&quot;TargetProteinGroup&quot;:{&quot;SortConditionSet&quot;:{&quot;Conditions&quot;:[{&quot;ColumnName&quot;:&quot;UniquePeptidesCount&quot;,&quot;SortDirection&quot;:1,&quot;Ascending&quot;:false,&quot;AdvancedSettings&quot;:&quot;&quot;},{&quot;ColumnName&quot;:&quot;PeptideGroupCount&quot;,&quot;SortDirection&quot;:1,&quot;Ascending&quot;:false,&quot;AdvancedSettings&quot;:&quot;&quot;},{&quot;ColumnName&quot;:&quot;PsmCount&quot;,&quot;SortDirection&quot;:1,&quot;Ascending&quot;:false,&quot;AdvancedSettings&quot;:&quot;&quot;}],&quot;Count&quot;:3},&quot;NestedSortConditionSets&quot;:{}},&quot;TargetPeptideGroup&quot;:{&quot;SortConditionSet&quot;:{&quot;Conditions&quot;:[{&quot;ColumnName&quot;:&quot;Qvalityqvalue&quot;,&quot;SortDirection&quot;:0,&quot;Ascending&quot;:true,&quot;AdvancedSettings&quot;:&quot;&quot;}],&quot;Count&quot;:1},&quot;NestedSortConditionSets&quot;:{}},&quot;ModificationSite&quot;:{&quot;SortConditionSet&quot;:{&quot;Conditions&quot;:[],&quot;Count&quot;:0},&quot;NestedSortConditionSets&quot;:{}},&quot;TargetPeptideSpectrumMatch&quot;:{&quot;SortConditionSet&quot;:{&quot;Conditions&quot;:[{&quot;ColumnName&quot;:&quot;PercolatorqValue&quot;,&quot;SortDirection&quot;:0,&quot;Ascending&quot;:true,&quot;AdvancedSettings&quot;:&quot;&quot;}],&quot;Count&quot;:1},&quot;NestedSortConditionSets&quot;:{}},&quot;MSnSpectrumInfo&quot;:{&quot;SortConditionSet&quot;:{&quot;Conditions&quot;:[{&quot;ColumnName&quot;:&quot;StudyFileId&quot;,&quot;SortDirection&quot;:0,&quot;Ascending&quot;:true,&quot;AdvancedSettings&quot;:&quot;&quot;},{&quot;ColumnName&quot;:&quot;RetentionTime&quot;,&quot;SortDirection&quot;:0,&quot;Ascending&quot;:true,&quot;AdvancedSettings&quot;:&quot;&quot;}],&quot;Count&quot;:2},&quot;NestedSortConditionSets&quot;:{}},&quot;ConsensusFeature&quot;:{&quot;SortConditionSet&quot;:{&quot;Conditions&quot;:[],&quot;Count&quot;:0},&quot;NestedSortConditionSets&quot;:{}}}},&quot;ModificationSite&quot;:{&quot;SortConditionSet&quot;:{&quot;Conditions&quot;:[],&quot;Count&quot;:0},&quot;NestedSortConditionSets&quot;:{&quot;TargetProtein&quot;:{&quot;SortConditionSet&quot;:{&quot;Conditions&quot;:[{&quot;ColumnName&quot;:&quot;SumPEPScore&quot;,&quot;SortDirection&quot;:1,&quot;Ascending&quot;:false,&quot;AdvancedSettings&quot;:&quot;&quot;}],&quot;Count&quot;:1},&quot;NestedSortConditionSets&quot;:{}},&quot;TargetPeptideGroup&quot;:{&quot;SortConditionSet&quot;:{&quot;Conditions&quot;:[{&quot;ColumnName&quot;:&quot;Qvalityqvalue&quot;,&quot;SortDirection&quot;:0,&quot;Ascending&quot;:true,&quot;AdvancedSettings&quot;:&quot;&quot;}],&quot;Count&quot;:1},&quot;NestedSortConditionSets&quot;:{}},&quot;TargetPeptideIsoformGroup&quot;:{&quot;SortConditionSet&quot;:{&quot;Conditions&quot;:[{&quot;ColumnName&quot;:&quot;ConfidencebySearchEngine&quot;,&quot;SortDirection&quot;:1,&quot;Ascending&quot;:false,&quot;AdvancedSettings&quot;:&quot;0&quot;},{&quot;ColumnName&quot;:&quot;PercolatorqValuebySearchEngine&quot;,&quot;SortDirection&quot;:0,&quot;Ascending&quot;:true,&quot;AdvancedSettings&quot;:&quot;0&quot;},{&quot;ColumnName&quot;:&quot;XCorrbySearchEngine&quot;,&quot;SortDirection&quot;:1,&quot;Ascending&quot;:false,&quot;AdvancedSettings&quot;:&quot;0&quot;}],&quot;Count&quot;:3},&quot;NestedSortConditionSets&quot;:{}},&quot;TargetPeptideSpectrumMatch&quot;:{&quot;SortConditionSet&quot;:{&quot;Conditions&quot;:[{&quot;ColumnName&quot;:&quot;PercolatorqValue&quot;,&quot;SortDirection&quot;:0,&quot;Ascending&quot;:true,&quot;AdvancedSettings&quot;:&quot;&quot;}],&quot;Count&quot;:1},&quot;NestedSortConditionSets&quot;:{}}}},&quot;MSnSpectrumInfo&quot;:{&quot;SortConditionSet&quot;:{&quot;Conditions&quot;:[{&quot;ColumnName&quot;:&quot;StudyFileId&quot;,&quot;SortDirection&quot;:0,&quot;Ascending&quot;:true,&quot;AdvancedSettings&quot;:&quot;&quot;},{&quot;ColumnName&quot;:&quot;RetentionTime&quot;,&quot;SortDirection&quot;:0,&quot;Ascending&quot;:true,&quot;AdvancedSettings&quot;:&quot;&quot;}],&quot;Count&quot;:2},&quot;NestedSortConditionSets&quot;:{&quot;TargetProtein&quot;:{&quot;SortConditionSet&quot;:{&quot;Conditions&quot;:[{&quot;ColumnName&quot;:&quot;SumPEPScore&quot;,&quot;SortDirection&quot;:1,&quot;Ascending&quot;:false,&quot;AdvancedSettings&quot;:&quot;&quot;}],&quot;Count&quot;:1},&quot;NestedSortConditionSets&quot;:{}},&quot;TargetProteinGroup&quot;:{&quot;SortConditionSet&quot;:{&quot;Conditions&quot;:[{&quot;ColumnName&quot;:&quot;UniquePeptidesCount&quot;,&quot;SortDirection&quot;:1,&quot;Ascending&quot;:false,&quot;AdvancedSettings&quot;:&quot;&quot;},{&quot;ColumnName&quot;:&quot;PeptideGroupCount&quot;,&quot;SortDirection&quot;:1,&quot;Ascending&quot;:false,&quot;AdvancedSettings&quot;:&quot;&quot;},{&quot;ColumnName&quot;:&quot;PsmCount&quot;,&quot;SortDirection&quot;:1,&quot;Ascending&quot;:false,&quot;AdvancedSettings&quot;:&quot;&quot;}],&quot;Count&quot;:3},&quot;NestedSortConditionSets&quot;:{}},&quot;TargetPeptideGroup&quot;:{&quot;SortConditionSet&quot;:{&quot;Conditions&quot;:[{&quot;ColumnName&quot;:&quot;Qvalityqvalue&quot;,&quot;SortDirection&quot;:0,&quot;Ascending&quot;:true,&quot;AdvancedSettings&quot;:&quot;&quot;}],&quot;Count&quot;:1},&quot;NestedSortConditionSets&quot;:{}},&quot;TargetPeptideIsoformGroup&quot;:{&quot;SortConditionSet&quot;:{&quot;Conditions&quot;:[{&quot;ColumnName&quot;:&quot;ConfidencebySearchEngine&quot;,&quot;SortDirection&quot;:1,&quot;Ascending&quot;:false,&quot;AdvancedSettings&quot;:&quot;0&quot;},{&quot;ColumnName&quot;:&quot;PercolatorqValuebySearchEngine&quot;,&quot;SortDirection&quot;:0,&quot;Ascending&quot;:true,&quot;AdvancedSettings&quot;:&quot;0&quot;},{&quot;ColumnName&quot;:&quot;XCorrbySearchEngine&quot;,&quot;SortDirection&quot;:1,&quot;Ascending&quot;:false,&quot;AdvancedSettings&quot;:&quot;0&quot;}],&quot;Count&quot;:3},&quot;NestedSortConditionSets&quot;:{}},&quot;TargetPeptideSpectrumMatch&quot;:{&quot;SortConditionSet&quot;:{&quot;Conditions&quot;:[{&quot;ColumnName&quot;:&quot;PercolatorqValue&quot;,&quot;SortDirection&quot;:0,&quot;Ascending&quot;:true,&quot;AdvancedSettings&quot;:&quot;&quot;}],&quot;Count&quot;:1},&quot;NestedSortConditionSets&quot;:{}},&quot;PrecursorInfoItem&quot;:{&quot;SortConditionSet&quot;:{&quot;Conditions&quot;:[],&quot;Count&quot;:0},&quot;NestedSortConditionSets&quot;:{}}}},&quot;FoundModification&quot;:{&quot;SortConditionSet&quot;:{&quot;Conditions&quot;:[{&quot;ColumnName&quot;:&quot;Name&quot;,&quot;SortDirection&quot;:0,&quot;Ascending&quot;:true,&quot;AdvancedSettings&quot;:&quot;&quot;}],&quot;Count&quot;:1},&quot;NestedSortConditionSets&quot;:{&quot;TargetPeptideSpectrumMatch&quot;:{&quot;SortConditionSet&quot;:{&quot;Conditions&quot;:[{&quot;ColumnName&quot;:&quot;PercolatorqValue&quot;,&quot;SortDirection&quot;:0,&quot;Ascending&quot;:true,&quot;AdvancedSettings&quot;:&quot;&quot;}],&quot;Count&quot;:1},&quot;NestedSortConditionSets&quot;:{}}}},&quot;PrecursorInfoItem&quot;:{&quot;SortConditionSet&quot;:{&quot;Conditions&quot;:[],&quot;Count&quot;:0},&quot;NestedSortConditionSets&quot;:{&quot;TargetPeptideSpectrumMatch&quot;:{&quot;SortConditionSet&quot;:{&quot;Conditions&quot;:[{&quot;ColumnName&quot;:&quot;PercolatorqValue&quot;,&quot;SortDirection&quot;:0,&quot;Ascending&quot;:true,&quot;AdvancedSettings&quot;:&quot;&quot;}],&quot;Count&quot;:1},&quot;NestedSortConditionSets&quot;:{}},&quot;MSnSpectrumInfo&quot;:{&quot;SortConditionSet&quot;:{&quot;Conditions&quot;:[{&quot;ColumnName&quot;:&quot;StudyFileId&quot;,&quot;SortDirection&quot;:0,&quot;Ascending&quot;:true,&quot;AdvancedSettings&quot;:&quot;&quot;},{&quot;ColumnName&quot;:&quot;RetentionTime&quot;,&quot;SortDirection&quot;:0,&quot;Ascending&quot;:true,&quot;AdvancedSettings&quot;:&quot;&quot;}],&quot;Count&quot;:2},&quot;NestedSortConditionSets&quot;:{}}}}}}

Column sorting settings for DecoyPeptideSpectrumMatch:
   {&quot;SortConditionSet&quot;:{&quot;Conditions&quot;:[{&quot;ColumnName&quot;:&quot;PercolatorqValue&quot;,&quot;SortDirection&quot;:0,&quot;Ascending&quot;:true,&quot;AdvancedSettings&quot;:&quot;&quot;}],&quot;Count&quot;:1},&quot;NestedSortConditionSets&quot;:{}}

Column sorting settings for TargetProteoformSpectrumMatch:
   {&quot;SortConditionSet&quot;:{&quot;Conditions&quot;:[],&quot;Count&quot;:0},&quot;NestedSortConditionSets&quot;:{}}

Column sorting settings for DecoyProteoformSpectrumMatch:
   {&quot;SortConditionSet&quot;:{&quot;Conditions&quot;:[],&quot;Count&quot;:0},&quot;NestedSortConditionSets&quot;:{}}

Column sorting settings for ReferenceMassSpectrumItem:
   {&quot;SortConditionSet&quot;:{&quot;Conditions&quot;:[],&quot;Count&quot;:0},&quot;NestedSortConditionSets&quot;:{}}

Column sorting settings for MSnSpectrumInfo:
   {&quot;SortConditionSet&quot;:{&quot;Conditions&quot;:[{&quot;ColumnName&quot;:&quot;StudyFileId&quot;,&quot;SortDirection&quot;:0,&quot;Ascending&quot;:true,&quot;AdvancedSettings&quot;:&quot;&quot;},{&quot;ColumnName&quot;:&quot;RetentionTime&quot;,&quot;SortDirection&quot;:0,&quot;Ascending&quot;:true,&quot;AdvancedSettings&quot;:&quot;&quot;}],&quot;Count&quot;:2},&quot;NestedSortConditionSets&quot;:{&quot;TargetProtein&quot;:{&quot;SortConditionSet&quot;:{&quot;Conditions&quot;:[{&quot;ColumnName&quot;:&quot;SumPEPScore&quot;,&quot;SortDirection&quot;:1,&quot;Ascending&quot;:false,&quot;AdvancedSettings&quot;:&quot;&quot;}],&quot;Count&quot;:1},&quot;NestedSortConditionSets&quot;:{&quot;TargetProteinGroup&quot;:{&quot;SortConditionSet&quot;:{&quot;Conditions&quot;:[{&quot;ColumnName&quot;:&quot;UniquePeptidesCount&quot;,&quot;SortDirection&quot;:1,&quot;Ascending&quot;:false,&quot;AdvancedSettings&quot;:&quot;&quot;},{&quot;ColumnName&quot;:&quot;PeptideGroupCount&quot;,&quot;SortDirection&quot;:1,&quot;Ascending&quot;:false,&quot;AdvancedSettings&quot;:&quot;&quot;},{&quot;ColumnName&quot;:&quot;PsmCount&quot;,&quot;SortDirection&quot;:1,&quot;Ascending&quot;:false,&quot;AdvancedSettings&quot;:&quot;&quot;}],&quot;Count&quot;:3},&quot;NestedSortConditionSets&quot;:{}},&quot;TargetPeptideGroup&quot;:{&quot;SortConditionSet&quot;:{&quot;Conditions&quot;:[{&quot;ColumnName&quot;:&quot;Qvalityqvalue&quot;,&quot;SortDirection&quot;:0,&quot;Ascending&quot;:true,&quot;AdvancedSettings&quot;:&quot;&quot;}],&quot;Count&quot;:1},&quot;NestedSortConditionSets&quot;:{}},&quot;TargetPeptideIsoformGroup&quot;:{&quot;SortConditionSet&quot;:{&quot;Conditions&quot;:[{&quot;ColumnName&quot;:&quot;ConfidencebySearchEngine&quot;,&quot;SortDirection&quot;:1,&quot;Ascending&quot;:false,&quot;AdvancedSettings&quot;:&quot;0&quot;},{&quot;ColumnName&quot;:&quot;PercolatorqValuebySearchEngine&quot;,&quot;SortDirection&quot;:0,&quot;Ascending&quot;:true,&quot;AdvancedSettings&quot;:&quot;0&quot;},{&quot;ColumnName&quot;:&quot;XCorrbySearchEngine&quot;,&quot;SortDirection&quot;:1,&quot;Ascending&quot;:false,&quot;AdvancedSettings&quot;:&quot;0&quot;}],&quot;Count&quot;:3},&quot;NestedSortConditionSets&quot;:{}},&quot;ModificationSite&quot;:{&quot;SortConditionSet&quot;:{&quot;Conditions&quot;:[],&quot;Count&quot;:0},&quot;NestedSortConditionSets&quot;:{}},&quot;TargetPeptideSpectrumMatch&quot;:{&quot;SortConditionSet&quot;:{&quot;Conditions&quot;:[{&quot;ColumnName&quot;:&quot;PercolatorqValue&quot;,&quot;SortDirection&quot;:0,&quot;Ascending&quot;:true,&quot;AdvancedSettings&quot;:&quot;&quot;}],&quot;Count&quot;:1},&quot;NestedSortConditionSets&quot;:{}},&quot;MSnSpectrumInfo&quot;:{&quot;SortConditionSet&quot;:{&quot;Conditions&quot;:[{&quot;ColumnName&quot;:&quot;StudyFileId&quot;,&quot;SortDirection&quot;:0,&quot;Ascending&quot;:true,&quot;AdvancedSettings&quot;:&quot;&quot;},{&quot;ColumnName&quot;:&quot;RetentionTime&quot;,&quot;SortDirection&quot;:0,&quot;Ascending&quot;:true,&quot;AdvancedSettings&quot;:&quot;&quot;}],&quot;Count&quot;:2},&quot;NestedSortConditionSets&quot;:{}}}},&quot;TargetProteinGroup&quot;:{&quot;SortConditionSet&quot;:{&quot;Conditions&quot;:[{&quot;ColumnName&quot;:&quot;UniquePeptidesCount&quot;,&quot;SortDirection&quot;:1,&quot;Ascending&quot;:false,&quot;AdvancedSettings&quot;:&quot;&quot;},{&quot;ColumnName&quot;:&quot;PeptideGroupCount&quot;,&quot;SortDirection&quot;:1,&quot;Ascending&quot;:false,&quot;AdvancedSettings&quot;:&quot;&quot;},{&quot;ColumnName&quot;:&quot;PsmCount&quot;,&quot;SortDirection&quot;:1,&quot;Ascending&quot;:false,&quot;AdvancedSettings&quot;:&quot;&quot;}],&quot;Count&quot;:3},&quot;NestedSortConditionSets&quot;:{&quot;TargetProtein&quot;:{&quot;SortConditionSet&quot;:{&quot;Conditions&quot;:[{&quot;ColumnName&quot;:&quot;SumPEPScore&quot;,&quot;SortDirection&quot;:1,&quot;Ascending&quot;:false,&quot;AdvancedSettings&quot;:&quot;&quot;}],&quot;Count&quot;:1},&quot;NestedSortConditionSets&quot;:{}},&quot;TargetPeptideGroup&quot;:{&quot;SortConditionSet&quot;:{&quot;Conditions&quot;:[{&quot;ColumnName&quot;:&quot;Qvalityqvalue&quot;,&quot;SortDirection&quot;:0,&quot;Ascending&quot;:true,&quot;AdvancedSettings&quot;:&quot;&quot;}],&quot;Count&quot;:1},&quot;NestedSortConditionSets&quot;:{}},&quot;TargetPeptideIsoformGroup&quot;:{&quot;SortConditionSet&quot;:{&quot;Conditions&quot;:[{&quot;ColumnName&quot;:&quot;ConfidencebySearchEngine&quot;,&quot;SortDirection&quot;:1,&quot;Ascending&quot;:false,&quot;AdvancedSettings&quot;:&quot;0&quot;},{&quot;ColumnName&quot;:&quot;PercolatorqValuebySearchEngine&quot;,&quot;SortDirection&quot;:0,&quot;Ascending&quot;:true,&quot;AdvancedSettings&quot;:&quot;0&quot;},{&quot;ColumnName&quot;:&quot;XCorrbySearchEngine&quot;,&quot;SortDirection&quot;:1,&quot;Ascending&quot;:false,&quot;AdvancedSettings&quot;:&quot;0&quot;}],&quot;Count&quot;:3},&quot;NestedSortConditionSets&quot;:{}},&quot;TargetPeptideSpectrumMatch&quot;:{&quot;SortConditionSet&quot;:{&quot;Conditions&quot;:[{&quot;ColumnName&quot;:&quot;PercolatorqValue&quot;,&quot;SortDirection&quot;:0,&quot;Ascending&quot;:true,&quot;AdvancedSettings&quot;:&quot;&quot;}],&quot;Count&quot;:1},&quot;NestedSortConditionSets&quot;:{}},&quot;MSnSpectrumInfo&quot;:{&quot;SortConditionSet&quot;:{&quot;Conditions&quot;:[{&quot;ColumnName&quot;:&quot;StudyFileId&quot;,&quot;SortDirection&quot;:0,&quot;Ascending&quot;:true,&quot;AdvancedSettings&quot;:&quot;&quot;},{&quot;ColumnName&quot;:&quot;RetentionTime&quot;,&quot;SortDirection&quot;:0,&quot;Ascending&quot;:true,&quot;AdvancedSettings&quot;:&quot;&quot;}],&quot;Count&quot;:2},&quot;NestedSortConditionSets&quot;:{}}}},&quot;TargetPeptideGroup&quot;:{&quot;SortConditionSet&quot;:{&quot;Conditions&quot;:[{&quot;ColumnName&quot;:&quot;Qvalityqvalue&quot;,&quot;SortDirection&quot;:0,&quot;Ascending&quot;:true,&quot;AdvancedSettings&quot;:&quot;&quot;}],&quot;Count&quot;:1},&quot;NestedSortConditionSets&quot;:{&quot;TargetProtein&quot;:{&quot;SortConditionSet&quot;:{&quot;Conditions&quot;:[{&quot;ColumnName&quot;:&quot;SumPEPScore&quot;,&quot;SortDirection&quot;:1,&quot;Ascending&quot;:false,&quot;AdvancedSettings&quot;:&quot;&quot;}],&quot;Count&quot;:1},&quot;NestedSortConditionSets&quot;:{}},&quot;TargetProteinGroup&quot;:{&quot;SortConditionSet&quot;:{&quot;Conditions&quot;:[{&quot;ColumnName&quot;:&quot;UniquePeptidesCount&quot;,&quot;SortDirection&quot;:1,&quot;Ascending&quot;:false,&quot;AdvancedSettings&quot;:&quot;&quot;},{&quot;ColumnName&quot;:&quot;PeptideGroupCount&quot;,&quot;SortDirection&quot;:1,&quot;Ascending&quot;:false,&quot;AdvancedSettings&quot;:&quot;&quot;},{&quot;ColumnName&quot;:&quot;PsmCount&quot;,&quot;SortDirection&quot;:1,&quot;Ascending&quot;:false,&quot;AdvancedSettings&quot;:&quot;&quot;}],&quot;Count&quot;:3},&quot;NestedSortConditionSets&quot;:{}},&quot;TargetPeptideIsoformGroup&quot;:{&quot;SortConditionSet&quot;:{&quot;Conditions&quot;:[{&quot;ColumnName&quot;:&quot;ConfidencebySearchEngine&quot;,&quot;SortDirection&quot;:1,&quot;Ascending&quot;:false,&quot;AdvancedSettings&quot;:&quot;0&quot;},{&quot;ColumnName&quot;:&quot;PercolatorqValuebySearchEngine&quot;,&quot;SortDirection&quot;:0,&quot;Ascending&quot;:true,&quot;AdvancedSettings&quot;:&quot;0&quot;},{&quot;ColumnName&quot;:&quot;XCorrbySearchEngine&quot;,&quot;SortDirection&quot;:1,&quot;Ascending&quot;:false,&quot;AdvancedSettings&quot;:&quot;0&quot;}],&quot;Count&quot;:3},&quot;NestedSortConditionSets&quot;:{}},&quot;ModificationSite&quot;:{&quot;SortConditionSet&quot;:{&quot;Conditions&quot;:[],&quot;Count&quot;:0},&quot;NestedSortConditionSets&quot;:{}},&quot;TargetPeptideSpectrumMatch&quot;:{&quot;SortConditionSet&quot;:{&quot;Conditions&quot;:[{&quot;ColumnName&quot;:&quot;PercolatorqValue&quot;,&quot;SortDirection&quot;:0,&quot;Ascending&quot;:true,&quot;AdvancedSettings&quot;:&quot;&quot;}],&quot;Count&quot;:1},&quot;NestedSortConditionSets&quot;:{}},&quot;MSnSpectrumInfo&quot;:{&quot;SortConditionSet&quot;:{&quot;Conditions&quot;:[{&quot;ColumnName&quot;:&quot;StudyFileId&quot;,&quot;SortDirection&quot;:0,&quot;Ascending&quot;:true,&quot;AdvancedSettings&quot;:&quot;&quot;},{&quot;ColumnName&quot;:&quot;RetentionTime&quot;,&quot;SortDirection&quot;:0,&quot;Ascending&quot;:true,&quot;AdvancedSettings&quot;:&quot;&quot;}],&quot;Count&quot;:2},&quot;NestedSortConditionSets&quot;:{}},&quot;ConsensusFeature&quot;:{&quot;SortConditionSet&quot;:{&quot;Conditions&quot;:[],&quot;Count&quot;:0},&quot;NestedSortConditionSets&quot;:{}}}},&quot;TargetPeptideIsoformGroup&quot;:{&quot;SortConditionSet&quot;:{&quot;Conditions&quot;:[{&quot;ColumnName&quot;:&quot;ConfidencebySearchEngine&quot;,&quot;SortDirection&quot;:1,&quot;Ascending&quot;:false,&quot;AdvancedSettings&quot;:&quot;0&quot;},{&quot;ColumnName&quot;:&quot;PercolatorqValuebySearchEngine&quot;,&quot;SortDirection&quot;:0,&quot;Ascending&quot;:true,&quot;AdvancedSettings&quot;:&quot;0&quot;},{&quot;ColumnName&quot;:&quot;XCorrbySearchEngine&quot;,&quot;SortDirection&quot;:1,&quot;Ascending&quot;:false,&quot;AdvancedSettings&quot;:&quot;0&quot;}],&quot;Count&quot;:3},&quot;NestedSortConditionSets&quot;:{&quot;TargetProtein&quot;:{&quot;SortConditionSet&quot;:{&quot;Conditions&quot;:[{&quot;ColumnName&quot;:&quot;SumPEPScore&quot;,&quot;SortDirection&quot;:1,&quot;Ascending&quot;:false,&quot;AdvancedSettings&quot;:&quot;&quot;}],&quot;Count&quot;:1},&quot;NestedSortConditionSets&quot;:{}},&quot;TargetProteinGroup&quot;:{&quot;SortConditionSet&quot;:{&quot;Conditions&quot;:[{&quot;ColumnName&quot;:&quot;UniquePeptidesCount&quot;,&quot;SortDirection&quot;:1,&quot;Ascending&quot;:false,&quot;AdvancedSettings&quot;:&quot;&quot;},{&quot;ColumnName&quot;:&quot;PeptideGroupCount&quot;,&quot;SortDirection&quot;:1,&quot;Ascending&quot;:false,&quot;AdvancedSettings&quot;:&quot;&quot;},{&quot;ColumnName&quot;:&quot;PsmCount&quot;,&quot;SortDirection&quot;:1,&quot;Ascending&quot;:false,&quot;AdvancedSettings&quot;:&quot;&quot;}],&quot;Count&quot;:3},&quot;NestedSortConditionSets&quot;:{}},&quot;TargetPeptideGroup&quot;:{&quot;SortConditionSet&quot;:{&quot;Conditions&quot;:[{&quot;ColumnName&quot;:&quot;Qvalityqvalue&quot;,&quot;SortDirection&quot;:0,&quot;Ascending&quot;:true,&quot;AdvancedSettings&quot;:&quot;&quot;}],&quot;Count&quot;:1},&quot;NestedSortConditionSets&quot;:{}},&quot;ModificationSite&quot;:{&quot;SortConditionSet&quot;:{&quot;Conditions&quot;:[],&quot;Count&quot;:0},&quot;NestedSortConditionSets&quot;:{}},&quot;TargetPeptideSpectrumMatch&quot;:{&quot;SortConditionSet&quot;:{&quot;Conditions&quot;:[{&quot;ColumnName&quot;:&quot;PercolatorqValue&quot;,&quot;SortDirection&quot;:0,&quot;Ascending&quot;:true,&quot;AdvancedSettings&quot;:&quot;&quot;}],&quot;Count&quot;:1},&quot;NestedSortConditionSets&quot;:{}},&quot;MSnSpectrumInfo&quot;:{&quot;SortConditionSet&quot;:{&quot;Conditions&quot;:[{&quot;ColumnName&quot;:&quot;StudyFileId&quot;,&quot;SortDirection&quot;:0,&quot;Ascending&quot;:true,&quot;AdvancedSettings&quot;:&quot;&quot;},{&quot;ColumnName&quot;:&quot;RetentionTime&quot;,&quot;SortDirection&quot;:0,&quot;Ascending&quot;:true,&quot;AdvancedSettings&quot;:&quot;&quot;}],&quot;Count&quot;:2},&quot;NestedSortConditionSets&quot;:{}},&quot;ConsensusFeature&quot;:{&quot;SortConditionSet&quot;:{&quot;Conditions&quot;:[],&quot;Count&quot;:0},&quot;NestedSortConditionSets&quot;:{}}}},&quot;TargetPeptideSpectrumMatch&quot;:{&quot;SortConditionSet&quot;:{&quot;Conditions&quot;:[{&quot;ColumnName&quot;:&quot;PercolatorqValue&quot;,&quot;SortDirection&quot;:0,&quot;Ascending&quot;:true,&quot;AdvancedSettings&quot;:&quot;&quot;}],&quot;Count&quot;:1},&quot;NestedSortConditionSets&quot;:{&quot;TargetProtein&quot;:{&quot;SortConditionSet&quot;:{&quot;Conditions&quot;:[{&quot;ColumnName&quot;:&quot;SumPEPScore&quot;,&quot;SortDirection&quot;:1,&quot;Ascending&quot;:false,&quot;AdvancedSettings&quot;:&quot;&quot;}],&quot;Count&quot;:1},&quot;NestedSortConditionSets&quot;:{}},&quot;TargetProteinGroup&quot;:{&quot;SortConditionSet&quot;:{&quot;Conditions&quot;:[{&quot;ColumnName&quot;:&quot;UniquePeptidesCount&quot;,&quot;SortDirection&quot;:1,&quot;Ascending&quot;:false,&quot;AdvancedSettings&quot;:&quot;&quot;},{&quot;ColumnName&quot;:&quot;PeptideGroupCount&quot;,&quot;SortDirection&quot;:1,&quot;Ascending&quot;:false,&quot;AdvancedSettings&quot;:&quot;&quot;},{&quot;ColumnName&quot;:&quot;PsmCount&quot;,&quot;SortDirection&quot;:1,&quot;Ascending&quot;:false,&quot;AdvancedSettings&quot;:&quot;&quot;}],&quot;Count&quot;:3},&quot;NestedSortConditionSets&quot;:{}},&quot;TargetPeptideGroup&quot;:{&quot;SortConditionSet&quot;:{&quot;Conditions&quot;:[{&quot;ColumnName&quot;:&quot;Qvalityqvalue&quot;,&quot;SortDirection&quot;:0,&quot;Ascending&quot;:true,&quot;AdvancedSettings&quot;:&quot;&quot;}],&quot;Count&quot;:1},&quot;NestedSortConditionSets&quot;:{}},&quot;TargetPeptideIsoformGroup&quot;:{&quot;SortConditionSet&quot;:{&quot;Conditions&quot;:[{&quot;ColumnName&quot;:&quot;ConfidencebySearchEngine&quot;,&quot;SortDirection&quot;:1,&quot;Ascending&quot;:false,&quot;AdvancedSettings&quot;:&quot;0&quot;},{&quot;ColumnName&quot;:&quot;PercolatorqValuebySearchEngine&quot;,&quot;SortDirection&quot;:0,&quot;Ascending&quot;:true,&quot;AdvancedSettings&quot;:&quot;0&quot;},{&quot;ColumnName&quot;:&quot;XCorrbySearchEngine&quot;,&quot;SortDirection&quot;:1,&quot;Ascending&quot;:false,&quot;AdvancedSettings&quot;:&quot;0&quot;}],&quot;Count&quot;:3},&quot;NestedSortConditionSets&quot;:{}},&quot;ModificationSite&quot;:{&quot;SortConditionSet&quot;:{&quot;Conditions&quot;:[],&quot;Count&quot;:0},&quot;NestedSortConditionSets&quot;:{}},&quot;MSnSpectrumInfo&quot;:{&quot;SortConditionSet&quot;:{&quot;Conditions&quot;:[{&quot;ColumnName&quot;:&quot;StudyFileId&quot;,&quot;SortDirection&quot;:0,&quot;Ascending&quot;:true,&quot;AdvancedSettings&quot;:&quot;&quot;},{&quot;ColumnName&quot;:&quot;RetentionTime&quot;,&quot;SortDirection&quot;:0,&quot;Ascending&quot;:true,&quot;AdvancedSettings&quot;:&quot;&quot;}],&quot;Count&quot;:2},&quot;NestedSortConditionSets&quot;:{}},&quot;FoundModification&quot;:{&quot;SortConditionSet&quot;:{&quot;Conditions&quot;:[{&quot;ColumnName&quot;:&quot;Name&quot;,&quot;SortDirection&quot;:0,&quot;Ascending&quot;:true,&quot;AdvancedSettings&quot;:&quot;&quot;}],&quot;Count&quot;:1},&quot;NestedSortConditionSets&quot;:{}},&quot;PrecursorInfoItem&quot;:{&quot;SortConditionSet&quot;:{&quot;Conditions&quot;:[],&quot;Count&quot;:0},&quot;NestedSortConditionSets&quot;:{}}}},&quot;PrecursorInfoItem&quot;:{&quot;SortConditionSet&quot;:{&quot;Conditions&quot;:[],&quot;Count&quot;:0},&quot;NestedSortConditionSets&quot;:{&quot;TargetPeptideSpectrumMatch&quot;:{&quot;SortConditionSet&quot;:{&quot;Conditions&quot;:[{&quot;ColumnName&quot;:&quot;PercolatorqValue&quot;,&quot;SortDirection&quot;:0,&quot;Ascending&quot;:true,&quot;AdvancedSettings&quot;:&quot;&quot;}],&quot;Count&quot;:1},&quot;NestedSortConditionSets&quot;:{}},&quot;MSnSpectrumInfo&quot;:{&quot;SortConditionSet&quot;:{&quot;Conditions&quot;:[{&quot;ColumnName&quot;:&quot;StudyFileId&quot;,&quot;SortDirection&quot;:0,&quot;Ascending&quot;:true,&quot;AdvancedSettings&quot;:&quot;&quot;},{&quot;ColumnName&quot;:&quot;RetentionTime&quot;,&quot;SortDirection&quot;:0,&quot;Ascending&quot;:true,&quot;AdvancedSettings&quot;:&quot;&quot;}],&quot;Count&quot;:2},&quot;NestedSortConditionSets&quot;:{}}}}}}

Column sorting settings for PrecursorInfoItem:
   {&quot;SortConditionSet&quot;:{&quot;Conditions&quot;:[],&quot;Count&quot;:0},&quot;NestedSortConditionSets&quot;:{}}

Column sorting settings for SpecializedTraceItem:
   {&quot;SortConditionSet&quot;:{&quot;Conditions&quot;:[],&quot;Count&quot;:0},&quot;NestedSortConditionSets&quot;:{&quot;WorkflowInputFile&quot;:{&quot;SortConditionSet&quot;:{&quot;Conditions&quot;:[],&quot;Count&quot;:0},&quot;NestedSortConditionSets&quot;:{&quot;SpecializedTraceItem&quot;:{&quot;SortConditionSet&quot;:{&quot;Conditions&quot;:[],&quot;Count&quot;:0},&quot;NestedSortConditionSets&quot;:{}}}}}}

Column sorting settings for LcmsFeature:
   {&quot;SortConditionSet&quot;:{&quot;Conditions&quot;:[{&quot;ColumnName&quot;:&quot;ApexRT&quot;,&quot;SortDirection&quot;:0,&quot;Ascending&quot;:true,&quot;AdvancedSettings&quot;:&quot;&quot;}],&quot;Count&quot;:1},&quot;NestedSortConditionSets&quot;:{}}

Column sorting settings for LcmsPeak:
   {&quot;SortConditionSet&quot;:{&quot;Conditions&quot;:[{&quot;ColumnName&quot;:&quot;ApexRT&quot;,&quot;SortDirection&quot;:0,&quot;Ascending&quot;:true,&quot;AdvancedSettings&quot;:&quot;&quot;}],&quot;Count&quot;:1},&quot;NestedSortConditionSets&quot;:{}}

Column sorting settings for ProteinIdentificationGroup:
   {&quot;SortConditionSet&quot;:{&quot;Conditions&quot;:[],&quot;Count&quot;:0},&quot;NestedSortConditionSets&quot;:{}}

Column sorting settings for TargetPeptideGroup:
   {&quot;SortConditionSet&quot;:{&quot;Conditions&quot;:[{&quot;ColumnName&quot;:&quot;Qvalityqvalue&quot;,&quot;SortDirection&quot;:0,&quot;Ascending&quot;:true,&quot;AdvancedSettings&quot;:&quot;&quot;}],&quot;Count&quot;:1},&quot;NestedSortConditionSets&quot;:{&quot;TargetProtein&quot;:{&quot;SortConditionSet&quot;:{&quot;Conditions&quot;:[{&quot;ColumnName&quot;:&quot;SumPEPScore&quot;,&quot;SortDirection&quot;:1,&quot;Ascending&quot;:false,&quot;AdvancedSettings&quot;:&quot;&quot;}],&quot;Count&quot;:1},&quot;NestedSortConditionSets&quot;:{&quot;TargetProteinGroup&quot;:{&quot;SortConditionSet&quot;:{&quot;Conditions&quot;:[{&quot;ColumnName&quot;:&quot;UniquePeptidesCount&quot;,&quot;SortDirection&quot;:1,&quot;Ascending&quot;:false,&quot;AdvancedSettings&quot;:&quot;&quot;},{&quot;ColumnName&quot;:&quot;PeptideGroupCount&quot;,&quot;SortDirection&quot;:1,&quot;Ascending&quot;:false,&quot;AdvancedSettings&quot;:&quot;&quot;},{&quot;ColumnName&quot;:&quot;PsmCount&quot;,&quot;SortDirection&quot;:1,&quot;Ascending&quot;:false,&quot;AdvancedSettings&quot;:&quot;&quot;}],&quot;Count&quot;:3},&quot;NestedSortConditionSets&quot;:{}},&quot;TargetPeptideGroup&quot;:{&quot;SortConditionSet&quot;:{&quot;Conditions&quot;:[{&quot;ColumnName&quot;:&quot;Qvalityqvalue&quot;,&quot;SortDirection&quot;:0,&quot;Ascending&quot;:true,&quot;AdvancedSettings&quot;:&quot;&quot;}],&quot;Count&quot;:1},&quot;NestedSortConditionSets&quot;:{}},&quot;TargetPeptideIsoformGroup&quot;:{&quot;SortConditionSet&quot;:{&quot;Conditions&quot;:[{&quot;ColumnName&quot;:&quot;ConfidencebySearchEngine&quot;,&quot;SortDirection&quot;:1,&quot;Ascending&quot;:false,&quot;AdvancedSettings&quot;:&quot;0&quot;},{&quot;ColumnName&quot;:&quot;PercolatorqValuebySearchEngine&quot;,&quot;SortDirection&quot;:0,&quot;Ascending&quot;:true,&quot;AdvancedSettings&quot;:&quot;0&quot;},{&quot;ColumnName&quot;:&quot;XCorrbySearchEngine&quot;,&quot;SortDirection&quot;:1,&quot;Ascending&quot;:false,&quot;AdvancedSettings&quot;:&quot;0&quot;}],&quot;Count&quot;:3},&quot;NestedSortConditionSets&quot;:{}},&quot;ModificationSite&quot;:{&quot;SortConditionSet&quot;:{&quot;Conditions&quot;:[],&quot;Count&quot;:0},&quot;NestedSortConditionSets&quot;:{}},&quot;TargetPeptideSpectrumMatch&quot;:{&quot;SortConditionSet&quot;:{&quot;Conditions&quot;:[{&quot;ColumnName&quot;:&quot;PercolatorqValue&quot;,&quot;SortDirection&quot;:0,&quot;Ascending&quot;:true,&quot;AdvancedSettings&quot;:&quot;&quot;}],&quot;Count&quot;:1},&quot;NestedSortConditionSets&quot;:{}},&quot;MSnSpectrumInfo&quot;:{&quot;SortConditionSet&quot;:{&quot;Conditions&quot;:[{&quot;ColumnName&quot;:&quot;StudyFileId&quot;,&quot;SortDirection&quot;:0,&quot;Ascending&quot;:true,&quot;AdvancedSettings&quot;:&quot;&quot;},{&quot;ColumnName&quot;:&quot;RetentionTime&quot;,&quot;SortDirection&quot;:0,&quot;Ascending&quot;:true,&quot;AdvancedSettings&quot;:&quot;&quot;}],&quot;Count&quot;:2},&quot;NestedSortConditionSets&quot;:{}}}},&quot;TargetProteinGroup&quot;:{&quot;SortConditionSet&quot;:{&quot;Conditions&quot;:[{&quot;ColumnName&quot;:&quot;UniquePeptidesCount&quot;,&quot;SortDirection&quot;:1,&quot;Ascending&quot;:false,&quot;AdvancedSettings&quot;:&quot;&quot;},{&quot;ColumnName&quot;:&quot;PeptideGroupCount&quot;,&quot;SortDirection&quot;:1,&quot;Ascending&quot;:false,&quot;AdvancedSettings&quot;:&quot;&quot;},{&quot;ColumnName&quot;:&quot;PsmCount&quot;,&quot;SortDirection&quot;:1,&quot;Ascending&quot;:false,&quot;AdvancedSettings&quot;:&quot;&quot;}],&quot;Count&quot;:3},&quot;NestedSortConditionSets&quot;:{&quot;TargetProtein&quot;:{&quot;SortConditionSet&quot;:{&quot;Conditions&quot;:[{&quot;ColumnName&quot;:&quot;SumPEPScore&quot;,&quot;SortDirection&quot;:1,&quot;Ascending&quot;:false,&quot;AdvancedSettings&quot;:&quot;&quot;}],&quot;Count&quot;:1},&quot;NestedSortConditionSets&quot;:{}},&quot;TargetPeptideGroup&quot;:{&quot;SortConditionSet&quot;:{&quot;Conditions&quot;:[{&quot;ColumnName&quot;:&quot;Qvalityqvalue&quot;,&quot;SortDirection&quot;:0,&quot;Ascending&quot;:true,&quot;AdvancedSettings&quot;:&quot;&quot;}],&quot;Count&quot;:1},&quot;NestedSortConditionSets&quot;:{}},&quot;TargetPeptideIsoformGroup&quot;:{&quot;SortConditionSet&quot;:{&quot;Conditions&quot;:[{&quot;ColumnName&quot;:&quot;ConfidencebySearchEngine&quot;,&quot;SortDirection&quot;:1,&quot;Ascending&quot;:false,&quot;AdvancedSettings&quot;:&quot;0&quot;},{&quot;ColumnName&quot;:&quot;PercolatorqValuebySearchEngine&quot;,&quot;SortDirection&quot;:0,&quot;Ascending&quot;:true,&quot;AdvancedSettings&quot;:&quot;0&quot;},{&quot;ColumnName&quot;:&quot;XCorrbySearchEngine&quot;,&quot;SortDirection&quot;:1,&quot;Ascending&quot;:false,&quot;AdvancedSettings&quot;:&quot;0&quot;}],&quot;Count&quot;:3},&quot;NestedSortConditionSets&quot;:{}},&quot;TargetPeptideSpectrumMatch&quot;:{&quot;SortConditionSet&quot;:{&quot;Conditions&quot;:[{&quot;ColumnName&quot;:&quot;PercolatorqValue&quot;,&quot;SortDirection&quot;:0,&quot;Ascending&quot;:true,&quot;AdvancedSettings&quot;:&quot;&quot;}],&quot;Count&quot;:1},&quot;NestedSortConditionSets&quot;:{}},&quot;MSnSpectrumInfo&quot;:{&quot;SortConditionSet&quot;:{&quot;Conditions&quot;:[{&quot;ColumnName&quot;:&quot;StudyFileId&quot;,&quot;SortDirection&quot;:0,&quot;Ascending&quot;:true,&quot;AdvancedSettings&quot;:&quot;&quot;},{&quot;ColumnName&quot;:&quot;RetentionTime&quot;,&quot;SortDirection&quot;:0,&quot;Ascending&quot;:true,&quot;AdvancedSettings&quot;:&quot;&quot;}],&quot;Count&quot;:2},&quot;NestedSortConditionSets&quot;:{}}}},&quot;TargetPeptideIsoformGroup&quot;:{&quot;SortConditionSet&quot;:{&quot;Conditions&quot;:[{&quot;ColumnName&quot;:&quot;ConfidencebySearchEngine&quot;,&quot;SortDirection&quot;:1,&quot;Ascending&quot;:false,&quot;AdvancedSettings&quot;:&quot;0&quot;},{&quot;ColumnName&quot;:&quot;PercolatorqValuebySearchEngine&quot;,&quot;SortDirection&quot;:0,&quot;Ascending&quot;:true,&quot;AdvancedSettings&quot;:&quot;0&quot;},{&quot;ColumnName&quot;:&quot;XCorrbySearchEngine&quot;,&quot;SortDirection&quot;:1,&quot;Ascending&quot;:false,&quot;AdvancedSettings&quot;:&quot;0&quot;}],&quot;Count&quot;:3},&quot;NestedSortConditionSets&quot;:{&quot;TargetProtein&quot;:{&quot;SortConditionSet&quot;:{&quot;Conditions&quot;:[{&quot;ColumnName&quot;:&quot;SumPEPScore&quot;,&quot;SortDirection&quot;:1,&quot;Ascending&quot;:false,&quot;AdvancedSettings&quot;:&quot;&quot;}],&quot;Count&quot;:1},&quot;NestedSortConditionSets&quot;:{}},&quot;TargetProteinGroup&quot;:{&quot;SortConditionSet&quot;:{&quot;Conditions&quot;:[{&quot;ColumnName&quot;:&quot;UniquePeptidesCount&quot;,&quot;SortDirection&quot;:1,&quot;Ascending&quot;:false,&quot;AdvancedSettings&quot;:&quot;&quot;},{&quot;ColumnName&quot;:&quot;PeptideGroupCount&quot;,&quot;SortDirection&quot;:1,&quot;Ascending&quot;:false,&quot;AdvancedSettings&quot;:&quot;&quot;},{&quot;ColumnName&quot;:&quot;PsmCount&quot;,&quot;SortDirection&quot;:1,&quot;Ascending&quot;:false,&quot;AdvancedSettings&quot;:&quot;&quot;}],&quot;Count&quot;:3},&quot;NestedSortConditionSets&quot;:{}},&quot;TargetPeptideGroup&quot;:{&quot;SortConditionSet&quot;:{&quot;Conditions&quot;:[{&quot;ColumnName&quot;:&quot;Qvalityqvalue&quot;,&quot;SortDirection&quot;:0,&quot;Ascending&quot;:true,&quot;AdvancedSettings&quot;:&quot;&quot;}],&quot;Count&quot;:1},&quot;NestedSortConditionSets&quot;:{}},&quot;ModificationSite&quot;:{&quot;SortConditionSet&quot;:{&quot;Conditions&quot;:[],&quot;Count&quot;:0},&quot;NestedSortConditionSets&quot;:{}},&quot;TargetPeptideSpectrumMatch&quot;:{&quot;SortConditionSet&quot;:{&quot;Conditions&quot;:[{&quot;ColumnName&quot;:&quot;PercolatorqValue&quot;,&quot;SortDirection&quot;:0,&quot;Ascending&quot;:true,&quot;AdvancedSettings&quot;:&quot;&quot;}],&quot;Count&quot;:1},&quot;NestedSortConditionSets&quot;:{}},&quot;MSnSpectrumInfo&quot;:{&quot;SortConditionSet&quot;:{&quot;Conditions&quot;:[{&quot;ColumnName&quot;:&quot;StudyFileId&quot;,&quot;SortDirection&quot;:0,&quot;Ascending&quot;:true,&quot;AdvancedSettings&quot;:&quot;&quot;},{&quot;ColumnName&quot;:&quot;RetentionTime&quot;,&quot;SortDirection&quot;:0,&quot;Ascending&quot;:true,&quot;AdvancedSettings&quot;:&quot;&quot;}],&quot;Count&quot;:2},&quot;NestedSortConditionSets&quot;:{}},&quot;ConsensusFeature&quot;:{&quot;SortConditionSet&quot;:{&quot;Conditions&quot;:[],&quot;Count&quot;:0},&quot;NestedSortConditionSets&quot;:{}}}},&quot;ModificationSite&quot;:{&quot;SortConditionSet&quot;:{&quot;Conditions&quot;:[],&quot;Count&quot;:0},&quot;NestedSortConditionSets&quot;:{&quot;TargetProtein&quot;:{&quot;SortConditionSet&quot;:{&quot;Conditions&quot;:[{&quot;ColumnName&quot;:&quot;SumPEPScore&quot;,&quot;SortDirection&quot;:1,&quot;Ascending&quot;:false,&quot;AdvancedSettings&quot;:&quot;&quot;}],&quot;Count&quot;:1},&quot;NestedSortConditionSets&quot;:{}},&quot;TargetPeptideGroup&quot;:{&quot;SortConditionSet&quot;:{&quot;Conditions&quot;:[{&quot;ColumnName&quot;:&quot;Qvalityqvalue&quot;,&quot;SortDirection&quot;:0,&quot;Ascending&quot;:true,&quot;AdvancedSettings&quot;:&quot;&quot;}],&quot;Count&quot;:1},&quot;NestedSortConditionSets&quot;:{}},&quot;TargetPeptideIsoformGroup&quot;:{&quot;SortConditionSet&quot;:{&quot;Conditions&quot;:[{&quot;ColumnName&quot;:&quot;ConfidencebySearchEngine&quot;,&quot;SortDirection&quot;:1,&quot;Ascending&quot;:false,&quot;AdvancedSettings&quot;:&quot;0&quot;},{&quot;ColumnName&quot;:&quot;PercolatorqValuebySearchEngine&quot;,&quot;SortDirection&quot;:0,&quot;Ascending&quot;:true,&quot;AdvancedSettings&quot;:&quot;0&quot;},{&quot;ColumnName&quot;:&quot;XCorrbySearchEngine&quot;,&quot;SortDirection&quot;:1,&quot;Ascending&quot;:false,&quot;AdvancedSettings&quot;:&quot;0&quot;}],&quot;Count&quot;:3},&quot;NestedSortConditionSets&quot;:{}},&quot;TargetPeptideSpectrumMatch&quot;:{&quot;SortConditionSet&quot;:{&quot;Conditions&quot;:[{&quot;ColumnName&quot;:&quot;PercolatorqValue&quot;,&quot;SortDirection&quot;:0,&quot;Ascending&quot;:true,&quot;AdvancedSettings&quot;:&quot;&quot;}],&quot;Count&quot;:1},&quot;NestedSortConditionSets&quot;:{}}}},&quot;TargetPeptideSpectrumMatch&quot;:{&quot;SortConditionSet&quot;:{&quot;Conditions&quot;:[{&quot;ColumnName&quot;:&quot;PercolatorqValue&quot;,&quot;SortDirection&quot;:0,&quot;Ascending&quot;:true,&quot;AdvancedSettings&quot;:&quot;&quot;}],&quot;Count&quot;:1},&quot;NestedSortConditionSets&quot;:{&quot;TargetProtein&quot;:{&quot;SortConditionSet&quot;:{&quot;Conditions&quot;:[{&quot;ColumnName&quot;:&quot;SumPEPScore&quot;,&quot;SortDirection&quot;:1,&quot;Ascending&quot;:false,&quot;AdvancedSettings&quot;:&quot;&quot;}],&quot;Count&quot;:1},&quot;NestedSortConditionSets&quot;:{}},&quot;TargetProteinGroup&quot;:{&quot;SortConditionSet&quot;:{&quot;Conditions&quot;:[{&quot;ColumnName&quot;:&quot;UniquePeptidesCount&quot;,&quot;SortDirection&quot;:1,&quot;Ascending&quot;:false,&quot;AdvancedSettings&quot;:&quot;&quot;},{&quot;ColumnName&quot;:&quot;PeptideGroupCount&quot;,&quot;SortDirection&quot;:1,&quot;Ascending&quot;:false,&quot;AdvancedSettings&quot;:&quot;&quot;},{&quot;ColumnName&quot;:&quot;PsmCount&quot;,&quot;SortDirection&quot;:1,&quot;Ascending&quot;:false,&quot;AdvancedSettings&quot;:&quot;&quot;}],&quot;Count&quot;:3},&quot;NestedSortConditionSets&quot;:{}},&quot;TargetPeptideGroup&quot;:{&quot;SortConditionSet&quot;:{&quot;Conditions&quot;:[{&quot;ColumnName&quot;:&quot;Qvalityqvalue&quot;,&quot;SortDirection&quot;:0,&quot;Ascending&quot;:true,&quot;AdvancedSettings&quot;:&quot;&quot;}],&quot;Count&quot;:1},&quot;NestedSortConditionSets&quot;:{}},&quot;TargetPeptideIsoformGroup&quot;:{&quot;SortConditionSet&quot;:{&quot;Conditions&quot;:[{&quot;ColumnName&quot;:&quot;ConfidencebySearchEngine&quot;,&quot;SortDirection&quot;:1,&quot;Ascending&quot;:false,&quot;AdvancedSettings&quot;:&quot;0&quot;},{&quot;ColumnName&quot;:&quot;PercolatorqValuebySearchEngine&quot;,&quot;SortDirection&quot;:0,&quot;Ascending&quot;:true,&quot;AdvancedSettings&quot;:&quot;0&quot;},{&quot;ColumnName&quot;:&quot;XCorrbySearchEngine&quot;,&quot;SortDirection&quot;:1,&quot;Ascending&quot;:false,&quot;AdvancedSettings&quot;:&quot;0&quot;}],&quot;Count&quot;:3},&quot;NestedSortConditionSets&quot;:{}},&quot;ModificationSite&quot;:{&quot;SortConditionSet&quot;:{&quot;Conditions&quot;:[],&quot;Count&quot;:0},&quot;NestedSortConditionSets&quot;:{}},&quot;MSnSpectrumInfo&quot;:{&quot;SortConditionSet&quot;:{&quot;Conditions&quot;:[{&quot;ColumnName&quot;:&quot;StudyFileId&quot;,&quot;SortDirection&quot;:0,&quot;Ascending&quot;:true,&quot;AdvancedSettings&quot;:&quot;&quot;},{&quot;ColumnName&quot;:&quot;RetentionTime&quot;,&quot;SortDirection&quot;:0,&quot;Ascending&quot;:true,&quot;AdvancedSettings&quot;:&quot;&quot;}],&quot;Count&quot;:2},&quot;NestedSortConditionSets&quot;:{}},&quot;FoundModification&quot;:{&quot;SortConditionSet&quot;:{&quot;Conditions&quot;:[{&quot;ColumnName&quot;:&quot;Name&quot;,&quot;SortDirection&quot;:0,&quot;Ascending&quot;:true,&quot;AdvancedSettings&quot;:&quot;&quot;}],&quot;Count&quot;:1},&quot;NestedSortConditionSets&quot;:{}},&quot;PrecursorInfoItem&quot;:{&quot;SortConditionSet&quot;:{&quot;Conditions&quot;:[],&quot;Count&quot;:0},&quot;NestedSortConditionSets&quot;:{}}}},&quot;MSnSpectrumInfo&quot;:{&quot;SortConditionSet&quot;:{&quot;Conditions&quot;:[{&quot;ColumnName&quot;:&quot;StudyFileId&quot;,&quot;SortDirection&quot;:0,&quot;Ascending&quot;:true,&quot;AdvancedSettings&quot;:&quot;&quot;},{&quot;ColumnName&quot;:&quot;RetentionTime&quot;,&quot;SortDirection&quot;:0,&quot;Ascending&quot;:true,&quot;AdvancedSettings&quot;:&quot;&quot;}],&quot;Count&quot;:2},&quot;NestedSortConditionSets&quot;:{&quot;TargetProtein&quot;:{&quot;SortConditionSet&quot;:{&quot;Conditions&quot;:[{&quot;ColumnName&quot;:&quot;SumPEPScore&quot;,&quot;SortDirection&quot;:1,&quot;Ascending&quot;:false,&quot;AdvancedSettings&quot;:&quot;&quot;}],&quot;Count&quot;:1},&quot;NestedSortConditionSets&quot;:{}},&quot;TargetProteinGroup&quot;:{&quot;SortConditionSet&quot;:{&quot;Conditions&quot;:[{&quot;ColumnName&quot;:&quot;UniquePeptidesCount&quot;,&quot;SortDirection&quot;:1,&quot;Ascending&quot;:false,&quot;AdvancedSettings&quot;:&quot;&quot;},{&quot;ColumnName&quot;:&quot;PeptideGroupCount&quot;,&quot;SortDirection&quot;:1,&quot;Ascending&quot;:false,&quot;AdvancedSettings&quot;:&quot;&quot;},{&quot;ColumnName&quot;:&quot;PsmCount&quot;,&quot;SortDirection&quot;:1,&quot;Ascending&quot;:false,&quot;AdvancedSettings&quot;:&quot;&quot;}],&quot;Count&quot;:3},&quot;NestedSortConditionSets&quot;:{}},&quot;TargetPeptideGroup&quot;:{&quot;SortConditionSet&quot;:{&quot;Conditions&quot;:[{&quot;ColumnName&quot;:&quot;Qvalityqvalue&quot;,&quot;SortDirection&quot;:0,&quot;Ascending&quot;:true,&quot;AdvancedSettings&quot;:&quot;&quot;}],&quot;Count&quot;:1},&quot;NestedSortConditionSets&quot;:{}},&quot;TargetPeptideIsoformGroup&quot;:{&quot;SortConditionSet&quot;:{&quot;Conditions&quot;:[{&quot;ColumnName&quot;:&quot;ConfidencebySearchEngine&quot;,&quot;SortDirection&quot;:1,&quot;Ascending&quot;:false,&quot;AdvancedSettings&quot;:&quot;0&quot;},{&quot;ColumnName&quot;:&quot;PercolatorqValuebySearchEngine&quot;,&quot;SortDirection&quot;:0,&quot;Ascending&quot;:true,&quot;AdvancedSettings&quot;:&quot;0&quot;},{&quot;ColumnName&quot;:&quot;XCorrbySearchEngine&quot;,&quot;SortDirection&quot;:1,&quot;Ascending&quot;:false,&quot;AdvancedSettings&quot;:&quot;0&quot;}],&quot;Count&quot;:3},&quot;NestedSortConditionSets&quot;:{}},&quot;TargetPeptideSpectrumMatch&quot;:{&quot;SortConditionSet&quot;:{&quot;Conditions&quot;:[{&quot;ColumnName&quot;:&quot;PercolatorqValue&quot;,&quot;SortDirection&quot;:0,&quot;Ascending&quot;:true,&quot;AdvancedSettings&quot;:&quot;&quot;}],&quot;Count&quot;:1},&quot;NestedSortConditionSets&quot;:{}},&quot;PrecursorInfoItem&quot;:{&quot;SortConditionSet&quot;:{&quot;Conditions&quot;:[],&quot;Count&quot;:0},&quot;NestedSortConditionSets&quot;:{}}}},&quot;ConsensusFeature&quot;:{&quot;SortConditionSet&quot;:{&quot;Conditions&quot;:[],&quot;Count&quot;:0},&quot;NestedSortConditionSets&quot;:{&quot;TargetPeptideGroup&quot;:{&quot;SortConditionSet&quot;:{&quot;Conditions&quot;:[{&quot;ColumnName&quot;:&quot;Qvalityqvalue&quot;,&quot;SortDirection&quot;:0,&quot;Ascending&quot;:true,&quot;AdvancedSettings&quot;:&quot;&quot;}],&quot;Count&quot;:1},&quot;NestedSortConditionSets&quot;:{}},&quot;TargetPeptideIsoformGroup&quot;:{&quot;SortConditionSet&quot;:{&quot;Conditions&quot;:[{&quot;ColumnName&quot;:&quot;ConfidencebySearchEngine&quot;,&quot;SortDirection&quot;:1,&quot;Ascending&quot;:false,&quot;AdvancedSettings&quot;:&quot;0&quot;},{&quot;ColumnName&quot;:&quot;PercolatorqValuebySearchEngine&quot;,&quot;SortDirection&quot;:0,&quot;Ascending&quot;:true,&quot;AdvancedSettings&quot;:&quot;0&quot;},{&quot;ColumnName&quot;:&quot;XCorrbySearchEngine&quot;,&quot;SortDirection&quot;:1,&quot;Ascending&quot;:false,&quot;AdvancedSettings&quot;:&quot;0&quot;}],&quot;Count&quot;:3},&quot;NestedSortConditionSets&quot;:{}}}}}}

Column sorting settings for DecoyPeptideGroup:
   {&quot;SortConditionSet&quot;:{&quot;Conditions&quot;:[{&quot;ColumnName&quot;:&quot;Qvalityqvalue&quot;,&quot;SortDirection&quot;:0,&quot;Ascending&quot;:true,&quot;AdvancedSettings&quot;:&quot;&quot;}],&quot;Count&quot;:1},&quot;NestedSortConditionSets&quot;:{}}

Column sorting settings for TargetProteinGroup:
   {&quot;SortConditionSet&quot;:{&quot;Conditions&quot;:[{&quot;ColumnName&quot;:&quot;UniquePeptidesCount&quot;,&quot;SortDirection&quot;:1,&quot;Ascending&quot;:false,&quot;AdvancedSettings&quot;:&quot;&quot;},{&quot;ColumnName&quot;:&quot;PeptideGroupCount&quot;,&quot;SortDirection&quot;:1,&quot;Ascending&quot;:false,&quot;AdvancedSettings&quot;:&quot;&quot;},{&quot;ColumnName&quot;:&quot;PsmCount&quot;,&quot;SortDirection&quot;:1,&quot;Ascending&quot;:false,&quot;AdvancedSettings&quot;:&quot;&quot;}],&quot;Count&quot;:3},&quot;NestedSortConditionSets&quot;:{&quot;TargetProtein&quot;:{&quot;SortConditionSet&quot;:{&quot;Conditions&quot;:[{&quot;ColumnName&quot;:&quot;SumPEPScore&quot;,&quot;SortDirection&quot;:1,&quot;Ascending&quot;:false,&quot;AdvancedSettings&quot;:&quot;&quot;}],&quot;Count&quot;:1},&quot;NestedSortConditionSets&quot;:{&quot;TargetProteinGroup&quot;:{&quot;SortConditionSet&quot;:{&quot;Conditions&quot;:[{&quot;ColumnName&quot;:&quot;UniquePeptidesCount&quot;,&quot;SortDirection&quot;:1,&quot;Ascending&quot;:false,&quot;AdvancedSettings&quot;:&quot;&quot;},{&quot;ColumnName&quot;:&quot;PeptideGroupCount&quot;,&quot;SortDirection&quot;:1,&quot;Ascending&quot;:false,&quot;AdvancedSettings&quot;:&quot;&quot;},{&quot;ColumnName&quot;:&quot;PsmCount&quot;,&quot;SortDirection&quot;:1,&quot;Ascending&quot;:false,&quot;AdvancedSettings&quot;:&quot;&quot;}],&quot;Count&quot;:3},&quot;NestedSortConditionSets&quot;:{}},&quot;TargetPeptideGroup&quot;:{&quot;SortConditionSet&quot;:{&quot;Conditions&quot;:[{&quot;ColumnName&quot;:&quot;Qvalityqvalue&quot;,&quot;SortDirection&quot;:0,&quot;Ascending&quot;:true,&quot;AdvancedSettings&quot;:&quot;&quot;}],&quot;Count&quot;:1},&quot;NestedSortConditionSets&quot;:{}},&quot;TargetPeptideIsoformGroup&quot;:{&quot;SortConditionSet&quot;:{&quot;Conditions&quot;:[{&quot;ColumnName&quot;:&quot;ConfidencebySearchEngine&quot;,&quot;SortDirection&quot;:1,&quot;Ascending&quot;:false,&quot;AdvancedSettings&quot;:&quot;0&quot;},{&quot;ColumnName&quot;:&quot;PercolatorqValuebySearchEngine&quot;,&quot;SortDirection&quot;:0,&quot;Ascending&quot;:true,&quot;AdvancedSettings&quot;:&quot;0&quot;},{&quot;ColumnName&quot;:&quot;XCorrbySearchEngine&quot;,&quot;SortDirection&quot;:1,&quot;Ascending&quot;:false,&quot;AdvancedSettings&quot;:&quot;0&quot;}],&quot;Count&quot;:3},&quot;NestedSortConditionSets&quot;:{}},&quot;ModificationSite&quot;:{&quot;SortConditionSet&quot;:{&quot;Conditions&quot;:[],&quot;Count&quot;:0},&quot;NestedSortConditionSets&quot;:{}},&quot;TargetPeptideSpectrumMatch&quot;:{&quot;SortConditionSet&quot;:{&quot;Conditions&quot;:[{&quot;ColumnName&quot;:&quot;PercolatorqValue&quot;,&quot;SortDirection&quot;:0,&quot;Ascending&quot;:true,&quot;AdvancedSettings&quot;:&quot;&quot;}],&quot;Count&quot;:1},&quot;NestedSortConditionSets&quot;:{}},&quot;MSnSpectrumInfo&quot;:{&quot;SortConditionSet&quot;:{&quot;Conditions&quot;:[{&quot;ColumnName&quot;:&quot;StudyFileId&quot;,&quot;SortDirection&quot;:0,&quot;Ascending&quot;:true,&quot;AdvancedSettings&quot;:&quot;&quot;},{&quot;ColumnName&quot;:&quot;RetentionTime&quot;,&quot;SortDirection&quot;:0,&quot;Ascending&quot;:true,&quot;AdvancedSettings&quot;:&quot;&quot;}],&quot;Count&quot;:2},&quot;NestedSortConditionSets&quot;:{}}}},&quot;TargetPeptideGroup&quot;:{&quot;SortConditionSet&quot;:{&quot;Conditions&quot;:[{&quot;ColumnName&quot;:&quot;Qvalityqvalue&quot;,&quot;SortDirection&quot;:0,&quot;Ascending&quot;:true,&quot;AdvancedSettings&quot;:&quot;&quot;}],&quot;Count&quot;:1},&quot;NestedSortConditionSets&quot;:{&quot;TargetProtein&quot;:{&quot;SortConditionSet&quot;:{&quot;Conditions&quot;:[{&quot;ColumnName&quot;:&quot;SumPEPScore&quot;,&quot;SortDirection&quot;:1,&quot;Ascending&quot;:false,&quot;AdvancedSettings&quot;:&quot;&quot;}],&quot;Count&quot;:1},&quot;NestedSortConditionSets&quot;:{}},&quot;TargetProteinGroup&quot;:{&quot;SortConditionSet&quot;:{&quot;Conditions&quot;:[{&quot;ColumnName&quot;:&quot;UniquePeptidesCount&quot;,&quot;SortDirection&quot;:1,&quot;Ascending&quot;:false,&quot;AdvancedSettings&quot;:&quot;&quot;},{&quot;ColumnName&quot;:&quot;PeptideGroupCount&quot;,&quot;SortDirection&quot;:1,&quot;Ascending&quot;:false,&quot;AdvancedSettings&quot;:&quot;&quot;},{&quot;ColumnName&quot;:&quot;PsmCount&quot;,&quot;SortDirection&quot;:1,&quot;Ascending&quot;:false,&quot;AdvancedSettings&quot;:&quot;&quot;}],&quot;Count&quot;:3},&quot;NestedSortConditionSets&quot;:{}},&quot;TargetPeptideIsoformGroup&quot;:{&quot;SortConditionSet&quot;:{&quot;Conditions&quot;:[{&quot;ColumnName&quot;:&quot;ConfidencebySearchEngine&quot;,&quot;SortDirection&quot;:1,&quot;Ascending&quot;:false,&quot;AdvancedSettings&quot;:&quot;0&quot;},{&quot;ColumnName&quot;:&quot;PercolatorqValuebySearchEngine&quot;,&quot;SortDirection&quot;:0,&quot;Ascending&quot;:true,&quot;AdvancedSettings&quot;:&quot;0&quot;},{&quot;ColumnName&quot;:&quot;XCorrbySearchEngine&quot;,&quot;SortDirection&quot;:1,&quot;Ascending&quot;:false,&quot;AdvancedSettings&quot;:&quot;0&quot;}],&quot;Count&quot;:3},&quot;NestedSortConditionSets&quot;:{}},&quot;ModificationSite&quot;:{&quot;SortConditionSet&quot;:{&quot;Conditions&quot;:[],&quot;Count&quot;:0},&quot;NestedSortConditionSets&quot;:{}},&quot;TargetPeptideSpectrumMatch&quot;:{&quot;SortConditionSet&quot;:{&quot;Conditions&quot;:[{&quot;ColumnName&quot;:&quot;PercolatorqValue&quot;,&quot;SortDirection&quot;:0,&quot;Ascending&quot;:true,&quot;AdvancedSettings&quot;:&quot;&quot;}],&quot;Count&quot;:1},&quot;NestedSortConditionSets&quot;:{}},&quot;MSnSpectrumInfo&quot;:{&quot;SortConditionSet&quot;:{&quot;Conditions&quot;:[{&quot;ColumnName&quot;:&quot;StudyFileId&quot;,&quot;SortDirection&quot;:0,&quot;Ascending&quot;:true,&quot;AdvancedSettings&quot;:&quot;&quot;},{&quot;ColumnName&quot;:&quot;RetentionTime&quot;,&quot;SortDirection&quot;:0,&quot;Ascending&quot;:true,&quot;AdvancedSettings&quot;:&quot;&quot;}],&quot;Count&quot;:2},&quot;NestedSortConditionSets&quot;:{}},&quot;ConsensusFeature&quot;:{&quot;SortConditionSet&quot;:{&quot;Conditions&quot;:[],&quot;Count&quot;:0},&quot;NestedSortConditionSets&quot;:{}}}},&quot;TargetPeptideIsoformGroup&quot;:{&quot;SortConditionSet&quot;:{&quot;Conditions&quot;:[{&quot;ColumnName&quot;:&quot;ConfidencebySearchEngine&quot;,&quot;SortDirection&quot;:1,&quot;Ascending&quot;:false,&quot;AdvancedSettings&quot;:&quot;0&quot;},{&quot;ColumnName&quot;:&quot;PercolatorqValuebySearchEngine&quot;,&quot;SortDirection&quot;:0,&quot;Ascending&quot;:true,&quot;AdvancedSettings&quot;:&quot;0&quot;},{&quot;ColumnName&quot;:&quot;XCorrbySearchEngine&quot;,&quot;SortDirection&quot;:1,&quot;Ascending&quot;:false,&quot;AdvancedSettings&quot;:&quot;0&quot;}],&quot;Count&quot;:3},&quot;NestedSortConditionSets&quot;:{&quot;TargetProtein&quot;:{&quot;SortConditionSet&quot;:{&quot;Conditions&quot;:[{&quot;ColumnName&quot;:&quot;SumPEPScore&quot;,&quot;SortDirection&quot;:1,&quot;Ascending&quot;:false,&quot;AdvancedSettings&quot;:&quot;&quot;}],&quot;Count&quot;:1},&quot;NestedSortConditionSets&quot;:{}},&quot;TargetProteinGroup&quot;:{&quot;SortConditionSet&quot;:{&quot;Conditions&quot;:[{&quot;ColumnName&quot;:&quot;UniquePeptidesCount&quot;,&quot;SortDirection&quot;:1,&quot;Ascending&quot;:false,&quot;AdvancedSettings&quot;:&quot;&quot;},{&quot;ColumnName&quot;:&quot;PeptideGroupCount&quot;,&quot;SortDirection&quot;:1,&quot;Ascending&quot;:false,&quot;AdvancedSettings&quot;:&quot;&quot;},{&quot;ColumnName&quot;:&quot;PsmCount&quot;,&quot;SortDirection&quot;:1,&quot;Ascending&quot;:false,&quot;AdvancedSettings&quot;:&quot;&quot;}],&quot;Count&quot;:3},&quot;NestedSortConditionSets&quot;:{}},&quot;TargetPeptideGroup&quot;:{&quot;SortConditionSet&quot;:{&quot;Conditions&quot;:[{&quot;ColumnName&quot;:&quot;Qvalityqvalue&quot;,&quot;SortDirection&quot;:0,&quot;Ascending&quot;:true,&quot;AdvancedSettings&quot;:&quot;&quot;}],&quot;Count&quot;:1},&quot;NestedSortConditionSets&quot;:{}},&quot;ModificationSite&quot;:{&quot;SortConditionSet&quot;:{&quot;Conditions&quot;:[],&quot;Count&quot;:0},&quot;NestedSortConditionSets&quot;:{}},&quot;TargetPeptideSpectrumMatch&quot;:{&quot;SortConditionSet&quot;:{&quot;Conditions&quot;:[{&quot;ColumnName&quot;:&quot;PercolatorqValue&quot;,&quot;SortDirection&quot;:0,&quot;Ascending&quot;:true,&quot;AdvancedSettings&quot;:&quot;&quot;}],&quot;Count&quot;:1},&quot;NestedSortConditionSets&quot;:{}},&quot;MSnSpectrumInfo&quot;:{&quot;SortConditionSet&quot;:{&quot;Conditions&quot;:[{&quot;ColumnName&quot;:&quot;StudyFileId&quot;,&quot;SortDirection&quot;:0,&quot;Ascending&quot;:true,&quot;AdvancedSettings&quot;:&quot;&quot;},{&quot;ColumnName&quot;:&quot;RetentionTime&quot;,&quot;SortDirection&quot;:0,&quot;Ascending&quot;:true,&quot;AdvancedSettings&quot;:&quot;&quot;}],&quot;Count&quot;:2},&quot;NestedSortConditionSets&quot;:{}},&quot;ConsensusFeature&quot;:{&quot;SortConditionSet&quot;:{&quot;Conditions&quot;:[],&quot;Count&quot;:0},&quot;NestedSortConditionSets&quot;:{}}}},&quot;TargetPeptideSpectrumMatch&quot;:{&quot;SortConditionSet&quot;:{&quot;Conditions&quot;:[{&quot;ColumnName&quot;:&quot;PercolatorqValue&quot;,&quot;SortDirection&quot;:0,&quot;Ascending&quot;:true,&quot;AdvancedSettings&quot;:&quot;&quot;}],&quot;Count&quot;:1},&quot;NestedSortConditionSets&quot;:{&quot;TargetProtein&quot;:{&quot;SortConditionSet&quot;:{&quot;Conditions&quot;:[{&quot;ColumnName&quot;:&quot;SumPEPScore&quot;,&quot;SortDirection&quot;:1,&quot;Ascending&quot;:false,&quot;AdvancedSettings&quot;:&quot;&quot;}],&quot;Count&quot;:1},&quot;NestedSortConditionSets&quot;:{}},&quot;TargetProteinGroup&quot;:{&quot;SortConditionSet&quot;:{&quot;Conditions&quot;:[{&quot;ColumnName&quot;:&quot;UniquePeptidesCount&quot;,&quot;SortDirection&quot;:1,&quot;Ascending&quot;:false,&quot;AdvancedSettings&quot;:&quot;&quot;},{&quot;ColumnName&quot;:&quot;PeptideGroupCount&quot;,&quot;SortDirection&quot;:1,&quot;Ascending&quot;:false,&quot;AdvancedSettings&quot;:&quot;&quot;},{&quot;ColumnName&quot;:&quot;PsmCount&quot;,&quot;SortDirection&quot;:1,&quot;Ascending&quot;:false,&quot;AdvancedSettings&quot;:&quot;&quot;}],&quot;Count&quot;:3},&quot;NestedSortConditionSets&quot;:{}},&quot;TargetPeptideGroup&quot;:{&quot;SortConditionSet&quot;:{&quot;Conditions&quot;:[{&quot;ColumnName&quot;:&quot;Qvalityqvalue&quot;,&quot;SortDirection&quot;:0,&quot;Ascending&quot;:true,&quot;AdvancedSettings&quot;:&quot;&quot;}],&quot;Count&quot;:1},&quot;NestedSortConditionSets&quot;:{}},&quot;TargetPeptideIsoformGroup&quot;:{&quot;SortConditionSet&quot;:{&quot;Conditions&quot;:[{&quot;ColumnName&quot;:&quot;ConfidencebySearchEngine&quot;,&quot;SortDirection&quot;:1,&quot;Ascending&quot;:false,&quot;AdvancedSettings&quot;:&quot;0&quot;},{&quot;ColumnName&quot;:&quot;PercolatorqValuebySearchEngine&quot;,&quot;SortDirection&quot;:0,&quot;Ascending&quot;:true,&quot;AdvancedSettings&quot;:&quot;0&quot;},{&quot;ColumnName&quot;:&quot;XCorrbySearchEngine&quot;,&quot;SortDirection&quot;:1,&quot;Ascending&quot;:false,&quot;AdvancedSettings&quot;:&quot;0&quot;}],&quot;Count&quot;:3},&quot;NestedSortConditionSets&quot;:{}},&quot;ModificationSite&quot;:{&quot;SortConditionSet&quot;:{&quot;Conditions&quot;:[],&quot;Count&quot;:0},&quot;NestedSortConditionSets&quot;:{}},&quot;MSnSpectrumInfo&quot;:{&quot;SortConditionSet&quot;:{&quot;Conditions&quot;:[{&quot;ColumnName&quot;:&quot;StudyFileId&quot;,&quot;SortDirection&quot;:0,&quot;Ascending&quot;:true,&quot;AdvancedSettings&quot;:&quot;&quot;},{&quot;ColumnName&quot;:&quot;RetentionTime&quot;,&quot;SortDirection&quot;:0,&quot;Ascending&quot;:true,&quot;AdvancedSettings&quot;:&quot;&quot;}],&quot;Count&quot;:2},&quot;NestedSortConditionSets&quot;:{}},&quot;FoundModification&quot;:{&quot;SortConditionSet&quot;:{&quot;Conditions&quot;:[{&quot;ColumnName&quot;:&quot;Name&quot;,&quot;SortDirection&quot;:0,&quot;Ascending&quot;:true,&quot;AdvancedSettings&quot;:&quot;&quot;}],&quot;Count&quot;:1},&quot;NestedSortConditionSets&quot;:{}},&quot;PrecursorInfoItem&quot;:{&quot;SortConditionSet&quot;:{&quot;Conditions&quot;:[],&quot;Count&quot;:0},&quot;NestedSortConditionSets&quot;:{}}}},&quot;MSnSpectrumInfo&quot;:{&quot;SortConditionSet&quot;:{&quot;Conditions&quot;:[{&quot;ColumnName&quot;:&quot;StudyFileId&quot;,&quot;SortDirection&quot;:0,&quot;Ascending&quot;:true,&quot;AdvancedSettings&quot;:&quot;&quot;},{&quot;ColumnName&quot;:&quot;RetentionTime&quot;,&quot;SortDirection&quot;:0,&quot;Ascending&quot;:true,&quot;AdvancedSettings&quot;:&quot;&quot;}],&quot;Count&quot;:2},&quot;NestedSortConditionSets&quot;:{&quot;TargetProtein&quot;:{&quot;SortConditionSet&quot;:{&quot;Conditions&quot;:[{&quot;ColumnName&quot;:&quot;SumPEPScore&quot;,&quot;SortDirection&quot;:1,&quot;Ascending&quot;:false,&quot;AdvancedSettings&quot;:&quot;&quot;}],&quot;Count&quot;:1},&quot;NestedSortConditionSets&quot;:{}},&quot;TargetProteinGroup&quot;:{&quot;SortConditionSet&quot;:{&quot;Conditions&quot;:[{&quot;ColumnName&quot;:&quot;UniquePeptidesCount&quot;,&quot;SortDirection&quot;:1,&quot;Ascending&quot;:false,&quot;AdvancedSettings&quot;:&quot;&quot;},{&quot;ColumnName&quot;:&quot;PeptideGroupCount&quot;,&quot;SortDirection&quot;:1,&quot;Ascending&quot;:false,&quot;AdvancedSettings&quot;:&quot;&quot;},{&quot;ColumnName&quot;:&quot;PsmCount&quot;,&quot;SortDirection&quot;:1,&quot;Ascending&quot;:false,&quot;AdvancedSettings&quot;:&quot;&quot;}],&quot;Count&quot;:3},&quot;NestedSortConditionSets&quot;:{}},&quot;TargetPeptideGroup&quot;:{&quot;SortConditionSet&quot;:{&quot;Conditions&quot;:[{&quot;ColumnName&quot;:&quot;Qvalityqvalue&quot;,&quot;SortDirection&quot;:0,&quot;Ascending&quot;:true,&quot;AdvancedSettings&quot;:&quot;&quot;}],&quot;Count&quot;:1},&quot;NestedSortConditionSets&quot;:{}},&quot;TargetPeptideIsoformGroup&quot;:{&quot;SortConditionSet&quot;:{&quot;Conditions&quot;:[{&quot;ColumnName&quot;:&quot;ConfidencebySearchEngine&quot;,&quot;SortDirection&quot;:1,&quot;Ascending&quot;:false,&quot;AdvancedSettings&quot;:&quot;0&quot;},{&quot;ColumnName&quot;:&quot;PercolatorqValuebySearchEngine&quot;,&quot;SortDirection&quot;:0,&quot;Ascending&quot;:true,&quot;AdvancedSettings&quot;:&quot;0&quot;},{&quot;ColumnName&quot;:&quot;XCorrbySearchEngine&quot;,&quot;SortDirection&quot;:1,&quot;Ascending&quot;:false,&quot;AdvancedSettings&quot;:&quot;0&quot;}],&quot;Count&quot;:3},&quot;NestedSortConditionSets&quot;:{}},&quot;TargetPeptideSpectrumMatch&quot;:{&quot;SortConditionSet&quot;:{&quot;Conditions&quot;:[{&quot;ColumnName&quot;:&quot;PercolatorqValue&quot;,&quot;SortDirection&quot;:0,&quot;Ascending&quot;:true,&quot;AdvancedSettings&quot;:&quot;&quot;}],&quot;Count&quot;:1},&quot;NestedSortConditionSets&quot;:{}},&quot;PrecursorInfoItem&quot;:{&quot;SortConditionSet&quot;:{&quot;Conditions&quot;:[],&quot;Count&quot;:0},&quot;NestedSortConditionSets&quot;:{}}}}}}

Column sorting settings for DecoyProteinGroup:
   {&quot;SortConditionSet&quot;:{&quot;Conditions&quot;:[{&quot;ColumnName&quot;:&quot;UniquePeptidesCount&quot;,&quot;SortDirection&quot;:1,&quot;Ascending&quot;:false,&quot;AdvancedSettings&quot;:&quot;&quot;},{&quot;ColumnName&quot;:&quot;PeptideGroupCount&quot;,&quot;SortDirection&quot;:1,&quot;Ascending&quot;:false,&quot;AdvancedSettings&quot;:&quot;&quot;},{&quot;ColumnName&quot;:&quot;PsmCount&quot;,&quot;SortDirection&quot;:1,&quot;Ascending&quot;:false,&quot;AdvancedSettings&quot;:&quot;&quot;}],&quot;Count&quot;:3},&quot;NestedSortConditionSets&quot;:{}}

Column sorting settings for TargetPeptideIsoformGroup:
   {&quot;SortConditionSet&quot;:{&quot;Conditions&quot;:[{&quot;ColumnName&quot;:&quot;ConfidencebySearchEngine&quot;,&quot;SortDirection&quot;:1,&quot;Ascending&quot;:false,&quot;AdvancedSettings&quot;:&quot;0&quot;},{&quot;ColumnName&quot;:&quot;PercolatorqValuebySearchEngine&quot;,&quot;SortDirection&quot;:0,&quot;Ascending&quot;:true,&quot;AdvancedSettings&quot;:&quot;0&quot;},{&quot;ColumnName&quot;:&quot;XCorrbySearchEngine&quot;,&quot;SortDirection&quot;:1,&quot;Ascending&quot;:false,&quot;AdvancedSettings&quot;:&quot;0&quot;}],&quot;Count&quot;:3},&quot;NestedSortConditionSets&quot;:{&quot;TargetProtein&quot;:{&quot;SortConditionSet&quot;:{&quot;Conditions&quot;:[{&quot;ColumnName&quot;:&quot;SumPEPScore&quot;,&quot;SortDirection&quot;:1,&quot;Ascending&quot;:false,&quot;AdvancedSettings&quot;:&quot;&quot;}],&quot;Count&quot;:1},&quot;NestedSortConditionSets&quot;:{&quot;TargetProteinGroup&quot;:{&quot;SortConditionSet&quot;:{&quot;Conditions&quot;:[{&quot;ColumnName&quot;:&quot;UniquePeptidesCount&quot;,&quot;SortDirection&quot;:1,&quot;Ascending&quot;:false,&quot;AdvancedSettings&quot;:&quot;&quot;},{&quot;ColumnName&quot;:&quot;PeptideGroupCount&quot;,&quot;SortDirection&quot;:1,&quot;Ascending&quot;:false,&quot;AdvancedSettings&quot;:&quot;&quot;},{&quot;ColumnName&quot;:&quot;PsmCount&quot;,&quot;SortDirection&quot;:1,&quot;Ascending&quot;:false,&quot;AdvancedSettings&quot;:&quot;&quot;}],&quot;Count&quot;:3},&quot;NestedSortConditionSets&quot;:{}},&quot;TargetPeptideGroup&quot;:{&quot;SortConditionSet&quot;:{&quot;Conditions&quot;:[{&quot;ColumnName&quot;:&quot;Qvalityqvalue&quot;,&quot;SortDirection&quot;:0,&quot;Ascending&quot;:true,&quot;AdvancedSettings&quot;:&quot;&quot;}],&quot;Count&quot;:1},&quot;NestedSortConditionSets&quot;:{}},&quot;TargetPeptideIsoformGroup&quot;:{&quot;SortConditionSet&quot;:{&quot;Conditions&quot;:[{&quot;ColumnName&quot;:&quot;ConfidencebySearchEngine&quot;,&quot;SortDirection&quot;:1,&quot;Ascending&quot;:false,&quot;AdvancedSettings&quot;:&quot;0&quot;},{&quot;ColumnName&quot;:&quot;PercolatorqValuebySearchEngine&quot;,&quot;SortDirection&quot;:0,&quot;Ascending&quot;:true,&quot;AdvancedSettings&quot;:&quot;0&quot;},{&quot;ColumnName&quot;:&quot;XCorrbySearchEngine&quot;,&quot;SortDirection&quot;:1,&quot;Ascending&quot;:false,&quot;AdvancedSettings&quot;:&quot;0&quot;}],&quot;Count&quot;:3},&quot;NestedSortConditionSets&quot;:{}},&quot;ModificationSite&quot;:{&quot;SortConditionSet&quot;:{&quot;Conditions&quot;:[],&quot;Count&quot;:0},&quot;NestedSortConditionSets&quot;:{}},&quot;TargetPeptideSpectrumMatch&quot;:{&quot;SortConditionSet&quot;:{&quot;Conditions&quot;:[{&quot;ColumnName&quot;:&quot;PercolatorqValue&quot;,&quot;SortDirection&quot;:0,&quot;Ascending&quot;:true,&quot;AdvancedSettings&quot;:&quot;&quot;}],&quot;Count&quot;:1},&quot;NestedSortConditionSets&quot;:{}},&quot;MSnSpectrumInfo&quot;:{&quot;SortConditionSet&quot;:{&quot;Conditions&quot;:[{&quot;ColumnName&quot;:&quot;StudyFileId&quot;,&quot;SortDirection&quot;:0,&quot;Ascending&quot;:true,&quot;AdvancedSettings&quot;:&quot;&quot;},{&quot;ColumnName&quot;:&quot;RetentionTime&quot;,&quot;SortDirection&quot;:0,&quot;Ascending&quot;:true,&quot;AdvancedSettings&quot;:&quot;&quot;}],&quot;Count&quot;:2},&quot;NestedSortConditionSets&quot;:{}}}},&quot;TargetProteinGroup&quot;:{&quot;SortConditionSet&quot;:{&quot;Conditions&quot;:[{&quot;ColumnName&quot;:&quot;UniquePeptidesCount&quot;,&quot;SortDirection&quot;:1,&quot;Ascending&quot;:false,&quot;AdvancedSettings&quot;:&quot;&quot;},{&quot;ColumnName&quot;:&quot;PeptideGroupCount&quot;,&quot;SortDirection&quot;:1,&quot;Ascending&quot;:false,&quot;AdvancedSettings&quot;:&quot;&quot;},{&quot;ColumnName&quot;:&quot;PsmCount&quot;,&quot;SortDirection&quot;:1,&quot;Ascending&quot;:false,&quot;AdvancedSettings&quot;:&quot;&quot;}],&quot;Count&quot;:3},&quot;NestedSortConditionSets&quot;:{&quot;TargetProtein&quot;:{&quot;SortConditionSet&quot;:{&quot;Conditions&quot;:[{&quot;ColumnName&quot;:&quot;SumPEPScore&quot;,&quot;SortDirection&quot;:1,&quot;Ascending&quot;:false,&quot;AdvancedSettings&quot;:&quot;&quot;}],&quot;Count&quot;:1},&quot;NestedSortConditionSets&quot;:{}},&quot;TargetPeptideGroup&quot;:{&quot;SortConditionSet&quot;:{&quot;Conditions&quot;:[{&quot;ColumnName&quot;:&quot;Qvalityqvalue&quot;,&quot;SortDirection&quot;:0,&quot;Ascending&quot;:true,&quot;AdvancedSettings&quot;:&quot;&quot;}],&quot;Count&quot;:1},&quot;NestedSortConditionSets&quot;:{}},&quot;TargetPeptideIsoformGroup&quot;:{&quot;SortConditionSet&quot;:{&quot;Conditions&quot;:[{&quot;ColumnName&quot;:&quot;ConfidencebySearchEngine&quot;,&quot;SortDirection&quot;:1,&quot;Ascending&quot;:false,&quot;AdvancedSettings&quot;:&quot;0&quot;},{&quot;ColumnName&quot;:&quot;PercolatorqValuebySearchEngine&quot;,&quot;SortDirection&quot;:0,&quot;Ascending&quot;:true,&quot;AdvancedSettings&quot;:&quot;0&quot;},{&quot;ColumnName&quot;:&quot;XCorrbySearchEngine&quot;,&quot;SortDirection&quot;:1,&quot;Ascending&quot;:false,&quot;AdvancedSettings&quot;:&quot;0&quot;}],&quot;Count&quot;:3},&quot;NestedSortConditionSets&quot;:{}},&quot;TargetPeptideSpectrumMatch&quot;:{&quot;SortConditionSet&quot;:{&quot;Conditions&quot;:[{&quot;ColumnName&quot;:&quot;PercolatorqValue&quot;,&quot;SortDirection&quot;:0,&quot;Ascending&quot;:true,&quot;AdvancedSettings&quot;:&quot;&quot;}],&quot;Count&quot;:1},&quot;NestedSortConditionSets&quot;:{}},&quot;MSnSpectrumInfo&quot;:{&quot;SortConditionSet&quot;:{&quot;Conditions&quot;:[{&quot;ColumnName&quot;:&quot;StudyFileId&quot;,&quot;SortDirection&quot;:0,&quot;Ascending&quot;:true,&quot;AdvancedSettings&quot;:&quot;&quot;},{&quot;ColumnName&quot;:&quot;RetentionTime&quot;,&quot;SortDirection&quot;:0,&quot;Ascending&quot;:true,&quot;AdvancedSettings&quot;:&quot;&quot;}],&quot;Count&quot;:2},&quot;NestedSortConditionSets&quot;:{}}}},&quot;TargetPeptideGroup&quot;:{&quot;SortConditionSet&quot;:{&quot;Conditions&quot;:[{&quot;ColumnName&quot;:&quot;Qvalityqvalue&quot;,&quot;SortDirection&quot;:0,&quot;Ascending&quot;:true,&quot;AdvancedSettings&quot;:&quot;&quot;}],&quot;Count&quot;:1},&quot;NestedSortConditionSets&quot;:{&quot;TargetProtein&quot;:{&quot;SortConditionSet&quot;:{&quot;Conditions&quot;:[{&quot;ColumnName&quot;:&quot;SumPEPScore&quot;,&quot;SortDirection&quot;:1,&quot;Ascending&quot;:false,&quot;AdvancedSettings&quot;:&quot;&quot;}],&quot;Count&quot;:1},&quot;NestedSortConditionSets&quot;:{}},&quot;TargetProteinGroup&quot;:{&quot;SortConditionSet&quot;:{&quot;Conditions&quot;:[{&quot;ColumnName&quot;:&quot;UniquePeptidesCount&quot;,&quot;SortDirection&quot;:1,&quot;Ascending&quot;:false,&quot;AdvancedSettings&quot;:&quot;&quot;},{&quot;ColumnName&quot;:&quot;PeptideGroupCount&quot;,&quot;SortDirection&quot;:1,&quot;Ascending&quot;:false,&quot;AdvancedSettings&quot;:&quot;&quot;},{&quot;ColumnName&quot;:&quot;PsmCount&quot;,&quot;SortDirection&quot;:1,&quot;Ascending&quot;:false,&quot;AdvancedSettings&quot;:&quot;&quot;}],&quot;Count&quot;:3},&quot;NestedSortConditionSets&quot;:{}},&quot;TargetPeptideIsoformGroup&quot;:{&quot;SortConditionSet&quot;:{&quot;Conditions&quot;:[{&quot;ColumnName&quot;:&quot;ConfidencebySearchEngine&quot;,&quot;SortDirection&quot;:1,&quot;Ascending&quot;:false,&quot;AdvancedSettings&quot;:&quot;0&quot;},{&quot;ColumnName&quot;:&quot;PercolatorqValuebySearchEngine&quot;,&quot;SortDirection&quot;:0,&quot;Ascending&quot;:true,&quot;AdvancedSettings&quot;:&quot;0&quot;},{&quot;ColumnName&quot;:&quot;XCorrbySearchEngine&quot;,&quot;SortDirection&quot;:1,&quot;Ascending&quot;:false,&quot;AdvancedSettings&quot;:&quot;0&quot;}],&quot;Count&quot;:3},&quot;NestedSortConditionSets&quot;:{}},&quot;ModificationSite&quot;:{&quot;SortConditionSet&quot;:{&quot;Conditions&quot;:[],&quot;Count&quot;:0},&quot;NestedSortConditionSets&quot;:{}},&quot;TargetPeptideSpectrumMatch&quot;:{&quot;SortConditionSet&quot;:{&quot;Conditions&quot;:[{&quot;ColumnName&quot;:&quot;PercolatorqValue&quot;,&quot;SortDirection&quot;:0,&quot;Ascending&quot;:true,&quot;AdvancedSettings&quot;:&quot;&quot;}],&quot;Count&quot;:1},&quot;NestedSortConditionSets&quot;:{}},&quot;MSnSpectrumInfo&quot;:{&quot;SortConditionSet&quot;:{&quot;Conditions&quot;:[{&quot;ColumnName&quot;:&quot;StudyFileId&quot;,&quot;SortDirection&quot;:0,&quot;Ascending&quot;:true,&quot;AdvancedSettings&quot;:&quot;&quot;},{&quot;ColumnName&quot;:&quot;RetentionTime&quot;,&quot;SortDirection&quot;:0,&quot;Ascending&quot;:true,&quot;AdvancedSettings&quot;:&quot;&quot;}],&quot;Count&quot;:2},&quot;NestedSortConditionSets&quot;:{}},&quot;ConsensusFeature&quot;:{&quot;SortConditionSet&quot;:{&quot;Conditions&quot;:[],&quot;Count&quot;:0},&quot;NestedSortConditionSets&quot;:{}}}},&quot;ModificationSite&quot;:{&quot;SortConditionSet&quot;:{&quot;Conditions&quot;:[],&quot;Count&quot;:0},&quot;NestedSortConditionSets&quot;:{&quot;TargetProtein&quot;:{&quot;SortConditionSet&quot;:{&quot;Conditions&quot;:[{&quot;ColumnName&quot;:&quot;SumPEPScore&quot;,&quot;SortDirection&quot;:1,&quot;Ascending&quot;:false,&quot;AdvancedSettings&quot;:&quot;&quot;}],&quot;Count&quot;:1},&quot;NestedSortConditionSets&quot;:{}},&quot;TargetPeptideGroup&quot;:{&quot;SortConditionSet&quot;:{&quot;Conditions&quot;:[{&quot;ColumnName&quot;:&quot;Qvalityqvalue&quot;,&quot;SortDirection&quot;:0,&quot;Ascending&quot;:true,&quot;AdvancedSettings&quot;:&quot;&quot;}],&quot;Count&quot;:1},&quot;NestedSortConditionSets&quot;:{}},&quot;TargetPeptideIsoformGroup&quot;:{&quot;SortConditionSet&quot;:{&quot;Conditions&quot;:[{&quot;ColumnName&quot;:&quot;ConfidencebySearchEngine&quot;,&quot;SortDirection&quot;:1,&quot;Ascending&quot;:false,&quot;AdvancedSettings&quot;:&quot;0&quot;},{&quot;ColumnName&quot;:&quot;PercolatorqValuebySearchEngine&quot;,&quot;SortDirection&quot;:0,&quot;Ascending&quot;:true,&quot;AdvancedSettings&quot;:&quot;0&quot;},{&quot;ColumnName&quot;:&quot;XCorrbySearchEngine&quot;,&quot;SortDirection&quot;:1,&quot;Ascending&quot;:false,&quot;AdvancedSettings&quot;:&quot;0&quot;}],&quot;Count&quot;:3},&quot;NestedSortConditionSets&quot;:{}},&quot;TargetPeptideSpectrumMatch&quot;:{&quot;SortConditionSet&quot;:{&quot;Conditions&quot;:[{&quot;ColumnName&quot;:&quot;PercolatorqValue&quot;,&quot;SortDirection&quot;:0,&quot;Ascending&quot;:true,&quot;AdvancedSettings&quot;:&quot;&quot;}],&quot;Count&quot;:1},&quot;NestedSortConditionSets&quot;:{}}}},&quot;TargetPeptideSpectrumMatch&quot;:{&quot;SortConditionSet&quot;:{&quot;Conditions&quot;:[{&quot;ColumnName&quot;:&quot;PercolatorqValue&quot;,&quot;SortDirection&quot;:0,&quot;Ascending&quot;:true,&quot;AdvancedSettings&quot;:&quot;&quot;}],&quot;Count&quot;:1},&quot;NestedSortConditionSets&quot;:{&quot;TargetProtein&quot;:{&quot;SortConditionSet&quot;:{&quot;Conditions&quot;:[{&quot;ColumnName&quot;:&quot;SumPEPScore&quot;,&quot;SortDirection&quot;:1,&quot;Ascending&quot;:false,&quot;AdvancedSettings&quot;:&quot;&quot;}],&quot;Count&quot;:1},&quot;NestedSortConditionSets&quot;:{}},&quot;TargetProteinGroup&quot;:{&quot;SortConditionSet&quot;:{&quot;Conditions&quot;:[{&quot;ColumnName&quot;:&quot;UniquePeptidesCount&quot;,&quot;SortDirection&quot;:1,&quot;Ascending&quot;:false,&quot;AdvancedSettings&quot;:&quot;&quot;},{&quot;ColumnName&quot;:&quot;PeptideGroupCount&quot;,&quot;SortDirection&quot;:1,&quot;Ascending&quot;:false,&quot;AdvancedSettings&quot;:&quot;&quot;},{&quot;ColumnName&quot;:&quot;PsmCount&quot;,&quot;SortDirection&quot;:1,&quot;Ascending&quot;:false,&quot;AdvancedSettings&quot;:&quot;&quot;}],&quot;Count&quot;:3},&quot;NestedSortConditionSets&quot;:{}},&quot;TargetPeptideGroup&quot;:{&quot;SortConditionSet&quot;:{&quot;Conditions&quot;:[{&quot;ColumnName&quot;:&quot;Qvalityqvalue&quot;,&quot;SortDirection&quot;:0,&quot;Ascending&quot;:true,&quot;AdvancedSettings&quot;:&quot;&quot;}],&quot;Count&quot;:1},&quot;NestedSortConditionSets&quot;:{}},&quot;TargetPeptideIsoformGroup&quot;:{&quot;SortConditionSet&quot;:{&quot;Conditions&quot;:[{&quot;ColumnName&quot;:&quot;ConfidencebySearchEngine&quot;,&quot;SortDirection&quot;:1,&quot;Ascending&quot;:false,&quot;AdvancedSettings&quot;:&quot;0&quot;},{&quot;ColumnName&quot;:&quot;PercolatorqValuebySearchEngine&quot;,&quot;SortDirection&quot;:0,&quot;Ascending&quot;:true,&quot;AdvancedSettings&quot;:&quot;0&quot;},{&quot;ColumnName&quot;:&quot;XCorrbySearchEngine&quot;,&quot;SortDirection&quot;:1,&quot;Ascending&quot;:false,&quot;AdvancedSettings&quot;:&quot;0&quot;}],&quot;Count&quot;:3},&quot;NestedSortConditionSets&quot;:{}},&quot;ModificationSite&quot;:{&quot;SortConditionSet&quot;:{&quot;Conditions&quot;:[],&quot;Count&quot;:0},&quot;NestedSortConditionSets&quot;:{}},&quot;MSnSpectrumInfo&quot;:{&quot;SortConditionSet&quot;:{&quot;Conditions&quot;:[{&quot;ColumnName&quot;:&quot;StudyFileId&quot;,&quot;SortDirection&quot;:0,&quot;Ascending&quot;:true,&quot;AdvancedSettings&quot;:&quot;&quot;},{&quot;ColumnName&quot;:&quot;RetentionTime&quot;,&quot;SortDirection&quot;:0,&quot;Ascending&quot;:true,&quot;AdvancedSettings&quot;:&quot;&quot;}],&quot;Count&quot;:2},&quot;NestedSortConditionSets&quot;:{}},&quot;FoundModification&quot;:{&quot;SortConditionSet&quot;:{&quot;Conditions&quot;:[{&quot;ColumnName&quot;:&quot;Name&quot;,&quot;SortDirection&quot;:0,&quot;Ascending&quot;:true,&quot;AdvancedSettings&quot;:&quot;&quot;}],&quot;Count&quot;:1},&quot;NestedSortConditionSets&quot;:{}},&quot;PrecursorInfoItem&quot;:{&quot;SortConditionSet&quot;:{&quot;Conditions&quot;:[],&quot;Count&quot;:0},&quot;NestedSortConditionSets&quot;:{}}}},&quot;MSnSpectrumInfo&quot;:{&quot;SortConditionSet&quot;:{&quot;Conditions&quot;:[{&quot;ColumnName&quot;:&quot;StudyFileId&quot;,&quot;SortDirection&quot;:0,&quot;Ascending&quot;:true,&quot;AdvancedSettings&quot;:&quot;&quot;},{&quot;ColumnName&quot;:&quot;RetentionTime&quot;,&quot;SortDirection&quot;:0,&quot;Ascending&quot;:true,&quot;AdvancedSettings&quot;:&quot;&quot;}],&quot;Count&quot;:2},&quot;NestedSortConditionSets&quot;:{&quot;TargetProtein&quot;:{&quot;SortConditionSet&quot;:{&quot;Conditions&quot;:[{&quot;ColumnName&quot;:&quot;SumPEPScore&quot;,&quot;SortDirection&quot;:1,&quot;Ascending&quot;:false,&quot;AdvancedSettings&quot;:&quot;&quot;}],&quot;Count&quot;:1},&quot;NestedSortConditionSets&quot;:{}},&quot;TargetProteinGroup&quot;:{&quot;SortConditionSet&quot;:{&quot;Conditions&quot;:[{&quot;ColumnName&quot;:&quot;UniquePeptidesCount&quot;,&quot;SortDirection&quot;:1,&quot;Ascending&quot;:false,&quot;AdvancedSettings&quot;:&quot;&quot;},{&quot;ColumnName&quot;:&quot;PeptideGroupCount&quot;,&quot;SortDirection&quot;:1,&quot;Ascending&quot;:false,&quot;AdvancedSettings&quot;:&quot;&quot;},{&quot;ColumnName&quot;:&quot;PsmCount&quot;,&quot;SortDirection&quot;:1,&quot;Ascending&quot;:false,&quot;AdvancedSettings&quot;:&quot;&quot;}],&quot;Count&quot;:3},&quot;NestedSortConditionSets&quot;:{}},&quot;TargetPeptideGroup&quot;:{&quot;SortConditionSet&quot;:{&quot;Conditions&quot;:[{&quot;ColumnName&quot;:&quot;Qvalityqvalue&quot;,&quot;SortDirection&quot;:0,&quot;Ascending&quot;:true,&quot;AdvancedSettings&quot;:&quot;&quot;}],&quot;Count&quot;:1},&quot;NestedSortConditionSets&quot;:{}},&quot;TargetPeptideIsoformGroup&quot;:{&quot;SortConditionSet&quot;:{&quot;Conditions&quot;:[{&quot;ColumnName&quot;:&quot;ConfidencebySearchEngine&quot;,&quot;SortDirection&quot;:1,&quot;Ascending&quot;:false,&quot;AdvancedSettings&quot;:&quot;0&quot;},{&quot;ColumnName&quot;:&quot;PercolatorqValuebySearchEngine&quot;,&quot;SortDirection&quot;:0,&quot;Ascending&quot;:true,&quot;AdvancedSettings&quot;:&quot;0&quot;},{&quot;ColumnName&quot;:&quot;XCorrbySearchEngine&quot;,&quot;SortDirection&quot;:1,&quot;Ascending&quot;:false,&quot;AdvancedSettings&quot;:&quot;0&quot;}],&quot;Count&quot;:3},&quot;NestedSortConditionSets&quot;:{}},&quot;TargetPeptideSpectrumMatch&quot;:{&quot;SortConditionSet&quot;:{&quot;Conditions&quot;:[{&quot;ColumnName&quot;:&quot;PercolatorqValue&quot;,&quot;SortDirection&quot;:0,&quot;Ascending&quot;:true,&quot;AdvancedSettings&quot;:&quot;&quot;}],&quot;Count&quot;:1},&quot;NestedSortConditionSets&quot;:{}},&quot;PrecursorInfoItem&quot;:{&quot;SortConditionSet&quot;:{&quot;Conditions&quot;:[],&quot;Count&quot;:0},&quot;NestedSortConditionSets&quot;:{}}}},&quot;ConsensusFeature&quot;:{&quot;SortConditionSet&quot;:{&quot;Conditions&quot;:[],&quot;Count&quot;:0},&quot;NestedSortConditionSets&quot;:{&quot;TargetPeptideGroup&quot;:{&quot;SortConditionSet&quot;:{&quot;Conditions&quot;:[{&quot;ColumnName&quot;:&quot;Qvalityqvalue&quot;,&quot;SortDirection&quot;:0,&quot;Ascending&quot;:true,&quot;AdvancedSettings&quot;:&quot;&quot;}],&quot;Count&quot;:1},&quot;NestedSortConditionSets&quot;:{}},&quot;TargetPeptideIsoformGroup&quot;:{&quot;SortConditionSet&quot;:{&quot;Conditions&quot;:[{&quot;ColumnName&quot;:&quot;ConfidencebySearchEngine&quot;,&quot;SortDirection&quot;:1,&quot;Ascending&quot;:false,&quot;AdvancedSettings&quot;:&quot;0&quot;},{&quot;ColumnName&quot;:&quot;PercolatorqValuebySearchEngine&quot;,&quot;SortDirection&quot;:0,&quot;Ascending&quot;:true,&quot;AdvancedSettings&quot;:&quot;0&quot;},{&quot;ColumnName&quot;:&quot;XCorrbySearchEngine&quot;,&quot;SortDirection&quot;:1,&quot;Ascending&quot;:false,&quot;AdvancedSettings&quot;:&quot;0&quot;}],&quot;Count&quot;:3},&quot;NestedSortConditionSets&quot;:{}}}}}}

Column sorting settings for DecoyPeptideIsoformGroup:
   {&quot;SortConditionSet&quot;:{&quot;Conditions&quot;:[{&quot;ColumnName&quot;:&quot;ConfidencebySearchEngine&quot;,&quot;SortDirection&quot;:1,&quot;Ascending&quot;:false,&quot;AdvancedSettings&quot;:&quot;0&quot;},{&quot;ColumnName&quot;:&quot;PercolatorqValuebySearchEngine&quot;,&quot;SortDirection&quot;:0,&quot;Ascending&quot;:true,&quot;AdvancedSettings&quot;:&quot;0&quot;},{&quot;ColumnName&quot;:&quot;XCorrbySearchEngine&quot;,&quot;SortDirection&quot;:1,&quot;Ascending&quot;:false,&quot;AdvancedSettings&quot;:&quot;0&quot;}],&quot;Count&quot;:3},&quot;NestedSortConditionSets&quot;:{}}

Column sorting settings for ConsensusFeature:
   {&quot;SortConditionSet&quot;:{&quot;Conditions&quot;:[],&quot;Count&quot;:0},&quot;NestedSortConditionSets&quot;:{&quot;TargetPeptideGroup&quot;:{&quot;SortConditionSet&quot;:{&quot;Conditions&quot;:[{&quot;ColumnName&quot;:&quot;Qvalityqvalue&quot;,&quot;SortDirection&quot;:0,&quot;Ascending&quot;:true,&quot;AdvancedSettings&quot;:&quot;&quot;}],&quot;Count&quot;:1},&quot;NestedSortConditionSets&quot;:{&quot;TargetProtein&quot;:{&quot;SortConditionSet&quot;:{&quot;Conditions&quot;:[{&quot;ColumnName&quot;:&quot;SumPEPScore&quot;,&quot;SortDirection&quot;:1,&quot;Ascending&quot;:false,&quot;AdvancedSettings&quot;:&quot;&quot;}],&quot;Count&quot;:1},&quot;NestedSortConditionSets&quot;:{}},&quot;TargetProteinGroup&quot;:{&quot;SortConditionSet&quot;:{&quot;Conditions&quot;:[{&quot;ColumnName&quot;:&quot;UniquePeptidesCount&quot;,&quot;SortDirection&quot;:1,&quot;Ascending&quot;:false,&quot;AdvancedSettings&quot;:&quot;&quot;},{&quot;ColumnName&quot;:&quot;PeptideGroupCount&quot;,&quot;SortDirection&quot;:1,&quot;Ascending&quot;:false,&quot;AdvancedSettings&quot;:&quot;&quot;},{&quot;ColumnName&quot;:&quot;PsmCount&quot;,&quot;SortDirection&quot;:1,&quot;Ascending&quot;:false,&quot;AdvancedSettings&quot;:&quot;&quot;}],&quot;Count&quot;:3},&quot;NestedSortConditionSets&quot;:{}},&quot;TargetPeptideIsoformGroup&quot;:{&quot;SortConditionSet&quot;:{&quot;Conditions&quot;:[{&quot;ColumnName&quot;:&quot;ConfidencebySearchEngine&quot;,&quot;SortDirection&quot;:1,&quot;Ascending&quot;:false,&quot;AdvancedSettings&quot;:&quot;0&quot;},{&quot;ColumnName&quot;:&quot;PercolatorqValuebySearchEngine&quot;,&quot;SortDirection&quot;:0,&quot;Ascending&quot;:true,&quot;AdvancedSettings&quot;:&quot;0&quot;},{&quot;ColumnName&quot;:&quot;XCorrbySearchEngine&quot;,&quot;SortDirection&quot;:1,&quot;Ascending&quot;:false,&quot;AdvancedSettings&quot;:&quot;0&quot;}],&quot;Count&quot;:3},&quot;NestedSortConditionSets&quot;:{}},&quot;ModificationSite&quot;:{&quot;SortConditionSet&quot;:{&quot;Conditions&quot;:[],&quot;Count&quot;:0},&quot;NestedSortConditionSets&quot;:{}},&quot;TargetPeptideSpectrumMatch&quot;:{&quot;SortConditionSet&quot;:{&quot;Conditions&quot;:[{&quot;ColumnName&quot;:&quot;PercolatorqValue&quot;,&quot;SortDirection&quot;:0,&quot;Ascending&quot;:true,&quot;AdvancedSettings&quot;:&quot;&quot;}],&quot;Count&quot;:1},&quot;NestedSortConditionSets&quot;:{}},&quot;MSnSpectrumInfo&quot;:{&quot;SortConditionSet&quot;:{&quot;Conditions&quot;:[{&quot;ColumnName&quot;:&quot;StudyFileId&quot;,&quot;SortDirection&quot;:0,&quot;Ascending&quot;:true,&quot;AdvancedSettings&quot;:&quot;&quot;},{&quot;ColumnName&quot;:&quot;RetentionTime&quot;,&quot;SortDirection&quot;:0,&quot;Ascending&quot;:true,&quot;AdvancedSettings&quot;:&quot;&quot;}],&quot;Count&quot;:2},&quot;NestedSortConditionSets&quot;:{}},&quot;ConsensusFeature&quot;:{&quot;SortConditionSet&quot;:{&quot;Conditions&quot;:[],&quot;Count&quot;:0},&quot;NestedSortConditionSets&quot;:{}}}},&quot;TargetPeptideIsoformGroup&quot;:{&quot;SortConditionSet&quot;:{&quot;Conditions&quot;:[{&quot;ColumnName&quot;:&quot;ConfidencebySearchEngine&quot;,&quot;SortDirection&quot;:1,&quot;Ascending&quot;:false,&quot;AdvancedSettings&quot;:&quot;0&quot;},{&quot;ColumnName&quot;:&quot;PercolatorqValuebySearchEngine&quot;,&quot;SortDirection&quot;:0,&quot;Ascending&quot;:true,&quot;AdvancedSettings&quot;:&quot;0&quot;},{&quot;ColumnName&quot;:&quot;XCorrbySearchEngine&quot;,&quot;SortDirection&quot;:1,&quot;Ascending&quot;:false,&quot;AdvancedSettings&quot;:&quot;0&quot;}],&quot;Count&quot;:3},&quot;NestedSortConditionSets&quot;:{&quot;TargetProtein&quot;:{&quot;SortConditionSet&quot;:{&quot;Conditions&quot;:[{&quot;ColumnName&quot;:&quot;SumPEPScore&quot;,&quot;SortDirection&quot;:1,&quot;Ascending&quot;:false,&quot;AdvancedSettings&quot;:&quot;&quot;}],&quot;Count&quot;:1},&quot;NestedSortConditionSets&quot;:{}},&quot;TargetProteinGroup&quot;:{&quot;SortConditionSet&quot;:{&quot;Conditions&quot;:[{&quot;ColumnName&quot;:&quot;UniquePeptidesCount&quot;,&quot;SortDirection&quot;:1,&quot;Ascending&quot;:false,&quot;AdvancedSettings&quot;:&quot;&quot;},{&quot;ColumnName&quot;:&quot;PeptideGroupCount&quot;,&quot;SortDirection&quot;:1,&quot;Ascending&quot;:false,&quot;AdvancedSettings&quot;:&quot;&quot;},{&quot;ColumnName&quot;:&quot;PsmCount&quot;,&quot;SortDirection&quot;:1,&quot;Ascending&quot;:false,&quot;AdvancedSettings&quot;:&quot;&quot;}],&quot;Count&quot;:3},&quot;NestedSortConditionSets&quot;:{}},&quot;TargetPeptideGroup&quot;:{&quot;SortConditionSet&quot;:{&quot;Conditions&quot;:[{&quot;ColumnName&quot;:&quot;Qvalityqvalue&quot;,&quot;SortDirection&quot;:0,&quot;Ascending&quot;:true,&quot;AdvancedSettings&quot;:&quot;&quot;}],&quot;Count&quot;:1},&quot;NestedSortConditionSets&quot;:{}},&quot;ModificationSite&quot;:{&quot;SortConditionSet&quot;:{&quot;Conditions&quot;:[],&quot;Count&quot;:0},&quot;NestedSortConditionSets&quot;:{}},&quot;TargetPeptideSpectrumMatch&quot;:{&quot;SortConditionSet&quot;:{&quot;Conditions&quot;:[{&quot;ColumnName&quot;:&quot;PercolatorqValue&quot;,&quot;SortDirection&quot;:0,&quot;Ascending&quot;:true,&quot;AdvancedSettings&quot;:&quot;&quot;}],&quot;Count&quot;:1},&quot;NestedSortConditionSets&quot;:{}},&quot;MSnSpectrumInfo&quot;:{&quot;SortConditionSet&quot;:{&quot;Conditions&quot;:[{&quot;ColumnName&quot;:&quot;StudyFileId&quot;,&quot;SortDirection&quot;:0,&quot;Ascending&quot;:true,&quot;AdvancedSettings&quot;:&quot;&quot;},{&quot;ColumnName&quot;:&quot;RetentionTime&quot;,&quot;SortDirection&quot;:0,&quot;Ascending&quot;:true,&quot;AdvancedSettings&quot;:&quot;&quot;}],&quot;Count&quot;:2},&quot;NestedSortConditionSets&quot;:{}},&quot;ConsensusFeature&quot;:{&quot;SortConditionSet&quot;:{&quot;Conditions&quot;:[],&quot;Count&quot;:0},&quot;NestedSortConditionSets&quot;:{}}}}}}

Column sorting settings for ConsensusFeatureRegion:
   {&quot;SortConditionSet&quot;:{&quot;Conditions&quot;:[],&quot;Count&quot;:0},&quot;NestedSortConditionSets&quot;:{}}

Column sorting settings for FileAlignmentResultItem:
   {&quot;SortConditionSet&quot;:{&quot;Conditions&quot;:[],&quot;Count&quot;:0},&quot;NestedSortConditionSets&quot;:{}}

Column sorting settings for CorrectionCurveItem:
   {&quot;SortConditionSet&quot;:{&quot;Conditions&quot;:[],&quot;Count&quot;:0},&quot;NestedSortConditionSets&quot;:{}}

Column sorting settings for CorrectionLandmarkItem:
   {&quot;SortConditionSet&quot;:{&quot;Conditions&quot;:[],&quot;Count&quot;:0},&quot;NestedSortConditionSets&quot;:{}}

Column sorting settings for ModificationSite:
   {&quot;SortConditionSet&quot;:{&quot;Conditions&quot;:[],&quot;Count&quot;:0},&quot;NestedSortConditionSets&quot;:{&quot;TargetProtein&quot;:{&quot;SortConditionSet&quot;:{&quot;Conditions&quot;:[{&quot;ColumnName&quot;:&quot;SumPEPScore&quot;,&quot;SortDirection&quot;:1,&quot;Ascending&quot;:false,&quot;AdvancedSettings&quot;:&quot;&quot;}],&quot;Count&quot;:1},&quot;NestedSortConditionSets&quot;:{&quot;TargetProteinGroup&quot;:{&quot;SortConditionSet&quot;:{&quot;Conditions&quot;:[{&quot;ColumnName&quot;:&quot;UniquePeptidesCount&quot;,&quot;SortDirection&quot;:1,&quot;Ascending&quot;:false,&quot;AdvancedSettings&quot;:&quot;&quot;},{&quot;ColumnName&quot;:&quot;PeptideGroupCount&quot;,&quot;SortDirection&quot;:1,&quot;Ascending&quot;:false,&quot;AdvancedSettings&quot;:&quot;&quot;},{&quot;ColumnName&quot;:&quot;PsmCount&quot;,&quot;SortDirection&quot;:1,&quot;Ascending&quot;:false,&quot;AdvancedSettings&quot;:&quot;&quot;}],&quot;Count&quot;:3},&quot;NestedSortConditionSets&quot;:{}},&quot;TargetPeptideGroup&quot;:{&quot;SortConditionSet&quot;:{&quot;Conditions&quot;:[{&quot;ColumnName&quot;:&quot;Qvalityqvalue&quot;,&quot;SortDirection&quot;:0,&quot;Ascending&quot;:true,&quot;AdvancedSettings&quot;:&quot;&quot;}],&quot;Count&quot;:1},&quot;NestedSortConditionSets&quot;:{}},&quot;TargetPeptideIsoformGroup&quot;:{&quot;SortConditionSet&quot;:{&quot;Conditions&quot;:[{&quot;ColumnName&quot;:&quot;ConfidencebySearchEngine&quot;,&quot;SortDirection&quot;:1,&quot;Ascending&quot;:false,&quot;AdvancedSettings&quot;:&quot;0&quot;},{&quot;ColumnName&quot;:&quot;PercolatorqValuebySearchEngine&quot;,&quot;SortDirection&quot;:0,&quot;Ascending&quot;:true,&quot;AdvancedSettings&quot;:&quot;0&quot;},{&quot;ColumnName&quot;:&quot;XCorrbySearchEngine&quot;,&quot;SortDirection&quot;:1,&quot;Ascending&quot;:false,&quot;AdvancedSettings&quot;:&quot;0&quot;}],&quot;Count&quot;:3},&quot;NestedSortConditionSets&quot;:{}},&quot;ModificationSite&quot;:{&quot;SortConditionSet&quot;:{&quot;Conditions&quot;:[],&quot;Count&quot;:0},&quot;NestedSortConditionSets&quot;:{}},&quot;TargetPeptideSpectrumMatch&quot;:{&quot;SortConditionSet&quot;:{&quot;Conditions&quot;:[{&quot;ColumnName&quot;:&quot;PercolatorqValue&quot;,&quot;SortDirection&quot;:0,&quot;Ascending&quot;:true,&quot;AdvancedSettings&quot;:&quot;&quot;}],&quot;Count&quot;:1},&quot;NestedSortConditionSets&quot;:{}},&quot;MSnSpectrumInfo&quot;:{&quot;SortConditionSet&quot;:{&quot;Conditions&quot;:[{&quot;ColumnName&quot;:&quot;StudyFileId&quot;,&quot;SortDirection&quot;:0,&quot;Ascending&quot;:true,&quot;AdvancedSettings&quot;:&quot;&quot;},{&quot;ColumnName&quot;:&quot;RetentionTime&quot;,&quot;SortDirection&quot;:0,&quot;Ascending&quot;:true,&quot;AdvancedSettings&quot;:&quot;&quot;}],&quot;Count&quot;:2},&quot;NestedSortConditionSets&quot;:{}}}},&quot;TargetPeptideGroup&quot;:{&quot;SortConditionSet&quot;:{&quot;Conditions&quot;:[{&quot;ColumnName&quot;:&quot;Qvalityqvalue&quot;,&quot;SortDirection&quot;:0,&quot;Ascending&quot;:true,&quot;AdvancedSettings&quot;:&quot;&quot;}],&quot;Count&quot;:1},&quot;NestedSortConditionSets&quot;:{&quot;TargetProtein&quot;:{&quot;SortConditionSet&quot;:{&quot;Conditions&quot;:[{&quot;ColumnName&quot;:&quot;SumPEPScore&quot;,&quot;SortDirection&quot;:1,&quot;Ascending&quot;:false,&quot;AdvancedSettings&quot;:&quot;&quot;}],&quot;Count&quot;:1},&quot;NestedSortConditionSets&quot;:{}},&quot;TargetProteinGroup&quot;:{&quot;SortConditionSet&quot;:{&quot;Conditions&quot;:[{&quot;ColumnName&quot;:&quot;UniquePeptidesCount&quot;,&quot;SortDirection&quot;:1,&quot;Ascending&quot;:false,&quot;AdvancedSettings&quot;:&quot;&quot;},{&quot;ColumnName&quot;:&quot;PeptideGroupCount&quot;,&quot;SortDirection&quot;:1,&quot;Ascending&quot;:false,&quot;AdvancedSettings&quot;:&quot;&quot;},{&quot;ColumnName&quot;:&quot;PsmCount&quot;,&quot;SortDirection&quot;:1,&quot;Ascending&quot;:false,&quot;AdvancedSettings&quot;:&quot;&quot;}],&quot;Count&quot;:3},&quot;NestedSortConditionSets&quot;:{}},&quot;TargetPeptideIsoformGroup&quot;:{&quot;SortConditionSet&quot;:{&quot;Conditions&quot;:[{&quot;ColumnName&quot;:&quot;ConfidencebySearchEngine&quot;,&quot;SortDirection&quot;:1,&quot;Ascending&quot;:false,&quot;AdvancedSettings&quot;:&quot;0&quot;},{&quot;ColumnName&quot;:&quot;PercolatorqValuebySearchEngine&quot;,&quot;SortDirection&quot;:0,&quot;Ascending&quot;:true,&quot;AdvancedSettings&quot;:&quot;0&quot;},{&quot;ColumnName&quot;:&quot;XCorrbySearchEngine&quot;,&quot;SortDirection&quot;:1,&quot;Ascending&quot;:false,&quot;AdvancedSettings&quot;:&quot;0&quot;}],&quot;Count&quot;:3},&quot;NestedSortConditionSets&quot;:{}},&quot;ModificationSite&quot;:{&quot;SortConditionSet&quot;:{&quot;Conditions&quot;:[],&quot;Count&quot;:0},&quot;NestedSortConditionSets&quot;:{}},&quot;TargetPeptideSpectrumMatch&quot;:{&quot;SortConditionSet&quot;:{&quot;Conditions&quot;:[{&quot;ColumnName&quot;:&quot;PercolatorqValue&quot;,&quot;SortDirection&quot;:0,&quot;Ascending&quot;:true,&quot;AdvancedSettings&quot;:&quot;&quot;}],&quot;Count&quot;:1},&quot;NestedSortConditionSets&quot;:{}},&quot;MSnSpectrumInfo&quot;:{&quot;SortConditionSet&quot;:{&quot;Conditions&quot;:[{&quot;ColumnName&quot;:&quot;StudyFileId&quot;,&quot;SortDirection&quot;:0,&quot;Ascending&quot;:true,&quot;AdvancedSettings&quot;:&quot;&quot;},{&quot;ColumnName&quot;:&quot;RetentionTime&quot;,&quot;SortDirection&quot;:0,&quot;Ascending&quot;:true,&quot;AdvancedSettings&quot;:&quot;&quot;}],&quot;Count&quot;:2},&quot;NestedSortConditionSets&quot;:{}},&quot;ConsensusFeature&quot;:{&quot;SortConditionSet&quot;:{&quot;Conditions&quot;:[],&quot;Count&quot;:0},&quot;NestedSortConditionSets&quot;:{}}}},&quot;TargetPeptideIsoformGroup&quot;:{&quot;SortConditionSet&quot;:{&quot;Conditions&quot;:[{&quot;ColumnName&quot;:&quot;ConfidencebySearchEngine&quot;,&quot;SortDirection&quot;:1,&quot;Ascending&quot;:false,&quot;AdvancedSettings&quot;:&quot;0&quot;},{&quot;ColumnName&quot;:&quot;PercolatorqValuebySearchEngine&quot;,&quot;SortDirection&quot;:0,&quot;Ascending&quot;:true,&quot;AdvancedSettings&quot;:&quot;0&quot;},{&quot;ColumnName&quot;:&quot;XCorrbySearchEngine&quot;,&quot;SortDirection&quot;:1,&quot;Ascending&quot;:false,&quot;AdvancedSettings&quot;:&quot;0&quot;}],&quot;Count&quot;:3},&quot;NestedSortConditionSets&quot;:{&quot;TargetProtein&quot;:{&quot;SortConditionSet&quot;:{&quot;Conditions&quot;:[{&quot;ColumnName&quot;:&quot;SumPEPScore&quot;,&quot;SortDirection&quot;:1,&quot;Ascending&quot;:false,&quot;AdvancedSettings&quot;:&quot;&quot;}],&quot;Count&quot;:1},&quot;NestedSortConditionSets&quot;:{}},&quot;TargetProteinGroup&quot;:{&quot;SortConditionSet&quot;:{&quot;Conditions&quot;:[{&quot;ColumnName&quot;:&quot;UniquePeptidesCount&quot;,&quot;SortDirection&quot;:1,&quot;Ascending&quot;:false,&quot;AdvancedSettings&quot;:&quot;&quot;},{&quot;ColumnName&quot;:&quot;PeptideGroupCount&quot;,&quot;SortDirection&quot;:1,&quot;Ascending&quot;:false,&quot;AdvancedSettings&quot;:&quot;&quot;},{&quot;ColumnName&quot;:&quot;PsmCount&quot;,&quot;SortDirection&quot;:1,&quot;Ascending&quot;:false,&quot;AdvancedSettings&quot;:&quot;&quot;}],&quot;Count&quot;:3},&quot;NestedSortConditionSets&quot;:{}},&quot;TargetPeptideGroup&quot;:{&quot;SortConditionSet&quot;:{&quot;Conditions&quot;:[{&quot;ColumnName&quot;:&quot;Qvalityqvalue&quot;,&quot;SortDirection&quot;:0,&quot;Ascending&quot;:true,&quot;AdvancedSettings&quot;:&quot;&quot;}],&quot;Count&quot;:1},&quot;NestedSortConditionSets&quot;:{}},&quot;ModificationSite&quot;:{&quot;SortConditionSet&quot;:{&quot;Conditions&quot;:[],&quot;Count&quot;:0},&quot;NestedSortConditionSets&quot;:{}},&quot;TargetPeptideSpectrumMatch&quot;:{&quot;SortConditionSet&quot;:{&quot;Conditions&quot;:[{&quot;ColumnName&quot;:&quot;PercolatorqValue&quot;,&quot;SortDirection&quot;:0,&quot;Ascending&quot;:true,&quot;AdvancedSettings&quot;:&quot;&quot;}],&quot;Count&quot;:1},&quot;NestedSortConditionSets&quot;:{}},&quot;MSnSpectrumInfo&quot;:{&quot;SortConditionSet&quot;:{&quot;Conditions&quot;:[{&quot;ColumnName&quot;:&quot;StudyFileId&quot;,&quot;SortDirection&quot;:0,&quot;Ascending&quot;:true,&quot;AdvancedSettings&quot;:&quot;&quot;},{&quot;ColumnName&quot;:&quot;RetentionTime&quot;,&quot;SortDirection&quot;:0,&quot;Ascending&quot;:true,&quot;AdvancedSettings&quot;:&quot;&quot;}],&quot;Count&quot;:2},&quot;NestedSortConditionSets&quot;:{}},&quot;ConsensusFeature&quot;:{&quot;SortConditionSet&quot;:{&quot;Conditions&quot;:[],&quot;Count&quot;:0},&quot;NestedSortConditionSets&quot;:{}}}},&quot;TargetPeptideSpectrumMatch&quot;:{&quot;SortConditionSet&quot;:{&quot;Conditions&quot;:[{&quot;ColumnName&quot;:&quot;PercolatorqValue&quot;,&quot;SortDirection&quot;:0,&quot;Ascending&quot;:true,&quot;AdvancedSettings&quot;:&quot;&quot;}],&quot;Count&quot;:1},&quot;NestedSortConditionSets&quot;:{&quot;TargetProtein&quot;:{&quot;SortConditionSet&quot;:{&quot;Conditions&quot;:[{&quot;ColumnName&quot;:&quot;SumPEPScore&quot;,&quot;SortDirection&quot;:1,&quot;Ascending&quot;:false,&quot;AdvancedSettings&quot;:&quot;&quot;}],&quot;Count&quot;:1},&quot;NestedSortConditionSets&quot;:{}},&quot;TargetProteinGroup&quot;:{&quot;SortConditionSet&quot;:{&quot;Conditions&quot;:[{&quot;ColumnName&quot;:&quot;UniquePeptidesCount&quot;,&quot;SortDirection&quot;:1,&quot;Ascending&quot;:false,&quot;AdvancedSettings&quot;:&quot;&quot;},{&quot;ColumnName&quot;:&quot;PeptideGroupCount&quot;,&quot;SortDirection&quot;:1,&quot;Ascending&quot;:false,&quot;AdvancedSettings&quot;:&quot;&quot;},{&quot;ColumnName&quot;:&quot;PsmCount&quot;,&quot;SortDirection&quot;:1,&quot;Ascending&quot;:false,&quot;AdvancedSettings&quot;:&quot;&quot;}],&quot;Count&quot;:3},&quot;NestedSortConditionSets&quot;:{}},&quot;TargetPeptideGroup&quot;:{&quot;SortConditionSet&quot;:{&quot;Conditions&quot;:[{&quot;ColumnName&quot;:&quot;Qvalityqvalue&quot;,&quot;SortDirection&quot;:0,&quot;Ascending&quot;:true,&quot;AdvancedSettings&quot;:&quot;&quot;}],&quot;Count&quot;:1},&quot;NestedSortConditionSets&quot;:{}},&quot;TargetPeptideIsoformGroup&quot;:{&quot;SortConditionSet&quot;:{&quot;Conditions&quot;:[{&quot;ColumnName&quot;:&quot;ConfidencebySearchEngine&quot;,&quot;SortDirection&quot;:1,&quot;Ascending&quot;:false,&quot;AdvancedSettings&quot;:&quot;0&quot;},{&quot;ColumnName&quot;:&quot;PercolatorqValuebySearchEngine&quot;,&quot;SortDirection&quot;:0,&quot;Ascending&quot;:true,&quot;AdvancedSettings&quot;:&quot;0&quot;},{&quot;ColumnName&quot;:&quot;XCorrbySearchEngine&quot;,&quot;SortDirection&quot;:1,&quot;Ascending&quot;:false,&quot;AdvancedSettings&quot;:&quot;0&quot;}],&quot;Count&quot;:3},&quot;NestedSortConditionSets&quot;:{}},&quot;ModificationSite&quot;:{&quot;SortConditionSet&quot;:{&quot;Conditions&quot;:[],&quot;Count&quot;:0},&quot;NestedSortConditionSets&quot;:{}},&quot;MSnSpectrumInfo&quot;:{&quot;SortConditionSet&quot;:{&quot;Conditions&quot;:[{&quot;ColumnName&quot;:&quot;StudyFileId&quot;,&quot;SortDirection&quot;:0,&quot;Ascending&quot;:true,&quot;AdvancedSettings&quot;:&quot;&quot;},{&quot;ColumnName&quot;:&quot;RetentionTime&quot;,&quot;SortDirection&quot;:0,&quot;Ascending&quot;:true,&quot;AdvancedSettings&quot;:&quot;&quot;}],&quot;Count&quot;:2},&quot;NestedSortConditionSets&quot;:{}},&quot;FoundModification&quot;:{&quot;SortConditionSet&quot;:{&quot;Conditions&quot;:[{&quot;ColumnName&quot;:&quot;Name&quot;,&quot;SortDirection&quot;:0,&quot;Ascending&quot;:true,&quot;AdvancedSettings&quot;:&quot;&quot;}],&quot;Count&quot;:1},&quot;NestedSortConditionSets&quot;:{}},&quot;PrecursorInfoItem&quot;:{&quot;SortConditionSet&quot;:{&quot;Conditions&quot;:[],&quot;Count&quot;:0},&quot;NestedSortConditionSets&quot;:{}}}}}}

Column sorting settings for ResultStatistics:
   {&quot;SortConditionSet&quot;:{&quot;Conditions&quot;:[],&quot;Count&quot;:0},&quot;NestedSortConditionSets&quot;:{}}


-->
<PDLayout majorVersion="3" minorVersion="0">
  <LayoutPart name="MainSection">
    <SettingsForLayout xmlns:xsd="http://www.w3.org/2001/XMLSchema" xmlns:xsi="http://www.w3.org/2001/XMLSchema-instance" VisibleEntities="TargetProtein TargetProteinGroup TargetPeptideGroup TargetPeptideIsoformGroup ModificationSite TargetPeptideSpectrumMatch MSnSpectrumInfo FoundModification WorkflowInputFile SpecializedTraceItem ConsensusFeature PrecursorInfoItem ResultStatistics" IgnoreEntitiesConditions="" ExpanderStates="TargetProtein;FirstLevel;True;TargetPeptideIsoformGroup;TargetPeptideSpectrumMatch TargetProteinGroup;FirstLevel;False;TargetProtein;TargetProteinGroup TargetPeptideGroup;FirstLevel;False;TargetProtein;TargetProteinGroup TargetPeptideIsoformGroup;FirstLevel;False;TargetProtein;TargetProteinGroup ModificationSite;FirstLevel;False;TargetProtein;TargetProteinGroup TargetPeptideSpectrumMatch;FirstLevel;False;TargetProtein;TargetProteinGroup MSnSpectrumInfo;FirstLevel;False;TargetProtein;TargetProteinGroup WorkflowInputFile;FirstLevel;False;SpecializedTraceItem;WorkflowInputFile SpecializedTraceItem;FirstLevel;False;WorkflowInputFile;SpecializedTraceItem ConsensusFeature;FirstLevel;False;TargetPeptideGroup;TargetProtein ResultStatistics;FirstLevel;False;" />
  </LayoutPart>
  <LayoutPart name="PropertiesSection_ProcessingNodeCustomData">
    <PropertyDisplaySettings version="2" />
  </LayoutPart>
  <LayoutPart name="PropertiesSection_WorkflowInputFile">
    <PropertyDisplaySettings version="2">
      <Property propertyName="StudyFileID" hidden="false" fixed="false" row="0" col="0" />
      <Property propertyName="FileName" hidden="false" fixed="false" row="0" col="1" />
      <Property propertyName="CreationDate" hidden="false" fixed="false" row="0" col="2" />
      <Property propertyName="RetentionTimeRange" hidden="false" fixed="false" row="0" col="3" />
      <Property propertyName="InstrumentDescription" hidden="false" fixed="false" row="0" col="4" />
      <Property propertyName="SoftwareRevision" hidden="false" fixed="false" row="0" col="5" />
      <Property propertyName="InstrumentHardware" hidden="true" fixed="false" row="0" col="6" />
      <Property propertyName="RefFileID" hidden="false" fixed="false" row="0" col="7" />
    </PropertyDisplaySettings>
  </LayoutPart>
  <LayoutPart name="PropertiesSection_StudyInformation">
    <PropertyDisplaySettings version="2">
      <Property propertyName="Checked" hidden="false" fixed="false" row="0" col="0" />
      <Property propertyName="Sample" hidden="false" fixed="false" row="0" col="1" />
      <Property propertyName="StudyFileID" hidden="false" fixed="false" row="0" col="2" />
      <Property propertyName="SampleIdentifier" hidden="false" fixed="false" row="0" col="3" />
      <Property propertyName="FileName" hidden="false" fixed="false" row="0" col="4" />
      <Property propertyName="SampleType" hidden="false" fixed="false" row="0" col="5" />
      <Property propertyName="SampleGroup" hidden="true" fixed="false" row="0" col="6" />
      <Property propertyName="ReplicateGroup" hidden="true" fixed="false" row="0" col="7" />
      <Property propertyName="Ratios" hidden="true" fixed="false" row="0" col="8" />
      <Property propertyName="ReplicateRatios" hidden="true" fixed="false" row="0" col="9" />
    </PropertyDisplaySettings>
  </LayoutPart>
  <LayoutPart name="PropertiesSection_AminoAcids">
    <PropertyDisplaySettings version="2">
      <Property propertyName="Name" hidden="false" fixed="false" row="0" col="0" />
      <Property propertyName="OneLetterCode" hidden="false" fixed="false" row="0" col="1" />
      <Property propertyName="MonoisotopicMass" hidden="false" fixed="false" row="0" col="2" />
      <Property propertyName="AverageMass" hidden="false" fixed="false" row="0" col="3" />
      <Property propertyName="ThreeLetterCode" hidden="false" fixed="false" row="0" col="4" />
      <Property propertyName="SumFormula" hidden="false" fixed="false" row="0" col="5" />
    </PropertyDisplaySettings>
  </LayoutPart>
  <LayoutPart name="PropertiesSection_FoundModification">
    <PropertyDisplaySettings version="2">
      <Property propertyName="Name" hidden="false" fixed="false" row="0" col="0" />
      <Property propertyName="Abbreviation" hidden="false" fixed="false" row="0" col="1" />
      <Property propertyName="DeltaMonoisotopicMass" hidden="false" fixed="false" row="0" col="2" />
      <Property propertyName="DeltaAverageMass" hidden="false" fixed="false" row="0" col="3" />
      <Property propertyName="Substitution" hidden="false" fixed="false" row="0" col="4" />
      <Property propertyName="LeavingGroup" hidden="false" fixed="false" row="0" col="5" />
      <Property propertyName="IsSubstitution" hidden="false" fixed="false" row="0" col="6" />
      <Property propertyName="PositionType" hidden="false" fixed="false" row="0" col="7" />
      <Property propertyName="UnimodAccession" hidden="false" fixed="false" row="0" col="8" />
      <Property propertyName="IsCrosslink" hidden="false" fixed="false" row="0" col="9" />
      <Property propertyName="ExtendedProperties" hidden="true" fixed="false" row="0" col="10" />
    </PropertyDisplaySettings>
  </LayoutPart>
  <LayoutPart name="PropertiesSection_UnknownModification">
    <PropertyDisplaySettings version="2">
      <Property propertyName="Name" hidden="false" fixed="false" row="0" col="0" />
      <Property propertyName="DeltaMass" hidden="false" fixed="false" row="0" col="1" />
    </PropertyDisplaySettings>
  </LayoutPart>
  <LayoutPart name="PropertiesSection_TargetProtein">
    <PropertyDisplaySettings version="2">
      <Property propertyName="Checked" hidden="false" fixed="false" row="0" col="0" />
      <Property propertyName="ProteinFDRConfidence" hidden="false" fixed="false" row="0" col="1" />
      <Property propertyName="IsMasterProtein" hidden="false" fixed="false" row="0" col="2" />
      <Property propertyName="UniqueSequenceID" hidden="true" fixed="false" row="0" col="3" />
      <Property propertyName="ProteinGroupIDs" hidden="true" fixed="false" row="0" col="4" />
      <Property propertyName="Accession" hidden="false" fixed="false" row="0" col="5" />
      <Property propertyName="Description" hidden="true" fixed="false" row="0" col="6" />
      <Property propertyName="Sequence" hidden="false" fixed="false" row="0" col="7" />
      <Property propertyName="FastaTitleLines" hidden="true" fixed="false" row="0" col="8" />
      <Property propertyName="Expqvalue" hidden="false" fixed="false" row="0" col="9" />
      <Property propertyName="SumPEPScore" hidden="false" fixed="false" row="0" col="10" />
      <Property propertyName="NumberOfDecoyProteins" hidden="true" fixed="false" row="0" col="11" />
      <Property propertyName="Coverage" hidden="false" fixed="false" row="0" col="12" />
      <Property propertyName="SequenceCoverage" hidden="false" fixed="false" row="0" col="13" />
      <Property propertyName="PeptideGroupCount" hidden="false" fixed="false" row="0" col="14" />
      <Property propertyName="NumberOfIsoforms" hidden="false" fixed="false" row="0" col="15" />
      <Property propertyName="PsmCount" hidden="false" fixed="false" row="0" col="16" />
      <Property propertyName="UniquePeptidesCount" hidden="true" fixed="false" row="0" col="17" />
      <Property propertyName="GroupUniquePeptidesCount" hidden="false" fixed="false" row="0" col="18" />
      <Property propertyName="NumberOfAminoAcids" hidden="false" fixed="false" row="0" col="19" />
      <Property propertyName="MolecularWeight" hidden="false" fixed="false" row="0" col="20" />
      <Property propertyName="IsoelectricPoint" hidden="false" fixed="false" row="0" col="21" />
      <Property propertyName="ScoreSequestHT" hidden="false" fixed="false" row="0" col="22" />
      <Property propertyName="CoveragebySearchEngine" hidden="true" fixed="false" row="0" col="23" />
      <Property propertyName="NumberOfPSMsbySearchEngine" hidden="true" fixed="false" row="0" col="24" />
      <Property propertyName="NumberOfPeptidesbySearchEngine" hidden="false" fixed="false" row="0" col="25" />
      <Property propertyName="AspectBiologicalProcess" hidden="true" fixed="false" row="0" col="26" />
      <Property propertyName="AspectCellularComponent" hidden="true" fixed="false" row="0" col="27" />
      <Property propertyName="AspectMolecularFunction" hidden="true" fixed="false" row="0" col="28" />
      <Property propertyName="PfamIDs" hidden="true" fixed="false" row="0" col="29" />
      <Property propertyName="GOAccessions" hidden="true" fixed="false" row="0" col="30" />
      <Property propertyName="EntrezGeneID" hidden="true" fixed="false" row="0" col="31" />
      <Property propertyName="NumberOfProteinAnnotationGroups" hidden="true" fixed="false" row="0" col="32" />
      <Property propertyName="NumberOfProteinPathwayGroups" hidden="false" fixed="false" row="0" col="33" />
      <Property propertyName="NumberOfRazorPeptides" hidden="false" fixed="false" row="0" col="34" />
      <Property propertyName="Abundances" hidden="false" fixed="false" row="0" col="35" />
      <Property propertyName="AbundancesCounts" hidden="true" fixed="false" row="0" col="36" />
      <Property propertyName="FoundinSamples" hidden="false" fixed="false" row="0" col="37" />
      <Property propertyName="FoundinSampleGroups" hidden="true" fixed="false" row="0" col="38" />
      <Property propertyName="NumberOfProteinGroups" hidden="false" fixed="false" row="0" col="39" />
      <Property propertyName="Modifications" hidden="false" fixed="false" row="0" col="40" />
    </PropertyDisplaySettings>
  </LayoutPart>
  <LayoutPart name="PropertiesSection_DecoyProtein">
    <PropertyDisplaySettings version="2">
      <Property propertyName="Checked" hidden="false" fixed="false" row="0" col="0" />
      <Property propertyName="ProteinFDRConfidence" hidden="false" fixed="false" row="0" col="1" />
      <Property propertyName="IsMasterProtein" hidden="false" fixed="false" row="0" col="2" />
      <Property propertyName="UniqueSequenceID" hidden="true" fixed="false" row="0" col="3" />
      <Property propertyName="ProteinGroupIDs" hidden="true" fixed="false" row="0" col="4" />
      <Property propertyName="Accession" hidden="false" fixed="false" row="0" col="5" />
      <Property propertyName="Description" hidden="false" fixed="false" row="0" col="6" />
      <Property propertyName="Sequence" hidden="true" fixed="false" row="0" col="7" />
      <Property propertyName="FastaTitleLines" hidden="true" fixed="false" row="0" col="8" />
      <Property propertyName="SumPEPScore" hidden="false" fixed="false" row="0" col="9" />
      <Property propertyName="Coverage" hidden="false" fixed="false" row="0" col="10" />
      <Property propertyName="PeptideGroupCount" hidden="false" fixed="false" row="0" col="11" />
      <Property propertyName="NumberOfIsoforms" hidden="false" fixed="false" row="0" col="12" />
      <Property propertyName="PsmCount" hidden="false" fixed="false" row="0" col="13" />
      <Property propertyName="UniquePeptidesCount" hidden="true" fixed="false" row="0" col="14" />
      <Property propertyName="GroupUniquePeptidesCount" hidden="false" fixed="false" row="0" col="15" />
      <Property propertyName="NumberOfAminoAcids" hidden="false" fixed="false" row="0" col="16" />
      <Property propertyName="MolecularWeight" hidden="false" fixed="false" row="0" col="17" />
      <Property propertyName="ScoreSequestHT" hidden="false" fixed="false" row="0" col="18" />
      <Property propertyName="NumberOfProteinGroups" hidden="false" fixed="false" row="0" col="19" />
    </PropertyDisplaySettings>
  </LayoutPart>
  <LayoutPart name="PropertiesSection_MassSpectrumItem">
    <PropertyDisplaySettings version="2" />
  </LayoutPart>
  <LayoutPart name="PropertiesSection_XicTraceItem">
    <PropertyDisplaySettings version="2">
      <Property propertyName="Checked" hidden="false" fixed="false" row="0" col="0" />
      <Property propertyName="GaussSmoothingPoints" hidden="true" fixed="false" row="0" col="1" />
    </PropertyDisplaySettings>
  </LayoutPart>
  <LayoutPart name="PropertiesSection_TargetPeptideSpectrumMatch">
    <PropertyDisplaySettings version="2">
      <Property propertyName="Checked" hidden="false" fixed="false" row="0" col="0" />
      <Property propertyName="MatchConfidence" hidden="false" fixed="false" row="0" col="1" />
      <Property propertyName="IdentifyingNodeTypeName" hidden="true" fixed="false" row="0" col="2" />
      <Property propertyName="IdentifyingNodeName" hidden="false" fixed="false" row="0" col="3" />
      <Property propertyName="IdentifyingNodeSearchID" hidden="true" fixed="false" row="0" col="4" />
      <Property propertyName="IdentifyingNodeNumber" hidden="true" fixed="false" row="0" col="5" />
      <Property propertyName="PsmAmbiguity" hidden="false" fixed="false" row="0" col="6" />
      <Property propertyName="Sequence" hidden="false" fixed="false" row="0" col="7" />
      <Property propertyName="ModifiedSequence" hidden="false" fixed="false" row="0" col="8" />
      <Property propertyName="Modifications" hidden="false" fixed="false" row="0" col="9" />
      <Property propertyName="ParentProteinCount" hidden="false" fixed="false" row="0" col="10" />
      <Property propertyName="MasterProteinAccessions" hidden="false" fixed="false" row="0" col="11" />
      <Property propertyName="MasterProteinDescriptions" hidden="true" fixed="false" row="0" col="12" />
      <Property propertyName="ParentProteinAccessions" hidden="false" fixed="false" row="0" col="13" />
      <Property propertyName="ParentProteinDescriptions" hidden="true" fixed="false" row="0" col="14" />
      <Property propertyName="MissedCleavages" hidden="false" fixed="false" row="0" col="15" />
      <Property propertyName="Charge" hidden="false" fixed="false" row="0" col="16" />
      <Property propertyName="OriginalPrecursorCharge" hidden="true" fixed="false" row="0" col="17" />
      <Property propertyName="DeltaScore" hidden="false" fixed="false" row="0" col="18" />
      <Property propertyName="DeltaCn" hidden="false" fixed="false" row="0" col="19" />
      <Property propertyName="Rank" hidden="false" fixed="false" row="0" col="20" />
      <Property propertyName="SearchEngineRank" hidden="false" fixed="false" row="0" col="21" />
      <Property propertyName="ConcatenatedRank" hidden="true" fixed="false" row="0" col="22" />
      <Property propertyName="MassOverCharge" hidden="false" fixed="false" row="0" col="23" />
      <Property propertyName="Mass" hidden="false" fixed="false" row="0" col="24" />
      <Property propertyName="TheoreticalMass" hidden="false" fixed="false" row="0" col="25" />
      <Property propertyName="DeltaMassInPPM" hidden="false" fixed="false" row="0" col="26" />
      <Property propertyName="DeltaMassInDa" hidden="false" fixed="false" row="0" col="27" />
      <Property propertyName="IonsMatched" hidden="true" fixed="false" row="0" col="28" />
      <Property propertyName="MatchedIonsCount" hidden="true" fixed="false" row="0" col="29" />
      <Property propertyName="TotalIonsCount" hidden="true" fixed="false" row="0" col="30" />
      <Property propertyName="Intensity" hidden="true" fixed="false" row="0" col="31" />
      <Property propertyName="ActivationTypes" hidden="false" fixed="false" row="0" col="32" />
      <Property propertyName="MSOrderTypes" hidden="false" fixed="false" row="0" col="33" />
      <Property propertyName="PercentIsolationInterference" hidden="false" fixed="false" row="0" col="34" />
      <Property propertyName="IonInjectTime" hidden="false" fixed="false" row="0" col="35" />
      <Property propertyName="RetentionTime" hidden="false" fixed="false" row="0" col="36" />
      <Property propertyName="FirstScan" hidden="false" fixed="false" row="0" col="37" />
      <Property propertyName="LastScan" hidden="true" fixed="false" row="0" col="38" />
      <Property propertyName="MasterScanNumbers" hidden="true" fixed="false" row="0" col="39" />
      <Property propertyName="SpectrumFileName" hidden="false" fixed="false" row="0" col="40" />
      <Property propertyName="StudyFileId" hidden="false" fixed="false" row="0" col="41" />
      <Property propertyName="QuanInfo" hidden="false" fixed="false" row="0" col="42" />
      <Property propertyName="PeptidesMatched" hidden="true" fixed="false" row="0" col="43" />
      <Property propertyName="XCorr" hidden="false" fixed="false" row="0" col="44" />
      <Property propertyName="NumberOfProteinGroups" hidden="false" fixed="false" row="0" col="45" />
      <Property propertyName="PercolatorqValue" hidden="false" fixed="false" row="0" col="46" />
      <Property propertyName="PercolatorPEP" hidden="false" fixed="false" row="0" col="47" />
      <Property propertyName="PercolatorSVMScore" hidden="true" fixed="false" row="0" col="48" />
      <Property propertyName="PrecursorAbundance" hidden="false" fixed="false" row="0" col="49" />
      <Property propertyName="ApexRTmin" hidden="false" fixed="false" row="0" col="50" />
      <Property propertyName="SequenceinProtein{TargetProtein}" hidden="false" fixed="false" row="0" col="51" />
      <Property propertyName="PositionsinProteins{TargetProtein}" hidden="false" fixed="false" row="0" col="52" />
      <Property propertyName="PSMModificationPositionsinProteins{TargetProtein}" hidden="false" fixed="false" row="0" col="53" />
      <Property propertyName="PSMModificationPositionsinProteinsallSites{TargetProtein}" hidden="false" fixed="false" row="0" col="54" />
    </PropertyDisplaySettings>
  </LayoutPart>
  <LayoutPart name="PropertiesSection_DecoyPeptideSpectrumMatch">
    <PropertyDisplaySettings version="2">
      <Property propertyName="Checked" hidden="false" fixed="false" row="0" col="0" />
      <Property propertyName="MatchConfidence" hidden="false" fixed="false" row="0" col="1" />
      <Property propertyName="IdentifyingNodeTypeName" hidden="true" fixed="false" row="0" col="2" />
      <Property propertyName="IdentifyingNodeName" hidden="false" fixed="false" row="0" col="3" />
      <Property propertyName="IdentifyingNodeSearchID" hidden="true" fixed="false" row="0" col="4" />
      <Property propertyName="IdentifyingNodeNumber" hidden="true" fixed="false" row="0" col="5" />
      <Property propertyName="PsmAmbiguity" hidden="false" fixed="false" row="0" col="6" />
      <Property propertyName="Sequence" hidden="true" fixed="false" row="0" col="7" />
      <Property propertyName="ModifiedSequence" hidden="false" fixed="false" row="0" col="8" />
      <Property propertyName="Modifications" hidden="false" fixed="false" row="0" col="9" />
      <Property propertyName="ParentProteinCount" hidden="false" fixed="false" row="0" col="10" />
      <Property propertyName="ParentProteinAccessions" hidden="false" fixed="false" row="0" col="11" />
      <Property propertyName="ParentProteinDescriptions" hidden="true" fixed="false" row="0" col="12" />
      <Property propertyName="MissedCleavages" hidden="false" fixed="false" row="0" col="13" />
      <Property propertyName="Charge" hidden="false" fixed="false" row="0" col="14" />
      <Property propertyName="OriginalPrecursorCharge" hidden="true" fixed="false" row="0" col="15" />
      <Property propertyName="DeltaCn" hidden="false" fixed="false" row="0" col="16" />
      <Property propertyName="Rank" hidden="false" fixed="false" row="0" col="17" />
      <Property propertyName="SearchEngineRank" hidden="false" fixed="false" row="0" col="18" />
      <Property propertyName="ConcatenatedRank" hidden="true" fixed="false" row="0" col="19" />
      <Property propertyName="MassOverCharge" hidden="false" fixed="false" row="0" col="20" />
      <Property propertyName="Mass" hidden="false" fixed="false" row="0" col="21" />
      <Property propertyName="TheoreticalMass" hidden="false" fixed="false" row="0" col="22" />
      <Property propertyName="DeltaMassInPPM" hidden="false" fixed="false" row="0" col="23" />
      <Property propertyName="DeltaMassInDa" hidden="false" fixed="false" row="0" col="24" />
      <Property propertyName="IonsMatched" hidden="true" fixed="false" row="0" col="25" />
      <Property propertyName="MatchedIonsCount" hidden="true" fixed="false" row="0" col="26" />
      <Property propertyName="TotalIonsCount" hidden="true" fixed="false" row="0" col="27" />
      <Property propertyName="RetentionTime" hidden="false" fixed="false" row="0" col="28" />
      <Property propertyName="FirstScan" hidden="false" fixed="false" row="0" col="29" />
      <Property propertyName="LastScan" hidden="true" fixed="false" row="0" col="30" />
      <Property propertyName="SpectrumFileName" hidden="false" fixed="false" row="0" col="31" />
      <Property propertyName="StudyFileId" hidden="false" fixed="false" row="0" col="32" />
      <Property propertyName="DecoyPeptidesMatched" hidden="true" fixed="false" row="0" col="33" />
      <Property propertyName="XCorr" hidden="false" fixed="false" row="0" col="34" />
      <Property propertyName="NumberOfProteinGroups" hidden="false" fixed="false" row="0" col="35" />
      <Property propertyName="PercolatorqValue" hidden="false" fixed="false" row="0" col="36" />
      <Property propertyName="PercolatorPEP" hidden="false" fixed="false" row="0" col="37" />
      <Property propertyName="PercolatorSVMScore" hidden="true" fixed="false" row="0" col="38" />
    </PropertyDisplaySettings>
  </LayoutPart>
  <LayoutPart name="PropertiesSection_TargetProteoformSpectrumMatch">
    <PropertyDisplaySettings version="2">
      <Property propertyName="Checked" hidden="false" fixed="false" row="0" col="0" />
      <Property propertyName="MatchConfidence" hidden="false" fixed="false" row="0" col="1" />
      <Property propertyName="IdentifyingNodeTypeName" hidden="true" fixed="false" row="0" col="2" />
      <Property propertyName="IdentifyingNodeName" hidden="false" fixed="false" row="0" col="3" />
      <Property propertyName="IdentifyingNodeSearchID" hidden="true" fixed="false" row="0" col="4" />
      <Property propertyName="IdentifyingNodeNumber" hidden="true" fixed="false" row="0" col="5" />
      <Property propertyName="Sequence" hidden="true" fixed="false" row="0" col="6" />
      <Property propertyName="ModifiedSequence" hidden="false" fixed="false" row="0" col="7" />
      <Property propertyName="Modifications" hidden="false" fixed="false" row="0" col="8" />
      <Property propertyName="ParentProteinCount" hidden="false" fixed="false" row="0" col="9" />
      <Property propertyName="ParentProteinAccessions" hidden="false" fixed="false" row="0" col="10" />
      <Property propertyName="ParentProteinDescriptions" hidden="true" fixed="false" row="0" col="11" />
      <Property propertyName="Charge" hidden="false" fixed="false" row="0" col="12" />
      <Property propertyName="OriginalPrecursorCharge" hidden="true" fixed="false" row="0" col="13" />
      <Property propertyName="Rank" hidden="false" fixed="false" row="0" col="14" />
      <Property propertyName="SearchEngineRank" hidden="false" fixed="false" row="0" col="15" />
      <Property propertyName="MassOverCharge" hidden="false" fixed="false" row="0" col="16" />
      <Property propertyName="DetectedNeutralMass" hidden="false" fixed="false" row="0" col="17" />
      <Property propertyName="TheoreticalNeutralMass" hidden="false" fixed="false" row="0" col="18" />
      <Property propertyName="DeltaMassInPpm" hidden="false" fixed="false" row="0" col="19" />
      <Property propertyName="DeltaMassInDa" hidden="false" fixed="false" row="0" col="20" />
      <Property propertyName="IonsMatched" hidden="true" fixed="false" row="0" col="21" />
      <Property propertyName="MatchedIonsCount" hidden="false" fixed="false" row="0" col="22" />
      <Property propertyName="TotalIonsCount" hidden="true" fixed="false" row="0" col="23" />
      <Property propertyName="Intensity" hidden="true" fixed="false" row="0" col="24" />
      <Property propertyName="ActivationTypes" hidden="false" fixed="false" row="0" col="25" />
      <Property propertyName="MSOrderTypes" hidden="false" fixed="false" row="0" col="26" />
      <Property propertyName="IonInjectTime" hidden="false" fixed="false" row="0" col="27" />
      <Property propertyName="RetentionTime" hidden="false" fixed="false" row="0" col="28" />
      <Property propertyName="FragmentationScans" hidden="true" fixed="false" row="0" col="29" />
      <Property propertyName="NumberFragmentationScans" hidden="false" fixed="false" row="0" col="30" />
      <Property propertyName="PrecursorScans" hidden="true" fixed="false" row="0" col="31" />
      <Property propertyName="SpectrumFileName" hidden="false" fixed="false" row="0" col="32" />
      <Property propertyName="NumberPrecursorScans" hidden="false" fixed="false" row="0" col="33" />
      <Property propertyName="StudyFileId" hidden="false" fixed="false" row="0" col="34" />
    </PropertyDisplaySettings>
  </LayoutPart>
  <LayoutPart name="PropertiesSection_DecoyProteoformSpectrumMatch">
    <PropertyDisplaySettings version="2">
      <Property propertyName="Checked" hidden="false" fixed="false" row="0" col="0" />
      <Property propertyName="MatchConfidence" hidden="false" fixed="false" row="0" col="1" />
      <Property propertyName="IdentifyingNodeTypeName" hidden="true" fixed="false" row="0" col="2" />
      <Property propertyName="IdentifyingNodeName" hidden="false" fixed="false" row="0" col="3" />
      <Property propertyName="IdentifyingNodeSearchID" hidden="true" fixed="false" row="0" col="4" />
      <Property propertyName="IdentifyingNodeNumber" hidden="true" fixed="false" row="0" col="5" />
      <Property propertyName="Sequence" hidden="true" fixed="false" row="0" col="6" />
      <Property propertyName="ModifiedSequence" hidden="false" fixed="false" row="0" col="7" />
      <Property propertyName="Modifications" hidden="false" fixed="false" row="0" col="8" />
      <Property propertyName="ParentProteinCount" hidden="false" fixed="false" row="0" col="9" />
      <Property propertyName="ParentProteinAccessions" hidden="false" fixed="false" row="0" col="10" />
      <Property propertyName="ParentProteinDescriptions" hidden="true" fixed="false" row="0" col="11" />
      <Property propertyName="Charge" hidden="false" fixed="false" row="0" col="12" />
      <Property propertyName="OriginalPrecursorCharge" hidden="true" fixed="false" row="0" col="13" />
      <Property propertyName="Rank" hidden="false" fixed="false" row="0" col="14" />
      <Property propertyName="SearchEngineRank" hidden="false" fixed="false" row="0" col="15" />
      <Property propertyName="MassOverCharge" hidden="false" fixed="false" row="0" col="16" />
      <Property propertyName="DetectedNeutralMass" hidden="false" fixed="false" row="0" col="17" />
      <Property propertyName="TheoreticalNeutralMass" hidden="false" fixed="false" row="0" col="18" />
      <Property propertyName="DeltaMassInPpm" hidden="false" fixed="false" row="0" col="19" />
      <Property propertyName="DeltaMassInDa" hidden="false" fixed="false" row="0" col="20" />
      <Property propertyName="IonsMatched" hidden="true" fixed="false" row="0" col="21" />
      <Property propertyName="MatchedIonsCount" hidden="false" fixed="false" row="0" col="22" />
      <Property propertyName="TotalIonsCount" hidden="true" fixed="false" row="0" col="23" />
      <Property propertyName="SpectrumFileName" hidden="false" fixed="false" row="0" col="24" />
      <Property propertyName="StudyFileId" hidden="false" fixed="false" row="0" col="25" />
    </PropertyDisplaySettings>
  </LayoutPart>
  <LayoutPart name="PropertiesSection_ReferenceMassSpectrumItem">
    <PropertyDisplaySettings version="2" />
  </LayoutPart>
  <LayoutPart name="PropertiesSection_MSnSpectrumInfo">
    <PropertyDisplaySettings version="2">
      <Property propertyName="Checked" hidden="false" fixed="false" row="0" col="0" />
      <Property propertyName="SearchID" hidden="true" fixed="false" row="0" col="1" />
      <Property propertyName="CreatingProcessingNodeNumber" hidden="true" fixed="false" row="0" col="2" />
      <Property propertyName="StudyFileId" hidden="false" fixed="false" row="0" col="3" />
      <Property propertyName="RetentionTime" hidden="false" fixed="false" row="0" col="4" />
      <Property propertyName="FirstScan" hidden="false" fixed="false" row="0" col="5" />
      <Property propertyName="LastScan" hidden="true" fixed="false" row="0" col="6" />
      <Property propertyName="MasterScanNumbers" hidden="true" fixed="false" row="0" col="7" />
      <Property propertyName="NumberOfMasterScanNumbers" hidden="true" fixed="false" row="0" col="8" />
      <Property propertyName="ScanNumbers" hidden="true" fixed="false" row="0" col="9" />
      <Property propertyName="NumberOfScanNumbers" hidden="true" fixed="false" row="0" col="10" />
      <Property propertyName="MassAnalyzer" hidden="false" fixed="false" row="0" col="11" />
      <Property propertyName="ActivationTypes" hidden="false" fixed="false" row="0" col="12" />
      <Property propertyName="MSOrder" hidden="false" fixed="false" row="0" col="13" />
      <Property propertyName="PeptideMatchesCount" hidden="false" fixed="false" row="0" col="14" />
      <Property propertyName="NumberOfPeptideGroups" hidden="false" fixed="false" row="0" col="15" />
      <Property propertyName="PercentIsolationInterference" hidden="false" fixed="false" row="0" col="16" />
      <Property propertyName="IonInjectTime" hidden="false" fixed="false" row="0" col="17" />
      <Property propertyName="NumberOfPrecursors" hidden="false" fixed="false" row="0" col="18" />
      <Property propertyName="NumberOfIdentifiedPrecursors" hidden="false" fixed="false" row="0" col="19" />
      <Property propertyName="MassOverCharge" hidden="false" fixed="false" row="0" col="20" />
      <Property propertyName="Mass" hidden="false" fixed="false" row="0" col="21" />
      <Property propertyName="OriginalPrecursorMass" hidden="true" fixed="false" row="0" col="22" />
      <Property propertyName="Charge" hidden="false" fixed="false" row="0" col="23" />
      <Property propertyName="OriginalPrecursorCharge" hidden="true" fixed="false" row="0" col="24" />
      <Property propertyName="Intensity" hidden="true" fixed="false" row="0" col="25" />
      <Property propertyName="SpectrumFileName" hidden="false" fixed="false" row="0" col="26" />
    </PropertyDisplaySettings>
  </LayoutPart>
  <LayoutPart name="PropertiesSection_PrecursorInfoItem">
    <PropertyDisplaySettings version="2">
      <Property propertyName="Checked" hidden="false" fixed="false" row="0" col="0" />
      <Property propertyName="StudyFileId" hidden="false" fixed="false" row="0" col="1" />
      <Property propertyName="ScanNumbers" hidden="false" fixed="false" row="0" col="2" />
      <Property propertyName="NumberOfPSMs" hidden="false" fixed="false" row="0" col="3" />
      <Property propertyName="PercentIsolationInterference" hidden="false" fixed="false" row="0" col="4" />
      <Property propertyName="MassOverCharge" hidden="false" fixed="false" row="0" col="5" />
      <Property propertyName="Mass" hidden="false" fixed="false" row="0" col="6" />
      <Property propertyName="Charge" hidden="false" fixed="false" row="0" col="7" />
      <Property propertyName="Intensity" hidden="true" fixed="false" row="0" col="8" />
    </PropertyDisplaySettings>
  </LayoutPart>
  <LayoutPart name="PropertiesSection_SpecializedTraceItem">
    <PropertyDisplaySettings version="2">
      <Property propertyName="Checked" hidden="false" fixed="false" row="0" col="0" />
      <Property propertyName="StudyFileID" hidden="false" fixed="false" row="0" col="1" />
      <Property propertyName="TraceType" hidden="false" fixed="false" row="0" col="2" />
      <Property propertyName="Description" hidden="false" fixed="false" row="0" col="3" />
      <Property propertyName="ScanFilter" hidden="false" fixed="false" row="0" col="4" />
      <Property propertyName="SpectrumFileName" hidden="false" fixed="false" row="0" col="5" />
    </PropertyDisplaySettings>
  </LayoutPart>
  <LayoutPart name="PropertiesSection_LcmsFeature">
    <PropertyDisplaySettings version="2">
      <Property propertyName="Checked" hidden="false" fixed="false" row="0" col="0" />
      <Property propertyName="FileDisplayId" hidden="false" fixed="false" row="0" col="1" />
      <Property propertyName="MonoisotopicMassOverCharge" hidden="false" fixed="false" row="0" col="2" />
      <Property propertyName="ChargeState" hidden="false" fixed="false" row="0" col="3" />
      <Property propertyName="ApexRT" hidden="false" fixed="false" row="0" col="4" />
      <Property propertyName="LeftRT" hidden="true" fixed="false" row="0" col="5" />
      <Property propertyName="RightRT" hidden="true" fixed="false" row="0" col="6" />
      <Property propertyName="Area" hidden="false" fixed="false" row="0" col="7" />
      <Property propertyName="Intensity" hidden="false" fixed="false" row="0" col="8" />
      <Property propertyName="NumberOfIsotopes" hidden="false" fixed="false" row="0" col="9" />
      <Property propertyName="SignalToNoise" hidden="false" fixed="false" row="0" col="10" />
      <Property propertyName="QuanInfo" hidden="false" fixed="false" row="0" col="11" />
      <Property propertyName="QuanInfoDetails" hidden="true" fixed="false" row="0" col="12" />
    </PropertyDisplaySettings>
  </LayoutPart>
  <LayoutPart name="PropertiesSection_LcmsPeak">
    <PropertyDisplaySettings version="2">
      <Property propertyName="Checked" hidden="false" fixed="false" row="0" col="0" />
      <Property propertyName="FileDisplayId" hidden="false" fixed="false" row="0" col="1" />
      <Property propertyName="MassOverCharge" hidden="false" fixed="false" row="0" col="2" />
      <Property propertyName="ApexRT" hidden="false" fixed="false" row="0" col="3" />
      <Property propertyName="LeftRT" hidden="true" fixed="false" row="0" col="4" />
      <Property propertyName="RightRT" hidden="true" fixed="false" row="0" col="5" />
      <Property propertyName="PeakArea" hidden="false" fixed="false" row="0" col="6" />
      <Property propertyName="PeakHeight" hidden="false" fixed="false" row="0" col="7" />
      <Property propertyName="PeakFwhm" hidden="true" fixed="false" row="0" col="8" />
      <Property propertyName="PeakLeftHeight" hidden="false" fixed="false" row="0" col="9" />
      <Property propertyName="PeakRightHeight" hidden="false" fixed="false" row="0" col="10" />
      <Property propertyName="SignalToNoise" hidden="false" fixed="false" row="0" col="11" />
    </PropertyDisplaySettings>
  </LayoutPart>
  <LayoutPart name="PropertiesSection_ProteinIdentificationGroup">
    <PropertyDisplaySettings version="2" />
  </LayoutPart>
  <LayoutPart name="PropertiesSection_TargetPeptideGroup">
    <PropertyDisplaySettings version="2">
      <Property propertyName="Checked" hidden="false" fixed="false" row="0" col="0" />
      <Property propertyName="Confidence" hidden="false" fixed="false" row="0" col="1" />
      <Property propertyName="PsmAmbiguity" hidden="true" fixed="false" row="0" col="2" />
      <Property propertyName="Sequence" hidden="false" fixed="false" row="0" col="3" />
      <Property propertyName="AnnotatedSequence" hidden="false" fixed="false" row="0" col="4" />
      <Property propertyName="Modifications" hidden="false" fixed="false" row="0" col="5" />
      <Property propertyName="Modificationsallpossiblesites" hidden="true" fixed="false" row="0" col="6" />
      <Property propertyName="QvalityPEP" hidden="false" fixed="false" row="0" col="7" />
      <Property propertyName="Qvalityqvalue" hidden="false" fixed="false" row="0" col="8" />
      <Property propertyName="SVM_Score" hidden="true" fixed="false" row="0" col="9" />
      <Property propertyName="NumberOfProteinGroups" hidden="false" fixed="false" row="0" col="10" />
      <Property propertyName="ParentProteinCount" hidden="false" fixed="false" row="0" col="11" />
      <Property propertyName="NumberOfIsoforms" hidden="false" fixed="false" row="0" col="12" />
      <Property propertyName="PsmCount" hidden="false" fixed="false" row="0" col="13" />
      <Property propertyName="MasterProteinAccessions" hidden="false" fixed="false" row="0" col="14" />
      <Property propertyName="PositionsinProteins" hidden="false" fixed="false" row="0" col="15" />
      <Property propertyName="ModificationsinProteinsallSites" hidden="true" fixed="false" row="0" col="16" />
      <Property propertyName="ModificationsinProteins" hidden="false" fixed="false" row="0" col="17" />
      <Property propertyName="MasterProteinDescriptions" hidden="true" fixed="false" row="0" col="18" />
      <Property propertyName="ParentProteinAccessions" hidden="true" fixed="false" row="0" col="19" />
      <Property propertyName="MissedCleavages" hidden="false" fixed="false" row="0" col="20" />
      <Property propertyName="TheoreticalMass" hidden="false" fixed="false" row="0" col="21" />
      <Property propertyName="SequenceLength" hidden="false" fixed="false" row="0" col="22" />
      <Property propertyName="Abundances" hidden="false" fixed="false" row="0" col="23" />
      <Property propertyName="AbundancesCounts" hidden="true" fixed="false" row="0" col="24" />
      <Property propertyName="QuanUsage{TargetProtein}" hidden="false" fixed="false" row="0" col="25" />
      <Property propertyName="QuanRatioUsage{TargetProtein}" hidden="false" fixed="false" row="0" col="26" />
      <Property propertyName="QuanInfo" hidden="false" fixed="false" row="0" col="27" />
      <Property propertyName="FoundinSamples" hidden="false" fixed="false" row="0" col="28" />
      <Property propertyName="FoundinSampleGroups" hidden="true" fixed="false" row="0" col="29" />
      <Property propertyName="ConfidencebySearchEngine" hidden="false" fixed="false" row="0" col="30" />
      <Property propertyName="ChargebySearchEngine" hidden="true" fixed="false" row="0" col="31" />
      <Property propertyName="DeltaScorebySearchEngine" hidden="true" fixed="false" row="0" col="32" />
      <Property propertyName="DeltaCnbySearchEngine" hidden="true" fixed="false" row="0" col="33" />
      <Property propertyName="RankbySearchEngine" hidden="true" fixed="false" row="0" col="34" />
      <Property propertyName="SearchEngineRankbySearchEngine" hidden="true" fixed="false" row="0" col="35" />
      <Property propertyName="ConcatenatedRankbySearchEngine" hidden="true" fixed="false" row="0" col="36" />
      <Property propertyName="mzDabySearchEngine" hidden="true" fixed="false" row="0" col="37" />
      <Property propertyName="DeltaMppmbySearchEngine" hidden="true" fixed="false" row="0" col="38" />
      <Property propertyName="DeltamzDabySearchEngine" hidden="true" fixed="false" row="0" col="39" />
      <Property propertyName="RTminbySearchEngine" hidden="true" fixed="false" row="0" col="40" />
      <Property propertyName="PercolatorqValuebySearchEngine" hidden="false" fixed="false" row="0" col="41" />
      <Property propertyName="PercolatorPEPbySearchEngine" hidden="false" fixed="false" row="0" col="42" />
      <Property propertyName="PercolatorSVMScorebySearchEngine" hidden="true" fixed="false" row="0" col="43" />
      <Property propertyName="XCorrbySearchEngine" hidden="false" fixed="false" row="0" col="44" />
      <Property propertyName="TopApexRTmin" hidden="false" fixed="false" row="0" col="45" />
      <Property propertyName="SequenceinProtein{TargetProtein}" hidden="false" fixed="false" row="0" col="46" />
      <Property propertyName="PositionsinProteins{TargetProtein}" hidden="false" fixed="false" row="0" col="47" />
      <Property propertyName="PeptideGroupModificationsPositioninProteins{TargetProtein}" hidden="true" fixed="false" row="0" col="48" />
      <Property propertyName="PeptideGroupModificationsPositioninProteinsallSites{TargetProtein}" hidden="true" fixed="false" row="0" col="49" />
    </PropertyDisplaySettings>
  </LayoutPart>
  <LayoutPart name="PropertiesSection_DecoyPeptideGroup">
    <PropertyDisplaySettings version="2">
      <Property propertyName="Checked" hidden="false" fixed="false" row="0" col="0" />
      <Property propertyName="Confidence" hidden="false" fixed="false" row="0" col="1" />
      <Property propertyName="PsmAmbiguity" hidden="true" fixed="false" row="0" col="2" />
      <Property propertyName="Sequence" hidden="false" fixed="false" row="0" col="3" />
      <Property propertyName="Modifications" hidden="false" fixed="false" row="0" col="4" />
      <Property propertyName="Modificationsallpossiblesites" hidden="true" fixed="false" row="0" col="5" />
      <Property propertyName="QvalityPEP" hidden="false" fixed="false" row="0" col="6" />
      <Property propertyName="Qvalityqvalue" hidden="false" fixed="false" row="0" col="7" />
      <Property propertyName="SVM_Score" hidden="true" fixed="false" row="0" col="8" />
      <Property propertyName="NumberOfProteinGroups" hidden="false" fixed="false" row="0" col="9" />
      <Property propertyName="ParentProteinCount" hidden="false" fixed="false" row="0" col="10" />
      <Property propertyName="PsmCount" hidden="false" fixed="false" row="0" col="11" />
      <Property propertyName="ParentProteinAccessions" hidden="true" fixed="false" row="0" col="12" />
      <Property propertyName="MissedCleavages" hidden="false" fixed="false" row="0" col="13" />
      <Property propertyName="TheoreticalMass" hidden="false" fixed="false" row="0" col="14" />
      <Property propertyName="SequenceLength" hidden="true" fixed="false" row="0" col="15" />
      <Property propertyName="ConfidencebySearchEngine" hidden="false" fixed="false" row="0" col="16" />
      <Property propertyName="ChargebySearchEngine" hidden="true" fixed="false" row="0" col="17" />
      <Property propertyName="DeltaCnbySearchEngine" hidden="true" fixed="false" row="0" col="18" />
      <Property propertyName="RankbySearchEngine" hidden="true" fixed="false" row="0" col="19" />
      <Property propertyName="SearchEngineRankbySearchEngine" hidden="true" fixed="false" row="0" col="20" />
      <Property propertyName="ConcatenatedRankbySearchEngine" hidden="true" fixed="false" row="0" col="21" />
      <Property propertyName="mzDabySearchEngine" hidden="true" fixed="false" row="0" col="22" />
      <Property propertyName="DeltaMppmbySearchEngine" hidden="true" fixed="false" row="0" col="23" />
      <Property propertyName="DeltamzDabySearchEngine" hidden="true" fixed="false" row="0" col="24" />
      <Property propertyName="RTminbySearchEngine" hidden="true" fixed="false" row="0" col="25" />
      <Property propertyName="PercolatorqValuebySearchEngine" hidden="false" fixed="false" row="0" col="26" />
      <Property propertyName="PercolatorPEPbySearchEngine" hidden="false" fixed="false" row="0" col="27" />
      <Property propertyName="PercolatorSVMScorebySearchEngine" hidden="true" fixed="false" row="0" col="28" />
      <Property propertyName="XCorrbySearchEngine" hidden="false" fixed="false" row="0" col="29" />
    </PropertyDisplaySettings>
  </LayoutPart>
  <LayoutPart name="PropertiesSection_TargetProteinGroup">
    <PropertyDisplaySettings version="2">
      <Property propertyName="Checked" hidden="false" fixed="false" row="0" col="0" />
      <Property propertyName="ProteinGroupID" hidden="false" fixed="false" row="0" col="1" />
      <Property propertyName="ProteinCount" hidden="false" fixed="false" row="0" col="2" />
      <Property propertyName="UniquePeptidesCount" hidden="false" fixed="false" row="0" col="3" />
      <Property propertyName="PeptideGroupCount" hidden="false" fixed="false" row="0" col="4" />
      <Property propertyName="NumberOfIsoforms" hidden="false" fixed="false" row="0" col="5" />
      <Property propertyName="PsmCount" hidden="false" fixed="false" row="0" col="6" />
      <Property propertyName="MasterProteinDescription" hidden="false" fixed="false" row="0" col="7" />
      <Property propertyName="FoundinSamples" hidden="false" fixed="false" row="0" col="8" />
      <Property propertyName="FoundinSampleGroups" hidden="true" fixed="false" row="0" col="9" />
    </PropertyDisplaySettings>
  </LayoutPart>
  <LayoutPart name="PropertiesSection_DecoyProteinGroup">
    <PropertyDisplaySettings version="2">
      <Property propertyName="Checked" hidden="false" fixed="false" row="0" col="0" />
      <Property propertyName="ProteinGroupID" hidden="false" fixed="false" row="0" col="1" />
      <Property propertyName="ProteinCount" hidden="false" fixed="false" row="0" col="2" />
      <Property propertyName="UniquePeptidesCount" hidden="false" fixed="false" row="0" col="3" />
      <Property propertyName="PeptideGroupCount" hidden="false" fixed="false" row="0" col="4" />
      <Property propertyName="NumberOfIsoforms" hidden="false" fixed="false" row="0" col="5" />
      <Property propertyName="PsmCount" hidden="false" fixed="false" row="0" col="6" />
      <Property propertyName="MasterProteinDescription" hidden="false" fixed="false" row="0" col="7" />
    </PropertyDisplaySettings>
  </LayoutPart>
  <LayoutPart name="PropertiesSection_TargetPeptideIsoformGroup">
    <PropertyDisplaySettings version="2">
      <Property propertyName="Checked" hidden="false" fixed="false" row="0" col="0" />
      <Property propertyName="Tags" hidden="true" fixed="false" row="0" col="1" />
      <Property propertyName="PsmAmbiguity" hidden="false" fixed="false" row="0" col="2" />
      <Property propertyName="Sequence" hidden="false" fixed="false" row="0" col="3" />
      <Property propertyName="AnnotatedSequence" hidden="false" fixed="false" row="0" col="4" />
      <Property propertyName="Modifications" hidden="false" fixed="false" row="0" col="5" />
      <Property propertyName="ModificationIsoform" hidden="false" fixed="false" row="0" col="6" />
      <Property propertyName="ModificationIsoformCount" hidden="false" fixed="false" row="0" col="7" />
      <Property propertyName="NumberOfProteinGroups" hidden="false" fixed="false" row="0" col="8" />
      <Property propertyName="ParentProteinCount" hidden="false" fixed="false" row="0" col="9" />
      <Property propertyName="PsmCount" hidden="false" fixed="false" row="0" col="10" />
      <Property propertyName="MasterProteinAccessions" hidden="false" fixed="false" row="0" col="11" />
      <Property propertyName="PositionsinProteins" hidden="false" fixed="false" row="0" col="12" />
      <Property propertyName="ModificationsinProteinsallSites" hidden="true" fixed="false" row="0" col="15" />
      <Property propertyName="ModificationsinProteins" hidden="false" fixed="false" row="0" col="13" />
      <Property propertyName="MasterProteinDescriptions" hidden="true" fixed="false" row="0" col="19" />
      <Property propertyName="ParentProteinAccessions" hidden="true" fixed="false" row="0" col="22" />
      <Property propertyName="MissedCleavages" hidden="false" fixed="false" row="0" col="14" />
      <Property propertyName="TheoreticalMass" hidden="false" fixed="false" row="0" col="16" />
      <Property propertyName="SequenceLength" hidden="false" fixed="false" row="0" col="17" />
      <Property propertyName="Abundances" hidden="false" fixed="false" row="0" col="18" />
      <Property propertyName="AbundancesCounts" hidden="true" fixed="false" row="0" col="29" />
      <Property propertyName="QuanInfo" hidden="false" fixed="false" row="0" col="20" />
      <Property propertyName="ConfidencebySearchEngine" hidden="false" fixed="false" row="0" col="21" />
      <Property propertyName="ChargebySearchEngine" hidden="true" fixed="false" row="0" col="33" />
      <Property propertyName="DeltaScorebySearchEngine" hidden="true" fixed="false" row="0" col="35" />
      <Property propertyName="DeltaCnbySearchEngine" hidden="true" fixed="false" row="0" col="36" />
      <Property propertyName="RankbySearchEngine" hidden="true" fixed="false" row="0" col="37" />
      <Property propertyName="SearchEngineRankbySearchEngine" hidden="true" fixed="false" row="0" col="38" />
      <Property propertyName="ConcatenatedRankbySearchEngine" hidden="true" fixed="false" row="0" col="39" />
      <Property propertyName="mzDabySearchEngine" hidden="true" fixed="false" row="0" col="40" />
      <Property propertyName="DeltaMppmbySearchEngine" hidden="true" fixed="false" row="0" col="41" />
      <Property propertyName="DeltamzDabySearchEngine" hidden="true" fixed="false" row="0" col="42" />
      <Property propertyName="RTminbySearchEngine" hidden="true" fixed="false" row="0" col="43" />
      <Property propertyName="PercolatorqValuebySearchEngine" hidden="false" fixed="false" row="0" col="23" />
      <Property propertyName="PercolatorPEPbySearchEngine" hidden="false" fixed="false" row="0" col="24" />
      <Property propertyName="PercolatorSVMScorebySearchEngine" hidden="true" fixed="false" row="0" col="46" />
      <Property propertyName="XCorrbySearchEngine" hidden="false" fixed="false" row="0" col="25" />
      <Property propertyName="TopApexRTmin" hidden="false" fixed="false" row="0" col="26" />
      <Property propertyName="SequenceinProtein{TargetProtein}" hidden="false" fixed="false" row="0" col="27" />
      <Property propertyName="PositionsinProteins{TargetProtein}" hidden="false" fixed="false" row="0" col="28" />
      <Property propertyName="PeptideIsoformGroupModificationsPositioninProteins{TargetProtein}" hidden="true" fixed="false" row="0" col="51" />
      <Property propertyName="PeptideIsoformGroupModificationsPositioninProteinsallSites{TargetProtein}" hidden="true" fixed="false" row="0" col="52" />
    </PropertyDisplaySettings>
  </LayoutPart>
  <LayoutPart name="PropertiesSection_DecoyPeptideIsoformGroup">
    <PropertyDisplaySettings version="2">
      <Property propertyName="Checked" hidden="false" fixed="false" row="0" col="0" />
      <Property propertyName="PsmAmbiguity" hidden="true" fixed="false" row="0" col="1" />
      <Property propertyName="Sequence" hidden="false" fixed="false" row="0" col="2" />
      <Property propertyName="Modifications" hidden="false" fixed="false" row="0" col="3" />
      <Property propertyName="ModificationIsoform" hidden="false" fixed="false" row="0" col="4" />
      <Property propertyName="ModificationIsoformCount" hidden="false" fixed="false" row="0" col="5" />
      <Property propertyName="NumberOfProteinGroups" hidden="false" fixed="false" row="0" col="6" />
      <Property propertyName="ParentProteinCount" hidden="false" fixed="false" row="0" col="7" />
      <Property propertyName="PsmCount" hidden="false" fixed="false" row="0" col="8" />
      <Property propertyName="ParentProteinAccessions" hidden="true" fixed="false" row="0" col="9" />
      <Property propertyName="MissedCleavages" hidden="false" fixed="false" row="0" col="10" />
      <Property propertyName="TheoreticalMass" hidden="false" fixed="false" row="0" col="11" />
      <Property propertyName="SequenceLength" hidden="true" fixed="false" row="0" col="12" />
      <Property propertyName="ConfidencebySearchEngine" hidden="false" fixed="false" row="0" col="13" />
      <Property propertyName="ChargebySearchEngine" hidden="true" fixed="false" row="0" col="14" />
      <Property propertyName="DeltaCnbySearchEngine" hidden="true" fixed="false" row="0" col="15" />
      <Property propertyName="RankbySearchEngine" hidden="true" fixed="false" row="0" col="16" />
      <Property propertyName="SearchEngineRankbySearchEngine" hidden="true" fixed="false" row="0" col="17" />
      <Property propertyName="ConcatenatedRankbySearchEngine" hidden="true" fixed="false" row="0" col="18" />
      <Property propertyName="mzDabySearchEngine" hidden="true" fixed="false" row="0" col="19" />
      <Property propertyName="DeltaMppmbySearchEngine" hidden="true" fixed="false" row="0" col="20" />
      <Property propertyName="DeltamzDabySearchEngine" hidden="true" fixed="false" row="0" col="21" />
      <Property propertyName="RTminbySearchEngine" hidden="true" fixed="false" row="0" col="22" />
      <Property propertyName="PercolatorqValuebySearchEngine" hidden="false" fixed="false" row="0" col="23" />
      <Property propertyName="PercolatorPEPbySearchEngine" hidden="false" fixed="false" row="0" col="24" />
      <Property propertyName="PercolatorSVMScorebySearchEngine" hidden="true" fixed="false" row="0" col="25" />
      <Property propertyName="XCorrbySearchEngine" hidden="false" fixed="false" row="0" col="26" />
    </PropertyDisplaySettings>
  </LayoutPart>
  <LayoutPart name="PropertiesSection_ConsensusFeature">
    <PropertyDisplaySettings version="2">
      <Property propertyName="Checked" hidden="false" fixed="false" row="0" col="0" />
      <Property propertyName="AverageMonoisotopicMassOverCharge" hidden="false" fixed="false" row="0" col="1" />
      <Property propertyName="ChargeState" hidden="false" fixed="false" row="0" col="2" />
      <Property propertyName="SignalToNoise" hidden="false" fixed="false" row="0" col="3" />
      <Property propertyName="AverageApexRT" hidden="false" fixed="false" row="0" col="4" />
      <Property propertyName="PsmCount" hidden="false" fixed="false" row="0" col="5" />
      <Property propertyName="NumberOfIsoforms" hidden="false" fixed="false" row="0" col="6" />
      <Property propertyName="NumberOfPeptideGroups" hidden="false" fixed="false" row="0" col="7" />
      <Property propertyName="LeftRT" hidden="false" fixed="false" row="0" col="8" />
      <Property propertyName="RightRT" hidden="false" fixed="false" row="0" col="9" />
      <Property propertyName="NumberOfIsotopes" hidden="false" fixed="false" row="0" col="10" />
      <Property propertyName="AbundancesperFile" hidden="false" fixed="false" row="0" col="11" />
      <Property propertyName="AbundancesOrigin" hidden="true" fixed="false" row="0" col="12" />
      <Property propertyName="AbundancesCounts" hidden="true" fixed="false" row="0" col="13" />
      <Property propertyName="QuanInfo" hidden="false" fixed="false" row="0" col="14" />
      <Property propertyName="QuanInfoDetails" hidden="true" fixed="false" row="0" col="15" />
      <Property propertyName="DeltaMppm" hidden="false" fixed="false" row="0" col="16" />
      <Property propertyName="DeltaApexRTmin" hidden="false" fixed="false" row="0" col="17" />
    </PropertyDisplaySettings>
  </LayoutPart>
  <LayoutPart name="PropertiesSection_ConsensusFeatureRegion">
    <PropertyDisplaySettings version="2">
      <Property propertyName="Checked" hidden="false" fixed="false" row="0" col="0" />
      <Property propertyName="Id" hidden="false" fixed="false" row="0" col="1" />
      <Property propertyName="MinMassOverCharge" hidden="false" fixed="false" row="0" col="2" />
      <Property propertyName="MaxMassOverCharge" hidden="false" fixed="false" row="0" col="3" />
      <Property propertyName="DevInfo" hidden="false" fixed="false" row="0" col="4" />
      <Property propertyName="LeftRt" hidden="false" fixed="false" row="0" col="5" />
      <Property propertyName="RightRt" hidden="false" fixed="false" row="0" col="6" />
      <Property propertyName="Duration" hidden="false" fixed="false" row="0" col="7" />
      <Property propertyName="MassMatchTolerance" hidden="false" fixed="false" row="0" col="8" />
      <Property propertyName="ApexRTMatchTolerance" hidden="false" fixed="false" row="0" col="9" />
      <Property propertyName="NumberOfIsotopes" hidden="false" fixed="false" row="0" col="10" />
      <Property propertyName="NumberOfConsensus" hidden="false" fixed="false" row="0" col="11" />
      <Property propertyName="MassSpan" hidden="false" fixed="false" row="0" col="12" />
      <Property propertyName="ApexSpan" hidden="false" fixed="false" row="0" col="13" />
      <Property propertyName="NumberOfValidSinglePeaks" hidden="false" fixed="false" row="0" col="14" />
      <Property propertyName="NumberOfInvalidSinglePeaks" hidden="false" fixed="false" row="0" col="15" />
      <Property propertyName="NumberOfValidFeatures" hidden="false" fixed="false" row="0" col="16" />
      <Property propertyName="NumberOfInvalidFeatures" hidden="false" fixed="false" row="0" col="17" />
      <Property propertyName="NumberOfUsedFeatures" hidden="false" fixed="false" row="0" col="18" />
      <Property propertyName="NumberOfUsedSinglePeaks" hidden="false" fixed="false" row="0" col="19" />
      <Property propertyName="NumberOfDistinctFeatureFileLinks" hidden="false" fixed="false" row="0" col="20" />
      <Property propertyName="NumberOfPsms" hidden="false" fixed="false" row="0" col="21" />
      <Property propertyName="NumberOfSinglePsms" hidden="false" fixed="false" row="0" col="22" />
      <Property propertyName="NumberOfUniquePsms" hidden="false" fixed="false" row="0" col="23" />
      <Property propertyName="NumberOfUniquePsmFiles" hidden="false" fixed="false" row="0" col="24" />
      <Property propertyName="NumberOfMultiPsmLinks" hidden="false" fixed="false" row="0" col="25" />
    </PropertyDisplaySettings>
  </LayoutPart>
  <LayoutPart name="PropertiesSection_FileAlignmentResultItem">
    <PropertyDisplaySettings version="2">
      <Property propertyName="StudyFileID" hidden="false" fixed="false" row="0" col="0" />
      <Property propertyName="ReferenceStudyFileID" hidden="false" fixed="false" row="0" col="1" />
      <Property propertyName="AlignmentValueType" hidden="false" fixed="false" row="0" col="2" />
      <Property propertyName="Description" hidden="false" fixed="false" row="0" col="3" />
      <Property propertyName="NumberOfLandmarks" hidden="false" fixed="false" row="0" col="4" />
      <Property propertyName="AlignmentDetails" hidden="false" fixed="false" row="0" col="5" />
      <Property propertyName="Rmse" hidden="false" fixed="false" row="0" col="6" />
    </PropertyDisplaySettings>
  </LayoutPart>
  <LayoutPart name="PropertiesSection_CorrectionCurveItem">
    <PropertyDisplaySettings version="2" />
  </LayoutPart>
  <LayoutPart name="PropertiesSection_CorrectionLandmarkItem">
    <PropertyDisplaySettings version="2">
      <Property propertyName="RetentionTime" hidden="false" fixed="false" row="0" col="0" />
    </PropertyDisplaySettings>
  </LayoutPart>
  <LayoutPart name="PropertiesSection_ModificationSite">
    <PropertyDisplaySettings version="2">
      <Property propertyName="Checked" hidden="false" fixed="false" row="0" col="0" />
      <Property propertyName="PeptideConfidence" hidden="false" fixed="false" row="0" col="1" />
      <Property propertyName="ModificationName" hidden="false" fixed="false" row="0" col="2" />
      <Property propertyName="TargetAminoAcid" hidden="false" fixed="false" row="0" col="3" />
      <Property propertyName="PositionInPeptide" hidden="false" fixed="false" row="0" col="4" />
      <Property propertyName="ModificationSiteProbability" hidden="false" fixed="false" row="0" col="5" />
      <Property propertyName="PeptideSequence" hidden="false" fixed="false" row="0" col="6" />
      <Property propertyName="NumberOfModifiedPSMs" hidden="false" fixed="false" row="0" col="7" />
      <Property propertyName="NumberOfUncertainModifiedPSMs" hidden="false" fixed="false" row="0" col="8" />
      <Property propertyName="NumberOfUnmodifiedPSMs" hidden="false" fixed="false" row="0" col="9" />
      <Property propertyName="ProteinAccession" hidden="false" fixed="false" row="0" col="10" />
      <Property propertyName="ProteinDescription" hidden="true" fixed="false" row="0" col="11" />
      <Property propertyName="Position" hidden="false" fixed="false" row="0" col="12" />
      <Property propertyName="MasterProtein" hidden="false" fixed="false" row="0" col="13" />
      <Property propertyName="SequenceMotif" hidden="false" fixed="false" row="0" col="14" />
    </PropertyDisplaySettings>
  </LayoutPart>
  <LayoutPart name="PropertiesSection_ResultStatistics">
    <PropertyDisplaySettings version="2">
      <Property propertyName="Name" hidden="false" fixed="false" row="0" col="0" />
      <Property propertyName="ArithmeticMean" hidden="false" fixed="false" row="0" col="1" />
      <Property propertyName="Median" hidden="false" fixed="false" row="0" col="2" />
      <Property propertyName="StandardDeviationSample" hidden="false" fixed="false" row="0" col="3" />
      <Property propertyName="Iqr" hidden="false" fixed="false" row="0" col="4" />
      <Property propertyName="CoefficientOfVariation" hidden="false" fixed="false" row="0" col="5" />
      <Property propertyName="Sum" hidden="false" fixed="false" row="0" col="6" />
      <Property propertyName="Minimum" hidden="false" fixed="false" row="0" col="7" />
      <Property propertyName="Maximum" hidden="false" fixed="false" row="0" col="8" />
      <Property propertyName="Count" hidden="false" fixed="false" row="0" col="9" />
    </PropertyDisplaySettings>
  </LayoutPart>
  <LayoutPart name="SortConditionsSection_ProcessingNodeCustomData">
    <SortConditionSetForLayout xmlns:xsd="http://www.w3.org/2001/XMLSchema" xmlns:xsi="http://www.w3.org/2001/XMLSchema-instance" SortConditionSet="{&quot;SortConditionSet&quot;:{&quot;Conditions&quot;:[],&quot;Count&quot;:0},&quot;NestedSortConditionSets&quot;:{}}" />
  </LayoutPart>
  <LayoutPart name="SortConditionsSection_WorkflowInputFile">
    <SortConditionSetForLayout xmlns:xsd="http://www.w3.org/2001/XMLSchema" xmlns:xsi="http://www.w3.org/2001/XMLSchema-instance" SortConditionSet="{&quot;SortConditionSet&quot;:{&quot;Conditions&quot;:[],&quot;Count&quot;:0},&quot;NestedSortConditionSets&quot;:{&quot;SpecializedTraceItem&quot;:{&quot;SortConditionSet&quot;:{&quot;Conditions&quot;:[],&quot;Count&quot;:0},&quot;NestedSortConditionSets&quot;:{&quot;WorkflowInputFile&quot;:{&quot;SortConditionSet&quot;:{&quot;Conditions&quot;:[],&quot;Count&quot;:0},&quot;NestedSortConditionSets&quot;:{}}}}}}" />
  </LayoutPart>
  <LayoutPart name="SortConditionsSection_StudyInformation">
    <SortConditionSetForLayout xmlns:xsd="http://www.w3.org/2001/XMLSchema" xmlns:xsi="http://www.w3.org/2001/XMLSchema-instance" SortConditionSet="{&quot;SortConditionSet&quot;:{&quot;Conditions&quot;:[],&quot;Count&quot;:0},&quot;NestedSortConditionSets&quot;:{&quot;WorkflowInputFile&quot;:{&quot;SortConditionSet&quot;:{&quot;Conditions&quot;:[],&quot;Count&quot;:0},&quot;NestedSortConditionSets&quot;:{&quot;SpecializedTraceItem&quot;:{&quot;SortConditionSet&quot;:{&quot;Conditions&quot;:[],&quot;Count&quot;:0},&quot;NestedSortConditionSets&quot;:{}},&quot;StudyInformation&quot;:{&quot;SortConditionSet&quot;:{&quot;Conditions&quot;:[],&quot;Count&quot;:0},&quot;NestedSortConditionSets&quot;:{}}}}}}" />
  </LayoutPart>
  <LayoutPart name="SortConditionsSection_AminoAcids">
    <SortConditionSetForLayout xmlns:xsd="http://www.w3.org/2001/XMLSchema" xmlns:xsi="http://www.w3.org/2001/XMLSchema-instance" SortConditionSet="{&quot;SortConditionSet&quot;:{&quot;Conditions&quot;:[],&quot;Count&quot;:0},&quot;NestedSortConditionSets&quot;:{}}" />
  </LayoutPart>
  <LayoutPart name="SortConditionsSection_FoundModification">
    <SortConditionSetForLayout xmlns:xsd="http://www.w3.org/2001/XMLSchema" xmlns:xsi="http://www.w3.org/2001/XMLSchema-instance" SortConditionSet="{&quot;SortConditionSet&quot;:{&quot;Conditions&quot;:[{&quot;ColumnName&quot;:&quot;Name&quot;,&quot;SortDirection&quot;:0,&quot;Ascending&quot;:true,&quot;AdvancedSettings&quot;:&quot;&quot;}],&quot;Count&quot;:1},&quot;NestedSortConditionSets&quot;:{}}" />
  </LayoutPart>
  <LayoutPart name="SortConditionsSection_UnknownModification">
    <SortConditionSetForLayout xmlns:xsd="http://www.w3.org/2001/XMLSchema" xmlns:xsi="http://www.w3.org/2001/XMLSchema-instance" SortConditionSet="{&quot;SortConditionSet&quot;:{&quot;Conditions&quot;:[],&quot;Count&quot;:0},&quot;NestedSortConditionSets&quot;:{}}" />
  </LayoutPart>
  <LayoutPart name="SortConditionsSection_TargetProtein">
    <SortConditionSetForLayout xmlns:xsd="http://www.w3.org/2001/XMLSchema" xmlns:xsi="http://www.w3.org/2001/XMLSchema-instance" SortConditionSet="{&quot;SortConditionSet&quot;:{&quot;Conditions&quot;:[{&quot;ColumnName&quot;:&quot;SumPEPScore&quot;,&quot;SortDirection&quot;:1,&quot;Ascending&quot;:false,&quot;AdvancedSettings&quot;:&quot;&quot;}],&quot;Count&quot;:1},&quot;NestedSortConditionSets&quot;:{&quot;TargetProteinGroup&quot;:{&quot;SortConditionSet&quot;:{&quot;Conditions&quot;:[{&quot;ColumnName&quot;:&quot;UniquePeptidesCount&quot;,&quot;SortDirection&quot;:1,&quot;Ascending&quot;:false,&quot;AdvancedSettings&quot;:&quot;&quot;},{&quot;ColumnName&quot;:&quot;PeptideGroupCount&quot;,&quot;SortDirection&quot;:1,&quot;Ascending&quot;:false,&quot;AdvancedSettings&quot;:&quot;&quot;},{&quot;ColumnName&quot;:&quot;PsmCount&quot;,&quot;SortDirection&quot;:1,&quot;Ascending&quot;:false,&quot;AdvancedSettings&quot;:&quot;&quot;}],&quot;Count&quot;:3},&quot;NestedSortConditionSets&quot;:{&quot;TargetProtein&quot;:{&quot;SortConditionSet&quot;:{&quot;Conditions&quot;:[{&quot;ColumnName&quot;:&quot;SumPEPScore&quot;,&quot;SortDirection&quot;:1,&quot;Ascending&quot;:false,&quot;AdvancedSettings&quot;:&quot;&quot;}],&quot;Count&quot;:1},&quot;NestedSortConditionSets&quot;:{}},&quot;TargetPeptideGroup&quot;:{&quot;SortConditionSet&quot;:{&quot;Conditions&quot;:[{&quot;ColumnName&quot;:&quot;Qvalityqvalue&quot;,&quot;SortDirection&quot;:0,&quot;Ascending&quot;:true,&quot;AdvancedSettings&quot;:&quot;&quot;}],&quot;Count&quot;:1},&quot;NestedSortConditionSets&quot;:{}},&quot;TargetPeptideIsoformGroup&quot;:{&quot;SortConditionSet&quot;:{&quot;Conditions&quot;:[{&quot;ColumnName&quot;:&quot;ConfidencebySearchEngine&quot;,&quot;SortDirection&quot;:1,&quot;Ascending&quot;:false,&quot;AdvancedSettings&quot;:&quot;0&quot;},{&quot;ColumnName&quot;:&quot;PercolatorqValuebySearchEngine&quot;,&quot;SortDirection&quot;:0,&quot;Ascending&quot;:true,&quot;AdvancedSettings&quot;:&quot;0&quot;},{&quot;ColumnName&quot;:&quot;XCorrbySearchEngine&quot;,&quot;SortDirection&quot;:1,&quot;Ascending&quot;:false,&quot;AdvancedSettings&quot;:&quot;0&quot;}],&quot;Count&quot;:3},&quot;NestedSortConditionSets&quot;:{}},&quot;TargetPeptideSpectrumMatch&quot;:{&quot;SortConditionSet&quot;:{&quot;Conditions&quot;:[{&quot;ColumnName&quot;:&quot;PercolatorqValue&quot;,&quot;SortDirection&quot;:0,&quot;Ascending&quot;:true,&quot;AdvancedSettings&quot;:&quot;&quot;}],&quot;Count&quot;:1},&quot;NestedSortConditionSets&quot;:{}},&quot;MSnSpectrumInfo&quot;:{&quot;SortConditionSet&quot;:{&quot;Conditions&quot;:[{&quot;ColumnName&quot;:&quot;StudyFileId&quot;,&quot;SortDirection&quot;:0,&quot;Ascending&quot;:true,&quot;AdvancedSettings&quot;:&quot;&quot;},{&quot;ColumnName&quot;:&quot;RetentionTime&quot;,&quot;SortDirection&quot;:0,&quot;Ascending&quot;:true,&quot;AdvancedSettings&quot;:&quot;&quot;}],&quot;Count&quot;:2},&quot;NestedSortConditionSets&quot;:{}}}},&quot;TargetPeptideGroup&quot;:{&quot;SortConditionSet&quot;:{&quot;Conditions&quot;:[{&quot;ColumnName&quot;:&quot;Abundances&quot;,&quot;SortDirection&quot;:1,&quot;Ascending&quot;:false,&quot;AdvancedSettings&quot;:&quot;1&quot;}],&quot;Count&quot;:1},&quot;NestedSortConditionSets&quot;:{&quot;TargetProtein&quot;:{&quot;SortConditionSet&quot;:{&quot;Conditions&quot;:[{&quot;ColumnName&quot;:&quot;SumPEPScore&quot;,&quot;SortDirection&quot;:1,&quot;Ascending&quot;:false,&quot;AdvancedSettings&quot;:&quot;&quot;}],&quot;Count&quot;:1},&quot;NestedSortConditionSets&quot;:{}},&quot;TargetProteinGroup&quot;:{&quot;SortConditionSet&quot;:{&quot;Conditions&quot;:[{&quot;ColumnName&quot;:&quot;UniquePeptidesCount&quot;,&quot;SortDirection&quot;:1,&quot;Ascending&quot;:false,&quot;AdvancedSettings&quot;:&quot;&quot;},{&quot;ColumnName&quot;:&quot;PeptideGroupCount&quot;,&quot;SortDirection&quot;:1,&quot;Ascending&quot;:false,&quot;AdvancedSettings&quot;:&quot;&quot;},{&quot;ColumnName&quot;:&quot;PsmCount&quot;,&quot;SortDirection&quot;:1,&quot;Ascending&quot;:false,&quot;AdvancedSettings&quot;:&quot;&quot;}],&quot;Count&quot;:3},&quot;NestedSortConditionSets&quot;:{}},&quot;TargetPeptideIsoformGroup&quot;:{&quot;SortConditionSet&quot;:{&quot;Conditions&quot;:[{&quot;ColumnName&quot;:&quot;ConfidencebySearchEngine&quot;,&quot;SortDirection&quot;:1,&quot;Ascending&quot;:false,&quot;AdvancedSettings&quot;:&quot;0&quot;},{&quot;ColumnName&quot;:&quot;PercolatorqValuebySearchEngine&quot;,&quot;SortDirection&quot;:0,&quot;Ascending&quot;:true,&quot;AdvancedSettings&quot;:&quot;0&quot;},{&quot;ColumnName&quot;:&quot;XCorrbySearchEngine&quot;,&quot;SortDirection&quot;:1,&quot;Ascending&quot;:false,&quot;AdvancedSettings&quot;:&quot;0&quot;}],&quot;Count&quot;:3},&quot;NestedSortConditionSets&quot;:{}},&quot;ModificationSite&quot;:{&quot;SortConditionSet&quot;:{&quot;Conditions&quot;:[],&quot;Count&quot;:0},&quot;NestedSortConditionSets&quot;:{}},&quot;TargetPeptideSpectrumMatch&quot;:{&quot;SortConditionSet&quot;:{&quot;Conditions&quot;:[{&quot;ColumnName&quot;:&quot;PercolatorqValue&quot;,&quot;SortDirection&quot;:0,&quot;Ascending&quot;:true,&quot;AdvancedSettings&quot;:&quot;&quot;}],&quot;Count&quot;:1},&quot;NestedSortConditionSets&quot;:{}},&quot;MSnSpectrumInfo&quot;:{&quot;SortConditionSet&quot;:{&quot;Conditions&quot;:[{&quot;ColumnName&quot;:&quot;StudyFileId&quot;,&quot;SortDirection&quot;:0,&quot;Ascending&quot;:true,&quot;AdvancedSettings&quot;:&quot;&quot;},{&quot;ColumnName&quot;:&quot;RetentionTime&quot;,&quot;SortDirection&quot;:0,&quot;Ascending&quot;:true,&quot;AdvancedSettings&quot;:&quot;&quot;}],&quot;Count&quot;:2},&quot;NestedSortConditionSets&quot;:{}},&quot;ConsensusFeature&quot;:{&quot;SortConditionSet&quot;:{&quot;Conditions&quot;:[],&quot;Count&quot;:0},&quot;NestedSortConditionSets&quot;:{}}}},&quot;TargetPeptideIsoformGroup&quot;:{&quot;SortConditionSet&quot;:{&quot;Conditions&quot;:[{&quot;ColumnName&quot;:&quot;Abundances&quot;,&quot;SortDirection&quot;:1,&quot;Ascending&quot;:false,&quot;AdvancedSettings&quot;:&quot;1&quot;}],&quot;Count&quot;:1},&quot;NestedSortConditionSets&quot;:{&quot;TargetProtein&quot;:{&quot;SortConditionSet&quot;:{&quot;Conditions&quot;:[{&quot;ColumnName&quot;:&quot;SumPEPScore&quot;,&quot;SortDirection&quot;:1,&quot;Ascending&quot;:false,&quot;AdvancedSettings&quot;:&quot;&quot;}],&quot;Count&quot;:1},&quot;NestedSortConditionSets&quot;:{}},&quot;TargetProteinGroup&quot;:{&quot;SortConditionSet&quot;:{&quot;Conditions&quot;:[{&quot;ColumnName&quot;:&quot;UniquePeptidesCount&quot;,&quot;SortDirection&quot;:1,&quot;Ascending&quot;:false,&quot;AdvancedSettings&quot;:&quot;&quot;},{&quot;ColumnName&quot;:&quot;PeptideGroupCount&quot;,&quot;SortDirection&quot;:1,&quot;Ascending&quot;:false,&quot;AdvancedSettings&quot;:&quot;&quot;},{&quot;ColumnName&quot;:&quot;PsmCount&quot;,&quot;SortDirection&quot;:1,&quot;Ascending&quot;:false,&quot;AdvancedSettings&quot;:&quot;&quot;}],&quot;Count&quot;:3},&quot;NestedSortConditionSets&quot;:{}},&quot;TargetPeptideGroup&quot;:{&quot;SortConditionSet&quot;:{&quot;Conditions&quot;:[{&quot;ColumnName&quot;:&quot;Qvalityqvalue&quot;,&quot;SortDirection&quot;:0,&quot;Ascending&quot;:true,&quot;AdvancedSettings&quot;:&quot;&quot;}],&quot;Count&quot;:1},&quot;NestedSortConditionSets&quot;:{}},&quot;ModificationSite&quot;:{&quot;SortConditionSet&quot;:{&quot;Conditions&quot;:[],&quot;Count&quot;:0},&quot;NestedSortConditionSets&quot;:{}},&quot;TargetPeptideSpectrumMatch&quot;:{&quot;SortConditionSet&quot;:{&quot;Conditions&quot;:[{&quot;ColumnName&quot;:&quot;PercolatorqValue&quot;,&quot;SortDirection&quot;:0,&quot;Ascending&quot;:true,&quot;AdvancedSettings&quot;:&quot;&quot;}],&quot;Count&quot;:1},&quot;NestedSortConditionSets&quot;:{}},&quot;MSnSpectrumInfo&quot;:{&quot;SortConditionSet&quot;:{&quot;Conditions&quot;:[{&quot;ColumnName&quot;:&quot;StudyFileId&quot;,&quot;SortDirection&quot;:0,&quot;Ascending&quot;:true,&quot;AdvancedSettings&quot;:&quot;&quot;},{&quot;ColumnName&quot;:&quot;RetentionTime&quot;,&quot;SortDirection&quot;:0,&quot;Ascending&quot;:true,&quot;AdvancedSettings&quot;:&quot;&quot;}],&quot;Count&quot;:2},&quot;NestedSortConditionSets&quot;:{}},&quot;ConsensusFeature&quot;:{&quot;SortConditionSet&quot;:{&quot;Conditions&quot;:[],&quot;Count&quot;:0},&quot;NestedSortConditionSets&quot;:{}}}},&quot;ModificationSite&quot;:{&quot;SortConditionSet&quot;:{&quot;Conditions&quot;:[],&quot;Count&quot;:0},&quot;NestedSortConditionSets&quot;:{&quot;TargetProtein&quot;:{&quot;SortConditionSet&quot;:{&quot;Conditions&quot;:[{&quot;ColumnName&quot;:&quot;SumPEPScore&quot;,&quot;SortDirection&quot;:1,&quot;Ascending&quot;:false,&quot;AdvancedSettings&quot;:&quot;&quot;}],&quot;Count&quot;:1},&quot;NestedSortConditionSets&quot;:{}},&quot;TargetPeptideGroup&quot;:{&quot;SortConditionSet&quot;:{&quot;Conditions&quot;:[{&quot;ColumnName&quot;:&quot;Qvalityqvalue&quot;,&quot;SortDirection&quot;:0,&quot;Ascending&quot;:true,&quot;AdvancedSettings&quot;:&quot;&quot;}],&quot;Count&quot;:1},&quot;NestedSortConditionSets&quot;:{}},&quot;TargetPeptideIsoformGroup&quot;:{&quot;SortConditionSet&quot;:{&quot;Conditions&quot;:[{&quot;ColumnName&quot;:&quot;ConfidencebySearchEngine&quot;,&quot;SortDirection&quot;:1,&quot;Ascending&quot;:false,&quot;AdvancedSettings&quot;:&quot;0&quot;},{&quot;ColumnName&quot;:&quot;PercolatorqValuebySearchEngine&quot;,&quot;SortDirection&quot;:0,&quot;Ascending&quot;:true,&quot;AdvancedSettings&quot;:&quot;0&quot;},{&quot;ColumnName&quot;:&quot;XCorrbySearchEngine&quot;,&quot;SortDirection&quot;:1,&quot;Ascending&quot;:false,&quot;AdvancedSettings&quot;:&quot;0&quot;}],&quot;Count&quot;:3},&quot;NestedSortConditionSets&quot;:{}},&quot;TargetPeptideSpectrumMatch&quot;:{&quot;SortConditionSet&quot;:{&quot;Conditions&quot;:[{&quot;ColumnName&quot;:&quot;PercolatorqValue&quot;,&quot;SortDirection&quot;:0,&quot;Ascending&quot;:true,&quot;AdvancedSettings&quot;:&quot;&quot;}],&quot;Count&quot;:1},&quot;NestedSortConditionSets&quot;:{}}}},&quot;TargetPeptideSpectrumMatch&quot;:{&quot;SortConditionSet&quot;:{&quot;Conditions&quot;:[{&quot;ColumnName&quot;:&quot;PrecursorAbundance&quot;,&quot;SortDirection&quot;:1,&quot;Ascending&quot;:false,&quot;AdvancedSettings&quot;:&quot;&quot;}],&quot;Count&quot;:1},&quot;NestedSortConditionSets&quot;:{&quot;TargetProtein&quot;:{&quot;SortConditionSet&quot;:{&quot;Conditions&quot;:[{&quot;ColumnName&quot;:&quot;SumPEPScore&quot;,&quot;SortDirection&quot;:1,&quot;Ascending&quot;:false,&quot;AdvancedSettings&quot;:&quot;&quot;}],&quot;Count&quot;:1},&quot;NestedSortConditionSets&quot;:{}},&quot;TargetProteinGroup&quot;:{&quot;SortConditionSet&quot;:{&quot;Conditions&quot;:[{&quot;ColumnName&quot;:&quot;UniquePeptidesCount&quot;,&quot;SortDirection&quot;:1,&quot;Ascending&quot;:false,&quot;AdvancedSettings&quot;:&quot;&quot;},{&quot;ColumnName&quot;:&quot;PeptideGroupCount&quot;,&quot;SortDirection&quot;:1,&quot;Ascending&quot;:false,&quot;AdvancedSettings&quot;:&quot;&quot;},{&quot;ColumnName&quot;:&quot;PsmCount&quot;,&quot;SortDirection&quot;:1,&quot;Ascending&quot;:false,&quot;AdvancedSettings&quot;:&quot;&quot;}],&quot;Count&quot;:3},&quot;NestedSortConditionSets&quot;:{}},&quot;TargetPeptideGroup&quot;:{&quot;SortConditionSet&quot;:{&quot;Conditions&quot;:[{&quot;ColumnName&quot;:&quot;Qvalityqvalue&quot;,&quot;SortDirection&quot;:0,&quot;Ascending&quot;:true,&quot;AdvancedSettings&quot;:&quot;&quot;}],&quot;Count&quot;:1},&quot;NestedSortConditionSets&quot;:{}},&quot;TargetPeptideIsoformGroup&quot;:{&quot;SortConditionSet&quot;:{&quot;Conditions&quot;:[{&quot;ColumnName&quot;:&quot;ConfidencebySearchEngine&quot;,&quot;SortDirection&quot;:1,&quot;Ascending&quot;:false,&quot;AdvancedSettings&quot;:&quot;0&quot;},{&quot;ColumnName&quot;:&quot;PercolatorqValuebySearchEngine&quot;,&quot;SortDirection&quot;:0,&quot;Ascending&quot;:true,&quot;AdvancedSettings&quot;:&quot;0&quot;},{&quot;ColumnName&quot;:&quot;XCorrbySearchEngine&quot;,&quot;SortDirection&quot;:1,&quot;Ascending&quot;:false,&quot;AdvancedSettings&quot;:&quot;0&quot;}],&quot;Count&quot;:3},&quot;NestedSortConditionSets&quot;:{}},&quot;ModificationSite&quot;:{&quot;SortConditionSet&quot;:{&quot;Conditions&quot;:[],&quot;Count&quot;:0},&quot;NestedSortConditionSets&quot;:{}},&quot;MSnSpectrumInfo&quot;:{&quot;SortConditionSet&quot;:{&quot;Conditions&quot;:[{&quot;ColumnName&quot;:&quot;StudyFileId&quot;,&quot;SortDirection&quot;:0,&quot;Ascending&quot;:true,&quot;AdvancedSettings&quot;:&quot;&quot;},{&quot;ColumnName&quot;:&quot;RetentionTime&quot;,&quot;SortDirection&quot;:0,&quot;Ascending&quot;:true,&quot;AdvancedSettings&quot;:&quot;&quot;}],&quot;Count&quot;:2},&quot;NestedSortConditionSets&quot;:{}},&quot;FoundModification&quot;:{&quot;SortConditionSet&quot;:{&quot;Conditions&quot;:[{&quot;ColumnName&quot;:&quot;Name&quot;,&quot;SortDirection&quot;:0,&quot;Ascending&quot;:true,&quot;AdvancedSettings&quot;:&quot;&quot;}],&quot;Count&quot;:1},&quot;NestedSortConditionSets&quot;:{}},&quot;PrecursorInfoItem&quot;:{&quot;SortConditionSet&quot;:{&quot;Conditions&quot;:[],&quot;Count&quot;:0},&quot;NestedSortConditionSets&quot;:{}}}},&quot;MSnSpectrumInfo&quot;:{&quot;SortConditionSet&quot;:{&quot;Conditions&quot;:[{&quot;ColumnName&quot;:&quot;StudyFileId&quot;,&quot;SortDirection&quot;:0,&quot;Ascending&quot;:true,&quot;AdvancedSettings&quot;:&quot;&quot;},{&quot;ColumnName&quot;:&quot;RetentionTime&quot;,&quot;SortDirection&quot;:0,&quot;Ascending&quot;:true,&quot;AdvancedSettings&quot;:&quot;&quot;}],&quot;Count&quot;:2},&quot;NestedSortConditionSets&quot;:{&quot;TargetProtein&quot;:{&quot;SortConditionSet&quot;:{&quot;Conditions&quot;:[{&quot;ColumnName&quot;:&quot;SumPEPScore&quot;,&quot;SortDirection&quot;:1,&quot;Ascending&quot;:false,&quot;AdvancedSettings&quot;:&quot;&quot;}],&quot;Count&quot;:1},&quot;NestedSortConditionSets&quot;:{}},&quot;TargetProteinGroup&quot;:{&quot;SortConditionSet&quot;:{&quot;Conditions&quot;:[{&quot;ColumnName&quot;:&quot;UniquePeptidesCount&quot;,&quot;SortDirection&quot;:1,&quot;Ascending&quot;:false,&quot;AdvancedSettings&quot;:&quot;&quot;},{&quot;ColumnName&quot;:&quot;PeptideGroupCount&quot;,&quot;SortDirection&quot;:1,&quot;Ascending&quot;:false,&quot;AdvancedSettings&quot;:&quot;&quot;},{&quot;ColumnName&quot;:&quot;PsmCount&quot;,&quot;SortDirection&quot;:1,&quot;Ascending&quot;:false,&quot;AdvancedSettings&quot;:&quot;&quot;}],&quot;Count&quot;:3},&quot;NestedSortConditionSets&quot;:{}},&quot;TargetPeptideGroup&quot;:{&quot;SortConditionSet&quot;:{&quot;Conditions&quot;:[{&quot;ColumnName&quot;:&quot;Qvalityqvalue&quot;,&quot;SortDirection&quot;:0,&quot;Ascending&quot;:true,&quot;AdvancedSettings&quot;:&quot;&quot;}],&quot;Count&quot;:1},&quot;NestedSortConditionSets&quot;:{}},&quot;TargetPeptideIsoformGroup&quot;:{&quot;SortConditionSet&quot;:{&quot;Conditions&quot;:[{&quot;ColumnName&quot;:&quot;ConfidencebySearchEngine&quot;,&quot;SortDirection&quot;:1,&quot;Ascending&quot;:false,&quot;AdvancedSettings&quot;:&quot;0&quot;},{&quot;ColumnName&quot;:&quot;PercolatorqValuebySearchEngine&quot;,&quot;SortDirection&quot;:0,&quot;Ascending&quot;:true,&quot;AdvancedSettings&quot;:&quot;0&quot;},{&quot;ColumnName&quot;:&quot;XCorrbySearchEngine&quot;,&quot;SortDirection&quot;:1,&quot;Ascending&quot;:false,&quot;AdvancedSettings&quot;:&quot;0&quot;}],&quot;Count&quot;:3},&quot;NestedSortConditionSets&quot;:{}},&quot;TargetPeptideSpectrumMatch&quot;:{&quot;SortConditionSet&quot;:{&quot;Conditions&quot;:[{&quot;ColumnName&quot;:&quot;PercolatorqValue&quot;,&quot;SortDirection&quot;:0,&quot;Ascending&quot;:true,&quot;AdvancedSettings&quot;:&quot;&quot;}],&quot;Count&quot;:1},&quot;NestedSortConditionSets&quot;:{}},&quot;PrecursorInfoItem&quot;:{&quot;SortConditionSet&quot;:{&quot;Conditions&quot;:[],&quot;Count&quot;:0},&quot;NestedSortConditionSets&quot;:{}}}}}}" />
  </LayoutPart>
  <LayoutPart name="SortConditionsSection_DecoyProtein">
    <SortConditionSetForLayout xmlns:xsd="http://www.w3.org/2001/XMLSchema" xmlns:xsi="http://www.w3.org/2001/XMLSchema-instance" SortConditionSet="{&quot;SortConditionSet&quot;:{&quot;Conditions&quot;:[{&quot;ColumnName&quot;:&quot;SumPEPScore&quot;,&quot;SortDirection&quot;:1,&quot;Ascending&quot;:false,&quot;AdvancedSettings&quot;:&quot;&quot;}],&quot;Count&quot;:1},&quot;NestedSortConditionSets&quot;:{}}" />
  </LayoutPart>
  <LayoutPart name="SortConditionsSection_MassSpectrumItem">
    <SortConditionSetForLayout xmlns:xsd="http://www.w3.org/2001/XMLSchema" xmlns:xsi="http://www.w3.org/2001/XMLSchema-instance" SortConditionSet="{&quot;SortConditionSet&quot;:{&quot;Conditions&quot;:[],&quot;Count&quot;:0},&quot;NestedSortConditionSets&quot;:{}}" />
  </LayoutPart>
  <LayoutPart name="SortConditionsSection_XicTraceItem">
    <SortConditionSetForLayout xmlns:xsd="http://www.w3.org/2001/XMLSchema" xmlns:xsi="http://www.w3.org/2001/XMLSchema-instance" SortConditionSet="{&quot;SortConditionSet&quot;:{&quot;Conditions&quot;:[],&quot;Count&quot;:0},&quot;NestedSortConditionSets&quot;:{}}" />
  </LayoutPart>
  <LayoutPart name="SortConditionsSection_TargetPeptideSpectrumMatch">
    <SortConditionSetForLayout xmlns:xsd="http://www.w3.org/2001/XMLSchema" xmlns:xsi="http://www.w3.org/2001/XMLSchema-instance" SortConditionSet="{&quot;SortConditionSet&quot;:{&quot;Conditions&quot;:[{&quot;ColumnName&quot;:&quot;PercolatorqValue&quot;,&quot;SortDirection&quot;:0,&quot;Ascending&quot;:true,&quot;AdvancedSettings&quot;:&quot;&quot;}],&quot;Count&quot;:1},&quot;NestedSortConditionSets&quot;:{&quot;TargetProtein&quot;:{&quot;SortConditionSet&quot;:{&quot;Conditions&quot;:[{&quot;ColumnName&quot;:&quot;SumPEPScore&quot;,&quot;SortDirection&quot;:1,&quot;Ascending&quot;:false,&quot;AdvancedSettings&quot;:&quot;&quot;}],&quot;Count&quot;:1},&quot;NestedSortConditionSets&quot;:{&quot;TargetProteinGroup&quot;:{&quot;SortConditionSet&quot;:{&quot;Conditions&quot;:[{&quot;ColumnName&quot;:&quot;UniquePeptidesCount&quot;,&quot;SortDirection&quot;:1,&quot;Ascending&quot;:false,&quot;AdvancedSettings&quot;:&quot;&quot;},{&quot;ColumnName&quot;:&quot;PeptideGroupCount&quot;,&quot;SortDirection&quot;:1,&quot;Ascending&quot;:false,&quot;AdvancedSettings&quot;:&quot;&quot;},{&quot;ColumnName&quot;:&quot;PsmCount&quot;,&quot;SortDirection&quot;:1,&quot;Ascending&quot;:false,&quot;AdvancedSettings&quot;:&quot;&quot;}],&quot;Count&quot;:3},&quot;NestedSortConditionSets&quot;:{}},&quot;TargetPeptideGroup&quot;:{&quot;SortConditionSet&quot;:{&quot;Conditions&quot;:[{&quot;ColumnName&quot;:&quot;Qvalityqvalue&quot;,&quot;SortDirection&quot;:0,&quot;Ascending&quot;:true,&quot;AdvancedSettings&quot;:&quot;&quot;}],&quot;Count&quot;:1},&quot;NestedSortConditionSets&quot;:{}},&quot;TargetPeptideIsoformGroup&quot;:{&quot;SortConditionSet&quot;:{&quot;Conditions&quot;:[{&quot;ColumnName&quot;:&quot;ConfidencebySearchEngine&quot;,&quot;SortDirection&quot;:1,&quot;Ascending&quot;:false,&quot;AdvancedSettings&quot;:&quot;0&quot;},{&quot;ColumnName&quot;:&quot;PercolatorqValuebySearchEngine&quot;,&quot;SortDirection&quot;:0,&quot;Ascending&quot;:true,&quot;AdvancedSettings&quot;:&quot;0&quot;},{&quot;ColumnName&quot;:&quot;XCorrbySearchEngine&quot;,&quot;SortDirection&quot;:1,&quot;Ascending&quot;:false,&quot;AdvancedSettings&quot;:&quot;0&quot;}],&quot;Count&quot;:3},&quot;NestedSortConditionSets&quot;:{}},&quot;ModificationSite&quot;:{&quot;SortConditionSet&quot;:{&quot;Conditions&quot;:[],&quot;Count&quot;:0},&quot;NestedSortConditionSets&quot;:{}},&quot;TargetPeptideSpectrumMatch&quot;:{&quot;SortConditionSet&quot;:{&quot;Conditions&quot;:[{&quot;ColumnName&quot;:&quot;PercolatorqValue&quot;,&quot;SortDirection&quot;:0,&quot;Ascending&quot;:true,&quot;AdvancedSettings&quot;:&quot;&quot;}],&quot;Count&quot;:1},&quot;NestedSortConditionSets&quot;:{}},&quot;MSnSpectrumInfo&quot;:{&quot;SortConditionSet&quot;:{&quot;Conditions&quot;:[{&quot;ColumnName&quot;:&quot;StudyFileId&quot;,&quot;SortDirection&quot;:0,&quot;Ascending&quot;:true,&quot;AdvancedSettings&quot;:&quot;&quot;},{&quot;ColumnName&quot;:&quot;RetentionTime&quot;,&quot;SortDirection&quot;:0,&quot;Ascending&quot;:true,&quot;AdvancedSettings&quot;:&quot;&quot;}],&quot;Count&quot;:2},&quot;NestedSortConditionSets&quot;:{}}}},&quot;TargetProteinGroup&quot;:{&quot;SortConditionSet&quot;:{&quot;Conditions&quot;:[{&quot;ColumnName&quot;:&quot;UniquePeptidesCount&quot;,&quot;SortDirection&quot;:1,&quot;Ascending&quot;:false,&quot;AdvancedSettings&quot;:&quot;&quot;},{&quot;ColumnName&quot;:&quot;PeptideGroupCount&quot;,&quot;SortDirection&quot;:1,&quot;Ascending&quot;:false,&quot;AdvancedSettings&quot;:&quot;&quot;},{&quot;ColumnName&quot;:&quot;PsmCount&quot;,&quot;SortDirection&quot;:1,&quot;Ascending&quot;:false,&quot;AdvancedSettings&quot;:&quot;&quot;}],&quot;Count&quot;:3},&quot;NestedSortConditionSets&quot;:{&quot;TargetProtein&quot;:{&quot;SortConditionSet&quot;:{&quot;Conditions&quot;:[{&quot;ColumnName&quot;:&quot;SumPEPScore&quot;,&quot;SortDirection&quot;:1,&quot;Ascending&quot;:false,&quot;AdvancedSettings&quot;:&quot;&quot;}],&quot;Count&quot;:1},&quot;NestedSortConditionSets&quot;:{}},&quot;TargetPeptideGroup&quot;:{&quot;SortConditionSet&quot;:{&quot;Conditions&quot;:[{&quot;ColumnName&quot;:&quot;Qvalityqvalue&quot;,&quot;SortDirection&quot;:0,&quot;Ascending&quot;:true,&quot;AdvancedSettings&quot;:&quot;&quot;}],&quot;Count&quot;:1},&quot;NestedSortConditionSets&quot;:{}},&quot;TargetPeptideIsoformGroup&quot;:{&quot;SortConditionSet&quot;:{&quot;Conditions&quot;:[{&quot;ColumnName&quot;:&quot;ConfidencebySearchEngine&quot;,&quot;SortDirection&quot;:1,&quot;Ascending&quot;:false,&quot;AdvancedSettings&quot;:&quot;0&quot;},{&quot;ColumnName&quot;:&quot;PercolatorqValuebySearchEngine&quot;,&quot;SortDirection&quot;:0,&quot;Ascending&quot;:true,&quot;AdvancedSettings&quot;:&quot;0&quot;},{&quot;ColumnName&quot;:&quot;XCorrbySearchEngine&quot;,&quot;SortDirection&quot;:1,&quot;Ascending&quot;:false,&quot;AdvancedSettings&quot;:&quot;0&quot;}],&quot;Count&quot;:3},&quot;NestedSortConditionSets&quot;:{}},&quot;TargetPeptideSpectrumMatch&quot;:{&quot;SortConditionSet&quot;:{&quot;Conditions&quot;:[{&quot;ColumnName&quot;:&quot;PercolatorqValue&quot;,&quot;SortDirection&quot;:0,&quot;Ascending&quot;:true,&quot;AdvancedSettings&quot;:&quot;&quot;}],&quot;Count&quot;:1},&quot;NestedSortConditionSets&quot;:{}},&quot;MSnSpectrumInfo&quot;:{&quot;SortConditionSet&quot;:{&quot;Conditions&quot;:[{&quot;ColumnName&quot;:&quot;StudyFileId&quot;,&quot;SortDirection&quot;:0,&quot;Ascending&quot;:true,&quot;AdvancedSettings&quot;:&quot;&quot;},{&quot;ColumnName&quot;:&quot;RetentionTime&quot;,&quot;SortDirection&quot;:0,&quot;Ascending&quot;:true,&quot;AdvancedSettings&quot;:&quot;&quot;}],&quot;Count&quot;:2},&quot;NestedSortConditionSets&quot;:{}}}},&quot;TargetPeptideGroup&quot;:{&quot;SortConditionSet&quot;:{&quot;Conditions&quot;:[{&quot;ColumnName&quot;:&quot;Qvalityqvalue&quot;,&quot;SortDirection&quot;:0,&quot;Ascending&quot;:true,&quot;AdvancedSettings&quot;:&quot;&quot;}],&quot;Count&quot;:1},&quot;NestedSortConditionSets&quot;:{&quot;TargetProtein&quot;:{&quot;SortConditionSet&quot;:{&quot;Conditions&quot;:[{&quot;ColumnName&quot;:&quot;SumPEPScore&quot;,&quot;SortDirection&quot;:1,&quot;Ascending&quot;:false,&quot;AdvancedSettings&quot;:&quot;&quot;}],&quot;Count&quot;:1},&quot;NestedSortConditionSets&quot;:{}},&quot;TargetProteinGroup&quot;:{&quot;SortConditionSet&quot;:{&quot;Conditions&quot;:[{&quot;ColumnName&quot;:&quot;UniquePeptidesCount&quot;,&quot;SortDirection&quot;:1,&quot;Ascending&quot;:false,&quot;AdvancedSettings&quot;:&quot;&quot;},{&quot;ColumnName&quot;:&quot;PeptideGroupCount&quot;,&quot;SortDirection&quot;:1,&quot;Ascending&quot;:false,&quot;AdvancedSettings&quot;:&quot;&quot;},{&quot;ColumnName&quot;:&quot;PsmCount&quot;,&quot;SortDirection&quot;:1,&quot;Ascending&quot;:false,&quot;AdvancedSettings&quot;:&quot;&quot;}],&quot;Count&quot;:3},&quot;NestedSortConditionSets&quot;:{}},&quot;TargetPeptideIsoformGroup&quot;:{&quot;SortConditionSet&quot;:{&quot;Conditions&quot;:[{&quot;ColumnName&quot;:&quot;ConfidencebySearchEngine&quot;,&quot;SortDirection&quot;:1,&quot;Ascending&quot;:false,&quot;AdvancedSettings&quot;:&quot;0&quot;},{&quot;ColumnName&quot;:&quot;PercolatorqValuebySearchEngine&quot;,&quot;SortDirection&quot;:0,&quot;Ascending&quot;:true,&quot;AdvancedSettings&quot;:&quot;0&quot;},{&quot;ColumnName&quot;:&quot;XCorrbySearchEngine&quot;,&quot;SortDirection&quot;:1,&quot;Ascending&quot;:false,&quot;AdvancedSettings&quot;:&quot;0&quot;}],&quot;Count&quot;:3},&quot;NestedSortConditionSets&quot;:{}},&quot;ModificationSite&quot;:{&quot;SortConditionSet&quot;:{&quot;Conditions&quot;:[],&quot;Count&quot;:0},&quot;NestedSortConditionSets&quot;:{}},&quot;TargetPeptideSpectrumMatch&quot;:{&quot;SortConditionSet&quot;:{&quot;Conditions&quot;:[{&quot;ColumnName&quot;:&quot;PercolatorqValue&quot;,&quot;SortDirection&quot;:0,&quot;Ascending&quot;:true,&quot;AdvancedSettings&quot;:&quot;&quot;}],&quot;Count&quot;:1},&quot;NestedSortConditionSets&quot;:{}},&quot;MSnSpectrumInfo&quot;:{&quot;SortConditionSet&quot;:{&quot;Conditions&quot;:[{&quot;ColumnName&quot;:&quot;StudyFileId&quot;,&quot;SortDirection&quot;:0,&quot;Ascending&quot;:true,&quot;AdvancedSettings&quot;:&quot;&quot;},{&quot;ColumnName&quot;:&quot;RetentionTime&quot;,&quot;SortDirection&quot;:0,&quot;Ascending&quot;:true,&quot;AdvancedSettings&quot;:&quot;&quot;}],&quot;Count&quot;:2},&quot;NestedSortConditionSets&quot;:{}},&quot;ConsensusFeature&quot;:{&quot;SortConditionSet&quot;:{&quot;Conditions&quot;:[],&quot;Count&quot;:0},&quot;NestedSortConditionSets&quot;:{}}}},&quot;TargetPeptideIsoformGroup&quot;:{&quot;SortConditionSet&quot;:{&quot;Conditions&quot;:[{&quot;ColumnName&quot;:&quot;ConfidencebySearchEngine&quot;,&quot;SortDirection&quot;:1,&quot;Ascending&quot;:false,&quot;AdvancedSettings&quot;:&quot;0&quot;},{&quot;ColumnName&quot;:&quot;PercolatorqValuebySearchEngine&quot;,&quot;SortDirection&quot;:0,&quot;Ascending&quot;:true,&quot;AdvancedSettings&quot;:&quot;0&quot;},{&quot;ColumnName&quot;:&quot;XCorrbySearchEngine&quot;,&quot;SortDirection&quot;:1,&quot;Ascending&quot;:false,&quot;AdvancedSettings&quot;:&quot;0&quot;}],&quot;Count&quot;:3},&quot;NestedSortConditionSets&quot;:{&quot;TargetProtein&quot;:{&quot;SortConditionSet&quot;:{&quot;Conditions&quot;:[{&quot;ColumnName&quot;:&quot;SumPEPScore&quot;,&quot;SortDirection&quot;:1,&quot;Ascending&quot;:false,&quot;AdvancedSettings&quot;:&quot;&quot;}],&quot;Count&quot;:1},&quot;NestedSortConditionSets&quot;:{}},&quot;TargetProteinGroup&quot;:{&quot;SortConditionSet&quot;:{&quot;Conditions&quot;:[{&quot;ColumnName&quot;:&quot;UniquePeptidesCount&quot;,&quot;SortDirection&quot;:1,&quot;Ascending&quot;:false,&quot;AdvancedSettings&quot;:&quot;&quot;},{&quot;ColumnName&quot;:&quot;PeptideGroupCount&quot;,&quot;SortDirection&quot;:1,&quot;Ascending&quot;:false,&quot;AdvancedSettings&quot;:&quot;&quot;},{&quot;ColumnName&quot;:&quot;PsmCount&quot;,&quot;SortDirection&quot;:1,&quot;Ascending&quot;:false,&quot;AdvancedSettings&quot;:&quot;&quot;}],&quot;Count&quot;:3},&quot;NestedSortConditionSets&quot;:{}},&quot;TargetPeptideGroup&quot;:{&quot;SortConditionSet&quot;:{&quot;Conditions&quot;:[{&quot;ColumnName&quot;:&quot;Qvalityqvalue&quot;,&quot;SortDirection&quot;:0,&quot;Ascending&quot;:true,&quot;AdvancedSettings&quot;:&quot;&quot;}],&quot;Count&quot;:1},&quot;NestedSortConditionSets&quot;:{}},&quot;ModificationSite&quot;:{&quot;SortConditionSet&quot;:{&quot;Conditions&quot;:[],&quot;Count&quot;:0},&quot;NestedSortConditionSets&quot;:{}},&quot;TargetPeptideSpectrumMatch&quot;:{&quot;SortConditionSet&quot;:{&quot;Conditions&quot;:[{&quot;ColumnName&quot;:&quot;PercolatorqValue&quot;,&quot;SortDirection&quot;:0,&quot;Ascending&quot;:true,&quot;AdvancedSettings&quot;:&quot;&quot;}],&quot;Count&quot;:1},&quot;NestedSortConditionSets&quot;:{}},&quot;MSnSpectrumInfo&quot;:{&quot;SortConditionSet&quot;:{&quot;Conditions&quot;:[{&quot;ColumnName&quot;:&quot;StudyFileId&quot;,&quot;SortDirection&quot;:0,&quot;Ascending&quot;:true,&quot;AdvancedSettings&quot;:&quot;&quot;},{&quot;ColumnName&quot;:&quot;RetentionTime&quot;,&quot;SortDirection&quot;:0,&quot;Ascending&quot;:true,&quot;AdvancedSettings&quot;:&quot;&quot;}],&quot;Count&quot;:2},&quot;NestedSortConditionSets&quot;:{}},&quot;ConsensusFeature&quot;:{&quot;SortConditionSet&quot;:{&quot;Conditions&quot;:[],&quot;Count&quot;:0},&quot;NestedSortConditionSets&quot;:{}}}},&quot;ModificationSite&quot;:{&quot;SortConditionSet&quot;:{&quot;Conditions&quot;:[],&quot;Count&quot;:0},&quot;NestedSortConditionSets&quot;:{&quot;TargetProtein&quot;:{&quot;SortConditionSet&quot;:{&quot;Conditions&quot;:[{&quot;ColumnName&quot;:&quot;SumPEPScore&quot;,&quot;SortDirection&quot;:1,&quot;Ascending&quot;:false,&quot;AdvancedSettings&quot;:&quot;&quot;}],&quot;Count&quot;:1},&quot;NestedSortConditionSets&quot;:{}},&quot;TargetPeptideGroup&quot;:{&quot;SortConditionSet&quot;:{&quot;Conditions&quot;:[{&quot;ColumnName&quot;:&quot;Qvalityqvalue&quot;,&quot;SortDirection&quot;:0,&quot;Ascending&quot;:true,&quot;AdvancedSettings&quot;:&quot;&quot;}],&quot;Count&quot;:1},&quot;NestedSortConditionSets&quot;:{}},&quot;TargetPeptideIsoformGroup&quot;:{&quot;SortConditionSet&quot;:{&quot;Conditions&quot;:[{&quot;ColumnName&quot;:&quot;ConfidencebySearchEngine&quot;,&quot;SortDirection&quot;:1,&quot;Ascending&quot;:false,&quot;AdvancedSettings&quot;:&quot;0&quot;},{&quot;ColumnName&quot;:&quot;PercolatorqValuebySearchEngine&quot;,&quot;SortDirection&quot;:0,&quot;Ascending&quot;:true,&quot;AdvancedSettings&quot;:&quot;0&quot;},{&quot;ColumnName&quot;:&quot;XCorrbySearchEngine&quot;,&quot;SortDirection&quot;:1,&quot;Ascending&quot;:false,&quot;AdvancedSettings&quot;:&quot;0&quot;}],&quot;Count&quot;:3},&quot;NestedSortConditionSets&quot;:{}},&quot;TargetPeptideSpectrumMatch&quot;:{&quot;SortConditionSet&quot;:{&quot;Conditions&quot;:[{&quot;ColumnName&quot;:&quot;PercolatorqValue&quot;,&quot;SortDirection&quot;:0,&quot;Ascending&quot;:true,&quot;AdvancedSettings&quot;:&quot;&quot;}],&quot;Count&quot;:1},&quot;NestedSortConditionSets&quot;:{}}}},&quot;MSnSpectrumInfo&quot;:{&quot;SortConditionSet&quot;:{&quot;Conditions&quot;:[{&quot;ColumnName&quot;:&quot;StudyFileId&quot;,&quot;SortDirection&quot;:0,&quot;Ascending&quot;:true,&quot;AdvancedSettings&quot;:&quot;&quot;},{&quot;ColumnName&quot;:&quot;RetentionTime&quot;,&quot;SortDirection&quot;:0,&quot;Ascending&quot;:true,&quot;AdvancedSettings&quot;:&quot;&quot;}],&quot;Count&quot;:2},&quot;NestedSortConditionSets&quot;:{&quot;TargetProtein&quot;:{&quot;SortConditionSet&quot;:{&quot;Conditions&quot;:[{&quot;ColumnName&quot;:&quot;SumPEPScore&quot;,&quot;SortDirection&quot;:1,&quot;Ascending&quot;:false,&quot;AdvancedSettings&quot;:&quot;&quot;}],&quot;Count&quot;:1},&quot;NestedSortConditionSets&quot;:{}},&quot;TargetProteinGroup&quot;:{&quot;SortConditionSet&quot;:{&quot;Conditions&quot;:[{&quot;ColumnName&quot;:&quot;UniquePeptidesCount&quot;,&quot;SortDirection&quot;:1,&quot;Ascending&quot;:false,&quot;AdvancedSettings&quot;:&quot;&quot;},{&quot;ColumnName&quot;:&quot;PeptideGroupCount&quot;,&quot;SortDirection&quot;:1,&quot;Ascending&quot;:false,&quot;AdvancedSettings&quot;:&quot;&quot;},{&quot;ColumnName&quot;:&quot;PsmCount&quot;,&quot;SortDirection&quot;:1,&quot;Ascending&quot;:false,&quot;AdvancedSettings&quot;:&quot;&quot;}],&quot;Count&quot;:3},&quot;NestedSortConditionSets&quot;:{}},&quot;TargetPeptideGroup&quot;:{&quot;SortConditionSet&quot;:{&quot;Conditions&quot;:[{&quot;ColumnName&quot;:&quot;Qvalityqvalue&quot;,&quot;SortDirection&quot;:0,&quot;Ascending&quot;:true,&quot;AdvancedSettings&quot;:&quot;&quot;}],&quot;Count&quot;:1},&quot;NestedSortConditionSets&quot;:{}},&quot;TargetPeptideIsoformGroup&quot;:{&quot;SortConditionSet&quot;:{&quot;Conditions&quot;:[{&quot;ColumnName&quot;:&quot;ConfidencebySearchEngine&quot;,&quot;SortDirection&quot;:1,&quot;Ascending&quot;:false,&quot;AdvancedSettings&quot;:&quot;0&quot;},{&quot;ColumnName&quot;:&quot;PercolatorqValuebySearchEngine&quot;,&quot;SortDirection&quot;:0,&quot;Ascending&quot;:true,&quot;AdvancedSettings&quot;:&quot;0&quot;},{&quot;ColumnName&quot;:&quot;XCorrbySearchEngine&quot;,&quot;SortDirection&quot;:1,&quot;Ascending&quot;:false,&quot;AdvancedSettings&quot;:&quot;0&quot;}],&quot;Count&quot;:3},&quot;NestedSortConditionSets&quot;:{}},&quot;TargetPeptideSpectrumMatch&quot;:{&quot;SortConditionSet&quot;:{&quot;Conditions&quot;:[{&quot;ColumnName&quot;:&quot;PercolatorqValue&quot;,&quot;SortDirection&quot;:0,&quot;Ascending&quot;:true,&quot;AdvancedSettings&quot;:&quot;&quot;}],&quot;Count&quot;:1},&quot;NestedSortConditionSets&quot;:{}},&quot;PrecursorInfoItem&quot;:{&quot;SortConditionSet&quot;:{&quot;Conditions&quot;:[],&quot;Count&quot;:0},&quot;NestedSortConditionSets&quot;:{}}}},&quot;FoundModification&quot;:{&quot;SortConditionSet&quot;:{&quot;Conditions&quot;:[{&quot;ColumnName&quot;:&quot;Name&quot;,&quot;SortDirection&quot;:0,&quot;Ascending&quot;:true,&quot;AdvancedSettings&quot;:&quot;&quot;}],&quot;Count&quot;:1},&quot;NestedSortConditionSets&quot;:{&quot;TargetPeptideSpectrumMatch&quot;:{&quot;SortConditionSet&quot;:{&quot;Conditions&quot;:[{&quot;ColumnName&quot;:&quot;PercolatorqValue&quot;,&quot;SortDirection&quot;:0,&quot;Ascending&quot;:true,&quot;AdvancedSettings&quot;:&quot;&quot;}],&quot;Count&quot;:1},&quot;NestedSortConditionSets&quot;:{}}}},&quot;PrecursorInfoItem&quot;:{&quot;SortConditionSet&quot;:{&quot;Conditions&quot;:[],&quot;Count&quot;:0},&quot;NestedSortConditionSets&quot;:{&quot;TargetPeptideSpectrumMatch&quot;:{&quot;SortConditionSet&quot;:{&quot;Conditions&quot;:[{&quot;ColumnName&quot;:&quot;PercolatorqValue&quot;,&quot;SortDirection&quot;:0,&quot;Ascending&quot;:true,&quot;AdvancedSettings&quot;:&quot;&quot;}],&quot;Count&quot;:1},&quot;NestedSortConditionSets&quot;:{}},&quot;MSnSpectrumInfo&quot;:{&quot;SortConditionSet&quot;:{&quot;Conditions&quot;:[{&quot;ColumnName&quot;:&quot;StudyFileId&quot;,&quot;SortDirection&quot;:0,&quot;Ascending&quot;:true,&quot;AdvancedSettings&quot;:&quot;&quot;},{&quot;ColumnName&quot;:&quot;RetentionTime&quot;,&quot;SortDirection&quot;:0,&quot;Ascending&quot;:true,&quot;AdvancedSettings&quot;:&quot;&quot;}],&quot;Count&quot;:2},&quot;NestedSortConditionSets&quot;:{}}}}}}" />
  </LayoutPart>
  <LayoutPart name="SortConditionsSection_DecoyPeptideSpectrumMatch">
    <SortConditionSetForLayout xmlns:xsd="http://www.w3.org/2001/XMLSchema" xmlns:xsi="http://www.w3.org/2001/XMLSchema-instance" SortConditionSet="{&quot;SortConditionSet&quot;:{&quot;Conditions&quot;:[{&quot;ColumnName&quot;:&quot;PercolatorqValue&quot;,&quot;SortDirection&quot;:0,&quot;Ascending&quot;:true,&quot;AdvancedSettings&quot;:&quot;&quot;}],&quot;Count&quot;:1},&quot;NestedSortConditionSets&quot;:{}}" />
  </LayoutPart>
  <LayoutPart name="SortConditionsSection_TargetProteoformSpectrumMatch">
    <SortConditionSetForLayout xmlns:xsd="http://www.w3.org/2001/XMLSchema" xmlns:xsi="http://www.w3.org/2001/XMLSchema-instance" SortConditionSet="{&quot;SortConditionSet&quot;:{&quot;Conditions&quot;:[],&quot;Count&quot;:0},&quot;NestedSortConditionSets&quot;:{}}" />
  </LayoutPart>
  <LayoutPart name="SortConditionsSection_DecoyProteoformSpectrumMatch">
    <SortConditionSetForLayout xmlns:xsd="http://www.w3.org/2001/XMLSchema" xmlns:xsi="http://www.w3.org/2001/XMLSchema-instance" SortConditionSet="{&quot;SortConditionSet&quot;:{&quot;Conditions&quot;:[],&quot;Count&quot;:0},&quot;NestedSortConditionSets&quot;:{}}" />
  </LayoutPart>
  <LayoutPart name="SortConditionsSection_ReferenceMassSpectrumItem">
    <SortConditionSetForLayout xmlns:xsd="http://www.w3.org/2001/XMLSchema" xmlns:xsi="http://www.w3.org/2001/XMLSchema-instance" SortConditionSet="{&quot;SortConditionSet&quot;:{&quot;Conditions&quot;:[],&quot;Count&quot;:0},&quot;NestedSortConditionSets&quot;:{}}" />
  </LayoutPart>
  <LayoutPart name="SortConditionsSection_MSnSpectrumInfo">
    <SortConditionSetForLayout xmlns:xsd="http://www.w3.org/2001/XMLSchema" xmlns:xsi="http://www.w3.org/2001/XMLSchema-instance" SortConditionSet="{&quot;SortConditionSet&quot;:{&quot;Conditions&quot;:[{&quot;ColumnName&quot;:&quot;StudyFileId&quot;,&quot;SortDirection&quot;:0,&quot;Ascending&quot;:true,&quot;AdvancedSettings&quot;:&quot;&quot;},{&quot;ColumnName&quot;:&quot;RetentionTime&quot;,&quot;SortDirection&quot;:0,&quot;Ascending&quot;:true,&quot;AdvancedSettings&quot;:&quot;&quot;}],&quot;Count&quot;:2},&quot;NestedSortConditionSets&quot;:{&quot;TargetProtein&quot;:{&quot;SortConditionSet&quot;:{&quot;Conditions&quot;:[{&quot;ColumnName&quot;:&quot;SumPEPScore&quot;,&quot;SortDirection&quot;:1,&quot;Ascending&quot;:false,&quot;AdvancedSettings&quot;:&quot;&quot;}],&quot;Count&quot;:1},&quot;NestedSortConditionSets&quot;:{&quot;TargetProteinGroup&quot;:{&quot;SortConditionSet&quot;:{&quot;Conditions&quot;:[{&quot;ColumnName&quot;:&quot;UniquePeptidesCount&quot;,&quot;SortDirection&quot;:1,&quot;Ascending&quot;:false,&quot;AdvancedSettings&quot;:&quot;&quot;},{&quot;ColumnName&quot;:&quot;PeptideGroupCount&quot;,&quot;SortDirection&quot;:1,&quot;Ascending&quot;:false,&quot;AdvancedSettings&quot;:&quot;&quot;},{&quot;ColumnName&quot;:&quot;PsmCount&quot;,&quot;SortDirection&quot;:1,&quot;Ascending&quot;:false,&quot;AdvancedSettings&quot;:&quot;&quot;}],&quot;Count&quot;:3},&quot;NestedSortConditionSets&quot;:{}},&quot;TargetPeptideGroup&quot;:{&quot;SortConditionSet&quot;:{&quot;Conditions&quot;:[{&quot;ColumnName&quot;:&quot;Qvalityqvalue&quot;,&quot;SortDirection&quot;:0,&quot;Ascending&quot;:true,&quot;AdvancedSettings&quot;:&quot;&quot;}],&quot;Count&quot;:1},&quot;NestedSortConditionSets&quot;:{}},&quot;TargetPeptideIsoformGroup&quot;:{&quot;SortConditionSet&quot;:{&quot;Conditions&quot;:[{&quot;ColumnName&quot;:&quot;ConfidencebySearchEngine&quot;,&quot;SortDirection&quot;:1,&quot;Ascending&quot;:false,&quot;AdvancedSettings&quot;:&quot;0&quot;},{&quot;ColumnName&quot;:&quot;PercolatorqValuebySearchEngine&quot;,&quot;SortDirection&quot;:0,&quot;Ascending&quot;:true,&quot;AdvancedSettings&quot;:&quot;0&quot;},{&quot;ColumnName&quot;:&quot;XCorrbySearchEngine&quot;,&quot;SortDirection&quot;:1,&quot;Ascending&quot;:false,&quot;AdvancedSettings&quot;:&quot;0&quot;}],&quot;Count&quot;:3},&quot;NestedSortConditionSets&quot;:{}},&quot;ModificationSite&quot;:{&quot;SortConditionSet&quot;:{&quot;Conditions&quot;:[],&quot;Count&quot;:0},&quot;NestedSortConditionSets&quot;:{}},&quot;TargetPeptideSpectrumMatch&quot;:{&quot;SortConditionSet&quot;:{&quot;Conditions&quot;:[{&quot;ColumnName&quot;:&quot;PercolatorqValue&quot;,&quot;SortDirection&quot;:0,&quot;Ascending&quot;:true,&quot;AdvancedSettings&quot;:&quot;&quot;}],&quot;Count&quot;:1},&quot;NestedSortConditionSets&quot;:{}},&quot;MSnSpectrumInfo&quot;:{&quot;SortConditionSet&quot;:{&quot;Conditions&quot;:[{&quot;ColumnName&quot;:&quot;StudyFileId&quot;,&quot;SortDirection&quot;:0,&quot;Ascending&quot;:true,&quot;AdvancedSettings&quot;:&quot;&quot;},{&quot;ColumnName&quot;:&quot;RetentionTime&quot;,&quot;SortDirection&quot;:0,&quot;Ascending&quot;:true,&quot;AdvancedSettings&quot;:&quot;&quot;}],&quot;Count&quot;:2},&quot;NestedSortConditionSets&quot;:{}}}},&quot;TargetProteinGroup&quot;:{&quot;SortConditionSet&quot;:{&quot;Conditions&quot;:[{&quot;ColumnName&quot;:&quot;UniquePeptidesCount&quot;,&quot;SortDirection&quot;:1,&quot;Ascending&quot;:false,&quot;AdvancedSettings&quot;:&quot;&quot;},{&quot;ColumnName&quot;:&quot;PeptideGroupCount&quot;,&quot;SortDirection&quot;:1,&quot;Ascending&quot;:false,&quot;AdvancedSettings&quot;:&quot;&quot;},{&quot;ColumnName&quot;:&quot;PsmCount&quot;,&quot;SortDirection&quot;:1,&quot;Ascending&quot;:false,&quot;AdvancedSettings&quot;:&quot;&quot;}],&quot;Count&quot;:3},&quot;NestedSortConditionSets&quot;:{&quot;TargetProtein&quot;:{&quot;SortConditionSet&quot;:{&quot;Conditions&quot;:[{&quot;ColumnName&quot;:&quot;SumPEPScore&quot;,&quot;SortDirection&quot;:1,&quot;Ascending&quot;:false,&quot;AdvancedSettings&quot;:&quot;&quot;}],&quot;Count&quot;:1},&quot;NestedSortConditionSets&quot;:{}},&quot;TargetPeptideGroup&quot;:{&quot;SortConditionSet&quot;:{&quot;Conditions&quot;:[{&quot;ColumnName&quot;:&quot;Qvalityqvalue&quot;,&quot;SortDirection&quot;:0,&quot;Ascending&quot;:true,&quot;AdvancedSettings&quot;:&quot;&quot;}],&quot;Count&quot;:1},&quot;NestedSortConditionSets&quot;:{}},&quot;TargetPeptideIsoformGroup&quot;:{&quot;SortConditionSet&quot;:{&quot;Conditions&quot;:[{&quot;ColumnName&quot;:&quot;ConfidencebySearchEngine&quot;,&quot;SortDirection&quot;:1,&quot;Ascending&quot;:false,&quot;AdvancedSettings&quot;:&quot;0&quot;},{&quot;ColumnName&quot;:&quot;PercolatorqValuebySearchEngine&quot;,&quot;SortDirection&quot;:0,&quot;Ascending&quot;:true,&quot;AdvancedSettings&quot;:&quot;0&quot;},{&quot;ColumnName&quot;:&quot;XCorrbySearchEngine&quot;,&quot;SortDirection&quot;:1,&quot;Ascending&quot;:false,&quot;AdvancedSettings&quot;:&quot;0&quot;}],&quot;Count&quot;:3},&quot;NestedSortConditionSets&quot;:{}},&quot;TargetPeptideSpectrumMatch&quot;:{&quot;SortConditionSet&quot;:{&quot;Conditions&quot;:[{&quot;ColumnName&quot;:&quot;PercolatorqValue&quot;,&quot;SortDirection&quot;:0,&quot;Ascending&quot;:true,&quot;AdvancedSettings&quot;:&quot;&quot;}],&quot;Count&quot;:1},&quot;NestedSortConditionSets&quot;:{}},&quot;MSnSpectrumInfo&quot;:{&quot;SortConditionSet&quot;:{&quot;Conditions&quot;:[{&quot;ColumnName&quot;:&quot;StudyFileId&quot;,&quot;SortDirection&quot;:0,&quot;Ascending&quot;:true,&quot;AdvancedSettings&quot;:&quot;&quot;},{&quot;ColumnName&quot;:&quot;RetentionTime&quot;,&quot;SortDirection&quot;:0,&quot;Ascending&quot;:true,&quot;AdvancedSettings&quot;:&quot;&quot;}],&quot;Count&quot;:2},&quot;NestedSortConditionSets&quot;:{}}}},&quot;TargetPeptideGroup&quot;:{&quot;SortConditionSet&quot;:{&quot;Conditions&quot;:[{&quot;ColumnName&quot;:&quot;Qvalityqvalue&quot;,&quot;SortDirection&quot;:0,&quot;Ascending&quot;:true,&quot;AdvancedSettings&quot;:&quot;&quot;}],&quot;Count&quot;:1},&quot;NestedSortConditionSets&quot;:{&quot;TargetProtein&quot;:{&quot;SortConditionSet&quot;:{&quot;Conditions&quot;:[{&quot;ColumnName&quot;:&quot;SumPEPScore&quot;,&quot;SortDirection&quot;:1,&quot;Ascending&quot;:false,&quot;AdvancedSettings&quot;:&quot;&quot;}],&quot;Count&quot;:1},&quot;NestedSortConditionSets&quot;:{}},&quot;TargetProteinGroup&quot;:{&quot;SortConditionSet&quot;:{&quot;Conditions&quot;:[{&quot;ColumnName&quot;:&quot;UniquePeptidesCount&quot;,&quot;SortDirection&quot;:1,&quot;Ascending&quot;:false,&quot;AdvancedSettings&quot;:&quot;&quot;},{&quot;ColumnName&quot;:&quot;PeptideGroupCount&quot;,&quot;SortDirection&quot;:1,&quot;Ascending&quot;:false,&quot;AdvancedSettings&quot;:&quot;&quot;},{&quot;ColumnName&quot;:&quot;PsmCount&quot;,&quot;SortDirection&quot;:1,&quot;Ascending&quot;:false,&quot;AdvancedSettings&quot;:&quot;&quot;}],&quot;Count&quot;:3},&quot;NestedSortConditionSets&quot;:{}},&quot;TargetPeptideIsoformGroup&quot;:{&quot;SortConditionSet&quot;:{&quot;Conditions&quot;:[{&quot;ColumnName&quot;:&quot;ConfidencebySearchEngine&quot;,&quot;SortDirection&quot;:1,&quot;Ascending&quot;:false,&quot;AdvancedSettings&quot;:&quot;0&quot;},{&quot;ColumnName&quot;:&quot;PercolatorqValuebySearchEngine&quot;,&quot;SortDirection&quot;:0,&quot;Ascending&quot;:true,&quot;AdvancedSettings&quot;:&quot;0&quot;},{&quot;ColumnName&quot;:&quot;XCorrbySearchEngine&quot;,&quot;SortDirection&quot;:1,&quot;Ascending&quot;:false,&quot;AdvancedSettings&quot;:&quot;0&quot;}],&quot;Count&quot;:3},&quot;NestedSortConditionSets&quot;:{}},&quot;ModificationSite&quot;:{&quot;SortConditionSet&quot;:{&quot;Conditions&quot;:[],&quot;Count&quot;:0},&quot;NestedSortConditionSets&quot;:{}},&quot;TargetPeptideSpectrumMatch&quot;:{&quot;SortConditionSet&quot;:{&quot;Conditions&quot;:[{&quot;ColumnName&quot;:&quot;PercolatorqValue&quot;,&quot;SortDirection&quot;:0,&quot;Ascending&quot;:true,&quot;AdvancedSettings&quot;:&quot;&quot;}],&quot;Count&quot;:1},&quot;NestedSortConditionSets&quot;:{}},&quot;MSnSpectrumInfo&quot;:{&quot;SortConditionSet&quot;:{&quot;Conditions&quot;:[{&quot;ColumnName&quot;:&quot;StudyFileId&quot;,&quot;SortDirection&quot;:0,&quot;Ascending&quot;:true,&quot;AdvancedSettings&quot;:&quot;&quot;},{&quot;ColumnName&quot;:&quot;RetentionTime&quot;,&quot;SortDirection&quot;:0,&quot;Ascending&quot;:true,&quot;AdvancedSettings&quot;:&quot;&quot;}],&quot;Count&quot;:2},&quot;NestedSortConditionSets&quot;:{}},&quot;ConsensusFeature&quot;:{&quot;SortConditionSet&quot;:{&quot;Conditions&quot;:[],&quot;Count&quot;:0},&quot;NestedSortConditionSets&quot;:{}}}},&quot;TargetPeptideIsoformGroup&quot;:{&quot;SortConditionSet&quot;:{&quot;Conditions&quot;:[{&quot;ColumnName&quot;:&quot;ConfidencebySearchEngine&quot;,&quot;SortDirection&quot;:1,&quot;Ascending&quot;:false,&quot;AdvancedSettings&quot;:&quot;0&quot;},{&quot;ColumnName&quot;:&quot;PercolatorqValuebySearchEngine&quot;,&quot;SortDirection&quot;:0,&quot;Ascending&quot;:true,&quot;AdvancedSettings&quot;:&quot;0&quot;},{&quot;ColumnName&quot;:&quot;XCorrbySearchEngine&quot;,&quot;SortDirection&quot;:1,&quot;Ascending&quot;:false,&quot;AdvancedSettings&quot;:&quot;0&quot;}],&quot;Count&quot;:3},&quot;NestedSortConditionSets&quot;:{&quot;TargetProtein&quot;:{&quot;SortConditionSet&quot;:{&quot;Conditions&quot;:[{&quot;ColumnName&quot;:&quot;SumPEPScore&quot;,&quot;SortDirection&quot;:1,&quot;Ascending&quot;:false,&quot;AdvancedSettings&quot;:&quot;&quot;}],&quot;Count&quot;:1},&quot;NestedSortConditionSets&quot;:{}},&quot;TargetProteinGroup&quot;:{&quot;SortConditionSet&quot;:{&quot;Conditions&quot;:[{&quot;ColumnName&quot;:&quot;UniquePeptidesCount&quot;,&quot;SortDirection&quot;:1,&quot;Ascending&quot;:false,&quot;AdvancedSettings&quot;:&quot;&quot;},{&quot;ColumnName&quot;:&quot;PeptideGroupCount&quot;,&quot;SortDirection&quot;:1,&quot;Ascending&quot;:false,&quot;AdvancedSettings&quot;:&quot;&quot;},{&quot;ColumnName&quot;:&quot;PsmCount&quot;,&quot;SortDirection&quot;:1,&quot;Ascending&quot;:false,&quot;AdvancedSettings&quot;:&quot;&quot;}],&quot;Count&quot;:3},&quot;NestedSortConditionSets&quot;:{}},&quot;TargetPeptideGroup&quot;:{&quot;SortConditionSet&quot;:{&quot;Conditions&quot;:[{&quot;ColumnName&quot;:&quot;Qvalityqvalue&quot;,&quot;SortDirection&quot;:0,&quot;Ascending&quot;:true,&quot;AdvancedSettings&quot;:&quot;&quot;}],&quot;Count&quot;:1},&quot;NestedSortConditionSets&quot;:{}},&quot;ModificationSite&quot;:{&quot;SortConditionSet&quot;:{&quot;Conditions&quot;:[],&quot;Count&quot;:0},&quot;NestedSortConditionSets&quot;:{}},&quot;TargetPeptideSpectrumMatch&quot;:{&quot;SortConditionSet&quot;:{&quot;Conditions&quot;:[{&quot;ColumnName&quot;:&quot;PercolatorqValue&quot;,&quot;SortDirection&quot;:0,&quot;Ascending&quot;:true,&quot;AdvancedSettings&quot;:&quot;&quot;}],&quot;Count&quot;:1},&quot;NestedSortConditionSets&quot;:{}},&quot;MSnSpectrumInfo&quot;:{&quot;SortConditionSet&quot;:{&quot;Conditions&quot;:[{&quot;ColumnName&quot;:&quot;StudyFileId&quot;,&quot;SortDirection&quot;:0,&quot;Ascending&quot;:true,&quot;AdvancedSettings&quot;:&quot;&quot;},{&quot;ColumnName&quot;:&quot;RetentionTime&quot;,&quot;SortDirection&quot;:0,&quot;Ascending&quot;:true,&quot;AdvancedSettings&quot;:&quot;&quot;}],&quot;Count&quot;:2},&quot;NestedSortConditionSets&quot;:{}},&quot;ConsensusFeature&quot;:{&quot;SortConditionSet&quot;:{&quot;Conditions&quot;:[],&quot;Count&quot;:0},&quot;NestedSortConditionSets&quot;:{}}}},&quot;TargetPeptideSpectrumMatch&quot;:{&quot;SortConditionSet&quot;:{&quot;Conditions&quot;:[{&quot;ColumnName&quot;:&quot;PercolatorqValue&quot;,&quot;SortDirection&quot;:0,&quot;Ascending&quot;:true,&quot;AdvancedSettings&quot;:&quot;&quot;}],&quot;Count&quot;:1},&quot;NestedSortConditionSets&quot;:{&quot;TargetProtein&quot;:{&quot;SortConditionSet&quot;:{&quot;Conditions&quot;:[{&quot;ColumnName&quot;:&quot;SumPEPScore&quot;,&quot;SortDirection&quot;:1,&quot;Ascending&quot;:false,&quot;AdvancedSettings&quot;:&quot;&quot;}],&quot;Count&quot;:1},&quot;NestedSortConditionSets&quot;:{}},&quot;TargetProteinGroup&quot;:{&quot;SortConditionSet&quot;:{&quot;Conditions&quot;:[{&quot;ColumnName&quot;:&quot;UniquePeptidesCount&quot;,&quot;SortDirection&quot;:1,&quot;Ascending&quot;:false,&quot;AdvancedSettings&quot;:&quot;&quot;},{&quot;ColumnName&quot;:&quot;PeptideGroupCount&quot;,&quot;SortDirection&quot;:1,&quot;Ascending&quot;:false,&quot;AdvancedSettings&quot;:&quot;&quot;},{&quot;ColumnName&quot;:&quot;PsmCount&quot;,&quot;SortDirection&quot;:1,&quot;Ascending&quot;:false,&quot;AdvancedSettings&quot;:&quot;&quot;}],&quot;Count&quot;:3},&quot;NestedSortConditionSets&quot;:{}},&quot;TargetPeptideGroup&quot;:{&quot;SortConditionSet&quot;:{&quot;Conditions&quot;:[{&quot;ColumnName&quot;:&quot;Qvalityqvalue&quot;,&quot;SortDirection&quot;:0,&quot;Ascending&quot;:true,&quot;AdvancedSettings&quot;:&quot;&quot;}],&quot;Count&quot;:1},&quot;NestedSortConditionSets&quot;:{}},&quot;TargetPeptideIsoformGroup&quot;:{&quot;SortConditionSet&quot;:{&quot;Conditions&quot;:[{&quot;ColumnName&quot;:&quot;ConfidencebySearchEngine&quot;,&quot;SortDirection&quot;:1,&quot;Ascending&quot;:false,&quot;AdvancedSettings&quot;:&quot;0&quot;},{&quot;ColumnName&quot;:&quot;PercolatorqValuebySearchEngine&quot;,&quot;SortDirection&quot;:0,&quot;Ascending&quot;:true,&quot;AdvancedSettings&quot;:&quot;0&quot;},{&quot;ColumnName&quot;:&quot;XCorrbySearchEngine&quot;,&quot;SortDirection&quot;:1,&quot;Ascending&quot;:false,&quot;AdvancedSettings&quot;:&quot;0&quot;}],&quot;Count&quot;:3},&quot;NestedSortConditionSets&quot;:{}},&quot;ModificationSite&quot;:{&quot;SortConditionSet&quot;:{&quot;Conditions&quot;:[],&quot;Count&quot;:0},&quot;NestedSortConditionSets&quot;:{}},&quot;MSnSpectrumInfo&quot;:{&quot;SortConditionSet&quot;:{&quot;Conditions&quot;:[{&quot;ColumnName&quot;:&quot;StudyFileId&quot;,&quot;SortDirection&quot;:0,&quot;Ascending&quot;:true,&quot;AdvancedSettings&quot;:&quot;&quot;},{&quot;ColumnName&quot;:&quot;RetentionTime&quot;,&quot;SortDirection&quot;:0,&quot;Ascending&quot;:true,&quot;AdvancedSettings&quot;:&quot;&quot;}],&quot;Count&quot;:2},&quot;NestedSortConditionSets&quot;:{}},&quot;FoundModification&quot;:{&quot;SortConditionSet&quot;:{&quot;Conditions&quot;:[{&quot;ColumnName&quot;:&quot;Name&quot;,&quot;SortDirection&quot;:0,&quot;Ascending&quot;:true,&quot;AdvancedSettings&quot;:&quot;&quot;}],&quot;Count&quot;:1},&quot;NestedSortConditionSets&quot;:{}},&quot;PrecursorInfoItem&quot;:{&quot;SortConditionSet&quot;:{&quot;Conditions&quot;:[],&quot;Count&quot;:0},&quot;NestedSortConditionSets&quot;:{}}}},&quot;PrecursorInfoItem&quot;:{&quot;SortConditionSet&quot;:{&quot;Conditions&quot;:[],&quot;Count&quot;:0},&quot;NestedSortConditionSets&quot;:{&quot;TargetPeptideSpectrumMatch&quot;:{&quot;SortConditionSet&quot;:{&quot;Conditions&quot;:[{&quot;ColumnName&quot;:&quot;PercolatorqValue&quot;,&quot;SortDirection&quot;:0,&quot;Ascending&quot;:true,&quot;AdvancedSettings&quot;:&quot;&quot;}],&quot;Count&quot;:1},&quot;NestedSortConditionSets&quot;:{}},&quot;MSnSpectrumInfo&quot;:{&quot;SortConditionSet&quot;:{&quot;Conditions&quot;:[{&quot;ColumnName&quot;:&quot;StudyFileId&quot;,&quot;SortDirection&quot;:0,&quot;Ascending&quot;:true,&quot;AdvancedSettings&quot;:&quot;&quot;},{&quot;ColumnName&quot;:&quot;RetentionTime&quot;,&quot;SortDirection&quot;:0,&quot;Ascending&quot;:true,&quot;AdvancedSettings&quot;:&quot;&quot;}],&quot;Count&quot;:2},&quot;NestedSortConditionSets&quot;:{}}}}}}" />
  </LayoutPart>
  <LayoutPart name="SortConditionsSection_PrecursorInfoItem">
    <SortConditionSetForLayout xmlns:xsd="http://www.w3.org/2001/XMLSchema" xmlns:xsi="http://www.w3.org/2001/XMLSchema-instance" SortConditionSet="{&quot;SortConditionSet&quot;:{&quot;Conditions&quot;:[],&quot;Count&quot;:0},&quot;NestedSortConditionSets&quot;:{}}" />
  </LayoutPart>
  <LayoutPart name="SortConditionsSection_SpecializedTraceItem">
    <SortConditionSetForLayout xmlns:xsd="http://www.w3.org/2001/XMLSchema" xmlns:xsi="http://www.w3.org/2001/XMLSchema-instance" SortConditionSet="{&quot;SortConditionSet&quot;:{&quot;Conditions&quot;:[],&quot;Count&quot;:0},&quot;NestedSortConditionSets&quot;:{&quot;WorkflowInputFile&quot;:{&quot;SortConditionSet&quot;:{&quot;Conditions&quot;:[],&quot;Count&quot;:0},&quot;NestedSortConditionSets&quot;:{&quot;SpecializedTraceItem&quot;:{&quot;SortConditionSet&quot;:{&quot;Conditions&quot;:[],&quot;Count&quot;:0},&quot;NestedSortConditionSets&quot;:{}}}}}}" />
  </LayoutPart>
  <LayoutPart name="SortConditionsSection_LcmsFeature">
    <SortConditionSetForLayout xmlns:xsd="http://www.w3.org/2001/XMLSchema" xmlns:xsi="http://www.w3.org/2001/XMLSchema-instance" SortConditionSet="{&quot;SortConditionSet&quot;:{&quot;Conditions&quot;:[{&quot;ColumnName&quot;:&quot;ApexRT&quot;,&quot;SortDirection&quot;:0,&quot;Ascending&quot;:true,&quot;AdvancedSettings&quot;:&quot;&quot;}],&quot;Count&quot;:1},&quot;NestedSortConditionSets&quot;:{}}" />
  </LayoutPart>
  <LayoutPart name="SortConditionsSection_LcmsPeak">
    <SortConditionSetForLayout xmlns:xsd="http://www.w3.org/2001/XMLSchema" xmlns:xsi="http://www.w3.org/2001/XMLSchema-instance" SortConditionSet="{&quot;SortConditionSet&quot;:{&quot;Conditions&quot;:[{&quot;ColumnName&quot;:&quot;ApexRT&quot;,&quot;SortDirection&quot;:0,&quot;Ascending&quot;:true,&quot;AdvancedSettings&quot;:&quot;&quot;}],&quot;Count&quot;:1},&quot;NestedSortConditionSets&quot;:{}}" />
  </LayoutPart>
  <LayoutPart name="SortConditionsSection_ProteinIdentificationGroup">
    <SortConditionSetForLayout xmlns:xsd="http://www.w3.org/2001/XMLSchema" xmlns:xsi="http://www.w3.org/2001/XMLSchema-instance" SortConditionSet="{&quot;SortConditionSet&quot;:{&quot;Conditions&quot;:[],&quot;Count&quot;:0},&quot;NestedSortConditionSets&quot;:{}}" />
  </LayoutPart>
  <LayoutPart name="SortConditionsSection_TargetPeptideGroup">
    <SortConditionSetForLayout xmlns:xsd="http://www.w3.org/2001/XMLSchema" xmlns:xsi="http://www.w3.org/2001/XMLSchema-instance" SortConditionSet="{&quot;SortConditionSet&quot;:{&quot;Conditions&quot;:[{&quot;ColumnName&quot;:&quot;Qvalityqvalue&quot;,&quot;SortDirection&quot;:0,&quot;Ascending&quot;:true,&quot;AdvancedSettings&quot;:&quot;&quot;}],&quot;Count&quot;:1},&quot;NestedSortConditionSets&quot;:{&quot;TargetProtein&quot;:{&quot;SortConditionSet&quot;:{&quot;Conditions&quot;:[{&quot;ColumnName&quot;:&quot;SumPEPScore&quot;,&quot;SortDirection&quot;:1,&quot;Ascending&quot;:false,&quot;AdvancedSettings&quot;:&quot;&quot;}],&quot;Count&quot;:1},&quot;NestedSortConditionSets&quot;:{&quot;TargetProteinGroup&quot;:{&quot;SortConditionSet&quot;:{&quot;Conditions&quot;:[{&quot;ColumnName&quot;:&quot;UniquePeptidesCount&quot;,&quot;SortDirection&quot;:1,&quot;Ascending&quot;:false,&quot;AdvancedSettings&quot;:&quot;&quot;},{&quot;ColumnName&quot;:&quot;PeptideGroupCount&quot;,&quot;SortDirection&quot;:1,&quot;Ascending&quot;:false,&quot;AdvancedSettings&quot;:&quot;&quot;},{&quot;ColumnName&quot;:&quot;PsmCount&quot;,&quot;SortDirection&quot;:1,&quot;Ascending&quot;:false,&quot;AdvancedSettings&quot;:&quot;&quot;}],&quot;Count&quot;:3},&quot;NestedSortConditionSets&quot;:{}},&quot;TargetPeptideGroup&quot;:{&quot;SortConditionSet&quot;:{&quot;Conditions&quot;:[{&quot;ColumnName&quot;:&quot;Qvalityqvalue&quot;,&quot;SortDirection&quot;:0,&quot;Ascending&quot;:true,&quot;AdvancedSettings&quot;:&quot;&quot;}],&quot;Count&quot;:1},&quot;NestedSortConditionSets&quot;:{}},&quot;TargetPeptideIsoformGroup&quot;:{&quot;SortConditionSet&quot;:{&quot;Conditions&quot;:[{&quot;ColumnName&quot;:&quot;ConfidencebySearchEngine&quot;,&quot;SortDirection&quot;:1,&quot;Ascending&quot;:false,&quot;AdvancedSettings&quot;:&quot;0&quot;},{&quot;ColumnName&quot;:&quot;PercolatorqValuebySearchEngine&quot;,&quot;SortDirection&quot;:0,&quot;Ascending&quot;:true,&quot;AdvancedSettings&quot;:&quot;0&quot;},{&quot;ColumnName&quot;:&quot;XCorrbySearchEngine&quot;,&quot;SortDirection&quot;:1,&quot;Ascending&quot;:false,&quot;AdvancedSettings&quot;:&quot;0&quot;}],&quot;Count&quot;:3},&quot;NestedSortConditionSets&quot;:{}},&quot;ModificationSite&quot;:{&quot;SortConditionSet&quot;:{&quot;Conditions&quot;:[],&quot;Count&quot;:0},&quot;NestedSortConditionSets&quot;:{}},&quot;TargetPeptideSpectrumMatch&quot;:{&quot;SortConditionSet&quot;:{&quot;Conditions&quot;:[{&quot;ColumnName&quot;:&quot;PercolatorqValue&quot;,&quot;SortDirection&quot;:0,&quot;Ascending&quot;:true,&quot;AdvancedSettings&quot;:&quot;&quot;}],&quot;Count&quot;:1},&quot;NestedSortConditionSets&quot;:{}},&quot;MSnSpectrumInfo&quot;:{&quot;SortConditionSet&quot;:{&quot;Conditions&quot;:[{&quot;ColumnName&quot;:&quot;StudyFileId&quot;,&quot;SortDirection&quot;:0,&quot;Ascending&quot;:true,&quot;AdvancedSettings&quot;:&quot;&quot;},{&quot;ColumnName&quot;:&quot;RetentionTime&quot;,&quot;SortDirection&quot;:0,&quot;Ascending&quot;:true,&quot;AdvancedSettings&quot;:&quot;&quot;}],&quot;Count&quot;:2},&quot;NestedSortConditionSets&quot;:{}}}},&quot;TargetProteinGroup&quot;:{&quot;SortConditionSet&quot;:{&quot;Conditions&quot;:[{&quot;ColumnName&quot;:&quot;UniquePeptidesCount&quot;,&quot;SortDirection&quot;:1,&quot;Ascending&quot;:false,&quot;AdvancedSettings&quot;:&quot;&quot;},{&quot;ColumnName&quot;:&quot;PeptideGroupCount&quot;,&quot;SortDirection&quot;:1,&quot;Ascending&quot;:false,&quot;AdvancedSettings&quot;:&quot;&quot;},{&quot;ColumnName&quot;:&quot;PsmCount&quot;,&quot;SortDirection&quot;:1,&quot;Ascending&quot;:false,&quot;AdvancedSettings&quot;:&quot;&quot;}],&quot;Count&quot;:3},&quot;NestedSortConditionSets&quot;:{&quot;TargetProtein&quot;:{&quot;SortConditionSet&quot;:{&quot;Conditions&quot;:[{&quot;ColumnName&quot;:&quot;SumPEPScore&quot;,&quot;SortDirection&quot;:1,&quot;Ascending&quot;:false,&quot;AdvancedSettings&quot;:&quot;&quot;}],&quot;Count&quot;:1},&quot;NestedSortConditionSets&quot;:{}},&quot;TargetPeptideGroup&quot;:{&quot;SortConditionSet&quot;:{&quot;Conditions&quot;:[{&quot;ColumnName&quot;:&quot;Qvalityqvalue&quot;,&quot;SortDirection&quot;:0,&quot;Ascending&quot;:true,&quot;AdvancedSettings&quot;:&quot;&quot;}],&quot;Count&quot;:1},&quot;NestedSortConditionSets&quot;:{}},&quot;TargetPeptideIsoformGroup&quot;:{&quot;SortConditionSet&quot;:{&quot;Conditions&quot;:[{&quot;ColumnName&quot;:&quot;ConfidencebySearchEngine&quot;,&quot;SortDirection&quot;:1,&quot;Ascending&quot;:false,&quot;AdvancedSettings&quot;:&quot;0&quot;},{&quot;ColumnName&quot;:&quot;PercolatorqValuebySearchEngine&quot;,&quot;SortDirection&quot;:0,&quot;Ascending&quot;:true,&quot;AdvancedSettings&quot;:&quot;0&quot;},{&quot;ColumnName&quot;:&quot;XCorrbySearchEngine&quot;,&quot;SortDirection&quot;:1,&quot;Ascending&quot;:false,&quot;AdvancedSettings&quot;:&quot;0&quot;}],&quot;Count&quot;:3},&quot;NestedSortConditionSets&quot;:{}},&quot;TargetPeptideSpectrumMatch&quot;:{&quot;SortConditionSet&quot;:{&quot;Conditions&quot;:[{&quot;ColumnName&quot;:&quot;PercolatorqValue&quot;,&quot;SortDirection&quot;:0,&quot;Ascending&quot;:true,&quot;AdvancedSettings&quot;:&quot;&quot;}],&quot;Count&quot;:1},&quot;NestedSortConditionSets&quot;:{}},&quot;MSnSpectrumInfo&quot;:{&quot;SortConditionSet&quot;:{&quot;Conditions&quot;:[{&quot;ColumnName&quot;:&quot;StudyFileId&quot;,&quot;SortDirection&quot;:0,&quot;Ascending&quot;:true,&quot;AdvancedSettings&quot;:&quot;&quot;},{&quot;ColumnName&quot;:&quot;RetentionTime&quot;,&quot;SortDirection&quot;:0,&quot;Ascending&quot;:true,&quot;AdvancedSettings&quot;:&quot;&quot;}],&quot;Count&quot;:2},&quot;NestedSortConditionSets&quot;:{}}}},&quot;TargetPeptideIsoformGroup&quot;:{&quot;SortConditionSet&quot;:{&quot;Conditions&quot;:[{&quot;ColumnName&quot;:&quot;ConfidencebySearchEngine&quot;,&quot;SortDirection&quot;:1,&quot;Ascending&quot;:false,&quot;AdvancedSettings&quot;:&quot;0&quot;},{&quot;ColumnName&quot;:&quot;PercolatorqValuebySearchEngine&quot;,&quot;SortDirection&quot;:0,&quot;Ascending&quot;:true,&quot;AdvancedSettings&quot;:&quot;0&quot;},{&quot;ColumnName&quot;:&quot;XCorrbySearchEngine&quot;,&quot;SortDirection&quot;:1,&quot;Ascending&quot;:false,&quot;AdvancedSettings&quot;:&quot;0&quot;}],&quot;Count&quot;:3},&quot;NestedSortConditionSets&quot;:{&quot;TargetProtein&quot;:{&quot;SortConditionSet&quot;:{&quot;Conditions&quot;:[{&quot;ColumnName&quot;:&quot;SumPEPScore&quot;,&quot;SortDirection&quot;:1,&quot;Ascending&quot;:false,&quot;AdvancedSettings&quot;:&quot;&quot;}],&quot;Count&quot;:1},&quot;NestedSortConditionSets&quot;:{}},&quot;TargetProteinGroup&quot;:{&quot;SortConditionSet&quot;:{&quot;Conditions&quot;:[{&quot;ColumnName&quot;:&quot;UniquePeptidesCount&quot;,&quot;SortDirection&quot;:1,&quot;Ascending&quot;:false,&quot;AdvancedSettings&quot;:&quot;&quot;},{&quot;ColumnName&quot;:&quot;PeptideGroupCount&quot;,&quot;SortDirection&quot;:1,&quot;Ascending&quot;:false,&quot;AdvancedSettings&quot;:&quot;&quot;},{&quot;ColumnName&quot;:&quot;PsmCount&quot;,&quot;SortDirection&quot;:1,&quot;Ascending&quot;:false,&quot;AdvancedSettings&quot;:&quot;&quot;}],&quot;Count&quot;:3},&quot;NestedSortConditionSets&quot;:{}},&quot;TargetPeptideGroup&quot;:{&quot;SortConditionSet&quot;:{&quot;Conditions&quot;:[{&quot;ColumnName&quot;:&quot;Qvalityqvalue&quot;,&quot;SortDirection&quot;:0,&quot;Ascending&quot;:true,&quot;AdvancedSettings&quot;:&quot;&quot;}],&quot;Count&quot;:1},&quot;NestedSortConditionSets&quot;:{}},&quot;ModificationSite&quot;:{&quot;SortConditionSet&quot;:{&quot;Conditions&quot;:[],&quot;Count&quot;:0},&quot;NestedSortConditionSets&quot;:{}},&quot;TargetPeptideSpectrumMatch&quot;:{&quot;SortConditionSet&quot;:{&quot;Conditions&quot;:[{&quot;ColumnName&quot;:&quot;PercolatorqValue&quot;,&quot;SortDirection&quot;:0,&quot;Ascending&quot;:true,&quot;AdvancedSettings&quot;:&quot;&quot;}],&quot;Count&quot;:1},&quot;NestedSortConditionSets&quot;:{}},&quot;MSnSpectrumInfo&quot;:{&quot;SortConditionSet&quot;:{&quot;Conditions&quot;:[{&quot;ColumnName&quot;:&quot;StudyFileId&quot;,&quot;SortDirection&quot;:0,&quot;Ascending&quot;:true,&quot;AdvancedSettings&quot;:&quot;&quot;},{&quot;ColumnName&quot;:&quot;RetentionTime&quot;,&quot;SortDirection&quot;:0,&quot;Ascending&quot;:true,&quot;AdvancedSettings&quot;:&quot;&quot;}],&quot;Count&quot;:2},&quot;NestedSortConditionSets&quot;:{}},&quot;ConsensusFeature&quot;:{&quot;SortConditionSet&quot;:{&quot;Conditions&quot;:[],&quot;Count&quot;:0},&quot;NestedSortConditionSets&quot;:{}}}},&quot;ModificationSite&quot;:{&quot;SortConditionSet&quot;:{&quot;Conditions&quot;:[],&quot;Count&quot;:0},&quot;NestedSortConditionSets&quot;:{&quot;TargetProtein&quot;:{&quot;SortConditionSet&quot;:{&quot;Conditions&quot;:[{&quot;ColumnName&quot;:&quot;SumPEPScore&quot;,&quot;SortDirection&quot;:1,&quot;Ascending&quot;:false,&quot;AdvancedSettings&quot;:&quot;&quot;}],&quot;Count&quot;:1},&quot;NestedSortConditionSets&quot;:{}},&quot;TargetPeptideGroup&quot;:{&quot;SortConditionSet&quot;:{&quot;Conditions&quot;:[{&quot;ColumnName&quot;:&quot;Qvalityqvalue&quot;,&quot;SortDirection&quot;:0,&quot;Ascending&quot;:true,&quot;AdvancedSettings&quot;:&quot;&quot;}],&quot;Count&quot;:1},&quot;NestedSortConditionSets&quot;:{}},&quot;TargetPeptideIsoformGroup&quot;:{&quot;SortConditionSet&quot;:{&quot;Conditions&quot;:[{&quot;ColumnName&quot;:&quot;ConfidencebySearchEngine&quot;,&quot;SortDirection&quot;:1,&quot;Ascending&quot;:false,&quot;AdvancedSettings&quot;:&quot;0&quot;},{&quot;ColumnName&quot;:&quot;PercolatorqValuebySearchEngine&quot;,&quot;SortDirection&quot;:0,&quot;Ascending&quot;:true,&quot;AdvancedSettings&quot;:&quot;0&quot;},{&quot;ColumnName&quot;:&quot;XCorrbySearchEngine&quot;,&quot;SortDirection&quot;:1,&quot;Ascending&quot;:false,&quot;AdvancedSettings&quot;:&quot;0&quot;}],&quot;Count&quot;:3},&quot;NestedSortConditionSets&quot;:{}},&quot;TargetPeptideSpectrumMatch&quot;:{&quot;SortConditionSet&quot;:{&quot;Conditions&quot;:[{&quot;ColumnName&quot;:&quot;PercolatorqValue&quot;,&quot;SortDirection&quot;:0,&quot;Ascending&quot;:true,&quot;AdvancedSettings&quot;:&quot;&quot;}],&quot;Count&quot;:1},&quot;NestedSortConditionSets&quot;:{}}}},&quot;TargetPeptideSpectrumMatch&quot;:{&quot;SortConditionSet&quot;:{&quot;Conditions&quot;:[{&quot;ColumnName&quot;:&quot;PercolatorqValue&quot;,&quot;SortDirection&quot;:0,&quot;Ascending&quot;:true,&quot;AdvancedSettings&quot;:&quot;&quot;}],&quot;Count&quot;:1},&quot;NestedSortConditionSets&quot;:{&quot;TargetProtein&quot;:{&quot;SortConditionSet&quot;:{&quot;Conditions&quot;:[{&quot;ColumnName&quot;:&quot;SumPEPScore&quot;,&quot;SortDirection&quot;:1,&quot;Ascending&quot;:false,&quot;AdvancedSettings&quot;:&quot;&quot;}],&quot;Count&quot;:1},&quot;NestedSortConditionSets&quot;:{}},&quot;TargetProteinGroup&quot;:{&quot;SortConditionSet&quot;:{&quot;Conditions&quot;:[{&quot;ColumnName&quot;:&quot;UniquePeptidesCount&quot;,&quot;SortDirection&quot;:1,&quot;Ascending&quot;:false,&quot;AdvancedSettings&quot;:&quot;&quot;},{&quot;ColumnName&quot;:&quot;PeptideGroupCount&quot;,&quot;SortDirection&quot;:1,&quot;Ascending&quot;:false,&quot;AdvancedSettings&quot;:&quot;&quot;},{&quot;ColumnName&quot;:&quot;PsmCount&quot;,&quot;SortDirection&quot;:1,&quot;Ascending&quot;:false,&quot;AdvancedSettings&quot;:&quot;&quot;}],&quot;Count&quot;:3},&quot;NestedSortConditionSets&quot;:{}},&quot;TargetPeptideGroup&quot;:{&quot;SortConditionSet&quot;:{&quot;Conditions&quot;:[{&quot;ColumnName&quot;:&quot;Qvalityqvalue&quot;,&quot;SortDirection&quot;:0,&quot;Ascending&quot;:true,&quot;AdvancedSettings&quot;:&quot;&quot;}],&quot;Count&quot;:1},&quot;NestedSortConditionSets&quot;:{}},&quot;TargetPeptideIsoformGroup&quot;:{&quot;SortConditionSet&quot;:{&quot;Conditions&quot;:[{&quot;ColumnName&quot;:&quot;ConfidencebySearchEngine&quot;,&quot;SortDirection&quot;:1,&quot;Ascending&quot;:false,&quot;AdvancedSettings&quot;:&quot;0&quot;},{&quot;ColumnName&quot;:&quot;PercolatorqValuebySearchEngine&quot;,&quot;SortDirection&quot;:0,&quot;Ascending&quot;:true,&quot;AdvancedSettings&quot;:&quot;0&quot;},{&quot;ColumnName&quot;:&quot;XCorrbySearchEngine&quot;,&quot;SortDirection&quot;:1,&quot;Ascending&quot;:false,&quot;AdvancedSettings&quot;:&quot;0&quot;}],&quot;Count&quot;:3},&quot;NestedSortConditionSets&quot;:{}},&quot;ModificationSite&quot;:{&quot;SortConditionSet&quot;:{&quot;Conditions&quot;:[],&quot;Count&quot;:0},&quot;NestedSortConditionSets&quot;:{}},&quot;MSnSpectrumInfo&quot;:{&quot;SortConditionSet&quot;:{&quot;Conditions&quot;:[{&quot;ColumnName&quot;:&quot;StudyFileId&quot;,&quot;SortDirection&quot;:0,&quot;Ascending&quot;:true,&quot;AdvancedSettings&quot;:&quot;&quot;},{&quot;ColumnName&quot;:&quot;RetentionTime&quot;,&quot;SortDirection&quot;:0,&quot;Ascending&quot;:true,&quot;AdvancedSettings&quot;:&quot;&quot;}],&quot;Count&quot;:2},&quot;NestedSortConditionSets&quot;:{}},&quot;FoundModification&quot;:{&quot;SortConditionSet&quot;:{&quot;Conditions&quot;:[{&quot;ColumnName&quot;:&quot;Name&quot;,&quot;SortDirection&quot;:0,&quot;Ascending&quot;:true,&quot;AdvancedSettings&quot;:&quot;&quot;}],&quot;Count&quot;:1},&quot;NestedSortConditionSets&quot;:{}},&quot;PrecursorInfoItem&quot;:{&quot;SortConditionSet&quot;:{&quot;Conditions&quot;:[],&quot;Count&quot;:0},&quot;NestedSortConditionSets&quot;:{}}}},&quot;MSnSpectrumInfo&quot;:{&quot;SortConditionSet&quot;:{&quot;Conditions&quot;:[{&quot;ColumnName&quot;:&quot;StudyFileId&quot;,&quot;SortDirection&quot;:0,&quot;Ascending&quot;:true,&quot;AdvancedSettings&quot;:&quot;&quot;},{&quot;ColumnName&quot;:&quot;RetentionTime&quot;,&quot;SortDirection&quot;:0,&quot;Ascending&quot;:true,&quot;AdvancedSettings&quot;:&quot;&quot;}],&quot;Count&quot;:2},&quot;NestedSortConditionSets&quot;:{&quot;TargetProtein&quot;:{&quot;SortConditionSet&quot;:{&quot;Conditions&quot;:[{&quot;ColumnName&quot;:&quot;SumPEPScore&quot;,&quot;SortDirection&quot;:1,&quot;Ascending&quot;:false,&quot;AdvancedSettings&quot;:&quot;&quot;}],&quot;Count&quot;:1},&quot;NestedSortConditionSets&quot;:{}},&quot;TargetProteinGroup&quot;:{&quot;SortConditionSet&quot;:{&quot;Conditions&quot;:[{&quot;ColumnName&quot;:&quot;UniquePeptidesCount&quot;,&quot;SortDirection&quot;:1,&quot;Ascending&quot;:false,&quot;AdvancedSettings&quot;:&quot;&quot;},{&quot;ColumnName&quot;:&quot;PeptideGroupCount&quot;,&quot;SortDirection&quot;:1,&quot;Ascending&quot;:false,&quot;AdvancedSettings&quot;:&quot;&quot;},{&quot;ColumnName&quot;:&quot;PsmCount&quot;,&quot;SortDirection&quot;:1,&quot;Ascending&quot;:false,&quot;AdvancedSettings&quot;:&quot;&quot;}],&quot;Count&quot;:3},&quot;NestedSortConditionSets&quot;:{}},&quot;TargetPeptideGroup&quot;:{&quot;SortConditionSet&quot;:{&quot;Conditions&quot;:[{&quot;ColumnName&quot;:&quot;Qvalityqvalue&quot;,&quot;SortDirection&quot;:0,&quot;Ascending&quot;:true,&quot;AdvancedSettings&quot;:&quot;&quot;}],&quot;Count&quot;:1},&quot;NestedSortConditionSets&quot;:{}},&quot;TargetPeptideIsoformGroup&quot;:{&quot;SortConditionSet&quot;:{&quot;Conditions&quot;:[{&quot;ColumnName&quot;:&quot;ConfidencebySearchEngine&quot;,&quot;SortDirection&quot;:1,&quot;Ascending&quot;:false,&quot;AdvancedSettings&quot;:&quot;0&quot;},{&quot;ColumnName&quot;:&quot;PercolatorqValuebySearchEngine&quot;,&quot;SortDirection&quot;:0,&quot;Ascending&quot;:true,&quot;AdvancedSettings&quot;:&quot;0&quot;},{&quot;ColumnName&quot;:&quot;XCorrbySearchEngine&quot;,&quot;SortDirection&quot;:1,&quot;Ascending&quot;:false,&quot;AdvancedSettings&quot;:&quot;0&quot;}],&quot;Count&quot;:3},&quot;NestedSortConditionSets&quot;:{}},&quot;TargetPeptideSpectrumMatch&quot;:{&quot;SortConditionSet&quot;:{&quot;Conditions&quot;:[{&quot;ColumnName&quot;:&quot;PercolatorqValue&quot;,&quot;SortDirection&quot;:0,&quot;Ascending&quot;:true,&quot;AdvancedSettings&quot;:&quot;&quot;}],&quot;Count&quot;:1},&quot;NestedSortConditionSets&quot;:{}},&quot;PrecursorInfoItem&quot;:{&quot;SortConditionSet&quot;:{&quot;Conditions&quot;:[],&quot;Count&quot;:0},&quot;NestedSortConditionSets&quot;:{}}}},&quot;ConsensusFeature&quot;:{&quot;SortConditionSet&quot;:{&quot;Conditions&quot;:[],&quot;Count&quot;:0},&quot;NestedSortConditionSets&quot;:{&quot;TargetPeptideGroup&quot;:{&quot;SortConditionSet&quot;:{&quot;Conditions&quot;:[{&quot;ColumnName&quot;:&quot;Qvalityqvalue&quot;,&quot;SortDirection&quot;:0,&quot;Ascending&quot;:true,&quot;AdvancedSettings&quot;:&quot;&quot;}],&quot;Count&quot;:1},&quot;NestedSortConditionSets&quot;:{}},&quot;TargetPeptideIsoformGroup&quot;:{&quot;SortConditionSet&quot;:{&quot;Conditions&quot;:[{&quot;ColumnName&quot;:&quot;ConfidencebySearchEngine&quot;,&quot;SortDirection&quot;:1,&quot;Ascending&quot;:false,&quot;AdvancedSettings&quot;:&quot;0&quot;},{&quot;ColumnName&quot;:&quot;PercolatorqValuebySearchEngine&quot;,&quot;SortDirection&quot;:0,&quot;Ascending&quot;:true,&quot;AdvancedSettings&quot;:&quot;0&quot;},{&quot;ColumnName&quot;:&quot;XCorrbySearchEngine&quot;,&quot;SortDirection&quot;:1,&quot;Ascending&quot;:false,&quot;AdvancedSettings&quot;:&quot;0&quot;}],&quot;Count&quot;:3},&quot;NestedSortConditionSets&quot;:{}}}}}}" />
  </LayoutPart>
  <LayoutPart name="SortConditionsSection_DecoyPeptideGroup">
    <SortConditionSetForLayout xmlns:xsd="http://www.w3.org/2001/XMLSchema" xmlns:xsi="http://www.w3.org/2001/XMLSchema-instance" SortConditionSet="{&quot;SortConditionSet&quot;:{&quot;Conditions&quot;:[{&quot;ColumnName&quot;:&quot;Qvalityqvalue&quot;,&quot;SortDirection&quot;:0,&quot;Ascending&quot;:true,&quot;AdvancedSettings&quot;:&quot;&quot;}],&quot;Count&quot;:1},&quot;NestedSortConditionSets&quot;:{}}" />
  </LayoutPart>
  <LayoutPart name="SortConditionsSection_TargetProteinGroup">
    <SortConditionSetForLayout xmlns:xsd="http://www.w3.org/2001/XMLSchema" xmlns:xsi="http://www.w3.org/2001/XMLSchema-instance" SortConditionSet="{&quot;SortConditionSet&quot;:{&quot;Conditions&quot;:[{&quot;ColumnName&quot;:&quot;UniquePeptidesCount&quot;,&quot;SortDirection&quot;:1,&quot;Ascending&quot;:false,&quot;AdvancedSettings&quot;:&quot;&quot;},{&quot;ColumnName&quot;:&quot;PeptideGroupCount&quot;,&quot;SortDirection&quot;:1,&quot;Ascending&quot;:false,&quot;AdvancedSettings&quot;:&quot;&quot;},{&quot;ColumnName&quot;:&quot;PsmCount&quot;,&quot;SortDirection&quot;:1,&quot;Ascending&quot;:false,&quot;AdvancedSettings&quot;:&quot;&quot;}],&quot;Count&quot;:3},&quot;NestedSortConditionSets&quot;:{&quot;TargetProtein&quot;:{&quot;SortConditionSet&quot;:{&quot;Conditions&quot;:[{&quot;ColumnName&quot;:&quot;SumPEPScore&quot;,&quot;SortDirection&quot;:1,&quot;Ascending&quot;:false,&quot;AdvancedSettings&quot;:&quot;&quot;}],&quot;Count&quot;:1},&quot;NestedSortConditionSets&quot;:{&quot;TargetProteinGroup&quot;:{&quot;SortConditionSet&quot;:{&quot;Conditions&quot;:[{&quot;ColumnName&quot;:&quot;UniquePeptidesCount&quot;,&quot;SortDirection&quot;:1,&quot;Ascending&quot;:false,&quot;AdvancedSettings&quot;:&quot;&quot;},{&quot;ColumnName&quot;:&quot;PeptideGroupCount&quot;,&quot;SortDirection&quot;:1,&quot;Ascending&quot;:false,&quot;AdvancedSettings&quot;:&quot;&quot;},{&quot;ColumnName&quot;:&quot;PsmCount&quot;,&quot;SortDirection&quot;:1,&quot;Ascending&quot;:false,&quot;AdvancedSettings&quot;:&quot;&quot;}],&quot;Count&quot;:3},&quot;NestedSortConditionSets&quot;:{}},&quot;TargetPeptideGroup&quot;:{&quot;SortConditionSet&quot;:{&quot;Conditions&quot;:[{&quot;ColumnName&quot;:&quot;Qvalityqvalue&quot;,&quot;SortDirection&quot;:0,&quot;Ascending&quot;:true,&quot;AdvancedSettings&quot;:&quot;&quot;}],&quot;Count&quot;:1},&quot;NestedSortConditionSets&quot;:{}},&quot;TargetPeptideIsoformGroup&quot;:{&quot;SortConditionSet&quot;:{&quot;Conditions&quot;:[{&quot;ColumnName&quot;:&quot;ConfidencebySearchEngine&quot;,&quot;SortDirection&quot;:1,&quot;Ascending&quot;:false,&quot;AdvancedSettings&quot;:&quot;0&quot;},{&quot;ColumnName&quot;:&quot;PercolatorqValuebySearchEngine&quot;,&quot;SortDirection&quot;:0,&quot;Ascending&quot;:true,&quot;AdvancedSettings&quot;:&quot;0&quot;},{&quot;ColumnName&quot;:&quot;XCorrbySearchEngine&quot;,&quot;SortDirection&quot;:1,&quot;Ascending&quot;:false,&quot;AdvancedSettings&quot;:&quot;0&quot;}],&quot;Count&quot;:3},&quot;NestedSortConditionSets&quot;:{}},&quot;ModificationSite&quot;:{&quot;SortConditionSet&quot;:{&quot;Conditions&quot;:[],&quot;Count&quot;:0},&quot;NestedSortConditionSets&quot;:{}},&quot;TargetPeptideSpectrumMatch&quot;:{&quot;SortConditionSet&quot;:{&quot;Conditions&quot;:[{&quot;ColumnName&quot;:&quot;PercolatorqValue&quot;,&quot;SortDirection&quot;:0,&quot;Ascending&quot;:true,&quot;AdvancedSettings&quot;:&quot;&quot;}],&quot;Count&quot;:1},&quot;NestedSortConditionSets&quot;:{}},&quot;MSnSpectrumInfo&quot;:{&quot;SortConditionSet&quot;:{&quot;Conditions&quot;:[{&quot;ColumnName&quot;:&quot;StudyFileId&quot;,&quot;SortDirection&quot;:0,&quot;Ascending&quot;:true,&quot;AdvancedSettings&quot;:&quot;&quot;},{&quot;ColumnName&quot;:&quot;RetentionTime&quot;,&quot;SortDirection&quot;:0,&quot;Ascending&quot;:true,&quot;AdvancedSettings&quot;:&quot;&quot;}],&quot;Count&quot;:2},&quot;NestedSortConditionSets&quot;:{}}}},&quot;TargetPeptideGroup&quot;:{&quot;SortConditionSet&quot;:{&quot;Conditions&quot;:[{&quot;ColumnName&quot;:&quot;Qvalityqvalue&quot;,&quot;SortDirection&quot;:0,&quot;Ascending&quot;:true,&quot;AdvancedSettings&quot;:&quot;&quot;}],&quot;Count&quot;:1},&quot;NestedSortConditionSets&quot;:{&quot;TargetProtein&quot;:{&quot;SortConditionSet&quot;:{&quot;Conditions&quot;:[{&quot;ColumnName&quot;:&quot;SumPEPScore&quot;,&quot;SortDirection&quot;:1,&quot;Ascending&quot;:false,&quot;AdvancedSettings&quot;:&quot;&quot;}],&quot;Count&quot;:1},&quot;NestedSortConditionSets&quot;:{}},&quot;TargetProteinGroup&quot;:{&quot;SortConditionSet&quot;:{&quot;Conditions&quot;:[{&quot;ColumnName&quot;:&quot;UniquePeptidesCount&quot;,&quot;SortDirection&quot;:1,&quot;Ascending&quot;:false,&quot;AdvancedSettings&quot;:&quot;&quot;},{&quot;ColumnName&quot;:&quot;PeptideGroupCount&quot;,&quot;SortDirection&quot;:1,&quot;Ascending&quot;:false,&quot;AdvancedSettings&quot;:&quot;&quot;},{&quot;ColumnName&quot;:&quot;PsmCount&quot;,&quot;SortDirection&quot;:1,&quot;Ascending&quot;:false,&quot;AdvancedSettings&quot;:&quot;&quot;}],&quot;Count&quot;:3},&quot;NestedSortConditionSets&quot;:{}},&quot;TargetPeptideIsoformGroup&quot;:{&quot;SortConditionSet&quot;:{&quot;Conditions&quot;:[{&quot;ColumnName&quot;:&quot;ConfidencebySearchEngine&quot;,&quot;SortDirection&quot;:1,&quot;Ascending&quot;:false,&quot;AdvancedSettings&quot;:&quot;0&quot;},{&quot;ColumnName&quot;:&quot;PercolatorqValuebySearchEngine&quot;,&quot;SortDirection&quot;:0,&quot;Ascending&quot;:true,&quot;AdvancedSettings&quot;:&quot;0&quot;},{&quot;ColumnName&quot;:&quot;XCorrbySearchEngine&quot;,&quot;SortDirection&quot;:1,&quot;Ascending&quot;:false,&quot;AdvancedSettings&quot;:&quot;0&quot;}],&quot;Count&quot;:3},&quot;NestedSortConditionSets&quot;:{}},&quot;ModificationSite&quot;:{&quot;SortConditionSet&quot;:{&quot;Conditions&quot;:[],&quot;Count&quot;:0},&quot;NestedSortConditionSets&quot;:{}},&quot;TargetPeptideSpectrumMatch&quot;:{&quot;SortConditionSet&quot;:{&quot;Conditions&quot;:[{&quot;ColumnName&quot;:&quot;PercolatorqValue&quot;,&quot;SortDirection&quot;:0,&quot;Ascending&quot;:true,&quot;AdvancedSettings&quot;:&quot;&quot;}],&quot;Count&quot;:1},&quot;NestedSortConditionSets&quot;:{}},&quot;MSnSpectrumInfo&quot;:{&quot;SortConditionSet&quot;:{&quot;Conditions&quot;:[{&quot;ColumnName&quot;:&quot;StudyFileId&quot;,&quot;SortDirection&quot;:0,&quot;Ascending&quot;:true,&quot;AdvancedSettings&quot;:&quot;&quot;},{&quot;ColumnName&quot;:&quot;RetentionTime&quot;,&quot;SortDirection&quot;:0,&quot;Ascending&quot;:true,&quot;AdvancedSettings&quot;:&quot;&quot;}],&quot;Count&quot;:2},&quot;NestedSortConditionSets&quot;:{}},&quot;ConsensusFeature&quot;:{&quot;SortConditionSet&quot;:{&quot;Conditions&quot;:[],&quot;Count&quot;:0},&quot;NestedSortConditionSets&quot;:{}}}},&quot;TargetPeptideIsoformGroup&quot;:{&quot;SortConditionSet&quot;:{&quot;Conditions&quot;:[{&quot;ColumnName&quot;:&quot;ConfidencebySearchEngine&quot;,&quot;SortDirection&quot;:1,&quot;Ascending&quot;:false,&quot;AdvancedSettings&quot;:&quot;0&quot;},{&quot;ColumnName&quot;:&quot;PercolatorqValuebySearchEngine&quot;,&quot;SortDirection&quot;:0,&quot;Ascending&quot;:true,&quot;AdvancedSettings&quot;:&quot;0&quot;},{&quot;ColumnName&quot;:&quot;XCorrbySearchEngine&quot;,&quot;SortDirection&quot;:1,&quot;Ascending&quot;:false,&quot;AdvancedSettings&quot;:&quot;0&quot;}],&quot;Count&quot;:3},&quot;NestedSortConditionSets&quot;:{&quot;TargetProtein&quot;:{&quot;SortConditionSet&quot;:{&quot;Conditions&quot;:[{&quot;ColumnName&quot;:&quot;SumPEPScore&quot;,&quot;SortDirection&quot;:1,&quot;Ascending&quot;:false,&quot;AdvancedSettings&quot;:&quot;&quot;}],&quot;Count&quot;:1},&quot;NestedSortConditionSets&quot;:{}},&quot;TargetProteinGroup&quot;:{&quot;SortConditionSet&quot;:{&quot;Conditions&quot;:[{&quot;ColumnName&quot;:&quot;UniquePeptidesCount&quot;,&quot;SortDirection&quot;:1,&quot;Ascending&quot;:false,&quot;AdvancedSettings&quot;:&quot;&quot;},{&quot;ColumnName&quot;:&quot;PeptideGroupCount&quot;,&quot;SortDirection&quot;:1,&quot;Ascending&quot;:false,&quot;AdvancedSettings&quot;:&quot;&quot;},{&quot;ColumnName&quot;:&quot;PsmCount&quot;,&quot;SortDirection&quot;:1,&quot;Ascending&quot;:false,&quot;AdvancedSettings&quot;:&quot;&quot;}],&quot;Count&quot;:3},&quot;NestedSortConditionSets&quot;:{}},&quot;TargetPeptideGroup&quot;:{&quot;SortConditionSet&quot;:{&quot;Conditions&quot;:[{&quot;ColumnName&quot;:&quot;Qvalityqvalue&quot;,&quot;SortDirection&quot;:0,&quot;Ascending&quot;:true,&quot;AdvancedSettings&quot;:&quot;&quot;}],&quot;Count&quot;:1},&quot;NestedSortConditionSets&quot;:{}},&quot;ModificationSite&quot;:{&quot;SortConditionSet&quot;:{&quot;Conditions&quot;:[],&quot;Count&quot;:0},&quot;NestedSortConditionSets&quot;:{}},&quot;TargetPeptideSpectrumMatch&quot;:{&quot;SortConditionSet&quot;:{&quot;Conditions&quot;:[{&quot;ColumnName&quot;:&quot;PercolatorqValue&quot;,&quot;SortDirection&quot;:0,&quot;Ascending&quot;:true,&quot;AdvancedSettings&quot;:&quot;&quot;}],&quot;Count&quot;:1},&quot;NestedSortConditionSets&quot;:{}},&quot;MSnSpectrumInfo&quot;:{&quot;SortConditionSet&quot;:{&quot;Conditions&quot;:[{&quot;ColumnName&quot;:&quot;StudyFileId&quot;,&quot;SortDirection&quot;:0,&quot;Ascending&quot;:true,&quot;AdvancedSettings&quot;:&quot;&quot;},{&quot;ColumnName&quot;:&quot;RetentionTime&quot;,&quot;SortDirection&quot;:0,&quot;Ascending&quot;:true,&quot;AdvancedSettings&quot;:&quot;&quot;}],&quot;Count&quot;:2},&quot;NestedSortConditionSets&quot;:{}},&quot;ConsensusFeature&quot;:{&quot;SortConditionSet&quot;:{&quot;Conditions&quot;:[],&quot;Count&quot;:0},&quot;NestedSortConditionSets&quot;:{}}}},&quot;TargetPeptideSpectrumMatch&quot;:{&quot;SortConditionSet&quot;:{&quot;Conditions&quot;:[{&quot;ColumnName&quot;:&quot;PercolatorqValue&quot;,&quot;SortDirection&quot;:0,&quot;Ascending&quot;:true,&quot;AdvancedSettings&quot;:&quot;&quot;}],&quot;Count&quot;:1},&quot;NestedSortConditionSets&quot;:{&quot;TargetProtein&quot;:{&quot;SortConditionSet&quot;:{&quot;Conditions&quot;:[{&quot;ColumnName&quot;:&quot;SumPEPScore&quot;,&quot;SortDirection&quot;:1,&quot;Ascending&quot;:false,&quot;AdvancedSettings&quot;:&quot;&quot;}],&quot;Count&quot;:1},&quot;NestedSortConditionSets&quot;:{}},&quot;TargetProteinGroup&quot;:{&quot;SortConditionSet&quot;:{&quot;Conditions&quot;:[{&quot;ColumnName&quot;:&quot;UniquePeptidesCount&quot;,&quot;SortDirection&quot;:1,&quot;Ascending&quot;:false,&quot;AdvancedSettings&quot;:&quot;&quot;},{&quot;ColumnName&quot;:&quot;PeptideGroupCount&quot;,&quot;SortDirection&quot;:1,&quot;Ascending&quot;:false,&quot;AdvancedSettings&quot;:&quot;&quot;},{&quot;ColumnName&quot;:&quot;PsmCount&quot;,&quot;SortDirection&quot;:1,&quot;Ascending&quot;:false,&quot;AdvancedSettings&quot;:&quot;&quot;}],&quot;Count&quot;:3},&quot;NestedSortConditionSets&quot;:{}},&quot;TargetPeptideGroup&quot;:{&quot;SortConditionSet&quot;:{&quot;Conditions&quot;:[{&quot;ColumnName&quot;:&quot;Qvalityqvalue&quot;,&quot;SortDirection&quot;:0,&quot;Ascending&quot;:true,&quot;AdvancedSettings&quot;:&quot;&quot;}],&quot;Count&quot;:1},&quot;NestedSortConditionSets&quot;:{}},&quot;TargetPeptideIsoformGroup&quot;:{&quot;SortConditionSet&quot;:{&quot;Conditions&quot;:[{&quot;ColumnName&quot;:&quot;ConfidencebySearchEngine&quot;,&quot;SortDirection&quot;:1,&quot;Ascending&quot;:false,&quot;AdvancedSettings&quot;:&quot;0&quot;},{&quot;ColumnName&quot;:&quot;PercolatorqValuebySearchEngine&quot;,&quot;SortDirection&quot;:0,&quot;Ascending&quot;:true,&quot;AdvancedSettings&quot;:&quot;0&quot;},{&quot;ColumnName&quot;:&quot;XCorrbySearchEngine&quot;,&quot;SortDirection&quot;:1,&quot;Ascending&quot;:false,&quot;AdvancedSettings&quot;:&quot;0&quot;}],&quot;Count&quot;:3},&quot;NestedSortConditionSets&quot;:{}},&quot;ModificationSite&quot;:{&quot;SortConditionSet&quot;:{&quot;Conditions&quot;:[],&quot;Count&quot;:0},&quot;NestedSortConditionSets&quot;:{}},&quot;MSnSpectrumInfo&quot;:{&quot;SortConditionSet&quot;:{&quot;Conditions&quot;:[{&quot;ColumnName&quot;:&quot;StudyFileId&quot;,&quot;SortDirection&quot;:0,&quot;Ascending&quot;:true,&quot;AdvancedSettings&quot;:&quot;&quot;},{&quot;ColumnName&quot;:&quot;RetentionTime&quot;,&quot;SortDirection&quot;:0,&quot;Ascending&quot;:true,&quot;AdvancedSettings&quot;:&quot;&quot;}],&quot;Count&quot;:2},&quot;NestedSortConditionSets&quot;:{}},&quot;FoundModification&quot;:{&quot;SortConditionSet&quot;:{&quot;Conditions&quot;:[{&quot;ColumnName&quot;:&quot;Name&quot;,&quot;SortDirection&quot;:0,&quot;Ascending&quot;:true,&quot;AdvancedSettings&quot;:&quot;&quot;}],&quot;Count&quot;:1},&quot;NestedSortConditionSets&quot;:{}},&quot;PrecursorInfoItem&quot;:{&quot;SortConditionSet&quot;:{&quot;Conditions&quot;:[],&quot;Count&quot;:0},&quot;NestedSortConditionSets&quot;:{}}}},&quot;MSnSpectrumInfo&quot;:{&quot;SortConditionSet&quot;:{&quot;Conditions&quot;:[{&quot;ColumnName&quot;:&quot;StudyFileId&quot;,&quot;SortDirection&quot;:0,&quot;Ascending&quot;:true,&quot;AdvancedSettings&quot;:&quot;&quot;},{&quot;ColumnName&quot;:&quot;RetentionTime&quot;,&quot;SortDirection&quot;:0,&quot;Ascending&quot;:true,&quot;AdvancedSettings&quot;:&quot;&quot;}],&quot;Count&quot;:2},&quot;NestedSortConditionSets&quot;:{&quot;TargetProtein&quot;:{&quot;SortConditionSet&quot;:{&quot;Conditions&quot;:[{&quot;ColumnName&quot;:&quot;SumPEPScore&quot;,&quot;SortDirection&quot;:1,&quot;Ascending&quot;:false,&quot;AdvancedSettings&quot;:&quot;&quot;}],&quot;Count&quot;:1},&quot;NestedSortConditionSets&quot;:{}},&quot;TargetProteinGroup&quot;:{&quot;SortConditionSet&quot;:{&quot;Conditions&quot;:[{&quot;ColumnName&quot;:&quot;UniquePeptidesCount&quot;,&quot;SortDirection&quot;:1,&quot;Ascending&quot;:false,&quot;AdvancedSettings&quot;:&quot;&quot;},{&quot;ColumnName&quot;:&quot;PeptideGroupCount&quot;,&quot;SortDirection&quot;:1,&quot;Ascending&quot;:false,&quot;AdvancedSettings&quot;:&quot;&quot;},{&quot;ColumnName&quot;:&quot;PsmCount&quot;,&quot;SortDirection&quot;:1,&quot;Ascending&quot;:false,&quot;AdvancedSettings&quot;:&quot;&quot;}],&quot;Count&quot;:3},&quot;NestedSortConditionSets&quot;:{}},&quot;TargetPeptideGroup&quot;:{&quot;SortConditionSet&quot;:{&quot;Conditions&quot;:[{&quot;ColumnName&quot;:&quot;Qvalityqvalue&quot;,&quot;SortDirection&quot;:0,&quot;Ascending&quot;:true,&quot;AdvancedSettings&quot;:&quot;&quot;}],&quot;Count&quot;:1},&quot;NestedSortConditionSets&quot;:{}},&quot;TargetPeptideIsoformGroup&quot;:{&quot;SortConditionSet&quot;:{&quot;Conditions&quot;:[{&quot;ColumnName&quot;:&quot;ConfidencebySearchEngine&quot;,&quot;SortDirection&quot;:1,&quot;Ascending&quot;:false,&quot;AdvancedSettings&quot;:&quot;0&quot;},{&quot;ColumnName&quot;:&quot;PercolatorqValuebySearchEngine&quot;,&quot;SortDirection&quot;:0,&quot;Ascending&quot;:true,&quot;AdvancedSettings&quot;:&quot;0&quot;},{&quot;ColumnName&quot;:&quot;XCorrbySearchEngine&quot;,&quot;SortDirection&quot;:1,&quot;Ascending&quot;:false,&quot;AdvancedSettings&quot;:&quot;0&quot;}],&quot;Count&quot;:3},&quot;NestedSortConditionSets&quot;:{}},&quot;TargetPeptideSpectrumMatch&quot;:{&quot;SortConditionSet&quot;:{&quot;Conditions&quot;:[{&quot;ColumnName&quot;:&quot;PercolatorqValue&quot;,&quot;SortDirection&quot;:0,&quot;Ascending&quot;:true,&quot;AdvancedSettings&quot;:&quot;&quot;}],&quot;Count&quot;:1},&quot;NestedSortConditionSets&quot;:{}},&quot;PrecursorInfoItem&quot;:{&quot;SortConditionSet&quot;:{&quot;Conditions&quot;:[],&quot;Count&quot;:0},&quot;NestedSortConditionSets&quot;:{}}}}}}" />
  </LayoutPart>
  <LayoutPart name="SortConditionsSection_DecoyProteinGroup">
    <SortConditionSetForLayout xmlns:xsd="http://www.w3.org/2001/XMLSchema" xmlns:xsi="http://www.w3.org/2001/XMLSchema-instance" SortConditionSet="{&quot;SortConditionSet&quot;:{&quot;Conditions&quot;:[{&quot;ColumnName&quot;:&quot;UniquePeptidesCount&quot;,&quot;SortDirection&quot;:1,&quot;Ascending&quot;:false,&quot;AdvancedSettings&quot;:&quot;&quot;},{&quot;ColumnName&quot;:&quot;PeptideGroupCount&quot;,&quot;SortDirection&quot;:1,&quot;Ascending&quot;:false,&quot;AdvancedSettings&quot;:&quot;&quot;},{&quot;ColumnName&quot;:&quot;PsmCount&quot;,&quot;SortDirection&quot;:1,&quot;Ascending&quot;:false,&quot;AdvancedSettings&quot;:&quot;&quot;}],&quot;Count&quot;:3},&quot;NestedSortConditionSets&quot;:{}}" />
  </LayoutPart>
  <LayoutPart name="SortConditionsSection_TargetPeptideIsoformGroup">
    <SortConditionSetForLayout xmlns:xsd="http://www.w3.org/2001/XMLSchema" xmlns:xsi="http://www.w3.org/2001/XMLSchema-instance" SortConditionSet="{&quot;SortConditionSet&quot;:{&quot;Conditions&quot;:[{&quot;ColumnName&quot;:&quot;ConfidencebySearchEngine&quot;,&quot;SortDirection&quot;:1,&quot;Ascending&quot;:false,&quot;AdvancedSettings&quot;:&quot;0&quot;},{&quot;ColumnName&quot;:&quot;PercolatorqValuebySearchEngine&quot;,&quot;SortDirection&quot;:0,&quot;Ascending&quot;:true,&quot;AdvancedSettings&quot;:&quot;0&quot;},{&quot;ColumnName&quot;:&quot;XCorrbySearchEngine&quot;,&quot;SortDirection&quot;:1,&quot;Ascending&quot;:false,&quot;AdvancedSettings&quot;:&quot;0&quot;}],&quot;Count&quot;:3},&quot;NestedSortConditionSets&quot;:{&quot;TargetProtein&quot;:{&quot;SortConditionSet&quot;:{&quot;Conditions&quot;:[{&quot;ColumnName&quot;:&quot;SumPEPScore&quot;,&quot;SortDirection&quot;:1,&quot;Ascending&quot;:false,&quot;AdvancedSettings&quot;:&quot;&quot;}],&quot;Count&quot;:1},&quot;NestedSortConditionSets&quot;:{&quot;TargetProteinGroup&quot;:{&quot;SortConditionSet&quot;:{&quot;Conditions&quot;:[{&quot;ColumnName&quot;:&quot;UniquePeptidesCount&quot;,&quot;SortDirection&quot;:1,&quot;Ascending&quot;:false,&quot;AdvancedSettings&quot;:&quot;&quot;},{&quot;ColumnName&quot;:&quot;PeptideGroupCount&quot;,&quot;SortDirection&quot;:1,&quot;Ascending&quot;:false,&quot;AdvancedSettings&quot;:&quot;&quot;},{&quot;ColumnName&quot;:&quot;PsmCount&quot;,&quot;SortDirection&quot;:1,&quot;Ascending&quot;:false,&quot;AdvancedSettings&quot;:&quot;&quot;}],&quot;Count&quot;:3},&quot;NestedSortConditionSets&quot;:{}},&quot;TargetPeptideGroup&quot;:{&quot;SortConditionSet&quot;:{&quot;Conditions&quot;:[{&quot;ColumnName&quot;:&quot;Qvalityqvalue&quot;,&quot;SortDirection&quot;:0,&quot;Ascending&quot;:true,&quot;AdvancedSettings&quot;:&quot;&quot;}],&quot;Count&quot;:1},&quot;NestedSortConditionSets&quot;:{}},&quot;TargetPeptideIsoformGroup&quot;:{&quot;SortConditionSet&quot;:{&quot;Conditions&quot;:[{&quot;ColumnName&quot;:&quot;ConfidencebySearchEngine&quot;,&quot;SortDirection&quot;:1,&quot;Ascending&quot;:false,&quot;AdvancedSettings&quot;:&quot;0&quot;},{&quot;ColumnName&quot;:&quot;PercolatorqValuebySearchEngine&quot;,&quot;SortDirection&quot;:0,&quot;Ascending&quot;:true,&quot;AdvancedSettings&quot;:&quot;0&quot;},{&quot;ColumnName&quot;:&quot;XCorrbySearchEngine&quot;,&quot;SortDirection&quot;:1,&quot;Ascending&quot;:false,&quot;AdvancedSettings&quot;:&quot;0&quot;}],&quot;Count&quot;:3},&quot;NestedSortConditionSets&quot;:{}},&quot;ModificationSite&quot;:{&quot;SortConditionSet&quot;:{&quot;Conditions&quot;:[],&quot;Count&quot;:0},&quot;NestedSortConditionSets&quot;:{}},&quot;TargetPeptideSpectrumMatch&quot;:{&quot;SortConditionSet&quot;:{&quot;Conditions&quot;:[{&quot;ColumnName&quot;:&quot;PercolatorqValue&quot;,&quot;SortDirection&quot;:0,&quot;Ascending&quot;:true,&quot;AdvancedSettings&quot;:&quot;&quot;}],&quot;Count&quot;:1},&quot;NestedSortConditionSets&quot;:{}},&quot;MSnSpectrumInfo&quot;:{&quot;SortConditionSet&quot;:{&quot;Conditions&quot;:[{&quot;ColumnName&quot;:&quot;StudyFileId&quot;,&quot;SortDirection&quot;:0,&quot;Ascending&quot;:true,&quot;AdvancedSettings&quot;:&quot;&quot;},{&quot;ColumnName&quot;:&quot;RetentionTime&quot;,&quot;SortDirection&quot;:0,&quot;Ascending&quot;:true,&quot;AdvancedSettings&quot;:&quot;&quot;}],&quot;Count&quot;:2},&quot;NestedSortConditionSets&quot;:{}}}},&quot;TargetProteinGroup&quot;:{&quot;SortConditionSet&quot;:{&quot;Conditions&quot;:[{&quot;ColumnName&quot;:&quot;UniquePeptidesCount&quot;,&quot;SortDirection&quot;:1,&quot;Ascending&quot;:false,&quot;AdvancedSettings&quot;:&quot;&quot;},{&quot;ColumnName&quot;:&quot;PeptideGroupCount&quot;,&quot;SortDirection&quot;:1,&quot;Ascending&quot;:false,&quot;AdvancedSettings&quot;:&quot;&quot;},{&quot;ColumnName&quot;:&quot;PsmCount&quot;,&quot;SortDirection&quot;:1,&quot;Ascending&quot;:false,&quot;AdvancedSettings&quot;:&quot;&quot;}],&quot;Count&quot;:3},&quot;NestedSortConditionSets&quot;:{&quot;TargetProtein&quot;:{&quot;SortConditionSet&quot;:{&quot;Conditions&quot;:[{&quot;ColumnName&quot;:&quot;SumPEPScore&quot;,&quot;SortDirection&quot;:1,&quot;Ascending&quot;:false,&quot;AdvancedSettings&quot;:&quot;&quot;}],&quot;Count&quot;:1},&quot;NestedSortConditionSets&quot;:{}},&quot;TargetPeptideGroup&quot;:{&quot;SortConditionSet&quot;:{&quot;Conditions&quot;:[{&quot;ColumnName&quot;:&quot;Qvalityqvalue&quot;,&quot;SortDirection&quot;:0,&quot;Ascending&quot;:true,&quot;AdvancedSettings&quot;:&quot;&quot;}],&quot;Count&quot;:1},&quot;NestedSortConditionSets&quot;:{}},&quot;TargetPeptideIsoformGroup&quot;:{&quot;SortConditionSet&quot;:{&quot;Conditions&quot;:[{&quot;ColumnName&quot;:&quot;ConfidencebySearchEngine&quot;,&quot;SortDirection&quot;:1,&quot;Ascending&quot;:false,&quot;AdvancedSettings&quot;:&quot;0&quot;},{&quot;ColumnName&quot;:&quot;PercolatorqValuebySearchEngine&quot;,&quot;SortDirection&quot;:0,&quot;Ascending&quot;:true,&quot;AdvancedSettings&quot;:&quot;0&quot;},{&quot;ColumnName&quot;:&quot;XCorrbySearchEngine&quot;,&quot;SortDirection&quot;:1,&quot;Ascending&quot;:false,&quot;AdvancedSettings&quot;:&quot;0&quot;}],&quot;Count&quot;:3},&quot;NestedSortConditionSets&quot;:{}},&quot;TargetPeptideSpectrumMatch&quot;:{&quot;SortConditionSet&quot;:{&quot;Conditions&quot;:[{&quot;ColumnName&quot;:&quot;PercolatorqValue&quot;,&quot;SortDirection&quot;:0,&quot;Ascending&quot;:true,&quot;AdvancedSettings&quot;:&quot;&quot;}],&quot;Count&quot;:1},&quot;NestedSortConditionSets&quot;:{}},&quot;MSnSpectrumInfo&quot;:{&quot;SortConditionSet&quot;:{&quot;Conditions&quot;:[{&quot;ColumnName&quot;:&quot;StudyFileId&quot;,&quot;SortDirection&quot;:0,&quot;Ascending&quot;:true,&quot;AdvancedSettings&quot;:&quot;&quot;},{&quot;ColumnName&quot;:&quot;RetentionTime&quot;,&quot;SortDirection&quot;:0,&quot;Ascending&quot;:true,&quot;AdvancedSettings&quot;:&quot;&quot;}],&quot;Count&quot;:2},&quot;NestedSortConditionSets&quot;:{}}}},&quot;TargetPeptideGroup&quot;:{&quot;SortConditionSet&quot;:{&quot;Conditions&quot;:[{&quot;ColumnName&quot;:&quot;Qvalityqvalue&quot;,&quot;SortDirection&quot;:0,&quot;Ascending&quot;:true,&quot;AdvancedSettings&quot;:&quot;&quot;}],&quot;Count&quot;:1},&quot;NestedSortConditionSets&quot;:{&quot;TargetProtein&quot;:{&quot;SortConditionSet&quot;:{&quot;Conditions&quot;:[{&quot;ColumnName&quot;:&quot;SumPEPScore&quot;,&quot;SortDirection&quot;:1,&quot;Ascending&quot;:false,&quot;AdvancedSettings&quot;:&quot;&quot;}],&quot;Count&quot;:1},&quot;NestedSortConditionSets&quot;:{}},&quot;TargetProteinGroup&quot;:{&quot;SortConditionSet&quot;:{&quot;Conditions&quot;:[{&quot;ColumnName&quot;:&quot;UniquePeptidesCount&quot;,&quot;SortDirection&quot;:1,&quot;Ascending&quot;:false,&quot;AdvancedSettings&quot;:&quot;&quot;},{&quot;ColumnName&quot;:&quot;PeptideGroupCount&quot;,&quot;SortDirection&quot;:1,&quot;Ascending&quot;:false,&quot;AdvancedSettings&quot;:&quot;&quot;},{&quot;ColumnName&quot;:&quot;PsmCount&quot;,&quot;SortDirection&quot;:1,&quot;Ascending&quot;:false,&quot;AdvancedSettings&quot;:&quot;&quot;}],&quot;Count&quot;:3},&quot;NestedSortConditionSets&quot;:{}},&quot;TargetPeptideIsoformGroup&quot;:{&quot;SortConditionSet&quot;:{&quot;Conditions&quot;:[{&quot;ColumnName&quot;:&quot;ConfidencebySearchEngine&quot;,&quot;SortDirection&quot;:1,&quot;Ascending&quot;:false,&quot;AdvancedSettings&quot;:&quot;0&quot;},{&quot;ColumnName&quot;:&quot;PercolatorqValuebySearchEngine&quot;,&quot;SortDirection&quot;:0,&quot;Ascending&quot;:true,&quot;AdvancedSettings&quot;:&quot;0&quot;},{&quot;ColumnName&quot;:&quot;XCorrbySearchEngine&quot;,&quot;SortDirection&quot;:1,&quot;Ascending&quot;:false,&quot;AdvancedSettings&quot;:&quot;0&quot;}],&quot;Count&quot;:3},&quot;NestedSortConditionSets&quot;:{}},&quot;ModificationSite&quot;:{&quot;SortConditionSet&quot;:{&quot;Conditions&quot;:[],&quot;Count&quot;:0},&quot;NestedSortConditionSets&quot;:{}},&quot;TargetPeptideSpectrumMatch&quot;:{&quot;SortConditionSet&quot;:{&quot;Conditions&quot;:[{&quot;ColumnName&quot;:&quot;PercolatorqValue&quot;,&quot;SortDirection&quot;:0,&quot;Ascending&quot;:true,&quot;AdvancedSettings&quot;:&quot;&quot;}],&quot;Count&quot;:1},&quot;NestedSortConditionSets&quot;:{}},&quot;MSnSpectrumInfo&quot;:{&quot;SortConditionSet&quot;:{&quot;Conditions&quot;:[{&quot;ColumnName&quot;:&quot;StudyFileId&quot;,&quot;SortDirection&quot;:0,&quot;Ascending&quot;:true,&quot;AdvancedSettings&quot;:&quot;&quot;},{&quot;ColumnName&quot;:&quot;RetentionTime&quot;,&quot;SortDirection&quot;:0,&quot;Ascending&quot;:true,&quot;AdvancedSettings&quot;:&quot;&quot;}],&quot;Count&quot;:2},&quot;NestedSortConditionSets&quot;:{}},&quot;ConsensusFeature&quot;:{&quot;SortConditionSet&quot;:{&quot;Conditions&quot;:[],&quot;Count&quot;:0},&quot;NestedSortConditionSets&quot;:{}}}},&quot;ModificationSite&quot;:{&quot;SortConditionSet&quot;:{&quot;Conditions&quot;:[],&quot;Count&quot;:0},&quot;NestedSortConditionSets&quot;:{&quot;TargetProtein&quot;:{&quot;SortConditionSet&quot;:{&quot;Conditions&quot;:[{&quot;ColumnName&quot;:&quot;SumPEPScore&quot;,&quot;SortDirection&quot;:1,&quot;Ascending&quot;:false,&quot;AdvancedSettings&quot;:&quot;&quot;}],&quot;Count&quot;:1},&quot;NestedSortConditionSets&quot;:{}},&quot;TargetPeptideGroup&quot;:{&quot;SortConditionSet&quot;:{&quot;Conditions&quot;:[{&quot;ColumnName&quot;:&quot;Qvalityqvalue&quot;,&quot;SortDirection&quot;:0,&quot;Ascending&quot;:true,&quot;AdvancedSettings&quot;:&quot;&quot;}],&quot;Count&quot;:1},&quot;NestedSortConditionSets&quot;:{}},&quot;TargetPeptideIsoformGroup&quot;:{&quot;SortConditionSet&quot;:{&quot;Conditions&quot;:[{&quot;ColumnName&quot;:&quot;ConfidencebySearchEngine&quot;,&quot;SortDirection&quot;:1,&quot;Ascending&quot;:false,&quot;AdvancedSettings&quot;:&quot;0&quot;},{&quot;ColumnName&quot;:&quot;PercolatorqValuebySearchEngine&quot;,&quot;SortDirection&quot;:0,&quot;Ascending&quot;:true,&quot;AdvancedSettings&quot;:&quot;0&quot;},{&quot;ColumnName&quot;:&quot;XCorrbySearchEngine&quot;,&quot;SortDirection&quot;:1,&quot;Ascending&quot;:false,&quot;AdvancedSettings&quot;:&quot;0&quot;}],&quot;Count&quot;:3},&quot;NestedSortConditionSets&quot;:{}},&quot;TargetPeptideSpectrumMatch&quot;:{&quot;SortConditionSet&quot;:{&quot;Conditions&quot;:[{&quot;ColumnName&quot;:&quot;PercolatorqValue&quot;,&quot;SortDirection&quot;:0,&quot;Ascending&quot;:true,&quot;AdvancedSettings&quot;:&quot;&quot;}],&quot;Count&quot;:1},&quot;NestedSortConditionSets&quot;:{}}}},&quot;TargetPeptideSpectrumMatch&quot;:{&quot;SortConditionSet&quot;:{&quot;Conditions&quot;:[{&quot;ColumnName&quot;:&quot;PercolatorqValue&quot;,&quot;SortDirection&quot;:0,&quot;Ascending&quot;:true,&quot;AdvancedSettings&quot;:&quot;&quot;}],&quot;Count&quot;:1},&quot;NestedSortConditionSets&quot;:{&quot;TargetProtein&quot;:{&quot;SortConditionSet&quot;:{&quot;Conditions&quot;:[{&quot;ColumnName&quot;:&quot;SumPEPScore&quot;,&quot;SortDirection&quot;:1,&quot;Ascending&quot;:false,&quot;AdvancedSettings&quot;:&quot;&quot;}],&quot;Count&quot;:1},&quot;NestedSortConditionSets&quot;:{}},&quot;TargetProteinGroup&quot;:{&quot;SortConditionSet&quot;:{&quot;Conditions&quot;:[{&quot;ColumnName&quot;:&quot;UniquePeptidesCount&quot;,&quot;SortDirection&quot;:1,&quot;Ascending&quot;:false,&quot;AdvancedSettings&quot;:&quot;&quot;},{&quot;ColumnName&quot;:&quot;PeptideGroupCount&quot;,&quot;SortDirection&quot;:1,&quot;Ascending&quot;:false,&quot;AdvancedSettings&quot;:&quot;&quot;},{&quot;ColumnName&quot;:&quot;PsmCount&quot;,&quot;SortDirection&quot;:1,&quot;Ascending&quot;:false,&quot;AdvancedSettings&quot;:&quot;&quot;}],&quot;Count&quot;:3},&quot;NestedSortConditionSets&quot;:{}},&quot;TargetPeptideGroup&quot;:{&quot;SortConditionSet&quot;:{&quot;Conditions&quot;:[{&quot;ColumnName&quot;:&quot;Qvalityqvalue&quot;,&quot;SortDirection&quot;:0,&quot;Ascending&quot;:true,&quot;AdvancedSettings&quot;:&quot;&quot;}],&quot;Count&quot;:1},&quot;NestedSortConditionSets&quot;:{}},&quot;TargetPeptideIsoformGroup&quot;:{&quot;SortConditionSet&quot;:{&quot;Conditions&quot;:[{&quot;ColumnName&quot;:&quot;ConfidencebySearchEngine&quot;,&quot;SortDirection&quot;:1,&quot;Ascending&quot;:false,&quot;AdvancedSettings&quot;:&quot;0&quot;},{&quot;ColumnName&quot;:&quot;PercolatorqValuebySearchEngine&quot;,&quot;SortDirection&quot;:0,&quot;Ascending&quot;:true,&quot;AdvancedSettings&quot;:&quot;0&quot;},{&quot;ColumnName&quot;:&quot;XCorrbySearchEngine&quot;,&quot;SortDirection&quot;:1,&quot;Ascending&quot;:false,&quot;AdvancedSettings&quot;:&quot;0&quot;}],&quot;Count&quot;:3},&quot;NestedSortConditionSets&quot;:{}},&quot;ModificationSite&quot;:{&quot;SortConditionSet&quot;:{&quot;Conditions&quot;:[],&quot;Count&quot;:0},&quot;NestedSortConditionSets&quot;:{}},&quot;MSnSpectrumInfo&quot;:{&quot;SortConditionSet&quot;:{&quot;Conditions&quot;:[{&quot;ColumnName&quot;:&quot;StudyFileId&quot;,&quot;SortDirection&quot;:0,&quot;Ascending&quot;:true,&quot;AdvancedSettings&quot;:&quot;&quot;},{&quot;ColumnName&quot;:&quot;RetentionTime&quot;,&quot;SortDirection&quot;:0,&quot;Ascending&quot;:true,&quot;AdvancedSettings&quot;:&quot;&quot;}],&quot;Count&quot;:2},&quot;NestedSortConditionSets&quot;:{}},&quot;FoundModification&quot;:{&quot;SortConditionSet&quot;:{&quot;Conditions&quot;:[{&quot;ColumnName&quot;:&quot;Name&quot;,&quot;SortDirection&quot;:0,&quot;Ascending&quot;:true,&quot;AdvancedSettings&quot;:&quot;&quot;}],&quot;Count&quot;:1},&quot;NestedSortConditionSets&quot;:{}},&quot;PrecursorInfoItem&quot;:{&quot;SortConditionSet&quot;:{&quot;Conditions&quot;:[],&quot;Count&quot;:0},&quot;NestedSortConditionSets&quot;:{}}}},&quot;MSnSpectrumInfo&quot;:{&quot;SortConditionSet&quot;:{&quot;Conditions&quot;:[{&quot;ColumnName&quot;:&quot;StudyFileId&quot;,&quot;SortDirection&quot;:0,&quot;Ascending&quot;:true,&quot;AdvancedSettings&quot;:&quot;&quot;},{&quot;ColumnName&quot;:&quot;RetentionTime&quot;,&quot;SortDirection&quot;:0,&quot;Ascending&quot;:true,&quot;AdvancedSettings&quot;:&quot;&quot;}],&quot;Count&quot;:2},&quot;NestedSortConditionSets&quot;:{&quot;TargetProtein&quot;:{&quot;SortConditionSet&quot;:{&quot;Conditions&quot;:[{&quot;ColumnName&quot;:&quot;SumPEPScore&quot;,&quot;SortDirection&quot;:1,&quot;Ascending&quot;:false,&quot;AdvancedSettings&quot;:&quot;&quot;}],&quot;Count&quot;:1},&quot;NestedSortConditionSets&quot;:{}},&quot;TargetProteinGroup&quot;:{&quot;SortConditionSet&quot;:{&quot;Conditions&quot;:[{&quot;ColumnName&quot;:&quot;UniquePeptidesCount&quot;,&quot;SortDirection&quot;:1,&quot;Ascending&quot;:false,&quot;AdvancedSettings&quot;:&quot;&quot;},{&quot;ColumnName&quot;:&quot;PeptideGroupCount&quot;,&quot;SortDirection&quot;:1,&quot;Ascending&quot;:false,&quot;AdvancedSettings&quot;:&quot;&quot;},{&quot;ColumnName&quot;:&quot;PsmCount&quot;,&quot;SortDirection&quot;:1,&quot;Ascending&quot;:false,&quot;AdvancedSettings&quot;:&quot;&quot;}],&quot;Count&quot;:3},&quot;NestedSortConditionSets&quot;:{}},&quot;TargetPeptideGroup&quot;:{&quot;SortConditionSet&quot;:{&quot;Conditions&quot;:[{&quot;ColumnName&quot;:&quot;Qvalityqvalue&quot;,&quot;SortDirection&quot;:0,&quot;Ascending&quot;:true,&quot;AdvancedSettings&quot;:&quot;&quot;}],&quot;Count&quot;:1},&quot;NestedSortConditionSets&quot;:{}},&quot;TargetPeptideIsoformGroup&quot;:{&quot;SortConditionSet&quot;:{&quot;Conditions&quot;:[{&quot;ColumnName&quot;:&quot;ConfidencebySearchEngine&quot;,&quot;SortDirection&quot;:1,&quot;Ascending&quot;:false,&quot;AdvancedSettings&quot;:&quot;0&quot;},{&quot;ColumnName&quot;:&quot;PercolatorqValuebySearchEngine&quot;,&quot;SortDirection&quot;:0,&quot;Ascending&quot;:true,&quot;AdvancedSettings&quot;:&quot;0&quot;},{&quot;ColumnName&quot;:&quot;XCorrbySearchEngine&quot;,&quot;SortDirection&quot;:1,&quot;Ascending&quot;:false,&quot;AdvancedSettings&quot;:&quot;0&quot;}],&quot;Count&quot;:3},&quot;NestedSortConditionSets&quot;:{}},&quot;TargetPeptideSpectrumMatch&quot;:{&quot;SortConditionSet&quot;:{&quot;Conditions&quot;:[{&quot;ColumnName&quot;:&quot;PercolatorqValue&quot;,&quot;SortDirection&quot;:0,&quot;Ascending&quot;:true,&quot;AdvancedSettings&quot;:&quot;&quot;}],&quot;Count&quot;:1},&quot;NestedSortConditionSets&quot;:{}},&quot;PrecursorInfoItem&quot;:{&quot;SortConditionSet&quot;:{&quot;Conditions&quot;:[],&quot;Count&quot;:0},&quot;NestedSortConditionSets&quot;:{}}}},&quot;ConsensusFeature&quot;:{&quot;SortConditionSet&quot;:{&quot;Conditions&quot;:[],&quot;Count&quot;:0},&quot;NestedSortConditionSets&quot;:{&quot;TargetPeptideGroup&quot;:{&quot;SortConditionSet&quot;:{&quot;Conditions&quot;:[{&quot;ColumnName&quot;:&quot;Qvalityqvalue&quot;,&quot;SortDirection&quot;:0,&quot;Ascending&quot;:true,&quot;AdvancedSettings&quot;:&quot;&quot;}],&quot;Count&quot;:1},&quot;NestedSortConditionSets&quot;:{}},&quot;TargetPeptideIsoformGroup&quot;:{&quot;SortConditionSet&quot;:{&quot;Conditions&quot;:[{&quot;ColumnName&quot;:&quot;ConfidencebySearchEngine&quot;,&quot;SortDirection&quot;:1,&quot;Ascending&quot;:false,&quot;AdvancedSettings&quot;:&quot;0&quot;},{&quot;ColumnName&quot;:&quot;PercolatorqValuebySearchEngine&quot;,&quot;SortDirection&quot;:0,&quot;Ascending&quot;:true,&quot;AdvancedSettings&quot;:&quot;0&quot;},{&quot;ColumnName&quot;:&quot;XCorrbySearchEngine&quot;,&quot;SortDirection&quot;:1,&quot;Ascending&quot;:false,&quot;AdvancedSettings&quot;:&quot;0&quot;}],&quot;Count&quot;:3},&quot;NestedSortConditionSets&quot;:{}}}}}}" />
  </LayoutPart>
  <LayoutPart name="SortConditionsSection_DecoyPeptideIsoformGroup">
    <SortConditionSetForLayout xmlns:xsd="http://www.w3.org/2001/XMLSchema" xmlns:xsi="http://www.w3.org/2001/XMLSchema-instance" SortConditionSet="{&quot;SortConditionSet&quot;:{&quot;Conditions&quot;:[{&quot;ColumnName&quot;:&quot;ConfidencebySearchEngine&quot;,&quot;SortDirection&quot;:1,&quot;Ascending&quot;:false,&quot;AdvancedSettings&quot;:&quot;0&quot;},{&quot;ColumnName&quot;:&quot;PercolatorqValuebySearchEngine&quot;,&quot;SortDirection&quot;:0,&quot;Ascending&quot;:true,&quot;AdvancedSettings&quot;:&quot;0&quot;},{&quot;ColumnName&quot;:&quot;XCorrbySearchEngine&quot;,&quot;SortDirection&quot;:1,&quot;Ascending&quot;:false,&quot;AdvancedSettings&quot;:&quot;0&quot;}],&quot;Count&quot;:3},&quot;NestedSortConditionSets&quot;:{}}" />
  </LayoutPart>
  <LayoutPart name="SortConditionsSection_ConsensusFeature">
    <SortConditionSetForLayout xmlns:xsd="http://www.w3.org/2001/XMLSchema" xmlns:xsi="http://www.w3.org/2001/XMLSchema-instance" SortConditionSet="{&quot;SortConditionSet&quot;:{&quot;Conditions&quot;:[],&quot;Count&quot;:0},&quot;NestedSortConditionSets&quot;:{&quot;TargetPeptideGroup&quot;:{&quot;SortConditionSet&quot;:{&quot;Conditions&quot;:[{&quot;ColumnName&quot;:&quot;Qvalityqvalue&quot;,&quot;SortDirection&quot;:0,&quot;Ascending&quot;:true,&quot;AdvancedSettings&quot;:&quot;&quot;}],&quot;Count&quot;:1},&quot;NestedSortConditionSets&quot;:{&quot;TargetProtein&quot;:{&quot;SortConditionSet&quot;:{&quot;Conditions&quot;:[{&quot;ColumnName&quot;:&quot;SumPEPScore&quot;,&quot;SortDirection&quot;:1,&quot;Ascending&quot;:false,&quot;AdvancedSettings&quot;:&quot;&quot;}],&quot;Count&quot;:1},&quot;NestedSortConditionSets&quot;:{}},&quot;TargetProteinGroup&quot;:{&quot;SortConditionSet&quot;:{&quot;Conditions&quot;:[{&quot;ColumnName&quot;:&quot;UniquePeptidesCount&quot;,&quot;SortDirection&quot;:1,&quot;Ascending&quot;:false,&quot;AdvancedSettings&quot;:&quot;&quot;},{&quot;ColumnName&quot;:&quot;PeptideGroupCount&quot;,&quot;SortDirection&quot;:1,&quot;Ascending&quot;:false,&quot;AdvancedSettings&quot;:&quot;&quot;},{&quot;ColumnName&quot;:&quot;PsmCount&quot;,&quot;SortDirection&quot;:1,&quot;Ascending&quot;:false,&quot;AdvancedSettings&quot;:&quot;&quot;}],&quot;Count&quot;:3},&quot;NestedSortConditionSets&quot;:{}},&quot;TargetPeptideIsoformGroup&quot;:{&quot;SortConditionSet&quot;:{&quot;Conditions&quot;:[{&quot;ColumnName&quot;:&quot;ConfidencebySearchEngine&quot;,&quot;SortDirection&quot;:1,&quot;Ascending&quot;:false,&quot;AdvancedSettings&quot;:&quot;0&quot;},{&quot;ColumnName&quot;:&quot;PercolatorqValuebySearchEngine&quot;,&quot;SortDirection&quot;:0,&quot;Ascending&quot;:true,&quot;AdvancedSettings&quot;:&quot;0&quot;},{&quot;ColumnName&quot;:&quot;XCorrbySearchEngine&quot;,&quot;SortDirection&quot;:1,&quot;Ascending&quot;:false,&quot;AdvancedSettings&quot;:&quot;0&quot;}],&quot;Count&quot;:3},&quot;NestedSortConditionSets&quot;:{}},&quot;ModificationSite&quot;:{&quot;SortConditionSet&quot;:{&quot;Conditions&quot;:[],&quot;Count&quot;:0},&quot;NestedSortConditionSets&quot;:{}},&quot;TargetPeptideSpectrumMatch&quot;:{&quot;SortConditionSet&quot;:{&quot;Conditions&quot;:[{&quot;ColumnName&quot;:&quot;PercolatorqValue&quot;,&quot;SortDirection&quot;:0,&quot;Ascending&quot;:true,&quot;AdvancedSettings&quot;:&quot;&quot;}],&quot;Count&quot;:1},&quot;NestedSortConditionSets&quot;:{}},&quot;MSnSpectrumInfo&quot;:{&quot;SortConditionSet&quot;:{&quot;Conditions&quot;:[{&quot;ColumnName&quot;:&quot;StudyFileId&quot;,&quot;SortDirection&quot;:0,&quot;Ascending&quot;:true,&quot;AdvancedSettings&quot;:&quot;&quot;},{&quot;ColumnName&quot;:&quot;RetentionTime&quot;,&quot;SortDirection&quot;:0,&quot;Ascending&quot;:true,&quot;AdvancedSettings&quot;:&quot;&quot;}],&quot;Count&quot;:2},&quot;NestedSortConditionSets&quot;:{}},&quot;ConsensusFeature&quot;:{&quot;SortConditionSet&quot;:{&quot;Conditions&quot;:[],&quot;Count&quot;:0},&quot;NestedSortConditionSets&quot;:{}}}},&quot;TargetPeptideIsoformGroup&quot;:{&quot;SortConditionSet&quot;:{&quot;Conditions&quot;:[{&quot;ColumnName&quot;:&quot;ConfidencebySearchEngine&quot;,&quot;SortDirection&quot;:1,&quot;Ascending&quot;:false,&quot;AdvancedSettings&quot;:&quot;0&quot;},{&quot;ColumnName&quot;:&quot;PercolatorqValuebySearchEngine&quot;,&quot;SortDirection&quot;:0,&quot;Ascending&quot;:true,&quot;AdvancedSettings&quot;:&quot;0&quot;},{&quot;ColumnName&quot;:&quot;XCorrbySearchEngine&quot;,&quot;SortDirection&quot;:1,&quot;Ascending&quot;:false,&quot;AdvancedSettings&quot;:&quot;0&quot;}],&quot;Count&quot;:3},&quot;NestedSortConditionSets&quot;:{&quot;TargetProtein&quot;:{&quot;SortConditionSet&quot;:{&quot;Conditions&quot;:[{&quot;ColumnName&quot;:&quot;SumPEPScore&quot;,&quot;SortDirection&quot;:1,&quot;Ascending&quot;:false,&quot;AdvancedSettings&quot;:&quot;&quot;}],&quot;Count&quot;:1},&quot;NestedSortConditionSets&quot;:{}},&quot;TargetProteinGroup&quot;:{&quot;SortConditionSet&quot;:{&quot;Conditions&quot;:[{&quot;ColumnName&quot;:&quot;UniquePeptidesCount&quot;,&quot;SortDirection&quot;:1,&quot;Ascending&quot;:false,&quot;AdvancedSettings&quot;:&quot;&quot;},{&quot;ColumnName&quot;:&quot;PeptideGroupCount&quot;,&quot;SortDirection&quot;:1,&quot;Ascending&quot;:false,&quot;AdvancedSettings&quot;:&quot;&quot;},{&quot;ColumnName&quot;:&quot;PsmCount&quot;,&quot;SortDirection&quot;:1,&quot;Ascending&quot;:false,&quot;AdvancedSettings&quot;:&quot;&quot;}],&quot;Count&quot;:3},&quot;NestedSortConditionSets&quot;:{}},&quot;TargetPeptideGroup&quot;:{&quot;SortConditionSet&quot;:{&quot;Conditions&quot;:[{&quot;ColumnName&quot;:&quot;Qvalityqvalue&quot;,&quot;SortDirection&quot;:0,&quot;Ascending&quot;:true,&quot;AdvancedSettings&quot;:&quot;&quot;}],&quot;Count&quot;:1},&quot;NestedSortConditionSets&quot;:{}},&quot;ModificationSite&quot;:{&quot;SortConditionSet&quot;:{&quot;Conditions&quot;:[],&quot;Count&quot;:0},&quot;NestedSortConditionSets&quot;:{}},&quot;TargetPeptideSpectrumMatch&quot;:{&quot;SortConditionSet&quot;:{&quot;Conditions&quot;:[{&quot;ColumnName&quot;:&quot;PercolatorqValue&quot;,&quot;SortDirection&quot;:0,&quot;Ascending&quot;:true,&quot;AdvancedSettings&quot;:&quot;&quot;}],&quot;Count&quot;:1},&quot;NestedSortConditionSets&quot;:{}},&quot;MSnSpectrumInfo&quot;:{&quot;SortConditionSet&quot;:{&quot;Conditions&quot;:[{&quot;ColumnName&quot;:&quot;StudyFileId&quot;,&quot;SortDirection&quot;:0,&quot;Ascending&quot;:true,&quot;AdvancedSettings&quot;:&quot;&quot;},{&quot;ColumnName&quot;:&quot;RetentionTime&quot;,&quot;SortDirection&quot;:0,&quot;Ascending&quot;:true,&quot;AdvancedSettings&quot;:&quot;&quot;}],&quot;Count&quot;:2},&quot;NestedSortConditionSets&quot;:{}},&quot;ConsensusFeature&quot;:{&quot;SortConditionSet&quot;:{&quot;Conditions&quot;:[],&quot;Count&quot;:0},&quot;NestedSortConditionSets&quot;:{}}}}}}" />
  </LayoutPart>
  <LayoutPart name="SortConditionsSection_ConsensusFeatureRegion">
    <SortConditionSetForLayout xmlns:xsd="http://www.w3.org/2001/XMLSchema" xmlns:xsi="http://www.w3.org/2001/XMLSchema-instance" SortConditionSet="{&quot;SortConditionSet&quot;:{&quot;Conditions&quot;:[],&quot;Count&quot;:0},&quot;NestedSortConditionSets&quot;:{}}" />
  </LayoutPart>
  <LayoutPart name="SortConditionsSection_FileAlignmentResultItem">
    <SortConditionSetForLayout xmlns:xsd="http://www.w3.org/2001/XMLSchema" xmlns:xsi="http://www.w3.org/2001/XMLSchema-instance" SortConditionSet="{&quot;SortConditionSet&quot;:{&quot;Conditions&quot;:[],&quot;Count&quot;:0},&quot;NestedSortConditionSets&quot;:{}}" />
  </LayoutPart>
  <LayoutPart name="SortConditionsSection_CorrectionCurveItem">
    <SortConditionSetForLayout xmlns:xsd="http://www.w3.org/2001/XMLSchema" xmlns:xsi="http://www.w3.org/2001/XMLSchema-instance" SortConditionSet="{&quot;SortConditionSet&quot;:{&quot;Conditions&quot;:[],&quot;Count&quot;:0},&quot;NestedSortConditionSets&quot;:{}}" />
  </LayoutPart>
  <LayoutPart name="SortConditionsSection_CorrectionLandmarkItem">
    <SortConditionSetForLayout xmlns:xsd="http://www.w3.org/2001/XMLSchema" xmlns:xsi="http://www.w3.org/2001/XMLSchema-instance" SortConditionSet="{&quot;SortConditionSet&quot;:{&quot;Conditions&quot;:[],&quot;Count&quot;:0},&quot;NestedSortConditionSets&quot;:{}}" />
  </LayoutPart>
  <LayoutPart name="SortConditionsSection_ModificationSite">
    <SortConditionSetForLayout xmlns:xsd="http://www.w3.org/2001/XMLSchema" xmlns:xsi="http://www.w3.org/2001/XMLSchema-instance" SortConditionSet="{&quot;SortConditionSet&quot;:{&quot;Conditions&quot;:[],&quot;Count&quot;:0},&quot;NestedSortConditionSets&quot;:{&quot;TargetProtein&quot;:{&quot;SortConditionSet&quot;:{&quot;Conditions&quot;:[{&quot;ColumnName&quot;:&quot;SumPEPScore&quot;,&quot;SortDirection&quot;:1,&quot;Ascending&quot;:false,&quot;AdvancedSettings&quot;:&quot;&quot;}],&quot;Count&quot;:1},&quot;NestedSortConditionSets&quot;:{&quot;TargetProteinGroup&quot;:{&quot;SortConditionSet&quot;:{&quot;Conditions&quot;:[{&quot;ColumnName&quot;:&quot;UniquePeptidesCount&quot;,&quot;SortDirection&quot;:1,&quot;Ascending&quot;:false,&quot;AdvancedSettings&quot;:&quot;&quot;},{&quot;ColumnName&quot;:&quot;PeptideGroupCount&quot;,&quot;SortDirection&quot;:1,&quot;Ascending&quot;:false,&quot;AdvancedSettings&quot;:&quot;&quot;},{&quot;ColumnName&quot;:&quot;PsmCount&quot;,&quot;SortDirection&quot;:1,&quot;Ascending&quot;:false,&quot;AdvancedSettings&quot;:&quot;&quot;}],&quot;Count&quot;:3},&quot;NestedSortConditionSets&quot;:{}},&quot;TargetPeptideGroup&quot;:{&quot;SortConditionSet&quot;:{&quot;Conditions&quot;:[{&quot;ColumnName&quot;:&quot;Qvalityqvalue&quot;,&quot;SortDirection&quot;:0,&quot;Ascending&quot;:true,&quot;AdvancedSettings&quot;:&quot;&quot;}],&quot;Count&quot;:1},&quot;NestedSortConditionSets&quot;:{}},&quot;TargetPeptideIsoformGroup&quot;:{&quot;SortConditionSet&quot;:{&quot;Conditions&quot;:[{&quot;ColumnName&quot;:&quot;ConfidencebySearchEngine&quot;,&quot;SortDirection&quot;:1,&quot;Ascending&quot;:false,&quot;AdvancedSettings&quot;:&quot;0&quot;},{&quot;ColumnName&quot;:&quot;PercolatorqValuebySearchEngine&quot;,&quot;SortDirection&quot;:0,&quot;Ascending&quot;:true,&quot;AdvancedSettings&quot;:&quot;0&quot;},{&quot;ColumnName&quot;:&quot;XCorrbySearchEngine&quot;,&quot;SortDirection&quot;:1,&quot;Ascending&quot;:false,&quot;AdvancedSettings&quot;:&quot;0&quot;}],&quot;Count&quot;:3},&quot;NestedSortConditionSets&quot;:{}},&quot;ModificationSite&quot;:{&quot;SortConditionSet&quot;:{&quot;Conditions&quot;:[],&quot;Count&quot;:0},&quot;NestedSortConditionSets&quot;:{}},&quot;TargetPeptideSpectrumMatch&quot;:{&quot;SortConditionSet&quot;:{&quot;Conditions&quot;:[{&quot;ColumnName&quot;:&quot;PercolatorqValue&quot;,&quot;SortDirection&quot;:0,&quot;Ascending&quot;:true,&quot;AdvancedSettings&quot;:&quot;&quot;}],&quot;Count&quot;:1},&quot;NestedSortConditionSets&quot;:{}},&quot;MSnSpectrumInfo&quot;:{&quot;SortConditionSet&quot;:{&quot;Conditions&quot;:[{&quot;ColumnName&quot;:&quot;StudyFileId&quot;,&quot;SortDirection&quot;:0,&quot;Ascending&quot;:true,&quot;AdvancedSettings&quot;:&quot;&quot;},{&quot;ColumnName&quot;:&quot;RetentionTime&quot;,&quot;SortDirection&quot;:0,&quot;Ascending&quot;:true,&quot;AdvancedSettings&quot;:&quot;&quot;}],&quot;Count&quot;:2},&quot;NestedSortConditionSets&quot;:{}}}},&quot;TargetPeptideGroup&quot;:{&quot;SortConditionSet&quot;:{&quot;Conditions&quot;:[{&quot;ColumnName&quot;:&quot;Qvalityqvalue&quot;,&quot;SortDirection&quot;:0,&quot;Ascending&quot;:true,&quot;AdvancedSettings&quot;:&quot;&quot;}],&quot;Count&quot;:1},&quot;NestedSortConditionSets&quot;:{&quot;TargetProtein&quot;:{&quot;SortConditionSet&quot;:{&quot;Conditions&quot;:[{&quot;ColumnName&quot;:&quot;SumPEPScore&quot;,&quot;SortDirection&quot;:1,&quot;Ascending&quot;:false,&quot;AdvancedSettings&quot;:&quot;&quot;}],&quot;Count&quot;:1},&quot;NestedSortConditionSets&quot;:{}},&quot;TargetProteinGroup&quot;:{&quot;SortConditionSet&quot;:{&quot;Conditions&quot;:[{&quot;ColumnName&quot;:&quot;UniquePeptidesCount&quot;,&quot;SortDirection&quot;:1,&quot;Ascending&quot;:false,&quot;AdvancedSettings&quot;:&quot;&quot;},{&quot;ColumnName&quot;:&quot;PeptideGroupCount&quot;,&quot;SortDirection&quot;:1,&quot;Ascending&quot;:false,&quot;AdvancedSettings&quot;:&quot;&quot;},{&quot;ColumnName&quot;:&quot;PsmCount&quot;,&quot;SortDirection&quot;:1,&quot;Ascending&quot;:false,&quot;AdvancedSettings&quot;:&quot;&quot;}],&quot;Count&quot;:3},&quot;NestedSortConditionSets&quot;:{}},&quot;TargetPeptideIsoformGroup&quot;:{&quot;SortConditionSet&quot;:{&quot;Conditions&quot;:[{&quot;ColumnName&quot;:&quot;ConfidencebySearchEngine&quot;,&quot;SortDirection&quot;:1,&quot;Ascending&quot;:false,&quot;AdvancedSettings&quot;:&quot;0&quot;},{&quot;ColumnName&quot;:&quot;PercolatorqValuebySearchEngine&quot;,&quot;SortDirection&quot;:0,&quot;Ascending&quot;:true,&quot;AdvancedSettings&quot;:&quot;0&quot;},{&quot;ColumnName&quot;:&quot;XCorrbySearchEngine&quot;,&quot;SortDirection&quot;:1,&quot;Ascending&quot;:false,&quot;AdvancedSettings&quot;:&quot;0&quot;}],&quot;Count&quot;:3},&quot;NestedSortConditionSets&quot;:{}},&quot;ModificationSite&quot;:{&quot;SortConditionSet&quot;:{&quot;Conditions&quot;:[],&quot;Count&quot;:0},&quot;NestedSortConditionSets&quot;:{}},&quot;TargetPeptideSpectrumMatch&quot;:{&quot;SortConditionSet&quot;:{&quot;Conditions&quot;:[{&quot;ColumnName&quot;:&quot;PercolatorqValue&quot;,&quot;SortDirection&quot;:0,&quot;Ascending&quot;:true,&quot;AdvancedSettings&quot;:&quot;&quot;}],&quot;Count&quot;:1},&quot;NestedSortConditionSets&quot;:{}},&quot;MSnSpectrumInfo&quot;:{&quot;SortConditionSet&quot;:{&quot;Conditions&quot;:[{&quot;ColumnName&quot;:&quot;StudyFileId&quot;,&quot;SortDirection&quot;:0,&quot;Ascending&quot;:true,&quot;AdvancedSettings&quot;:&quot;&quot;},{&quot;ColumnName&quot;:&quot;RetentionTime&quot;,&quot;SortDirection&quot;:0,&quot;Ascending&quot;:true,&quot;AdvancedSettings&quot;:&quot;&quot;}],&quot;Count&quot;:2},&quot;NestedSortConditionSets&quot;:{}},&quot;ConsensusFeature&quot;:{&quot;SortConditionSet&quot;:{&quot;Conditions&quot;:[],&quot;Count&quot;:0},&quot;NestedSortConditionSets&quot;:{}}}},&quot;TargetPeptideIsoformGroup&quot;:{&quot;SortConditionSet&quot;:{&quot;Conditions&quot;:[{&quot;ColumnName&quot;:&quot;ConfidencebySearchEngine&quot;,&quot;SortDirection&quot;:1,&quot;Ascending&quot;:false,&quot;AdvancedSettings&quot;:&quot;0&quot;},{&quot;ColumnName&quot;:&quot;PercolatorqValuebySearchEngine&quot;,&quot;SortDirection&quot;:0,&quot;Ascending&quot;:true,&quot;AdvancedSettings&quot;:&quot;0&quot;},{&quot;ColumnName&quot;:&quot;XCorrbySearchEngine&quot;,&quot;SortDirection&quot;:1,&quot;Ascending&quot;:false,&quot;AdvancedSettings&quot;:&quot;0&quot;}],&quot;Count&quot;:3},&quot;NestedSortConditionSets&quot;:{&quot;TargetProtein&quot;:{&quot;SortConditionSet&quot;:{&quot;Conditions&quot;:[{&quot;ColumnName&quot;:&quot;SumPEPScore&quot;,&quot;SortDirection&quot;:1,&quot;Ascending&quot;:false,&quot;AdvancedSettings&quot;:&quot;&quot;}],&quot;Count&quot;:1},&quot;NestedSortConditionSets&quot;:{}},&quot;TargetProteinGroup&quot;:{&quot;SortConditionSet&quot;:{&quot;Conditions&quot;:[{&quot;ColumnName&quot;:&quot;UniquePeptidesCount&quot;,&quot;SortDirection&quot;:1,&quot;Ascending&quot;:false,&quot;AdvancedSettings&quot;:&quot;&quot;},{&quot;ColumnName&quot;:&quot;PeptideGroupCount&quot;,&quot;SortDirection&quot;:1,&quot;Ascending&quot;:false,&quot;AdvancedSettings&quot;:&quot;&quot;},{&quot;ColumnName&quot;:&quot;PsmCount&quot;,&quot;SortDirection&quot;:1,&quot;Ascending&quot;:false,&quot;AdvancedSettings&quot;:&quot;&quot;}],&quot;Count&quot;:3},&quot;NestedSortConditionSets&quot;:{}},&quot;TargetPeptideGroup&quot;:{&quot;SortConditionSet&quot;:{&quot;Conditions&quot;:[{&quot;ColumnName&quot;:&quot;Qvalityqvalue&quot;,&quot;SortDirection&quot;:0,&quot;Ascending&quot;:true,&quot;AdvancedSettings&quot;:&quot;&quot;}],&quot;Count&quot;:1},&quot;NestedSortConditionSets&quot;:{}},&quot;ModificationSite&quot;:{&quot;SortConditionSet&quot;:{&quot;Conditions&quot;:[],&quot;Count&quot;:0},&quot;NestedSortConditionSets&quot;:{}},&quot;TargetPeptideSpectrumMatch&quot;:{&quot;SortConditionSet&quot;:{&quot;Conditions&quot;:[{&quot;ColumnName&quot;:&quot;PercolatorqValue&quot;,&quot;SortDirection&quot;:0,&quot;Ascending&quot;:true,&quot;AdvancedSettings&quot;:&quot;&quot;}],&quot;Count&quot;:1},&quot;NestedSortConditionSets&quot;:{}},&quot;MSnSpectrumInfo&quot;:{&quot;SortConditionSet&quot;:{&quot;Conditions&quot;:[{&quot;ColumnName&quot;:&quot;StudyFileId&quot;,&quot;SortDirection&quot;:0,&quot;Ascending&quot;:true,&quot;AdvancedSettings&quot;:&quot;&quot;},{&quot;ColumnName&quot;:&quot;RetentionTime&quot;,&quot;SortDirection&quot;:0,&quot;Ascending&quot;:true,&quot;AdvancedSettings&quot;:&quot;&quot;}],&quot;Count&quot;:2},&quot;NestedSortConditionSets&quot;:{}},&quot;ConsensusFeature&quot;:{&quot;SortConditionSet&quot;:{&quot;Conditions&quot;:[],&quot;Count&quot;:0},&quot;NestedSortConditionSets&quot;:{}}}},&quot;TargetPeptideSpectrumMatch&quot;:{&quot;SortConditionSet&quot;:{&quot;Conditions&quot;:[{&quot;ColumnName&quot;:&quot;PercolatorqValue&quot;,&quot;SortDirection&quot;:0,&quot;Ascending&quot;:true,&quot;AdvancedSettings&quot;:&quot;&quot;}],&quot;Count&quot;:1},&quot;NestedSortConditionSets&quot;:{&quot;TargetProtein&quot;:{&quot;SortConditionSet&quot;:{&quot;Conditions&quot;:[{&quot;ColumnName&quot;:&quot;SumPEPScore&quot;,&quot;SortDirection&quot;:1,&quot;Ascending&quot;:false,&quot;AdvancedSettings&quot;:&quot;&quot;}],&quot;Count&quot;:1},&quot;NestedSortConditionSets&quot;:{}},&quot;TargetProteinGroup&quot;:{&quot;SortConditionSet&quot;:{&quot;Conditions&quot;:[{&quot;ColumnName&quot;:&quot;UniquePeptidesCount&quot;,&quot;SortDirection&quot;:1,&quot;Ascending&quot;:false,&quot;AdvancedSettings&quot;:&quot;&quot;},{&quot;ColumnName&quot;:&quot;PeptideGroupCount&quot;,&quot;SortDirection&quot;:1,&quot;Ascending&quot;:false,&quot;AdvancedSettings&quot;:&quot;&quot;},{&quot;ColumnName&quot;:&quot;PsmCount&quot;,&quot;SortDirection&quot;:1,&quot;Ascending&quot;:false,&quot;AdvancedSettings&quot;:&quot;&quot;}],&quot;Count&quot;:3},&quot;NestedSortConditionSets&quot;:{}},&quot;TargetPeptideGroup&quot;:{&quot;SortConditionSet&quot;:{&quot;Conditions&quot;:[{&quot;ColumnName&quot;:&quot;Qvalityqvalue&quot;,&quot;SortDirection&quot;:0,&quot;Ascending&quot;:true,&quot;AdvancedSettings&quot;:&quot;&quot;}],&quot;Count&quot;:1},&quot;NestedSortConditionSets&quot;:{}},&quot;TargetPeptideIsoformGroup&quot;:{&quot;SortConditionSet&quot;:{&quot;Conditions&quot;:[{&quot;ColumnName&quot;:&quot;ConfidencebySearchEngine&quot;,&quot;SortDirection&quot;:1,&quot;Ascending&quot;:false,&quot;AdvancedSettings&quot;:&quot;0&quot;},{&quot;ColumnName&quot;:&quot;PercolatorqValuebySearchEngine&quot;,&quot;SortDirection&quot;:0,&quot;Ascending&quot;:true,&quot;AdvancedSettings&quot;:&quot;0&quot;},{&quot;ColumnName&quot;:&quot;XCorrbySearchEngine&quot;,&quot;SortDirection&quot;:1,&quot;Ascending&quot;:false,&quot;AdvancedSettings&quot;:&quot;0&quot;}],&quot;Count&quot;:3},&quot;NestedSortConditionSets&quot;:{}},&quot;ModificationSite&quot;:{&quot;SortConditionSet&quot;:{&quot;Conditions&quot;:[],&quot;Count&quot;:0},&quot;NestedSortConditionSets&quot;:{}},&quot;MSnSpectrumInfo&quot;:{&quot;SortConditionSet&quot;:{&quot;Conditions&quot;:[{&quot;ColumnName&quot;:&quot;StudyFileId&quot;,&quot;SortDirection&quot;:0,&quot;Ascending&quot;:true,&quot;AdvancedSettings&quot;:&quot;&quot;},{&quot;ColumnName&quot;:&quot;RetentionTime&quot;,&quot;SortDirection&quot;:0,&quot;Ascending&quot;:true,&quot;AdvancedSettings&quot;:&quot;&quot;}],&quot;Count&quot;:2},&quot;NestedSortConditionSets&quot;:{}},&quot;FoundModification&quot;:{&quot;SortConditionSet&quot;:{&quot;Conditions&quot;:[{&quot;ColumnName&quot;:&quot;Name&quot;,&quot;SortDirection&quot;:0,&quot;Ascending&quot;:true,&quot;AdvancedSettings&quot;:&quot;&quot;}],&quot;Count&quot;:1},&quot;NestedSortConditionSets&quot;:{}},&quot;PrecursorInfoItem&quot;:{&quot;SortConditionSet&quot;:{&quot;Conditions&quot;:[],&quot;Count&quot;:0},&quot;NestedSortConditionSets&quot;:{}}}}}}" />
  </LayoutPart>
  <LayoutPart name="SortConditionsSection_ResultStatistics">
    <SortConditionSetForLayout xmlns:xsd="http://www.w3.org/2001/XMLSchema" xmlns:xsi="http://www.w3.org/2001/XMLSchema-instance" SortConditionSet="{&quot;SortConditionSet&quot;:{&quot;Conditions&quot;:[],&quot;Count&quot;:0},&quot;NestedSortConditionSets&quot;:{}}" />
  </LayoutPart>
</PDLayout>
