# Supplementary material for: Integrative transcriptomics and peptidomics approach reveals unexpectedly diverse endogenous secretory peptides in Odorrana grahami frog skin
Source: BMC Biol. 2025 Nov 28;23:354. doi: 10.1186/s12915-025-02463-w (PMC12664280; doi:10.1186/s12915-025-02463-w)
Supplement: Supplementary file 3 — Additional file 3. Exported and processed results derived from the native Proteome Discoverer result files (*.pdResult; Data S2 of [44]). SPS/ – Results of searching against the SPS database. All_ESP_sequences_from_this_species/ – Results of searching against all ESP sequences from this species, including previously reported ones; contains suspected false positives (e.g., esculentin-2-OG1/OG2, odorranain-C3). Annotated Spectra.zip, *_export.xlsx, MSMS Scans and PSMs.xlsx – Files exported from *.pdResult, including annotated MS/MS spectra, protein/peptide isoform identifications, and MS/MS scan metadata. Result.xlsx – Final filtered peptide list obtained after processing by the Peptide.py script. [file 12915_2025_2463_MOESM3_ESM.zip › Additional file 3/SPS/MSMS Scans and PSMs.xlsx]

## Sheet: MSMS Scans
Data points	Count (formula-based) for Data points		NCE [%]	Checked	File ID	RT [min]	First Scan	Mass Analyzer	Activation Type	MS Order	# PSMs	# Peptide Groups	Isolation Interference [%]	Ion Inject Time [ms]	# Precursors	# Identified Precursors	Precursor m/z [Da]	Precursor MH+ [Da]	Precursor Charge	Spectrum File
Total MS/MS spectra	13335		27	FALSE	F1	0.6906	102	Fourier Transform	HCD (High Energy Collision Dissociation)	MS2	0	0	11.0504	120	1	0	470.286	1878.12	4	Wuzhipan.raw
MS/MS spectra (matched to PSMs)	867		27	FALSE	F1	0.9253	137	Fourier Transform	HCD (High Energy Collision Dissociation)	MS2	0	0	81.6978	120	1	0	470.287	1878.13	4	Wuzhipan.raw
PSMs	1054		27	FALSE	F1	2.0211	299	Fourier Transform	HCD (High Energy Collision Dissociation)	MS2	0	0	8.31808	120	1	0	434.577	1301.72	3	Wuzhipan.raw
			27	FALSE	F1	2.0236	300	Fourier Transform	HCD (High Energy Collision Dissociation)	MS2	0	0	7.11687	120	2	0	472.857	2360.25	5	Wuzhipan.raw
			27	FALSE	F1	2.059	306	Fourier Transform	HCD (High Energy Collision Dissociation)	MS2	0	0	12.013	120	3	0	415.57	1244.7	3	Wuzhipan.raw
			27	FALSE	F1	2.0626	307	Fourier Transform	HCD (High Energy Collision Dissociation)	MS2	0	0	0	120	1	0	622.851	1244.7	2	Wuzhipan.raw
			27	FALSE	F1	2.098	313	Fourier Transform	HCD (High Energy Collision Dissociation)	MS2	0	0	5.15877	120	1	0	472.592	1415.76	3	Wuzhipan.raw
			27	FALSE	F1	2.1015	314	Fourier Transform	HCD (High Energy Collision Dissociation)	MS2	0	0	0	120	1	0	708.383	1415.76	2	Wuzhipan.raw
			27	FALSE	F1	2.1165	317	Fourier Transform	HCD (High Energy Collision Dissociation)	MS2	0	0	17.2237	120	2	0	651.362	1301.72	2	Wuzhipan.raw
			27	FALSE	F1	2.1202	318	Fourier Transform	HCD (High Energy Collision Dissociation)	MS2	0	0	0.251691	120	1	0	567.709	2834.51	5	Wuzhipan.raw
			27	FALSE	F1	2.1227	319	Fourier Transform	HCD (High Energy Collision Dissociation)	MS2	0	0	3.83216	120	2	0	453.584	1358.74	3	Wuzhipan.raw
			27	FALSE	F1	2.1252	320	Fourier Transform	HCD (High Energy Collision Dissociation)	MS2	0	0	0	120	1	0	679.873	1358.74	2	Wuzhipan.raw
			27	FALSE	F1	2.1359	323	Fourier Transform	HCD (High Energy Collision Dissociation)	MS2	0	0	0	120	1	0	709.384	2834.51	4	Wuzhipan.raw
			27	FALSE	F1	2.1384	324	Fourier Transform	HCD (High Energy Collision Dissociation)	MS2	0	0	0.465234	120	1	0	573.71	2864.52	5	Wuzhipan.raw
			27	FALSE	F1	2.1409	325	Fourier Transform	HCD (High Energy Collision Dissociation)	MS2	0	0	8.20449	120	2	0	627.006	1879	3	Wuzhipan.raw
			27	FALSE	F1	2.1434	326	Fourier Transform	HCD (High Energy Collision Dissociation)	MS2	0	0	26.535	120	4	0	470.507	1879	4	Wuzhipan.raw
			27	FALSE	F1	2.146	327	Fourier Transform	HCD (High Energy Collision Dissociation)	MS2	0	0	0	120	1	0	716.885	2864.52	4	Wuzhipan.raw
			27	FALSE	F1	2.1485	328	Fourier Transform	HCD (High Energy Collision Dissociation)	MS2	0	0	61.0001	120	7	0	466.523	1863.07	4	Wuzhipan.raw
			27	FALSE	F1	2.1566	330	Fourier Transform	HCD (High Energy Collision Dissociation)	MS2	0	0	7.47772	120	1	0	511.273	2552.34	5	Wuzhipan.raw
			27	FALSE	F1	2.1616	332	Fourier Transform	HCD (High Energy Collision Dissociation)	MS2	0	0	0.14193	120	1	0	555.973	1665.9	3	Wuzhipan.raw
			27	FALSE	F1	2.1641	333	Fourier Transform	HCD (High Energy Collision Dissociation)	MS2	0	0	2.37329	120	2	0	439.249	1315.73	3	Wuzhipan.raw
			27	FALSE	F1	2.1666	334	Fourier Transform	HCD (High Energy Collision Dissociation)	MS2	0	0	7.54021	120	1	0	495.279	1978.09	4	Wuzhipan.raw
			27	FALSE	F1	2.1753	336	Fourier Transform	HCD (High Energy Collision Dissociation)	MS2	0	0	29.8461	120	1	0	658.369	1315.73	2	Wuzhipan.raw
			27	FALSE	F1	2.1778	337	Fourier Transform	HCD (High Energy Collision Dissociation)	MS2	0	0	15.8189	120	2	0	458.257	1372.76	3	Wuzhipan.raw
			27	FALSE	F1	2.1803	338	Fourier Transform	HCD (High Energy Collision Dissociation)	MS2	0	0	4.46574	120	2	0	481.024	1921.07	4	Wuzhipan.raw
			27	FALSE	F1	2.1829	339	Fourier Transform	HCD (High Energy Collision Dissociation)	MS2	0	0	0	120	1	0	641.029	1921.07	3	Wuzhipan.raw
			27	FALSE	F1	2.1854	340	Fourier Transform	HCD (High Energy Collision Dissociation)	MS2	0	0	6.06591	120	2	0	804.944	1608.88	2	Wuzhipan.raw
			27	FALSE	F1	2.2003	343	Fourier Transform	HCD (High Energy Collision Dissociation)	MS2	0	0	21.937	120	4	0	413.435	2063.15	5	Wuzhipan.raw
			27	FALSE	F1	2.2029	344	Fourier Transform	HCD (High Energy Collision Dissociation)	MS2	0	0	6.04365	120	2	0	516.542	2063.15	4	Wuzhipan.raw
			27	FALSE	F1	2.2054	345	Fourier Transform	HCD (High Energy Collision Dissociation)	MS2	0	0	15.7076	120	3	0	468.26	1402.76	3	Wuzhipan.raw
			27	FALSE	F1	2.2135	347	Fourier Transform	HCD (High Energy Collision Dissociation)	MS2	0	0	32.5104	120	3	0	477.264	1429.78	3	Wuzhipan.raw
			27	FALSE	F1	2.216	348	Fourier Transform	HCD (High Energy Collision Dissociation)	MS2	0	0	15.4991	120	2	0	419.437	2093.16	5	Wuzhipan.raw
			27	FALSE	F1	2.2185	349	Fourier Transform	HCD (High Energy Collision Dissociation)	MS2	0	0	3.50673	120	3	0	524.045	2093.16	4	Wuzhipan.raw
			27	FALSE	F1	2.2291	352	Fourier Transform	HCD (High Energy Collision Dissociation)	MS2	0	0	36.321	120	2	0	487.267	1459.79	3	Wuzhipan.raw
			27	FALSE	F1	2.2316	353	Fourier Transform	HCD (High Energy Collision Dissociation)	MS2	0	0	55.6667	120	4	0	489.596	1466.77	3	Wuzhipan.raw
			27	FALSE	F1	2.2341	354	Fourier Transform	HCD (High Energy Collision Dissociation)	MS2	0	0	10.5284	120	2	0	560.644	1679.92	3	Wuzhipan.raw
			27	FALSE	F1	2.2367	355	Fourier Transform	HCD (High Energy Collision Dissociation)	MS2	0	0	8.4417	120	2	0	403.712	1611.82	4	Wuzhipan.raw
			27	FALSE	F1	2.2516	358	Fourier Transform	HCD (High Energy Collision Dissociation)	MS2	0	0	7.77104	120	1	0	488.932	1464.78	3	Wuzhipan.raw
			27	FALSE	F1	2.2541	359	Fourier Transform	HCD (High Energy Collision Dissociation)	MS2	0	0	1.25472	120	1	0	584.323	1750.96	3	Wuzhipan.raw
			27	FALSE	F1	2.269	362	Fourier Transform	HCD (High Energy Collision Dissociation)	MS2	0	0	3.59498	120	1	0	492.273	1474.8	3	Wuzhipan.raw
			27	FALSE	F1	2.2716	363	Fourier Transform	HCD (High Energy Collision Dissociation)	MS2	0	0	0.866591	120	1	0	527.946	1581.82	3	Wuzhipan.raw
			27	FALSE	F1	2.2741	364	Fourier Transform	HCD (High Energy Collision Dissociation)	MS2	0	0	1.49593	120	1	0	570.648	1709.93	3	Wuzhipan.raw
			27	FALSE	F1	2.3164	371	Fourier Transform	HCD (High Energy Collision Dissociation)	MS2	0	0	0	120	1	0	572.62	1715.85	3	Wuzhipan.raw
			27	FALSE	F1	2.3455	376	Fourier Transform	HCD (High Energy Collision Dissociation)	MS2	0	0	1.79342	120	1	0	456.254	1821.99	4	Wuzhipan.raw
			27	FALSE	F1	2.349	377	Fourier Transform	HCD (High Energy Collision Dissociation)	MS2	0	0	15.8556	120	2	0	597.321	2386.26	4	Wuzhipan.raw
			27	FALSE	F1	2.3639	380	Fourier Transform	HCD (High Energy Collision Dissociation)	MS2	0	0	11.9181	120	3	0	469.258	2342.26	5	Wuzhipan.raw
			27	FALSE	F1	2.3664	381	Fourier Transform	HCD (High Energy Collision Dissociation)	MS2	0	0	0.553057	120	1	0	586.32	2342.26	4	Wuzhipan.raw
			27	FALSE	F1	2.3744	383	Fourier Transform	HCD (High Energy Collision Dissociation)	MS2	0	0	1.5592	120	1	0	427.743	1707.95	4	Wuzhipan.raw
			27	FALSE	F1	2.377	384	Fourier Transform	HCD (High Energy Collision Dissociation)	MS2	0	0	4.74418	120	3	0	569.988	1707.95	3	Wuzhipan.raw
			27	FALSE	F1	2.385	386	Fourier Transform	HCD (High Energy Collision Dissociation)	MS2	0	0	22.0773	120	2	0	481.516	1923.04	4	Wuzhipan.raw
			27	FALSE	F1	2.3875	387	Fourier Transform	HCD (High Energy Collision Dissociation)	MS2	0	0	1.93331	120	2	0	441.998	1764.97	4	Wuzhipan.raw
			27	FALSE	F1	2.39	388	Fourier Transform	HCD (High Energy Collision Dissociation)	MS2	0	0	17.7938	120	3	0	588.996	1764.97	3	Wuzhipan.raw
			27	FALSE	F1	2.3926	389	Fourier Transform	HCD (High Energy Collision Dissociation)	MS2	0	0	37.7852	120	2	0	565.96	1695.87	3	Wuzhipan.raw
			27	FALSE	F1	2.3951	390	Fourier Transform	HCD (High Energy Collision Dissociation)	MS2	0	0	1.33231	120	2	0	510.287	1528.85	3	Wuzhipan.raw
			27	FALSE	F1	2.403	392	Fourier Transform	HCD (High Energy Collision Dissociation)	MS2	0	0	44.4074	120	2	0	435.246	1737.96	4	Wuzhipan.raw
			27	FALSE	F1	2.4056	393	Fourier Transform	HCD (High Energy Collision Dissociation)	MS2	0	0	8.08622	120	2	0	474.859	2370.26	5	Wuzhipan.raw
			27	FALSE	F1	2.4081	394	Fourier Transform	HCD (High Energy Collision Dissociation)	MS2	0	0	79.546	120	3	0	437.494	1746.96	4	Wuzhipan.raw
			27	FALSE	F1	2.4098	395	Fourier Transform	HCD (High Energy Collision Dissociation)	MS2	0	0	3.1985	69.812	1	0	593.322	2370.27	4	Wuzhipan.raw
			27	FALSE	F1	2.4123	396	Fourier Transform	HCD (High Energy Collision Dissociation)	MS2	0	0	0	120	1	0	790.759	2370.26	3	Wuzhipan.raw
			27	FALSE	F1	2.4148	397	Fourier Transform	HCD (High Energy Collision Dissociation)	MS2	0	0	2.05139	120	1	0	649.341	1946.01	3	Wuzhipan.raw
			27	FALSE	F1	2.4173	398	Fourier Transform	HCD (High Energy Collision Dissociation)	MS2	0	0	4.17082	120	2	0	474.859	2370.26	5	Wuzhipan.raw
			27	FALSE	F1	2.4199	399	Fourier Transform	HCD (High Energy Collision Dissociation)	MS2	0	0	0	120	1	0	946.138	2836.4	3	Wuzhipan.raw
			27	FALSE	F1	2.4224	400	Fourier Transform	HCD (High Energy Collision Dissociation)	MS2	0	0	2.90391	120	1	0	491.279	1471.82	3	Wuzhipan.raw
			27	FALSE	F1	2.425	401	Fourier Transform	HCD (High Energy Collision Dissociation)	MS2	0	0	15.408	120	1	0	465.253	1393.74	3	Wuzhipan.raw
			27	FALSE	F1	2.4331	403	Fourier Transform	HCD (High Energy Collision Dissociation)	MS2	0	0	71.3152	120	1	0	543.961	1629.87	3	Wuzhipan.raw
			27	FALSE	F1	2.437	405	Fourier Transform	HCD (High Energy Collision Dissociation)	MS2	0	0	1.28291	51.944	2	0	522.615	1565.83	3	Wuzhipan.raw
			27	FALSE	F1	2.4396	406	Fourier Transform	HCD (High Energy Collision Dissociation)	MS2	0	0	0.684513	120	1	0	783.417	1565.83	2	Wuzhipan.raw
			27	FALSE	F1	2.4421	407	Fourier Transform	HCD (High Energy Collision Dissociation)	MS2	0	0	1.24941	120	1	0	546.293	1636.87	3	Wuzhipan.raw
			27	FALSE	F1	2.4447	408	Fourier Transform	HCD (High Energy Collision Dissociation)	MS2	0	0	4.1885	120	2	0	561.307	2242.21	4	Wuzhipan.raw
			27	FALSE	F1	2.4472	409	Fourier Transform	HCD (High Energy Collision Dissociation)	MS2	0	0	18.3722	120	1	0	686.696	2058.07	3	Wuzhipan.raw
			27	FALSE	F1	2.4497	410	Fourier Transform	HCD (High Energy Collision Dissociation)	MS2	0	0	3.6199	120	1	0	515.274	2058.07	4	Wuzhipan.raw
			27	FALSE	F1	2.4522	411	Fourier Transform	HCD (High Energy Collision Dissociation)	MS2	0	0	0	120	1	0	498.935	1494.79	3	Wuzhipan.raw
			27	FALSE	F1	2.4573	413	Fourier Transform	HCD (High Energy Collision Dissociation)	MS2	0	0	30.8993	120	2	0	527.759	2108.02	4	Wuzhipan.raw
			27	FALSE	F1	2.4645	415	Fourier Transform	HCD (High Energy Collision Dissociation)	MS2	0	0	62.9555	120	1	0	477.516	1907.04	4	Wuzhipan.raw
			27	FALSE	F1	2.4671	416	Fourier Transform	HCD (High Energy Collision Dissociation)	MS2	0	0	0	120	1	0	820.238	1639.47	2	Wuzhipan.raw
			27	FALSE	F1	2.4696	417	Fourier Transform	HCD (High Energy Collision Dissociation)	MS2	0	0	86.2045	120	2	0	603.112	1807.32	3	Wuzhipan.raw
			27	FALSE	F1	2.472	418	Fourier Transform	HCD (High Energy Collision Dissociation)	MS2	0	0	1.36398	112.812	1	0	584.308	1750.91	3	Wuzhipan.raw
			27	FALSE	F1	2.4745	419	Fourier Transform	HCD (High Energy Collision Dissociation)	MS2	0	0	3.31868	120	1	0	560.629	1679.87	3	Wuzhipan.raw
			27	FALSE	F1	2.4771	420	Fourier Transform	HCD (High Energy Collision Dissociation)	MS2	0	0	0	120	1	0	644.01	1930.01	3	Wuzhipan.raw
			27	FALSE	F1	2.4796	421	Fourier Transform	HCD (High Energy Collision Dissociation)	MS2	0	0	3.50695	120	2	0	565.301	1693.89	3	Wuzhipan.raw
			27	FALSE	F1	2.4866	423	Fourier Transform	HCD (High Energy Collision Dissociation)	MS2	0	0	8.94943	120	2	0	541.622	1622.85	3	Wuzhipan.raw
			27	FALSE	F1	2.4917	425	Fourier Transform	HCD (High Energy Collision Dissociation)	MS2	0	0	33.7372	120	3	0	579.066	2313.24	4	Wuzhipan.raw
			27	FALSE	F1	2.4942	426	Fourier Transform	HCD (High Energy Collision Dissociation)	MS2	0	0	0	120	1	0	840.439	1679.87	2	Wuzhipan.raw
			27	FALSE	F1	2.4968	427	Fourier Transform	HCD (High Energy Collision Dissociation)	MS2	0	0	13.7451	120	2	0	483.259	1930.01	4	Wuzhipan.raw
			27	FALSE	F1	2.4993	428	Fourier Transform	HCD (High Energy Collision Dissociation)	MS2	0	0	8.28435	120	1	0	491.58	1472.72	3	Wuzhipan.raw
			27	FALSE	F1	2.5369	435	Fourier Transform	HCD (High Energy Collision Dissociation)	MS2	0	0	9.82379	120	1	0	573.277	1717.82	3	Wuzhipan.raw
			27	FALSE	F1	2.5653	440	Fourier Transform	HCD (High Energy Collision Dissociation)	MS2	0	0	2.94479	120	1	0	570.632	1709.88	3	Wuzhipan.raw
			27	FALSE	F1	2.58	443	Fourier Transform	HCD (High Energy Collision Dissociation)	MS2	0	0	0	120	1	0	620.626	1859.86	3	Wuzhipan.raw
			27	FALSE	F1	2.5958	446	Fourier Transform	HCD (High Energy Collision Dissociation)	MS2	0	0	5.53074	120	1	0	654.013	1960.02	3	Wuzhipan.raw
			27	FALSE	F1	2.5989	447	Fourier Transform	HCD (High Energy Collision Dissociation)	MS2	0	0	3.58118	120	2	0	663.016	1987.03	3	Wuzhipan.raw
			27	FALSE	F1	2.6014	448	Fourier Transform	HCD (High Energy Collision Dissociation)	MS2	0	0	18.8646	120	2	0	497.515	1987.04	4	Wuzhipan.raw
			27	FALSE	F1	2.6153	451	Fourier Transform	HCD (High Energy Collision Dissociation)	MS2	0	0	0	120	1	0	644.009	1930.01	3	Wuzhipan.raw
			27	FALSE	F1	2.6513	457	Fourier Transform	HCD (High Energy Collision Dissociation)	MS2	0	0	4.42642	120	2	0	495.248	1483.73	3	Wuzhipan.raw
			27	FALSE	F1	2.6539	458	Fourier Transform	HCD (High Energy Collision Dissociation)	MS2	0	0	0.649721	120	1	0	529.922	1587.75	3	Wuzhipan.raw
			27	FALSE	F1	2.6564	459	Fourier Transform	HCD (High Energy Collision Dissociation)	MS2	0	0	16.4341	120	1	0	552.973	1656.9	3	Wuzhipan.raw
			27	FALSE	F1	2.6784	463	Fourier Transform	HCD (High Energy Collision Dissociation)	MS2	0	0	27.7652	120	1	0	742.368	1483.73	2	Wuzhipan.raw
			27	FALSE	F1	2.7073	468	Fourier Transform	HCD (High Energy Collision Dissociation)	MS2	0	0	74.2868	120	4	0	554.296	2214.16	4	Wuzhipan.raw
			27	FALSE	F1	2.8186	485	Fourier Transform	HCD (High Energy Collision Dissociation)	MS2	0	0	15.886	120	2	0	553.601	1658.79	3	Wuzhipan.raw
			27	FALSE	F1	2.8343	488	Fourier Transform	HCD (High Energy Collision Dissociation)	MS2	0	0	16.3021	120	1	0	603.655	1808.95	3	Wuzhipan.raw
			27	FALSE	F1	2.8385	489	Fourier Transform	HCD (High Energy Collision Dissociation)	MS2	0	0	1.23426	120	1	0	709.031	2125.08	3	Wuzhipan.raw
			27	FALSE	F1	2.8534	492	Fourier Transform	HCD (High Energy Collision Dissociation)	MS2	0	0	4.52955	120	1	0	522.282	2086.11	4	Wuzhipan.raw
			27	FALSE	F1	2.8559	493	Fourier Transform	HCD (High Energy Collision Dissociation)	MS2	0	0	6.68155	120	2	0	696.04	2086.1	3	Wuzhipan.raw
			27	FALSE	F1	2.8585	494	Fourier Transform	HCD (High Energy Collision Dissociation)	MS2	0	0	4.80298	120	1	0	580.307	1159.61	2	Wuzhipan.raw
			27	FALSE	F1	2.861	495	Fourier Transform	HCD (High Energy Collision Dissociation)	MS2	0	0	13.4206	120	2	0	540.041	2157.14	4	Wuzhipan.raw
			27	FALSE	F1	2.8759	498	Fourier Transform	HCD (High Energy Collision Dissociation)	MS2	0	0	1.51683	120	1	0	641.01	1921.01	3	Wuzhipan.raw
			27	FALSE	F1	2.8784	499	Fourier Transform	HCD (High Energy Collision Dissociation)	MS2	0	0	5.8418	120	2	0	582.786	1164.56	2	Wuzhipan.raw
			27	FALSE	F1	2.881	500	Fourier Transform	HCD (High Energy Collision Dissociation)	MS2	0	0	2.81964	120	1	0	587.315	1173.62	2	Wuzhipan.raw
			27	FALSE	F1	2.9307	508	Fourier Transform	HCD (High Energy Collision Dissociation)	MS2	0	0	6.9605	120	2	0	475.26	1423.77	3	Wuzhipan.raw
			27	FALSE	F1	2.9529	512	Fourier Transform	HCD (High Energy Collision Dissociation)	MS2	0	0	24.5719	120	3	0	598.325	1792.96	3	Wuzhipan.raw
			27	FALSE	F1	2.9565	513	Fourier Transform	HCD (High Energy Collision Dissociation)	MS2	0	0	8.39873	120	1	0	602.32	1203.63	2	Wuzhipan.raw
			27	FALSE	F1	2.959	514	Fourier Transform	HCD (High Energy Collision Dissociation)	MS2	0	0	5.99929	120	1	0	494.267	1480.79	3	Wuzhipan.raw
			27	FALSE	F1	2.9615	515	Fourier Transform	HCD (High Energy Collision Dissociation)	MS2	0	0	10.6695	120	2	0	470.285	1878.12	4	Wuzhipan.raw
			27	FALSE	F1	2.9696	517	Fourier Transform	HCD (High Energy Collision Dissociation)	MS2	0	0	0	120	1	0	554.275	1107.54	2	Wuzhipan.raw
			27	FALSE	F1	3.0276	526	Fourier Transform	HCD (High Energy Collision Dissociation)	MS2	0	0	1.01947	120	1	0	587.315	1173.62	2	Wuzhipan.raw
			27	FALSE	F1	3.1184	540	Fourier Transform	HCD (High Energy Collision Dissociation)	MS2	0	0	25.5867	120	2	0	598.323	1792.95	3	Wuzhipan.raw
			27	FALSE	F1	3.1411	544	Fourier Transform	HCD (High Energy Collision Dissociation)	MS2	0	0	1.30443	120	1	0	754.852	1508.7	2	Wuzhipan.raw
			27	FALSE	F1	3.1436	545	Fourier Transform	HCD (High Energy Collision Dissociation)	MS2	0	0	1.18229	120	1	0	622.003	1863.99	3	Wuzhipan.raw
			27	FALSE	F1	3.1461	546	Fourier Transform	HCD (High Energy Collision Dissociation)	MS2	0	0	15.2392	120	2	0	697.339	1393.67	2	Wuzhipan.raw
			27	FALSE	F1	3.1611	549	Fourier Transform	HCD (High Energy Collision Dissociation)	MS2	0	0	2.64581	120	1	0	725.849	1450.69	2	Wuzhipan.raw
			27	FALSE	F1	3.1647	550	Fourier Transform	HCD (High Energy Collision Dissociation)	MS2	0	0	0	120	1	0	896.981	1792.95	2	Wuzhipan.raw
			27	FALSE	F1	3.1672	551	Fourier Transform	HCD (High Energy Collision Dissociation)	MS2	0	0	0	120	1	0	710.844	1420.68	2	Wuzhipan.raw
			27	FALSE	F1	3.1822	554	Fourier Transform	HCD (High Energy Collision Dissociation)	MS2	0	0	2.46178	120	1	0	640.318	1279.63	2	Wuzhipan.raw
			27	FALSE	F1	3.1857	555	Fourier Transform	HCD (High Energy Collision Dissociation)	MS2	0	0	15.6369	120	2	0	594.323	1187.64	2	Wuzhipan.raw
			27	FALSE	F1	3.1883	556	Fourier Transform	HCD (High Energy Collision Dissociation)	MS2	0	0	24.7418	120	1	0	668.828	1336.65	2	Wuzhipan.raw
			27	FALSE	F1	3.1908	557	Fourier Transform	HCD (High Energy Collision Dissociation)	MS2	0	0	10.9718	120	1	0	702.703	2106.09	3	Wuzhipan.raw
			27	FALSE	F1	3.2083	561	Fourier Transform	HCD (High Energy Collision Dissociation)	MS2	0	0	20.369	120	2	0	716.352	1431.7	2	Wuzhipan.raw
			27	FALSE	F1	3.2108	562	Fourier Transform	HCD (High Energy Collision Dissociation)	MS2	0	0	13.4246	120	2	0	516.22	1546.65	3	Wuzhipan.raw
			27	FALSE	F1	3.2133	563	Fourier Transform	HCD (High Energy Collision Dissociation)	MS2	0	0	24.6141	120	3	0	687.842	1374.68	2	Wuzhipan.raw
			27	FALSE	F1	3.2159	564	Fourier Transform	HCD (High Energy Collision Dissociation)	MS2	0	0	8.60057	120	1	0	653.823	1306.64	2	Wuzhipan.raw
			27	FALSE	F1	3.2184	565	Fourier Transform	HCD (High Energy Collision Dissociation)	MS2	0	0	24.3151	120	3	0	539.637	1616.9	3	Wuzhipan.raw
			27	FALSE	F1	3.2209	566	Fourier Transform	HCD (High Energy Collision Dissociation)	MS2	0	0	13.5749	120	2	0	477.877	1431.62	3	Wuzhipan.raw
			27	FALSE	F1	3.2355	569	Fourier Transform	HCD (High Energy Collision Dissociation)	MS2	0	0	3.46013	120	2	0	660.017	1978.04	3	Wuzhipan.raw
			27	FALSE	F1	3.2381	570	Fourier Transform	HCD (High Energy Collision Dissociation)	MS2	0	0	1.68101	120	2	0	682.334	1363.66	2	Wuzhipan.raw
			27	FALSE	F1	3.2406	571	Fourier Transform	HCD (High Energy Collision Dissociation)	MS2	0	0	0	120	1	0	568.648	1703.93	3	Wuzhipan.raw
			27	FALSE	F1	3.255	574	Fourier Transform	HCD (High Energy Collision Dissociation)	MS2	0	0	6.11951	120	1	0	458.87	1374.6	3	Wuzhipan.raw
			27	FALSE	F1	3.2702	577	Fourier Transform	HCD (High Energy Collision Dissociation)	MS2	0	0	0	120	1	0	527.29	1579.86	3	Wuzhipan.raw
			27	FALSE	F1	3.2738	578	Fourier Transform	HCD (High Energy Collision Dissociation)	MS2	0	0	3.0217	120	1	0	589.794	1178.58	2	Wuzhipan.raw
			27	FALSE	F1	3.4703	608	Fourier Transform	HCD (High Energy Collision Dissociation)	MS2	0	0	3.69945	120	2	0	534.594	1601.77	3	Wuzhipan.raw
			27	FALSE	F1	3.4728	609	Fourier Transform	HCD (High Energy Collision Dissociation)	MS2	0	0	17.683	120	3	0	599.778	1198.55	2	Wuzhipan.raw
			27	FALSE	F1	3.4754	610	Fourier Transform	HCD (High Energy Collision Dissociation)	MS2	0	0	5.70293	120	1	0	510.915	1530.73	3	Wuzhipan.raw
			27	FALSE	F1	3.5176	617	Fourier Transform	HCD (High Energy Collision Dissociation)	MS2	0	0	0	120	1	0	568.788	1136.57	2	Wuzhipan.raw
			27	FALSE	F1	3.5332	620	Fourier Transform	HCD (High Energy Collision Dissociation)	MS2	0	0	16.2739	120	3	0	597.299	1193.59	2	Wuzhipan.raw
			27	FALSE	F1	3.5563	624	Fourier Transform	HCD (High Energy Collision Dissociation)	MS2	0	0	1.33182	120	1	0	732.857	1464.71	2	Wuzhipan.raw
			27	FALSE	F1	3.6122	633	Fourier Transform	HCD (High Energy Collision Dissociation)	MS2	0	0	0	120	1	0	678.813	1356.62	2	Wuzhipan.raw
			27	FALSE	F1	3.7361	652	Fourier Transform	HCD (High Energy Collision Dissociation)	MS2	0	0	0	120	1	0	714.331	1427.65	2	Wuzhipan.raw
			27	FALSE	F1	3.7387	653	Fourier Transform	HCD (High Energy Collision Dissociation)	MS2	0	0	5.76137	120	2	0	604.307	1207.61	2	Wuzhipan.raw
			27	FALSE	F1	3.7536	656	Fourier Transform	HCD (High Energy Collision Dissociation)	MS2	0	0	4.403	120	1	0	678.812	1356.62	2	Wuzhipan.raw
			27	FALSE	F1	3.7762	660	Fourier Transform	HCD (High Energy Collision Dissociation)	MS2	0	0	0	120	1	0	707.323	1413.64	2	Wuzhipan.raw
			27	FALSE	F1	3.8125	666	Fourier Transform	HCD (High Energy Collision Dissociation)	MS2	0	0	45.7447	120	3	0	742.842	1484.68	2	Wuzhipan.raw
			27	FALSE	F1	3.8955	679	Fourier Transform	HCD (High Energy Collision Dissociation)	MS2	0	0	0	120	1	0	678.812	1356.62	2	Wuzhipan.raw
			27	FALSE	F1	3.9172	683	Fourier Transform	HCD (High Energy Collision Dissociation)	MS2	0	0	0	120	1	0	707.323	1413.64	2	Wuzhipan.raw
			27	FALSE	F1	4.036	701	Fourier Transform	HCD (High Energy Collision Dissociation)	MS2	0	0	0.320632	120	1	0	678.812	1356.62	2	Wuzhipan.raw
			27	FALSE	F1	4.078	708	Fourier Transform	HCD (High Energy Collision Dissociation)	MS2	0	0	0	120	1	0	1179.54	5893.69	5	Wuzhipan.raw
			27	FALSE	F1	4.1001	712	Fourier Transform	HCD (High Energy Collision Dissociation)	MS2	0	0	31.8761	120	1	0	742.841	1484.68	2	Wuzhipan.raw
			27	FALSE	F1	4.1448	720	Fourier Transform	HCD (High Energy Collision Dissociation)	MS2	0	0	1.57191	120	1	0	585.632	1754.88	3	Wuzhipan.raw
			27	FALSE	F1	4.1805	726	Fourier Transform	HCD (High Energy Collision Dissociation)	MS2	0	0	12.4086	120	2	0	606.786	1212.56	2	Wuzhipan.raw
			27	FALSE	F1	4.2419	736	Fourier Transform	HCD (High Energy Collision Dissociation)	MS2	0	0	14.9736	120	1	0	742.842	1484.68	2	Wuzhipan.raw
			27	FALSE	F1	4.2779	742	Fourier Transform	HCD (High Energy Collision Dissociation)	MS2	0	0	51.7364	120	1	0	685.82	1370.63	2	Wuzhipan.raw
			27	FALSE	F1	4.2804	743	Fourier Transform	HCD (High Energy Collision Dissociation)	MS2	0	0	0	120	1	0	778.36	1555.71	2	Wuzhipan.raw
			27	FALSE	F1	4.3015	747	Fourier Transform	HCD (High Energy Collision Dissociation)	MS2	0	0	0	120	1	0	1179.54	5893.66	5	Wuzhipan.raw
			27	FALSE	F1	4.3302	752	Fourier Transform	HCD (High Energy Collision Dissociation)	MS2	0	0	2.09741	120	1	0	714.331	1427.66	2	Wuzhipan.raw
			27	FALSE	F1	4.3338	753	Fourier Transform	HCD (High Energy Collision Dissociation)	MS2	0	0	14.4341	120	3	0	508.213	1522.62	3	Wuzhipan.raw
			27	FALSE	F1	4.3816	761	Fourier Transform	HCD (High Energy Collision Dissociation)	MS2	0	0	6.96456	120	1	0	742.842	1484.68	2	Wuzhipan.raw
			27	FALSE	F1	4.4229	768	Fourier Transform	HCD (High Energy Collision Dissociation)	MS2	0	0	0	120	1	0	778.36	1555.71	2	Wuzhipan.raw
			27	FALSE	F1	4.4508	773	Fourier Transform	HCD (High Energy Collision Dissociation)	MS2	0	0	20.3681	120	2	0	614.291	1227.57	2	Wuzhipan.raw
			27	FALSE	F1	4.5953	795	Fourier Transform	HCD (High Energy Collision Dissociation)	MS2	0	0	6.62087	120	1	0	614.291	1227.58	2	Wuzhipan.raw
			27	FALSE	F1	4.7395	817	Fourier Transform	HCD (High Energy Collision Dissociation)	MS2	0	0	6.62795	120	2	0	614.291	1227.58	2	Wuzhipan.raw
			27	FALSE	F1	5.1393	877	Fourier Transform	HCD (High Energy Collision Dissociation)	MS2	0	0	0	120	1	0	621.299	1241.59	2	Wuzhipan.raw
			27	FALSE	F1	5.8359	980	Fourier Transform	HCD (High Energy Collision Dissociation)	MS2	0	0	11.8419	120	2	0	673.31	1345.61	2	Wuzhipan.raw
			27	FALSE	F1	5.981	1002	Fourier Transform	HCD (High Energy Collision Dissociation)	MS2	0	0	5.71733	120	1	0	673.31	1345.61	2	Wuzhipan.raw
			27	FALSE	F1	6.1253	1024	Fourier Transform	HCD (High Energy Collision Dissociation)	MS2	0	0	3.06137	120	2	0	673.31	1345.61	2	Wuzhipan.raw
			27	FALSE	F1	10.4128	1661	Fourier Transform	HCD (High Energy Collision Dissociation)	MS2	0	0	16.6342	120	2	0	434.207	867.406	2	Wuzhipan.raw
			27	FALSE	F1	10.5117	1676	Fourier Transform	HCD (High Energy Collision Dissociation)	MS2	0	0	19.27	120	2	0	453.18	905.353	2	Wuzhipan.raw
			27	FALSE	F1	10.5556	1683	Fourier Transform	HCD (High Energy Collision Dissociation)	MS2	0	0	10.1567	120	3	0	434.207	867.406	2	Wuzhipan.raw
			27	FALSE	F1	11.7833	1868	Fourier Transform	HCD (High Energy Collision Dissociation)	MS2	0	0	11.657	120	2	0	434.207	867.406	2	Wuzhipan.raw
			27	FALSE	F1	11.7991	1871	Fourier Transform	HCD (High Energy Collision Dissociation)	MS2	0	0	8.50211	120	1	0	425.201	849.396	2	Wuzhipan.raw
			27	FALSE	F1	11.8436	1878	Fourier Transform	HCD (High Energy Collision Dissociation)	MS2	0	0	3.78104	120	1	0	443.212	885.417	2	Wuzhipan.raw
			27	FALSE	F1	11.9194	1890	Fourier Transform	HCD (High Energy Collision Dissociation)	MS2	0	0	82.1373	120	1	0	410.223	819.438	2	Wuzhipan.raw
			27	FALSE	F1	11.9215	1891	Fourier Transform	HCD (High Energy Collision Dissociation)	MS2	0	0	14.8809	6.486	3	0	472.856	2360.25	5	Wuzhipan.raw
			27	FALSE	F1	11.9228	1892	Fourier Transform	HCD (High Energy Collision Dissociation)	MS2	0	0	26.4101	5.429	3	0	503.282	1005.56	2	Wuzhipan.raw
			27	FALSE	F1	11.924	1893	Fourier Transform	HCD (High Energy Collision Dissociation)	MS2	0	0	1.51546	19.235	1	0	590.818	2360.25	4	Wuzhipan.raw
			27	FALSE	F1	11.9265	1895	Fourier Transform	HCD (High Energy Collision Dissociation)	MS2	0	0	3.48054	40.382	1	0	651.361	1301.72	2	Wuzhipan.raw
			27	FALSE	F1	11.928	1896	Fourier Transform	HCD (High Energy Collision Dissociation)	MS2	0	0	3.31025	53.736	1	0	679.871	1358.74	2	Wuzhipan.raw
			27	FALSE	F1	11.9295	1897	Fourier Transform	HCD (High Energy Collision Dissociation)	MS2	0	0	9.32269	61.078	1	0	627.005	1879	3	Wuzhipan.raw
			27	FALSE	F1	11.9308	1898	Fourier Transform	HCD (High Energy Collision Dissociation)	MS2	0	0	1.66646	17.737	1	0	394.728	788.449	2	Wuzhipan.raw
			27	FALSE	F1	11.9323	1899	Fourier Transform	HCD (High Energy Collision Dissociation)	MS2	0	0	8.51996	59.749	2	0	567.708	2834.51	5	Wuzhipan.raw
			27	FALSE	F1	11.9343	1900	Fourier Transform	HCD (High Energy Collision Dissociation)	MS2	0	0	0	86.648	1	0	666.366	1331.72	2	Wuzhipan.raw
			27	FALSE	F1	11.9362	1901	Fourier Transform	HCD (High Energy Collision Dissociation)	MS2	0	0	21.9969	83.259	2	0	637.672	1911	3	Wuzhipan.raw
			27	FALSE	F1	11.9382	1902	Fourier Transform	HCD (High Energy Collision Dissociation)	MS2	0	0	5.77895	87.284	1	0	581.561	2323.22	4	Wuzhipan.raw
			27	FALSE	F1	11.9408	1903	Fourier Transform	HCD (High Energy Collision Dissociation)	MS2	0	0	4.47044	119.949	1	0	730.395	1459.78	2	Wuzhipan.raw
			27	FALSE	F1	11.9431	1904	Fourier Transform	HCD (High Energy Collision Dissociation)	MS2	0	0	16.4215	106.245	1	0	607.997	1821.98	3	Wuzhipan.raw
			27	FALSE	F1	11.9445	1905	Fourier Transform	HCD (High Energy Collision Dissociation)	MS2	0	0	18.3463	54.112	1	0	519.025	2073.08	4	Wuzhipan.raw
			27	FALSE	F1	11.9457	1906	Fourier Transform	HCD (High Energy Collision Dissociation)	MS2	0	0	37.9551	43.641	4	0	491.062	2451.28	5	Wuzhipan.raw
			27	FALSE	F1	11.9493	1908	Fourier Transform	HCD (High Energy Collision Dissociation)	MS2	0	0	21.5668	72.457	2	0	454.701	908.394	2	Wuzhipan.raw
			27	FALSE	F1	11.9515	1909	Fourier Transform	HCD (High Energy Collision Dissociation)	MS2	0	0	16.6295	96.336	1	0	600.29	1199.57	2	Wuzhipan.raw
			27	FALSE	F1	11.9587	1911	Fourier Transform	HCD (High Energy Collision Dissociation)	MS2	0	0	0	120	1	0	758.222	1515.44	2	Wuzhipan.raw
			27	FALSE	F1	11.9612	1912	Fourier Transform	HCD (High Energy Collision Dissociation)	MS2	0	0	0	120	1	0	562.299	2246.17	4	Wuzhipan.raw
			27	FALSE	F1	11.9637	1913	Fourier Transform	HCD (High Energy Collision Dissociation)	MS2	0	0	0	120	1	0	557.099	2225.37	4	Wuzhipan.raw
			27	FALSE	F1	11.9663	1914	Fourier Transform	HCD (High Energy Collision Dissociation)	MS2	0	0	1.20727	120	1	0	709.384	2834.51	4	Wuzhipan.raw
			27	FALSE	F1	11.9688	1915	Fourier Transform	HCD (High Energy Collision Dissociation)	MS2	0	0	4.73091	120	1	0	573.711	2864.52	5	Wuzhipan.raw
			27	FALSE	F1	11.9794	1918	Fourier Transform	HCD (High Energy Collision Dissociation)	MS2	0	0	87.2471	120	3	0	478.761	1912.02	4	Wuzhipan.raw
			27	FALSE	F1	11.9819	1919	Fourier Transform	HCD (High Energy Collision Dissociation)	MS2	0	0	4.7349	120	1	0	434.207	867.406	2	Wuzhipan.raw
			27	FALSE	F1	11.9838	1920	Fourier Transform	HCD (High Energy Collision Dissociation)	MS2	0	0	8.42479	82.887	3	0	490.749	980.49	2	Wuzhipan.raw
			27	FALSE	F1	11.9864	1921	Fourier Transform	HCD (High Energy Collision Dissociation)	MS2	0	0	5.41212	120	2	0	511.272	2552.33	5	Wuzhipan.raw
			27	FALSE	F1	11.9889	1922	Fourier Transform	HCD (High Energy Collision Dissociation)	MS2	0	0	23.8376	120	1	0	666.938	3330.66	5	Wuzhipan.raw
			27	FALSE	F1	12.0022	1925	Fourier Transform	HCD (High Energy Collision Dissociation)	MS2	0	0	0.220356	120	1	0	716.886	2864.52	4	Wuzhipan.raw
			27	FALSE	F1	12.0047	1926	Fourier Transform	HCD (High Energy Collision Dissociation)	MS2	0	0	0	120	1	0	955.513	2864.52	3	Wuzhipan.raw
			27	FALSE	F1	12.0073	1927	Fourier Transform	HCD (High Energy Collision Dissociation)	MS2	0	0	1.03848	120	1	0	509.722	1018.44	2	Wuzhipan.raw
			27	FALSE	F1	12.0098	1928	Fourier Transform	HCD (High Energy Collision Dissociation)	MS2	0	0	10.6449	120	1	0	484.756	968.506	2	Wuzhipan.raw
			27	FALSE	F1	12.0123	1929	Fourier Transform	HCD (High Energy Collision Dissociation)	MS2	0	0	29.3491	120	3	0	541.778	1082.55	2	Wuzhipan.raw
			27	FALSE	F1	12.0206	1931	Fourier Transform	HCD (High Energy Collision Dissociation)	MS2	0	0	2.86193	120	1	0	658.37	1315.73	2	Wuzhipan.raw
			27	FALSE	F1	12.0231	1932	Fourier Transform	HCD (High Energy Collision Dissociation)	MS2	0	0	80.4592	120	2	0	678.914	1356.82	2	Wuzhipan.raw
			27	FALSE	F1	12.0256	1933	Fourier Transform	HCD (High Energy Collision Dissociation)	MS2	0	0	2.77126	120	1	0	361.521	1082.55	3	Wuzhipan.raw
			27	FALSE	F1	12.0282	1934	Fourier Transform	HCD (High Energy Collision Dissociation)	MS2	0	0	2.95363	120	2	0	555.973	1665.9	3	Wuzhipan.raw
			27	FALSE	F1	12.0307	1935	Fourier Transform	HCD (High Energy Collision Dissociation)	MS2	0	0	6.81065	120	2	0	560.752	1120.5	2	Wuzhipan.raw
			27	FALSE	F1	12.0377	1937	Fourier Transform	HCD (High Energy Collision Dissociation)	MS2	0	0	6.25471	120	1	0	833.455	1665.9	2	Wuzhipan.raw
			27	FALSE	F1	12.0402	1938	Fourier Transform	HCD (High Energy Collision Dissociation)	MS2	0	0	0	120	1	0	735.74	2205.2	3	Wuzhipan.raw
			27	FALSE	F1	12.0428	1939	Fourier Transform	HCD (High Energy Collision Dissociation)	MS2	0	0	0	120	1	0	622.852	1866.54	3	Wuzhipan.raw
			27	FALSE	F1	12.0453	1940	Fourier Transform	HCD (High Energy Collision Dissociation)	MS2	0	0	8.49827	120	1	0	552.769	1104.53	2	Wuzhipan.raw
			27	FALSE	F1	12.0478	1941	Fourier Transform	HCD (High Energy Collision Dissociation)	MS2	0	0	4.96301	120	1	0	660.036	1978.09	3	Wuzhipan.raw
			27	FALSE	F1	12.0504	1942	Fourier Transform	HCD (High Energy Collision Dissociation)	MS2	0	0	47.2609	120	1	0	612.779	1224.55	2	Wuzhipan.raw
			27	FALSE	F1	12.0529	1943	Fourier Transform	HCD (High Energy Collision Dissociation)	MS2	0	0	0	120	1	0	962.841	2886.51	3	Wuzhipan.raw
			27	FALSE	F1	12.0666	1946	Fourier Transform	HCD (High Energy Collision Dissociation)	MS2	0	0	2.38441	120	1	0	804.944	1608.88	2	Wuzhipan.raw
			27	FALSE	F1	12.0713	1948	Fourier Transform	HCD (High Energy Collision Dissociation)	MS2	0	0	34.2751	101.938	2	0	536.966	1608.88	3	Wuzhipan.raw
			27	FALSE	F1	12.0739	1949	Fourier Transform	HCD (High Energy Collision Dissociation)	MS2	0	0	1.43189	120	1	0	688.387	2063.15	3	Wuzhipan.raw
			27	FALSE	F1	12.0764	1950	Fourier Transform	HCD (High Energy Collision Dissociation)	MS2	0	0	3.39156	120	1	0	498.76	996.512	2	Wuzhipan.raw
			27	FALSE	F1	12.0789	1951	Fourier Transform	HCD (High Energy Collision Dissociation)	MS2	0	0	3.1783	120	2	0	641.029	1921.07	3	Wuzhipan.raw
			27	FALSE	F1	12.0815	1952	Fourier Transform	HCD (High Energy Collision Dissociation)	MS2	0	0	0	120	1	0	893.475	2678.41	3	Wuzhipan.raw
			27	FALSE	F1	12.084	1953	Fourier Transform	HCD (High Energy Collision Dissociation)	MS2	0	0	9.92695	120	3	0	833.457	2498.36	3	Wuzhipan.raw
			27	FALSE	F1	12.0866	1954	Fourier Transform	HCD (High Energy Collision Dissociation)	MS2	0	0	0.958129	120	1	0	481.024	1921.07	4	Wuzhipan.raw
			27	FALSE	F1	12.0891	1955	Fourier Transform	HCD (High Energy Collision Dissociation)	MS2	0	0	13.3022	120	1	0	701.886	1402.76	2	Wuzhipan.raw
			27	FALSE	F1	12.0916	1956	Fourier Transform	HCD (High Energy Collision Dissociation)	MS2	0	0	31.3304	120	4	0	413.435	2063.15	5	Wuzhipan.raw
			27	FALSE	F1	12.0942	1957	Fourier Transform	HCD (High Energy Collision Dissociation)	MS2	0	0	0	120	1	0	846.117	2536.34	3	Wuzhipan.raw
			27	FALSE	F1	12.1019	1959	Fourier Transform	HCD (High Energy Collision Dissociation)	MS2	0	0	4.5753	120	2	0	567.708	2834.51	5	Wuzhipan.raw
			27	FALSE	F1	12.1044	1960	Fourier Transform	HCD (High Energy Collision Dissociation)	MS2	0	0	60.2878	120	2	0	748.737	2244.2	3	Wuzhipan.raw
			27	FALSE	F1	12.107	1961	Fourier Transform	HCD (High Energy Collision Dissociation)	MS2	0	0	74.3561	120	2	0	625.343	2498.35	4	Wuzhipan.raw
			27	FALSE	F1	12.1082	1962	Fourier Transform	HCD (High Energy Collision Dissociation)	MS2	0	0	3.30384	38.657	5	0	448.222	895.437	2	Wuzhipan.raw
			27	FALSE	F1	12.1108	1963	Fourier Transform	HCD (High Energy Collision Dissociation)	MS2	0	0	3.16758	120	3	0	698.39	2093.16	3	Wuzhipan.raw
			27	FALSE	F1	12.1133	1964	Fourier Transform	HCD (High Energy Collision Dissociation)	MS2	0	0	0.366024	120	1	0	707.394	2120.17	3	Wuzhipan.raw
			27	FALSE	F1	12.1159	1965	Fourier Transform	HCD (High Energy Collision Dissociation)	MS2	0	0	9.20216	120	2	0	651.032	1951.08	3	Wuzhipan.raw
			27	FALSE	F1	12.1209	1967	Fourier Transform	HCD (High Energy Collision Dissociation)	MS2	0	0	8.77291	120	2	0	677.861	2708.42	4	Wuzhipan.raw
			27	FALSE	F1	12.1234	1968	Fourier Transform	HCD (High Energy Collision Dissociation)	MS2	0	0	15.2525	120	3	0	542.49	2708.42	5	Wuzhipan.raw
			27	FALSE	F1	12.126	1969	Fourier Transform	HCD (High Energy Collision Dissociation)	MS2	0	0	0	120	1	0	530.797	2120.17	4	Wuzhipan.raw
			27	FALSE	F1	12.1285	1970	Fourier Transform	HCD (High Energy Collision Dissociation)	MS2	0	0	15.8857	120	1	0	488.526	1951.08	4	Wuzhipan.raw
			27	FALSE	F1	12.131	1971	Fourier Transform	HCD (High Energy Collision Dissociation)	MS2	0	0	74.5781	120	3	0	419.437	2093.16	5	Wuzhipan.raw
			27	FALSE	F1	12.1382	1973	Fourier Transform	HCD (High Energy Collision Dissociation)	MS2	0	0	0	120	1	0	945.509	2834.51	3	Wuzhipan.raw
			27	FALSE	F1	12.1408	1974	Fourier Transform	HCD (High Energy Collision Dissociation)	MS2	0	0	0.491646	120	1	0	709.384	2834.51	4	Wuzhipan.raw
			27	FALSE	F1	12.1479	1976	Fourier Transform	HCD (High Energy Collision Dissociation)	MS2	0	0	1.65826	120	1	0	516.543	2063.15	4	Wuzhipan.raw
			27	FALSE	F1	12.1504	1977	Fourier Transform	HCD (High Energy Collision Dissociation)	MS2	0	0	1.77391	120	1	0	510.255	1019.5	2	Wuzhipan.raw
			27	FALSE	F1	12.153	1978	Fourier Transform	HCD (High Energy Collision Dissociation)	MS2	0	0	0	120	1	0	1032.08	2063.15	2	Wuzhipan.raw
			27	FALSE	F1	12.1555	1979	Fourier Transform	HCD (High Energy Collision Dissociation)	MS2	0	0	0	120	1	0	560.645	1679.92	3	Wuzhipan.raw
			27	FALSE	F1	12.1629	1981	Fourier Transform	HCD (High Energy Collision Dissociation)	MS2	0	0	3.27382	120	1	0	840.463	1679.92	2	Wuzhipan.raw
			27	FALSE	F1	12.1655	1982	Fourier Transform	HCD (High Energy Collision Dissociation)	MS2	0	0	0	120	1	0	955.514	2864.53	3	Wuzhipan.raw
			27	FALSE	F1	12.168	1983	Fourier Transform	HCD (High Energy Collision Dissociation)	MS2	0	0	1.64079	120	2	0	524.045	2093.16	4	Wuzhipan.raw
			27	FALSE	F1	12.1819	1986	Fourier Transform	HCD (High Energy Collision Dissociation)	MS2	0	0	0	120	1	0	1047.08	2093.16	2	Wuzhipan.raw
			27	FALSE	F1	12.2332	1995	Fourier Transform	HCD (High Energy Collision Dissociation)	MS2	0	0	0	120	1	0	404.706	808.405	2	Wuzhipan.raw
			27	FALSE	F1	12.2481	1998	Fourier Transform	HCD (High Energy Collision Dissociation)	MS2	0	0	0	120	1	0	567.709	2834.51	5	Wuzhipan.raw
			27	FALSE	F1	12.2824	2004	Fourier Transform	HCD (High Energy Collision Dissociation)	MS2	0	0	0	120	1	0	945.509	2834.51	3	Wuzhipan.raw
			27	FALSE	F1	12.2869	2005	Fourier Transform	HCD (High Energy Collision Dissociation)	MS2	0	0	18.4345	120	3	0	541.778	1082.55	2	Wuzhipan.raw
			27	FALSE	F1	12.2895	2006	Fourier Transform	HCD (High Energy Collision Dissociation)	MS2	0	0	0	120	1	0	716.885	2864.52	4	Wuzhipan.raw
			27	FALSE	F1	12.297	2008	Fourier Transform	HCD (High Energy Collision Dissociation)	MS2	0	0	0	120	1	0	709.383	2834.51	4	Wuzhipan.raw
			27	FALSE	F1	12.3115	2011	Fourier Transform	HCD (High Energy Collision Dissociation)	MS2	0	0	0	120	1	0	955.513	2864.52	3	Wuzhipan.raw
			27	FALSE	F1	12.3285	2014	Fourier Transform	HCD (High Energy Collision Dissociation)	MS2	0	0	7.78801	120	2	0	804.944	1608.88	2	Wuzhipan.raw
			27	FALSE	F1	12.331	2015	Fourier Transform	HCD (High Energy Collision Dissociation)	MS2	0	0	4.38628	120	2	0	688.387	2063.15	3	Wuzhipan.raw
			27	FALSE	F1	12.3335	2016	Fourier Transform	HCD (High Energy Collision Dissociation)	MS2	0	0	0.8319	120	1	0	641.029	1921.07	3	Wuzhipan.raw
			27	FALSE	F1	12.336	2017	Fourier Transform	HCD (High Energy Collision Dissociation)	MS2	0	0	2.16026	120	1	0	481.024	1921.07	4	Wuzhipan.raw
			27	FALSE	F1	12.3386	2018	Fourier Transform	HCD (High Energy Collision Dissociation)	MS2	0	0	0	120	1	0	893.476	2678.41	3	Wuzhipan.raw
			27	FALSE	F1	12.3411	2019	Fourier Transform	HCD (High Energy Collision Dissociation)	MS2	0	0	13.5642	120	2	0	516.543	2063.15	4	Wuzhipan.raw
			27	FALSE	F1	12.3548	2022	Fourier Transform	HCD (High Energy Collision Dissociation)	MS2	0	0	1.09931	120	1	0	903.479	2708.42	3	Wuzhipan.raw
			27	FALSE	F1	12.3584	2023	Fourier Transform	HCD (High Energy Collision Dissociation)	MS2	0	0	4.31894	120	2	0	698.391	2093.16	3	Wuzhipan.raw
			27	FALSE	F1	12.3609	2024	Fourier Transform	HCD (High Energy Collision Dissociation)	MS2	0	0	6.98814	120	1	0	677.861	2708.42	4	Wuzhipan.raw
			27	FALSE	F1	12.3684	2026	Fourier Transform	HCD (High Energy Collision Dissociation)	MS2	0	0	6.77813	120	2	0	524.045	2093.16	4	Wuzhipan.raw
			27	FALSE	F1	12.3709	2027	Fourier Transform	HCD (High Energy Collision Dissociation)	MS2	0	0	21.6589	120	1	0	555.972	1665.9	3	Wuzhipan.raw
			27	FALSE	F1	12.3734	2028	Fourier Transform	HCD (High Energy Collision Dissociation)	MS2	0	0	29.839	120	1	0	546.97	1638.89	3	Wuzhipan.raw
			27	FALSE	F1	12.3878	2031	Fourier Transform	HCD (High Energy Collision Dissociation)	MS2	0	0	1.02914	120	2	0	567.709	2834.51	5	Wuzhipan.raw
			27	FALSE	F1	12.3915	2032	Fourier Transform	HCD (High Energy Collision Dissociation)	MS2	0	0	1.82098	120	1	0	781.424	2342.26	3	Wuzhipan.raw
			27	FALSE	F1	12.4056	2035	Fourier Transform	HCD (High Energy Collision Dissociation)	MS2	0	0	0	120	1	0	796.091	2386.26	3	Wuzhipan.raw
			27	FALSE	F1	12.4081	2036	Fourier Transform	HCD (High Energy Collision Dissociation)	MS2	0	0	20.7166	120	2	0	469.257	2342.26	5	Wuzhipan.raw
			27	FALSE	F1	12.4107	2037	Fourier Transform	HCD (High Energy Collision Dissociation)	MS2	0	0	0.951223	120	1	0	586.32	2342.26	4	Wuzhipan.raw
			27	FALSE	F1	12.4255	2040	Fourier Transform	HCD (High Energy Collision Dissociation)	MS2	0	0	0	120	1	0	945.509	2834.51	3	Wuzhipan.raw
			27	FALSE	F1	12.428	2041	Fourier Transform	HCD (High Energy Collision Dissociation)	MS2	0	0	21.9126	120	2	0	490.712	980.418	2	Wuzhipan.raw
			27	FALSE	F1	12.4419	2044	Fourier Transform	HCD (High Energy Collision Dissociation)	MS2	0	0	26.8473	120	1	0	597.32	2386.26	4	Wuzhipan.raw
			27	FALSE	F1	12.4455	2045	Fourier Transform	HCD (High Energy Collision Dissociation)	MS2	0	0	3.88299	120	1	0	1032.08	2063.15	2	Wuzhipan.raw
			27	FALSE	F1	12.448	2046	Fourier Transform	HCD (High Energy Collision Dissociation)	MS2	0	0	4.81662	120	1	0	560.644	1679.92	3	Wuzhipan.raw
			27	FALSE	F1	12.4506	2047	Fourier Transform	HCD (High Energy Collision Dissociation)	MS2	0	0	1.49099	120	1	0	569.989	1707.95	3	Wuzhipan.raw
			27	FALSE	F1	12.471	2051	Fourier Transform	HCD (High Energy Collision Dissociation)	MS2	0	0	7.01016	120	1	0	688.387	2063.15	3	Wuzhipan.raw
			27	FALSE	F1	12.4736	2052	Fourier Transform	HCD (High Energy Collision Dissociation)	MS2	0	0	0	120	1	0	854.479	1707.95	2	Wuzhipan.raw
			27	FALSE	F1	12.4761	2053	Fourier Transform	HCD (High Energy Collision Dissociation)	MS2	0	0	0	120	1	0	709.384	2834.51	4	Wuzhipan.raw
			27	FALSE	F1	12.5034	2058	Fourier Transform	HCD (High Energy Collision Dissociation)	MS2	0	0	8.76924	120	1	0	698.39	2093.16	3	Wuzhipan.raw
			27	FALSE	F1	12.5444	2065	Fourier Transform	HCD (High Energy Collision Dissociation)	MS2	0	0	68.2397	120	2	0	781.423	2342.26	3	Wuzhipan.raw
			27	FALSE	F1	12.548	2066	Fourier Transform	HCD (High Energy Collision Dissociation)	MS2	0	0	6.45893	120	1	0	526.267	1051.53	2	Wuzhipan.raw
			27	FALSE	F1	12.612	2077	Fourier Transform	HCD (High Energy Collision Dissociation)	MS2	0	0	1.35087	120	1	0	588.996	1764.97	3	Wuzhipan.raw
			27	FALSE	F1	12.6268	2080	Fourier Transform	HCD (High Energy Collision Dissociation)	MS2	0	0	0	120	1	0	945.51	2834.51	3	Wuzhipan.raw
			27	FALSE	F1	12.6413	2083	Fourier Transform	HCD (High Energy Collision Dissociation)	MS2	0	0	0	120	1	0	709.383	2834.51	4	Wuzhipan.raw
			27	FALSE	F1	12.6753	2089	Fourier Transform	HCD (High Energy Collision Dissociation)	MS2	0	0	2.71756	120	1	0	688.387	2063.15	3	Wuzhipan.raw
			27	FALSE	F1	12.6783	2090	Fourier Transform	HCD (High Energy Collision Dissociation)	MS2	0	0	9.31518	120	1	0	516.543	2063.15	4	Wuzhipan.raw
			27	FALSE	F1	12.6855	2092	Fourier Transform	HCD (High Energy Collision Dissociation)	MS2	0	0	0	120	1	0	781.424	2342.26	3	Wuzhipan.raw
			27	FALSE	F1	12.6899	2093	Fourier Transform	HCD (High Energy Collision Dissociation)	MS2	0	0	6.87573	120	2	0	698.39	2093.16	3	Wuzhipan.raw
			27	FALSE	F1	12.6924	2094	Fourier Transform	HCD (High Energy Collision Dissociation)	MS2	0	0	1.91673	120	1	0	569.988	1707.95	3	Wuzhipan.raw
			27	FALSE	F1	12.6994	2096	Fourier Transform	HCD (High Energy Collision Dissociation)	MS2	0	0	11.2417	120	1	0	526.267	1051.53	2	Wuzhipan.raw
			27	FALSE	F1	12.7038	2097	Fourier Transform	HCD (High Energy Collision Dissociation)	MS2	0	0	0	120	1	0	1032.08	2063.15	2	Wuzhipan.raw
			27	FALSE	F1	12.7064	2098	Fourier Transform	HCD (High Energy Collision Dissociation)	MS2	0	0	4.31751	120	2	0	524.045	2093.16	4	Wuzhipan.raw
			27	FALSE	F1	12.7197	2101	Fourier Transform	HCD (High Energy Collision Dissociation)	MS2	0	0	2.14378	120	1	0	497.757	994.506	2	Wuzhipan.raw
			27	FALSE	F1	12.7222	2102	Fourier Transform	HCD (High Energy Collision Dissociation)	MS2	0	0	67.8739	120	3	0	469.257	2342.26	5	Wuzhipan.raw
			27	FALSE	F1	12.7248	2103	Fourier Transform	HCD (High Energy Collision Dissociation)	MS2	0	0	2.0203	120	1	0	586.319	2342.26	4	Wuzhipan.raw
			27	FALSE	F1	12.7389	2106	Fourier Transform	HCD (High Energy Collision Dissociation)	MS2	0	0	0.853752	120	1	0	796.09	2386.26	3	Wuzhipan.raw
			27	FALSE	F1	12.7598	2110	Fourier Transform	HCD (High Energy Collision Dissociation)	MS2	0	0	0	120	1	0	818.936	1636.87	2	Wuzhipan.raw
			27	FALSE	F1	12.7623	2111	Fourier Transform	HCD (High Energy Collision Dissociation)	MS2	0	0	0	120	1	0	791.427	2372.27	3	Wuzhipan.raw
			27	FALSE	F1	12.7649	2112	Fourier Transform	HCD (High Energy Collision Dissociation)	MS2	0	0	0	120	1	0	649.341	1946.01	3	Wuzhipan.raw
			27	FALSE	F1	12.7674	2113	Fourier Transform	HCD (High Energy Collision Dissociation)	MS2	0	0	20.1555	120	4	0	597.321	2386.26	4	Wuzhipan.raw
			27	FALSE	F1	12.7743	2115	Fourier Transform	HCD (High Energy Collision Dissociation)	MS2	0	0	8.66744	120	2	0	783.417	1565.83	2	Wuzhipan.raw
			27	FALSE	F1	12.7768	2116	Fourier Transform	HCD (High Energy Collision Dissociation)	MS2	0	0	0	120	1	0	854.479	1707.95	2	Wuzhipan.raw
			27	FALSE	F1	12.7794	2117	Fourier Transform	HCD (High Energy Collision Dissociation)	MS2	0	0	4.50559	120	1	0	747.899	1494.79	2	Wuzhipan.raw
			27	FALSE	F1	12.7819	2118	Fourier Transform	HCD (High Energy Collision Dissociation)	MS2	0	0	7.29145	120	1	0	588.995	1764.97	3	Wuzhipan.raw
			27	FALSE	F1	12.7958	2121	Fourier Transform	HCD (High Energy Collision Dissociation)	MS2	0	0	23.1254	120	2	0	522.614	1565.83	3	Wuzhipan.raw
			27	FALSE	F1	12.81	2124	Fourier Transform	HCD (High Energy Collision Dissociation)	MS2	0	0	10.6331	120	1	0	548.281	1095.55	2	Wuzhipan.raw
			27	FALSE	F1	12.8367	2129	Fourier Transform	HCD (High Energy Collision Dissociation)	MS2	0	0	0	120	1	0	569.988	1707.95	3	Wuzhipan.raw
			27	FALSE	F1	12.9142	2142	Fourier Transform	HCD (High Energy Collision Dissociation)	MS2	0	0	1.84347	120	1	0	783.417	1565.83	2	Wuzhipan.raw
			27	FALSE	F1	12.9693	2151	Fourier Transform	HCD (High Energy Collision Dissociation)	MS2	0	0	0	120	1	0	790.76	2370.26	3	Wuzhipan.raw
			27	FALSE	F1	12.9977	2156	Fourier Transform	HCD (High Energy Collision Dissociation)	MS2	0	0	19.9403	120	2	0	567.709	2834.51	5	Wuzhipan.raw
			27	FALSE	F1	13.0013	2157	Fourier Transform	HCD (High Energy Collision Dissociation)	MS2	0	0	1.24043	120	1	0	945.509	2834.51	3	Wuzhipan.raw
			27	FALSE	F1	13.0148	2160	Fourier Transform	HCD (High Energy Collision Dissociation)	MS2	0	0	0	120	1	0	560.304	1119.6	2	Wuzhipan.raw
			27	FALSE	F1	13.0174	2161	Fourier Transform	HCD (High Energy Collision Dissociation)	MS2	0	0	0	120	1	0	1185.64	2370.27	2	Wuzhipan.raw
			27	FALSE	F1	13.02	2162	Fourier Transform	HCD (High Energy Collision Dissociation)	MS2	0	0	0	120	1	0	875.957	1750.91	2	Wuzhipan.raw
			27	FALSE	F1	13.0225	2163	Fourier Transform	HCD (High Energy Collision Dissociation)	MS2	0	0	32.6176	120	1	0	593.321	2370.26	4	Wuzhipan.raw
			27	FALSE	F1	13.0367	2166	Fourier Transform	HCD (High Energy Collision Dissociation)	MS2	0	0	5.00158	120	1	0	688.387	2063.15	3	Wuzhipan.raw
			27	FALSE	F1	13.0405	2167	Fourier Transform	HCD (High Energy Collision Dissociation)	MS2	0	0	6.13244	120	2	0	584.308	1750.91	3	Wuzhipan.raw
			27	FALSE	F1	13.0604	2171	Fourier Transform	HCD (High Energy Collision Dissociation)	MS2	0	0	26.9076	120	1	0	567.312	1133.62	2	Wuzhipan.raw
			27	FALSE	F1	13.0629	2172	Fourier Transform	HCD (High Energy Collision Dissociation)	MS2	0	0	9.38947	120	1	0	474.859	2370.27	5	Wuzhipan.raw
			27	FALSE	F1	13.0654	2173	Fourier Transform	HCD (High Energy Collision Dissociation)	MS2	0	0	2.12725	120	1	0	783.418	1565.83	2	Wuzhipan.raw
			27	FALSE	F1	13.068	2174	Fourier Transform	HCD (High Energy Collision Dissociation)	MS2	0	0	2.0737	120	1	0	798.086	2392.24	3	Wuzhipan.raw
			27	FALSE	F1	13.0705	2175	Fourier Transform	HCD (High Energy Collision Dissociation)	MS2	0	0	15.3204	120	1	0	516.542	2063.15	4	Wuzhipan.raw
			27	FALSE	F1	13.0835	2178	Fourier Transform	HCD (High Energy Collision Dissociation)	MS2	0	0	0	120	1	0	840.437	1679.87	2	Wuzhipan.raw
			27	FALSE	F1	13.0885	2180	Fourier Transform	HCD (High Energy Collision Dissociation)	MS2	0	0	6.85325	120	1	0	698.39	2093.15	3	Wuzhipan.raw
			27	FALSE	F1	13.0911	2181	Fourier Transform	HCD (High Energy Collision Dissociation)	MS2	0	0	21.3104	120	2	0	373.872	1119.6	3	Wuzhipan.raw
			27	FALSE	F1	13.0936	2182	Fourier Transform	HCD (High Energy Collision Dissociation)	MS2	0	0	27.5718	120	3	0	508.275	1015.54	2	Wuzhipan.raw
			27	FALSE	F1	13.1079	2185	Fourier Transform	HCD (High Energy Collision Dissociation)	MS2	0	0	0.563203	98.727	1	0	790.759	2370.26	3	Wuzhipan.raw
			27	FALSE	F1	13.1115	2186	Fourier Transform	HCD (High Energy Collision Dissociation)	MS2	0	0	34.1099	120	1	0	686.696	2058.07	3	Wuzhipan.raw
			27	FALSE	F1	13.125	2189	Fourier Transform	HCD (High Energy Collision Dissociation)	MS2	0	0	0	120	1	0	800.763	2400.27	3	Wuzhipan.raw
			27	FALSE	F1	13.1397	2192	Fourier Transform	HCD (High Energy Collision Dissociation)	MS2	0	0	0	120	1	0	945.509	2834.51	3	Wuzhipan.raw
			27	FALSE	F1	13.1422	2193	Fourier Transform	HCD (High Energy Collision Dissociation)	MS2	0	0	3.44058	120	2	0	600.824	2400.27	4	Wuzhipan.raw
			27	FALSE	F1	13.1581	2197	Fourier Transform	HCD (High Energy Collision Dissociation)	MS2	0	0	0	120	1	0	1185.64	2370.27	2	Wuzhipan.raw
			27	FALSE	F1	13.166	2199	Fourier Transform	HCD (High Energy Collision Dissociation)	MS2	0	0	34.5855	120	1	0	593.321	2370.26	4	Wuzhipan.raw
			27	FALSE	F1	13.1802	2202	Fourier Transform	HCD (High Energy Collision Dissociation)	MS2	0	0	29.2672	120	2	0	560.304	1678.9	3	Wuzhipan.raw
			27	FALSE	F1	13.1942	2205	Fourier Transform	HCD (High Energy Collision Dissociation)	MS2	0	0	14.041	120	2	0	688.387	2063.15	3	Wuzhipan.raw
			27	FALSE	F1	13.1967	2206	Fourier Transform	HCD (High Energy Collision Dissociation)	MS2	0	0	0	120	1	0	781.425	2342.26	3	Wuzhipan.raw
			27	FALSE	F1	13.2281	2212	Fourier Transform	HCD (High Energy Collision Dissociation)	MS2	0	0	0.792615	120	1	0	840.439	1679.87	2	Wuzhipan.raw
			27	FALSE	F1	13.2347	2213	Fourier Transform	HCD (High Energy Collision Dissociation)	MS2	0	0	11.7832	120	2	0	394.237	787.467	2	Wuzhipan.raw
			27	FALSE	F1	13.2422	2215	Fourier Transform	HCD (High Energy Collision Dissociation)	MS2	0	0	23.4025	120	1	0	698.39	2093.15	3	Wuzhipan.raw
			27	FALSE	F1	13.2501	2217	Fourier Transform	HCD (High Energy Collision Dissociation)	MS2	0	0	0.180643	120	1	0	790.759	2370.26	3	Wuzhipan.raw
			27	FALSE	F1	13.2645	2220	Fourier Transform	HCD (High Energy Collision Dissociation)	MS2	0	0	0	120	1	0	800.763	2400.27	3	Wuzhipan.raw
			27	FALSE	F1	13.2671	2221	Fourier Transform	HCD (High Energy Collision Dissociation)	MS2	0	0	3.2473	120	4	0	534.265	1067.52	2	Wuzhipan.raw
			27	FALSE	F1	13.2831	2225	Fourier Transform	HCD (High Energy Collision Dissociation)	MS2	0	0	4.72679	120	1	0	605.284	1209.56	2	Wuzhipan.raw
			27	FALSE	F1	13.2867	2226	Fourier Transform	HCD (High Energy Collision Dissociation)	MS2	0	0	0.980846	120	2	0	600.824	2400.27	4	Wuzhipan.raw
			27	FALSE	F1	13.2892	2227	Fourier Transform	HCD (High Energy Collision Dissociation)	MS2	0	0	8.85959	120	1	0	553.239	1105.47	2	Wuzhipan.raw
			27	FALSE	F1	13.2918	2228	Fourier Transform	HCD (High Energy Collision Dissociation)	MS2	0	0	0	120	1	0	545.256	1089.5	2	Wuzhipan.raw
			27	FALSE	F1	13.2989	2230	Fourier Transform	HCD (High Energy Collision Dissociation)	MS2	0	0	1.72915	120	1	0	1185.64	2370.27	2	Wuzhipan.raw
			27	FALSE	F1	13.3025	2231	Fourier Transform	HCD (High Energy Collision Dissociation)	MS2	0	0	4.38052	120	1	0	434.207	867.406	2	Wuzhipan.raw
			27	FALSE	F1	13.3051	2232	Fourier Transform	HCD (High Energy Collision Dissociation)	MS2	0	0	8.86085	120	2	0	490.749	980.49	2	Wuzhipan.raw
			27	FALSE	F1	13.3076	2233	Fourier Transform	HCD (High Energy Collision Dissociation)	MS2	0	0	9.48156	120	1	0	573.71	2864.52	5	Wuzhipan.raw
			27	FALSE	F1	13.3145	2235	Fourier Transform	HCD (High Energy Collision Dissociation)	MS2	0	0	29.8461	120	1	0	593.321	2370.26	4	Wuzhipan.raw
			27	FALSE	F1	13.3182	2236	Fourier Transform	HCD (High Energy Collision Dissociation)	MS2	0	0	15.8159	120	4	0	356.512	1067.52	3	Wuzhipan.raw
			27	FALSE	F1	13.3208	2237	Fourier Transform	HCD (High Energy Collision Dissociation)	MS2	0	0	2.00538	120	1	0	945.511	2834.52	3	Wuzhipan.raw
			27	FALSE	F1	13.3233	2238	Fourier Transform	HCD (High Energy Collision Dissociation)	MS2	0	0	10.7544	120	2	0	783.417	1565.83	2	Wuzhipan.raw
			27	FALSE	F1	13.3259	2239	Fourier Transform	HCD (High Energy Collision Dissociation)	MS2	0	0	6.20875	120	1	0	620.289	1239.57	2	Wuzhipan.raw
			27	FALSE	F1	13.3326	2241	Fourier Transform	HCD (High Energy Collision Dissociation)	MS2	0	0	0	120	1	0	688.387	2063.15	3	Wuzhipan.raw
			27	FALSE	F1	13.3364	2242	Fourier Transform	HCD (High Energy Collision Dissociation)	MS2	0	0	51.6584	120	3	0	561.224	1121.44	2	Wuzhipan.raw
			27	FALSE	F1	13.3389	2243	Fourier Transform	HCD (High Energy Collision Dissociation)	MS2	0	0	29.5842	120	2	0	516.542	2063.15	4	Wuzhipan.raw
			27	FALSE	F1	13.352	2246	Fourier Transform	HCD (High Energy Collision Dissociation)	MS2	0	0	3.64291	120	1	0	541.272	1081.54	2	Wuzhipan.raw
			27	FALSE	F1	13.3565	2247	Fourier Transform	HCD (High Energy Collision Dissociation)	MS2	0	0	19.1344	120	1	0	556.247	1111.49	2	Wuzhipan.raw
			27	FALSE	F1	13.3693	2250	Fourier Transform	HCD (High Energy Collision Dissociation)	MS2	0	0	0	120	1	0	840.438	1679.87	2	Wuzhipan.raw
			27	FALSE	F1	13.3896	2254	Fourier Transform	HCD (High Energy Collision Dissociation)	MS2	0	0	1.10225	120	1	0	790.759	2370.26	3	Wuzhipan.raw
			27	FALSE	F1	13.3922	2255	Fourier Transform	HCD (High Energy Collision Dissociation)	MS2	0	0	3.51746	120	1	0	698.391	2093.16	3	Wuzhipan.raw
			27	FALSE	F1	13.4052	2258	Fourier Transform	HCD (High Energy Collision Dissociation)	MS2	0	0	0.367163	8.879	2	0	534.265	1067.52	2	Wuzhipan.raw
			27	FALSE	F1	13.4078	2259	Fourier Transform	HCD (High Energy Collision Dissociation)	MS2	0	0	0	120	1	0	800.763	2400.27	3	Wuzhipan.raw
			27	FALSE	F1	13.4211	2262	Fourier Transform	HCD (High Energy Collision Dissociation)	MS2	0	0	42.0584	120	4	0	560.628	1679.87	3	Wuzhipan.raw
			27	FALSE	F1	13.4247	2263	Fourier Transform	HCD (High Energy Collision Dissociation)	MS2	0	0	0	120	1	0	781.424	2342.26	3	Wuzhipan.raw
			27	FALSE	F1	13.4273	2264	Fourier Transform	HCD (High Energy Collision Dissociation)	MS2	0	0	0	120	1	0	586.32	2342.26	4	Wuzhipan.raw
			27	FALSE	F1	13.4298	2265	Fourier Transform	HCD (High Energy Collision Dissociation)	MS2	0	0	0	120	1	0	796.09	2386.26	3	Wuzhipan.raw
			27	FALSE	F1	13.4324	2266	Fourier Transform	HCD (High Energy Collision Dissociation)	MS2	0	0	0	120	1	0	716.885	2864.52	4	Wuzhipan.raw
			27	FALSE	F1	13.4409	2268	Fourier Transform	HCD (High Energy Collision Dissociation)	MS2	0	0	52.6025	120	2	0	553.239	1105.47	2	Wuzhipan.raw
			27	FALSE	F1	13.4434	2269	Fourier Transform	HCD (High Energy Collision Dissociation)	MS2	0	0	6.86102	120	1	0	545.256	1089.51	2	Wuzhipan.raw
			27	FALSE	F1	13.4572	2272	Fourier Transform	HCD (High Energy Collision Dissociation)	MS2	0	0	27.3607	120	1	0	593.321	2370.26	4	Wuzhipan.raw
			27	FALSE	F1	13.4597	2273	Fourier Transform	HCD (High Energy Collision Dissociation)	MS2	0	0	0	120	1	0	1185.63	2370.26	2	Wuzhipan.raw
			27	FALSE	F1	13.4623	2274	Fourier Transform	HCD (High Energy Collision Dissociation)	MS2	0	0	15.8421	120	2	0	575.31	1149.61	2	Wuzhipan.raw
			27	FALSE	F1	13.4697	2276	Fourier Transform	HCD (High Energy Collision Dissociation)	MS2	0	0	13.7775	120	1	0	620.289	1239.57	2	Wuzhipan.raw
			27	FALSE	F1	13.4841	2279	Fourier Transform	HCD (High Energy Collision Dissociation)	MS2	0	0	0	120	1	0	617.302	1233.6	2	Wuzhipan.raw
			27	FALSE	F1	13.4866	2280	Fourier Transform	HCD (High Energy Collision Dissociation)	MS2	0	0	9.76849	120	3	0	600.824	2400.27	4	Wuzhipan.raw
			27	FALSE	F1	13.4892	2281	Fourier Transform	HCD (High Energy Collision Dissociation)	MS2	0	0	6.08477	120	1	0	771.753	2313.24	3	Wuzhipan.raw
			27	FALSE	F1	13.4966	2283	Fourier Transform	HCD (High Energy Collision Dissociation)	MS2	0	0	3.26155	120	2	0	541.273	1081.54	2	Wuzhipan.raw
			27	FALSE	F1	13.5004	2284	Fourier Transform	HCD (High Energy Collision Dissociation)	MS2	0	0	16.1088	120	1	0	383.875	1149.61	3	Wuzhipan.raw
			27	FALSE	F1	13.5083	2286	Fourier Transform	HCD (High Energy Collision Dissociation)	MS2	0	0	0	120	1	0	840.439	1679.87	2	Wuzhipan.raw
			27	FALSE	F1	13.5233	2289	Fourier Transform	HCD (High Energy Collision Dissociation)	MS2	0	0	14.0571	120	1	0	605.776	1210.54	2	Wuzhipan.raw
			27	FALSE	F1	13.5258	2290	Fourier Transform	HCD (High Energy Collision Dissociation)	MS2	0	0	26.475	120	2	0	411.87	1233.6	3	Wuzhipan.raw
			27	FALSE	F1	13.5284	2291	Fourier Transform	HCD (High Energy Collision Dissociation)	MS2	0	0	4.84046	120	2	0	748.073	2242.2	3	Wuzhipan.raw
			27	FALSE	F1	13.5357	2293	Fourier Transform	HCD (High Energy Collision Dissociation)	MS2	0	0	0	120	1	0	790.759	2370.26	3	Wuzhipan.raw
			27	FALSE	F1	13.5497	2296	Fourier Transform	HCD (High Energy Collision Dissociation)	MS2	0	0	0	120	1	0	800.762	2400.27	3	Wuzhipan.raw
			27	FALSE	F1	13.5633	2299	Fourier Transform	HCD (High Energy Collision Dissociation)	MS2	0	0	2.38586	120	1	0	644.009	1930.01	3	Wuzhipan.raw
			27	FALSE	F1	13.5658	2300	Fourier Transform	HCD (High Energy Collision Dissociation)	MS2	0	0	41.3999	120	3	0	561.308	2242.21	4	Wuzhipan.raw
			27	FALSE	F1	13.5684	2301	Fourier Transform	HCD (High Energy Collision Dissociation)	MS2	0	0	0	120	1	0	878.455	3510.8	4	Wuzhipan.raw
			27	FALSE	F1	13.5815	2304	Fourier Transform	HCD (High Energy Collision Dissociation)	MS2	0	0	0	120	1	0	965.51	1930.01	2	Wuzhipan.raw
			27	FALSE	F1	13.5841	2305	Fourier Transform	HCD (High Energy Collision Dissociation)	MS2	0	0	0	120	1	0	781.423	2342.25	3	Wuzhipan.raw
			27	FALSE	F1	13.5866	2306	Fourier Transform	HCD (High Energy Collision Dissociation)	MS2	0	0	26.8821	120	2	0	783.417	1565.83	2	Wuzhipan.raw
			27	FALSE	F1	13.6058	2310	Fourier Transform	HCD (High Energy Collision Dissociation)	MS2	0	0	35.9884	120	1	0	593.322	2370.26	4	Wuzhipan.raw
			27	FALSE	F1	13.6083	2311	Fourier Transform	HCD (High Energy Collision Dissociation)	MS2	0	0	18.5118	120	2	0	702.966	3510.8	5	Wuzhipan.raw
			27	FALSE	F1	13.6109	2312	Fourier Transform	HCD (High Energy Collision Dissociation)	MS2	0	0	0	120	1	0	1170.94	3510.8	3	Wuzhipan.raw
			27	FALSE	F1	13.6421	2318	Fourier Transform	HCD (High Energy Collision Dissociation)	MS2	0	0	0	120	1	0	1185.64	2370.27	2	Wuzhipan.raw
			27	FALSE	F1	13.6621	2322	Fourier Transform	HCD (High Energy Collision Dissociation)	MS2	0	0	4.63485	120	1	0	840.439	1679.87	2	Wuzhipan.raw
			27	FALSE	F1	13.6657	2323	Fourier Transform	HCD (High Energy Collision Dissociation)	MS2	0	0	24.2935	120	2	0	483.259	1930.02	4	Wuzhipan.raw
			27	FALSE	F1	13.6734	2325	Fourier Transform	HCD (High Energy Collision Dissociation)	MS2	0	0	6.92375	120	1	0	748.073	2242.2	3	Wuzhipan.raw
			27	FALSE	F1	13.6767	2326	Fourier Transform	HCD (High Energy Collision Dissociation)	MS2	0	0	8.50869	120	1	0	495.248	1483.73	3	Wuzhipan.raw
			27	FALSE	F1	13.684	2328	Fourier Transform	HCD (High Energy Collision Dissociation)	MS2	0	0	0.717091	120	1	0	790.76	2370.26	3	Wuzhipan.raw
			27	FALSE	F1	13.6928	2330	Fourier Transform	HCD (High Energy Collision Dissociation)	MS2	0	0	0	120	1	0	800.763	2400.27	3	Wuzhipan.raw
			27	FALSE	F1	13.6973	2331	Fourier Transform	HCD (High Energy Collision Dissociation)	MS2	0	0	6.67689	120	1	0	654.013	1960.02	3	Wuzhipan.raw
			27	FALSE	F1	13.7045	2333	Fourier Transform	HCD (High Energy Collision Dissociation)	MS2	0	0	0	120	1	0	644.01	1930.01	3	Wuzhipan.raw
			27	FALSE	F1	13.7123	2335	Fourier Transform	HCD (High Energy Collision Dissociation)	MS2	0	0	1.43868	120	2	0	878.453	3510.79	4	Wuzhipan.raw
			27	FALSE	F1	13.7163	2336	Fourier Transform	HCD (High Energy Collision Dissociation)	MS2	0	0	0	120	1	0	980.515	1960.02	2	Wuzhipan.raw
			27	FALSE	F1	13.7233	2338	Fourier Transform	HCD (High Energy Collision Dissociation)	MS2	0	0	0	120	1	0	965.51	1930.01	2	Wuzhipan.raw
			27	FALSE	F1	13.7277	2339	Fourier Transform	HCD (High Energy Collision Dissociation)	MS2	0	0	7.81716	120	2	0	663.017	1987.04	3	Wuzhipan.raw
			27	FALSE	F1	13.7302	2340	Fourier Transform	HCD (High Energy Collision Dissociation)	MS2	0	0	4.79826	120	2	0	600.824	2400.27	4	Wuzhipan.raw
			27	FALSE	F1	13.7621	2346	Fourier Transform	HCD (High Energy Collision Dissociation)	MS2	0	0	23.513	120	3	0	598.294	1195.58	2	Wuzhipan.raw
			27	FALSE	F1	13.8252	2357	Fourier Transform	HCD (High Energy Collision Dissociation)	MS2	0	0	11.557	120	2	0	509.267	1525.79	3	Wuzhipan.raw
			27	FALSE	F1	13.841	2360	Fourier Transform	HCD (High Energy Collision Dissociation)	MS2	0	0	0	120	1	0	644.01	1930.01	3	Wuzhipan.raw
			27	FALSE	F1	13.8665	2365	Fourier Transform	HCD (High Energy Collision Dissociation)	MS2	0	0	0	120	1	0	965.512	1930.02	2	Wuzhipan.raw
			27	FALSE	F1	13.8701	2366	Fourier Transform	HCD (High Energy Collision Dissociation)	MS2	0	0	10.3421	120	2	0	688.387	2063.15	3	Wuzhipan.raw
			27	FALSE	F1	13.8726	2367	Fourier Transform	HCD (High Energy Collision Dissociation)	MS2	0	0	1.83224	120	1	0	771.752	2313.24	3	Wuzhipan.raw
			27	FALSE	F1	13.8867	2370	Fourier Transform	HCD (High Energy Collision Dissociation)	MS2	0	0	5.70221	120	1	0	516.542	2063.15	4	Wuzhipan.raw
			27	FALSE	F1	13.8892	2371	Fourier Transform	HCD (High Energy Collision Dissociation)	MS2	0	0	0	120	1	0	763.397	1525.79	2	Wuzhipan.raw
			27	FALSE	F1	13.8917	2372	Fourier Transform	HCD (High Energy Collision Dissociation)	MS2	0	0	75.2205	120	2	0	654.348	1961.03	3	Wuzhipan.raw
			27	FALSE	F1	13.8943	2373	Fourier Transform	HCD (High Energy Collision Dissociation)	MS2	0	0	0	120	1	0	945.509	2834.51	3	Wuzhipan.raw
			27	FALSE	F1	13.9079	2376	Fourier Transform	HCD (High Energy Collision Dissociation)	MS2	0	0	1.92079	120	2	0	698.39	2093.16	3	Wuzhipan.raw
			27	FALSE	F1	13.9104	2377	Fourier Transform	HCD (High Energy Collision Dissociation)	MS2	0	0	0.870529	120	2	0	524.045	2093.16	4	Wuzhipan.raw
			27	FALSE	F1	13.9129	2378	Fourier Transform	HCD (High Energy Collision Dissociation)	MS2	0	0	0	120	1	0	709.384	2834.51	4	Wuzhipan.raw
			27	FALSE	F1	13.9202	2380	Fourier Transform	HCD (High Energy Collision Dissociation)	MS2	0	0	0	120	1	0	1047.08	2093.16	2	Wuzhipan.raw
			27	FALSE	F1	13.9227	2381	Fourier Transform	HCD (High Energy Collision Dissociation)	MS2	0	0	74.7631	120	2	0	560.648	1679.93	3	Wuzhipan.raw
			27	FALSE	F1	13.9253	2382	Fourier Transform	HCD (High Energy Collision Dissociation)	MS2	0	0	0	120	1	0	781.424	2342.26	3	Wuzhipan.raw
			27	FALSE	F1	13.9278	2383	Fourier Transform	HCD (High Energy Collision Dissociation)	MS2	0	0	5.22392	120	1	0	796.091	2386.26	3	Wuzhipan.raw
			27	FALSE	F1	13.9358	2385	Fourier Transform	HCD (High Energy Collision Dissociation)	MS2	0	0	8.48261	120	1	0	586.32	2342.26	4	Wuzhipan.raw
			27	FALSE	F1	13.9384	2386	Fourier Transform	HCD (High Energy Collision Dissociation)	MS2	0	0	28.9897	120	3	0	597.321	2386.26	4	Wuzhipan.raw
			27	FALSE	F1	13.9409	2387	Fourier Transform	HCD (High Energy Collision Dissociation)	MS2	0	0	9.83092	120	1	0	569.989	1707.95	3	Wuzhipan.raw
			27	FALSE	F1	13.946	2389	Fourier Transform	HCD (High Energy Collision Dissociation)	MS2	0	0	43.5402	120	2	0	848.437	1695.87	2	Wuzhipan.raw
			27	FALSE	F1	13.9534	2391	Fourier Transform	HCD (High Energy Collision Dissociation)	MS2	0	0	10.1783	120	2	0	854.479	1707.95	2	Wuzhipan.raw
			27	FALSE	F1	13.956	2392	Fourier Transform	HCD (High Energy Collision Dissociation)	MS2	0	0	25.1726	120	3	0	579.066	2313.24	4	Wuzhipan.raw
			27	FALSE	F1	13.961	2394	Fourier Transform	HCD (High Energy Collision Dissociation)	MS2	0	0	0.115241	120	1	0	790.759	2370.26	3	Wuzhipan.raw
			27	FALSE	F1	13.9636	2395	Fourier Transform	HCD (High Energy Collision Dissociation)	MS2	0	0	20.8807	120	3	0	593.321	2370.26	4	Wuzhipan.raw
			27	FALSE	F1	13.9661	2396	Fourier Transform	HCD (High Energy Collision Dissociation)	MS2	0	0	6.28388	120	1	0	541.237	1081.47	2	Wuzhipan.raw
			27	FALSE	F1	13.9686	2397	Fourier Transform	HCD (High Energy Collision Dissociation)	MS2	0	0	5.70772	120	2	0	588.996	1764.97	3	Wuzhipan.raw
			27	FALSE	F1	13.9712	2398	Fourier Transform	HCD (High Energy Collision Dissociation)	MS2	0	0	1.45926	120	1	0	649.341	1946.01	3	Wuzhipan.raw
			27	FALSE	F1	13.9738	2399	Fourier Transform	HCD (High Energy Collision Dissociation)	MS2	0	0	0	120	1	0	1185.64	2370.27	2	Wuzhipan.raw
			27	FALSE	F1	13.9763	2400	Fourier Transform	HCD (High Energy Collision Dissociation)	MS2	0	0	0	120	1	0	800.763	2400.28	3	Wuzhipan.raw
			27	FALSE	F1	13.9814	2402	Fourier Transform	HCD (High Energy Collision Dissociation)	MS2	0	0	19.4849	120	1	0	598.999	1794.98	3	Wuzhipan.raw
			27	FALSE	F1	13.9882	2404	Fourier Transform	HCD (High Energy Collision Dissociation)	MS2	0	0	1.72241	111.469	1	0	644.01	1930.01	3	Wuzhipan.raw
			27	FALSE	F1	13.9908	2405	Fourier Transform	HCD (High Energy Collision Dissociation)	MS2	0	0	0	120	1	0	974.222	1947.44	2	Wuzhipan.raw
			27	FALSE	F1	13.9933	2406	Fourier Transform	HCD (High Energy Collision Dissociation)	MS2	0	0	5.06817	120	2	0	875.957	1750.91	2	Wuzhipan.raw
			27	FALSE	F1	13.9953	2407	Fourier Transform	HCD (High Energy Collision Dissociation)	MS2	0	0	0.701982	83.41	2	0	840.439	1679.87	2	Wuzhipan.raw
			27	FALSE	F1	13.9978	2408	Fourier Transform	HCD (High Energy Collision Dissociation)	MS2	0	0	0.259845	120	1	0	878.454	3510.8	4	Wuzhipan.raw
			27	FALSE	F1	13.9997	2409	Fourier Transform	HCD (High Energy Collision Dissociation)	MS2	0	0	23.8568	76.328	3	0	560.629	1679.87	3	Wuzhipan.raw
			27	FALSE	F1	14.0022	2410	Fourier Transform	HCD (High Energy Collision Dissociation)	MS2	0	0	0.371769	120	1	0	748.073	2242.21	3	Wuzhipan.raw
			27	FALSE	F1	14.0047	2411	Fourier Transform	HCD (High Energy Collision Dissociation)	MS2	0	0	16.0102	120	2	0	667.688	2001.05	3	Wuzhipan.raw
			27	FALSE	F1	14.0073	2412	Fourier Transform	HCD (High Energy Collision Dissociation)	MS2	0	0	9.33065	120	2	0	556.242	1111.48	2	Wuzhipan.raw
			27	FALSE	F1	14.0098	2413	Fourier Transform	HCD (High Energy Collision Dissociation)	MS2	0	0	5.91197	120	1	0	702.965	3510.8	5	Wuzhipan.raw
			27	FALSE	F1	14.0123	2414	Fourier Transform	HCD (High Energy Collision Dissociation)	MS2	0	0	3.44112	120	1	0	547.236	1093.47	2	Wuzhipan.raw
			27	FALSE	F1	14.0149	2415	Fourier Transform	HCD (High Energy Collision Dissociation)	MS2	0	0	4.03024	120	1	0	795.432	2384.28	3	Wuzhipan.raw
			27	FALSE	F1	14.0174	2416	Fourier Transform	HCD (High Energy Collision Dissociation)	MS2	0	0	12.7	120	2	0	1001.03	2001.05	2	Wuzhipan.raw
			27	FALSE	F1	14.02	2417	Fourier Transform	HCD (High Energy Collision Dissociation)	MS2	0	0	11.4097	120	1	0	532.723	1064.44	2	Wuzhipan.raw
			27	FALSE	F1	14.0226	2418	Fourier Transform	HCD (High Energy Collision Dissociation)	MS2	0	0	0	120	1	0	1157.13	2313.24	2	Wuzhipan.raw
			27	FALSE	F1	14.0251	2419	Fourier Transform	HCD (High Energy Collision Dissociation)	MS2	0	0	17.0355	120	1	0	758.078	2272.22	3	Wuzhipan.raw
			27	FALSE	F1	14.0277	2420	Fourier Transform	HCD (High Energy Collision Dissociation)	MS2	0	0	2.44249	120	1	0	855.445	1709.88	2	Wuzhipan.raw
			27	FALSE	F1	14.0327	2422	Fourier Transform	HCD (High Energy Collision Dissociation)	MS2	0	0	17.5129	120	1	0	483.259	1930.01	4	Wuzhipan.raw
			27	FALSE	F1	14.0352	2423	Fourier Transform	HCD (High Energy Collision Dissociation)	MS2	0	0	8.3214	120	1	0	570.632	1709.88	3	Wuzhipan.raw
			27	FALSE	F1	14.0433	2425	Fourier Transform	HCD (High Energy Collision Dissociation)	MS2	0	0	82.663	120	2	0	772.001	2313.99	3	Wuzhipan.raw
			27	FALSE	F1	14.0459	2426	Fourier Transform	HCD (High Energy Collision Dissociation)	MS2	0	0	54.5382	120	2	0	965.506	1930	2	Wuzhipan.raw
			27	FALSE	F1	14.0485	2427	Fourier Transform	HCD (High Energy Collision Dissociation)	MS2	0	0	0	120	1	0	980.481	1959.96	2	Wuzhipan.raw
			27	FALSE	F1	14.051	2428	Fourier Transform	HCD (High Energy Collision Dissociation)	MS2	0	0	7.58045	120	2	0	534.265	1067.52	2	Wuzhipan.raw
			27	FALSE	F1	14.0535	2429	Fourier Transform	HCD (High Energy Collision Dissociation)	MS2	0	0	0.869032	120	1	0	709.031	2125.08	3	Wuzhipan.raw
			27	FALSE	F1	14.0561	2430	Fourier Transform	HCD (High Energy Collision Dissociation)	MS2	0	0	1.28087	120	1	0	587.315	1173.62	2	Wuzhipan.raw
			27	FALSE	F1	14.0586	2431	Fourier Transform	HCD (High Energy Collision Dissociation)	MS2	0	0	1.94501	120	2	0	641.009	1921.01	3	Wuzhipan.raw
			27	FALSE	F1	14.0612	2432	Fourier Transform	HCD (High Energy Collision Dissociation)	MS2	0	0	8.04171	120	1	0	961.01	1921.01	2	Wuzhipan.raw
			27	FALSE	F1	14.0637	2433	Fourier Transform	HCD (High Energy Collision Dissociation)	MS2	0	0	2.20789	120	2	0	719.719	2157.14	3	Wuzhipan.raw
			27	FALSE	F1	14.0732	2436	Fourier Transform	HCD (High Energy Collision Dissociation)	MS2	0	0	74.7595	120	2	0	495.833	1485.49	3	Wuzhipan.raw
			27	FALSE	F1	14.0758	2437	Fourier Transform	HCD (High Energy Collision Dissociation)	MS2	0	0	65.8478	120	1	0	603.113	1807.32	3	Wuzhipan.raw
			27	FALSE	F1	14.0805	2439	Fourier Transform	HCD (High Energy Collision Dissociation)	MS2	0	0	31.3413	99.489	2	0	574.32	1147.63	2	Wuzhipan.raw
			27	FALSE	F1	14.083	2440	Fourier Transform	HCD (High Energy Collision Dissociation)	MS2	0	0	2.28259	120	2	0	696.039	2086.1	3	Wuzhipan.raw
			27	FALSE	F1	14.0856	2441	Fourier Transform	HCD (High Energy Collision Dissociation)	MS2	0	0	1.87023	120	1	0	754.852	1508.7	2	Wuzhipan.raw
			27	FALSE	F1	14.0941	2443	Fourier Transform	HCD (High Energy Collision Dissociation)	MS2	0	0	1.49035	120	1	0	1043.56	2086.1	2	Wuzhipan.raw
			27	FALSE	F1	14.0966	2444	Fourier Transform	HCD (High Energy Collision Dissociation)	MS2	0	0	14.6732	120	2	0	522.281	2086.1	4	Wuzhipan.raw
			27	FALSE	F1	14.1135	2448	Fourier Transform	HCD (High Energy Collision Dissociation)	MS2	0	0	0.27242	120	1	0	394.729	788.451	2	Wuzhipan.raw
			27	FALSE	F1	14.1161	2449	Fourier Transform	HCD (High Energy Collision Dissociation)	MS2	0	0	19.6758	120	4	0	504.765	1008.52	2	Wuzhipan.raw
			27	FALSE	F1	14.1299	2452	Fourier Transform	HCD (High Energy Collision Dissociation)	MS2	0	0	20.4302	120	2	0	413.703	826.398	2	Wuzhipan.raw
			27	FALSE	F1	14.1341	2453	Fourier Transform	HCD (High Energy Collision Dissociation)	MS2	0	0	22.5887	120	2	0	405.721	810.434	2	Wuzhipan.raw
			27	FALSE	F1	14.1473	2456	Fourier Transform	HCD (High Energy Collision Dissociation)	MS2	0	0	21.7415	120	1	0	421.689	842.37	2	Wuzhipan.raw
			27	FALSE	F1	14.1509	2457	Fourier Transform	HCD (High Energy Collision Dissociation)	MS2	0	0	30.5168	120	2	0	385.724	770.44	2	Wuzhipan.raw
			27	FALSE	F1	14.1638	2460	Fourier Transform	HCD (High Energy Collision Dissociation)	MS2	0	0	5.82629	120	2	0	424.694	848.381	2	Wuzhipan.raw
			27	FALSE	F1	14.168	2461	Fourier Transform	HCD (High Energy Collision Dissociation)	MS2	0	0	6.32327	120	1	0	544.784	1088.56	2	Wuzhipan.raw
			27	FALSE	F1	14.1705	2462	Fourier Transform	HCD (High Energy Collision Dissociation)	MS2	0	0	28.2898	120	1	0	619.307	1237.61	2	Wuzhipan.raw
			27	FALSE	F1	14.173	2463	Fourier Transform	HCD (High Energy Collision Dissociation)	MS2	0	0	0	120	1	0	548.691	2739.43	5	Wuzhipan.raw
			27	FALSE	F1	14.1912	2467	Fourier Transform	HCD (High Energy Collision Dissociation)	MS2	0	0	0	120	1	0	541.728	1082.45	2	Wuzhipan.raw
			27	FALSE	F1	14.206	2470	Fourier Transform	HCD (High Energy Collision Dissociation)	MS2	0	0	0	120	1	0	587.315	1173.62	2	Wuzhipan.raw
			27	FALSE	F1	14.2085	2471	Fourier Transform	HCD (High Energy Collision Dissociation)	MS2	0	0	0	120	1	0	617.818	1234.63	2	Wuzhipan.raw
			27	FALSE	F1	14.2111	2472	Fourier Transform	HCD (High Energy Collision Dissociation)	MS2	0	0	14.3276	120	1	0	603.002	1806.99	3	Wuzhipan.raw
			27	FALSE	F1	14.2253	2475	Fourier Transform	HCD (High Energy Collision Dissociation)	MS2	0	0	0	120	1	0	754.852	1508.7	2	Wuzhipan.raw
			27	FALSE	F1	14.2289	2476	Fourier Transform	HCD (High Energy Collision Dissociation)	MS2	0	0	29.1737	120	1	0	668.828	1336.65	2	Wuzhipan.raw
			27	FALSE	F1	14.2314	2477	Fourier Transform	HCD (High Energy Collision Dissociation)	MS2	0	0	9.45163	120	2	0	697.339	1393.67	2	Wuzhipan.raw
			27	FALSE	F1	14.2454	2480	Fourier Transform	HCD (High Energy Collision Dissociation)	MS2	0	0	0	120	1	0	622.002	1863.99	3	Wuzhipan.raw
			27	FALSE	F1	14.249	2481	Fourier Transform	HCD (High Energy Collision Dissociation)	MS2	0	0	5.61935	120	1	0	591.286	1181.56	2	Wuzhipan.raw
			27	FALSE	F1	14.2576	2483	Fourier Transform	HCD (High Energy Collision Dissociation)	MS2	0	0	18.2543	120	2	0	394.729	788.451	2	Wuzhipan.raw
			27	FALSE	F1	14.2609	2484	Fourier Transform	HCD (High Energy Collision Dissociation)	MS2	0	0	0	120	1	0	932.5	1863.99	2	Wuzhipan.raw
			27	FALSE	F1	14.2757	2487	Fourier Transform	HCD (High Energy Collision Dissociation)	MS2	0	0	10.04	120	2	0	598.323	1792.96	3	Wuzhipan.raw
			27	FALSE	F1	14.2904	2490	Fourier Transform	HCD (High Energy Collision Dissociation)	MS2	0	0	0	120	1	0	896.981	1792.95	2	Wuzhipan.raw
			27	FALSE	F1	14.2929	2491	Fourier Transform	HCD (High Energy Collision Dissociation)	MS2	0	0	3.73361	120	1	0	682.334	1363.66	2	Wuzhipan.raw
			27	FALSE	F1	14.2955	2492	Fourier Transform	HCD (High Energy Collision Dissociation)	MS2	0	0	13.8886	120	2	0	602.277	1203.55	2	Wuzhipan.raw
			27	FALSE	F1	14.3159	2496	Fourier Transform	HCD (High Energy Collision Dissociation)	MS2	0	0	29.5282	120	2	0	394.527	1181.57	3	Wuzhipan.raw
			27	FALSE	F1	14.3184	2497	Fourier Transform	HCD (High Energy Collision Dissociation)	MS2	0	0	18.0789	120	1	0	434.207	867.407	2	Wuzhipan.raw
			27	FALSE	F1	14.3315	2500	Fourier Transform	HCD (High Energy Collision Dissociation)	MS2	0	0	3.13917	120	1	0	548.281	1095.55	2	Wuzhipan.raw
			27	FALSE	F1	14.3457	2503	Fourier Transform	HCD (High Energy Collision Dissociation)	MS2	0	0	13.7035	120	1	0	587.314	1173.62	2	Wuzhipan.raw
			27	FALSE	F1	14.3674	2507	Fourier Transform	HCD (High Energy Collision Dissociation)	MS2	0	0	5.42138	120	2	0	365.856	1095.55	3	Wuzhipan.raw
			27	FALSE	F1	14.3699	2508	Fourier Transform	HCD (High Energy Collision Dissociation)	MS2	0	0	35.9089	120	4	0	448.222	895.438	2	Wuzhipan.raw
			27	FALSE	F1	14.3778	2510	Fourier Transform	HCD (High Energy Collision Dissociation)	MS2	0	0	12.3862	120	1	0	668.828	1336.65	2	Wuzhipan.raw
			27	FALSE	F1	14.3803	2511	Fourier Transform	HCD (High Energy Collision Dissociation)	MS2	0	0	3.45138	120	3	0	697.339	1393.67	2	Wuzhipan.raw
			27	FALSE	F1	14.3829	2512	Fourier Transform	HCD (High Energy Collision Dissociation)	MS2	0	0	20.1864	120	2	0	575.783	1150.56	2	Wuzhipan.raw
			27	FALSE	F1	14.3905	2514	Fourier Transform	HCD (High Energy Collision Dissociation)	MS2	0	0	3.23554	120	2	0	591.286	1181.57	2	Wuzhipan.raw
			27	FALSE	F1	14.3943	2515	Fourier Transform	HCD (High Energy Collision Dissociation)	MS2	0	0	16.4409	120	1	0	653.823	1306.64	2	Wuzhipan.raw
			27	FALSE	F1	14.4023	2517	Fourier Transform	HCD (High Energy Collision Dissociation)	MS2	0	0	28.3094	120	2	0	394.729	788.451	2	Wuzhipan.raw
			27	FALSE	F1	14.4132	2519	Fourier Transform	HCD (High Energy Collision Dissociation)	MS2	0	0	16.3647	120	2	0	598.323	1792.96	3	Wuzhipan.raw
			27	FALSE	F1	14.4289	2522	Fourier Transform	HCD (High Energy Collision Dissociation)	MS2	0	0	1.38899	120	1	0	896.981	1792.96	2	Wuzhipan.raw
			27	FALSE	F1	14.4314	2523	Fourier Transform	HCD (High Energy Collision Dissociation)	MS2	0	0	3.44448	120	1	0	559.272	1117.54	2	Wuzhipan.raw
			27	FALSE	F1	14.4518	2527	Fourier Transform	HCD (High Energy Collision Dissociation)	MS2	0	0	22.36	120	2	0	540.283	1079.56	2	Wuzhipan.raw
			27	FALSE	F1	14.4553	2528	Fourier Transform	HCD (High Energy Collision Dissociation)	MS2	0	0	20.2668	120	3	0	567.255	1133.5	2	Wuzhipan.raw
			27	FALSE	F1	14.469	2531	Fourier Transform	HCD (High Energy Collision Dissociation)	MS2	0	0	0.299811	41.365	1	0	548.281	1095.55	2	Wuzhipan.raw
			27	FALSE	F1	14.4913	2535	Fourier Transform	HCD (High Energy Collision Dissociation)	MS2	0	0	1.78972	120	1	0	605.302	1209.6	2	Wuzhipan.raw
			27	FALSE	F1	14.5067	2538	Fourier Transform	HCD (High Energy Collision Dissociation)	MS2	0	0	4.69255	120	1	0	365.856	1095.55	3	Wuzhipan.raw
			27	FALSE	F1	14.514	2540	Fourier Transform	HCD (High Energy Collision Dissociation)	MS2	0	0	24.9248	120	1	0	668.828	1336.65	2	Wuzhipan.raw
			27	FALSE	F1	14.5166	2541	Fourier Transform	HCD (High Energy Collision Dissociation)	MS2	0	0	35.3274	120	4	0	448.222	895.438	2	Wuzhipan.raw
			27	FALSE	F1	14.524	2543	Fourier Transform	HCD (High Energy Collision Dissociation)	MS2	0	0	12.4875	120	2	0	575.783	1150.56	2	Wuzhipan.raw
			27	FALSE	F1	14.5266	2544	Fourier Transform	HCD (High Energy Collision Dissociation)	MS2	0	0	4.06614	120	2	0	697.338	1393.67	2	Wuzhipan.raw
			27	FALSE	F1	14.5404	2547	Fourier Transform	HCD (High Energy Collision Dissociation)	MS2	0	0	7.68772	120	2	0	394.729	788.451	2	Wuzhipan.raw
			27	FALSE	F1	14.55	2549	Fourier Transform	HCD (High Energy Collision Dissociation)	MS2	0	0	14.9894	120	3	0	598.323	1792.96	3	Wuzhipan.raw
			27	FALSE	F1	14.5665	2552	Fourier Transform	HCD (High Energy Collision Dissociation)	MS2	0	0	17.7509	120	1	0	532.231	1063.46	2	Wuzhipan.raw
			27	FALSE	F1	14.5817	2555	Fourier Transform	HCD (High Energy Collision Dissociation)	MS2	0	0	12.5299	120	3	0	403.87	1209.6	3	Wuzhipan.raw
			27	FALSE	F1	14.6103	2560	Fourier Transform	HCD (High Energy Collision Dissociation)	MS2	0	0	0.721514	120	1	0	548.281	1095.55	2	Wuzhipan.raw
			27	FALSE	F1	14.6315	2564	Fourier Transform	HCD (High Energy Collision Dissociation)	MS2	0	0	1.16791	120	1	0	605.302	1209.6	2	Wuzhipan.raw
			27	FALSE	F1	14.6739	2571	Fourier Transform	HCD (High Energy Collision Dissociation)	MS2	0	0	6.47368	120	2	0	697.339	1393.67	2	Wuzhipan.raw
			27	FALSE	F1	14.6765	2572	Fourier Transform	HCD (High Energy Collision Dissociation)	MS2	0	0	5.0929	120	2	0	442.695	884.382	2	Wuzhipan.raw
			27	FALSE	F1	14.684	2574	Fourier Transform	HCD (High Energy Collision Dissociation)	MS2	0	0	14.3476	120	2	0	394.729	788.451	2	Wuzhipan.raw
			27	FALSE	F1	14.7375	2583	Fourier Transform	HCD (High Energy Collision Dissociation)	MS2	0	0	42.013	120	3	0	598.324	1792.96	3	Wuzhipan.raw
			27	FALSE	F1	14.7714	2589	Fourier Transform	HCD (High Energy Collision Dissociation)	MS2	0	0	4.79622	120	1	0	605.302	1209.6	2	Wuzhipan.raw
			27	FALSE	F1	14.8149	2596	Fourier Transform	HCD (High Energy Collision Dissociation)	MS2	0	0	8.55257	120	1	0	697.339	1393.67	2	Wuzhipan.raw
			27	FALSE	F1	14.8494	2602	Fourier Transform	HCD (High Energy Collision Dissociation)	MS2	0	0	15.9391	120	1	0	709.383	2834.51	4	Wuzhipan.raw
			27	FALSE	F1	14.852	2603	Fourier Transform	HCD (High Energy Collision Dissociation)	MS2	0	0	0	120	1	0	945.508	2834.51	3	Wuzhipan.raw
			27	FALSE	F1	14.8666	2606	Fourier Transform	HCD (High Energy Collision Dissociation)	MS2	0	0	5.63126	120	3	0	688.387	2063.15	3	Wuzhipan.raw
			27	FALSE	F1	14.8692	2607	Fourier Transform	HCD (High Energy Collision Dissociation)	MS2	0	0	7.12344	120	1	0	516.542	2063.15	4	Wuzhipan.raw
			27	FALSE	F1	14.8835	2610	Fourier Transform	HCD (High Energy Collision Dissociation)	MS2	0	0	16.7974	120	3	0	698.39	2093.16	3	Wuzhipan.raw
			27	FALSE	F1	14.8861	2611	Fourier Transform	HCD (High Energy Collision Dissociation)	MS2	0	0	10.0716	120	3	0	524.045	2093.16	4	Wuzhipan.raw
			27	FALSE	F1	14.9094	2616	Fourier Transform	HCD (High Energy Collision Dissociation)	MS2	0	0	0	120	1	0	781.424	2342.26	3	Wuzhipan.raw
			27	FALSE	F1	14.912	2617	Fourier Transform	HCD (High Energy Collision Dissociation)	MS2	0	0	0	120	1	0	586.32	2342.26	4	Wuzhipan.raw
			27	FALSE	F1	14.9145	2618	Fourier Transform	HCD (High Energy Collision Dissociation)	MS2	0	0	15.1028	120	2	0	469.257	2342.26	5	Wuzhipan.raw
			27	FALSE	F1	14.9289	2621	Fourier Transform	HCD (High Energy Collision Dissociation)	MS2	0	0	1.40133	120	1	0	796.09	2386.26	3	Wuzhipan.raw
			27	FALSE	F1	14.954	2626	Fourier Transform	HCD (High Energy Collision Dissociation)	MS2	0	0	5.82602	120	2	0	697.339	1393.67	2	Wuzhipan.raw
			27	FALSE	F1	14.9576	2627	Fourier Transform	HCD (High Energy Collision Dissociation)	MS2	0	0	1.30918	120	1	0	569.988	1707.95	3	Wuzhipan.raw
			27	FALSE	F1	14.9601	2628	Fourier Transform	HCD (High Energy Collision Dissociation)	MS2	0	0	6.96155	120	1	0	547.237	1093.47	2	Wuzhipan.raw
			27	FALSE	F1	14.9627	2629	Fourier Transform	HCD (High Energy Collision Dissociation)	MS2	0	0	25.2331	120	3	0	598.323	1792.96	3	Wuzhipan.raw
			27	FALSE	F1	14.9889	2634	Fourier Transform	HCD (High Energy Collision Dissociation)	MS2	0	0	0	120	1	0	560.796	1120.59	2	Wuzhipan.raw
			27	FALSE	F1	15.1151	2655	Fourier Transform	HCD (High Energy Collision Dissociation)	MS2	0	0	10.9225	120	2	0	697.339	1393.67	2	Wuzhipan.raw
			27	FALSE	F1	15.1177	2656	Fourier Transform	HCD (High Energy Collision Dissociation)	MS2	0	0	26.5303	120	1	0	374.2	1120.59	3	Wuzhipan.raw
			27	FALSE	F1	15.1253	2658	Fourier Transform	HCD (High Energy Collision Dissociation)	MS2	0	0	0	120	1	0	560.796	1120.59	2	Wuzhipan.raw
			27	FALSE	F1	15.147	2662	Fourier Transform	HCD (High Energy Collision Dissociation)	MS2	0	0	23.9951	120	1	0	606.292	1211.58	2	Wuzhipan.raw
			27	FALSE	F1	15.184	2669	Fourier Transform	HCD (High Energy Collision Dissociation)	MS2	0	0	7.41945	120	1	0	603.304	1205.6	2	Wuzhipan.raw
			27	FALSE	F1	15.2188	2675	Fourier Transform	HCD (High Energy Collision Dissociation)	MS2	0	0	25.0364	120	2	0	698.39	2093.16	3	Wuzhipan.raw
			27	FALSE	F1	15.2223	2676	Fourier Transform	HCD (High Energy Collision Dissociation)	MS2	0	0	3.37645	120	2	0	524.045	2093.16	4	Wuzhipan.raw
			27	FALSE	F1	15.2554	2682	Fourier Transform	HCD (High Energy Collision Dissociation)	MS2	0	0	0	120	1	0	781.424	2342.26	3	Wuzhipan.raw
			27	FALSE	F1	15.2638	2684	Fourier Transform	HCD (High Energy Collision Dissociation)	MS2	0	0	0.775888	120	1	0	560.796	1120.59	2	Wuzhipan.raw
			27	FALSE	F1	15.267	2685	Fourier Transform	HCD (High Energy Collision Dissociation)	MS2	0	0	2.52942	120	1	0	402.539	1205.6	3	Wuzhipan.raw
			27	FALSE	F1	15.2696	2686	Fourier Transform	HCD (High Energy Collision Dissociation)	MS2	0	0	3.02638	120	1	0	697.339	1393.67	2	Wuzhipan.raw
			27	FALSE	F1	15.2836	2689	Fourier Transform	HCD (High Energy Collision Dissociation)	MS2	0	0	8.35896	120	3	0	606.292	1211.58	2	Wuzhipan.raw
			27	FALSE	F1	15.2872	2690	Fourier Transform	HCD (High Energy Collision Dissociation)	MS2	0	0	41.1566	120	2	0	568.812	1136.62	2	Wuzhipan.raw
			27	FALSE	F1	15.2947	2692	Fourier Transform	HCD (High Energy Collision Dissociation)	MS2	0	0	0	120	1	0	790.759	2370.26	3	Wuzhipan.raw
			27	FALSE	F1	15.3211	2697	Fourier Transform	HCD (High Energy Collision Dissociation)	MS2	0	0	41.0776	120	1	0	593.322	2370.26	4	Wuzhipan.raw
			27	FALSE	F1	15.3236	2698	Fourier Transform	HCD (High Energy Collision Dissociation)	MS2	0	0	8.99097	120	2	0	583.289	1165.57	2	Wuzhipan.raw
			27	FALSE	F1	15.3308	2700	Fourier Transform	HCD (High Energy Collision Dissociation)	MS2	0	0	2.6434	120	1	0	603.304	1205.6	2	Wuzhipan.raw
			27	FALSE	F1	15.3356	2701	Fourier Transform	HCD (High Energy Collision Dissociation)	MS2	0	0	0	120	1	0	800.763	2400.27	3	Wuzhipan.raw
			27	FALSE	F1	15.4073	2714	Fourier Transform	HCD (High Energy Collision Dissociation)	MS2	0	0	3.39101	120	1	0	402.539	1205.6	3	Wuzhipan.raw
			27	FALSE	F1	15.4215	2717	Fourier Transform	HCD (High Energy Collision Dissociation)	MS2	0	0	10.4265	120	2	0	606.292	1211.58	2	Wuzhipan.raw
			27	FALSE	F1	15.4428	2721	Fourier Transform	HCD (High Energy Collision Dissociation)	MS2	0	0	9.91319	120	1	0	688.387	2063.15	3	Wuzhipan.raw
			27	FALSE	F1	15.4569	2724	Fourier Transform	HCD (High Energy Collision Dissociation)	MS2	0	0	19.2929	120	3	0	698.39	2093.16	3	Wuzhipan.raw
			27	FALSE	F1	15.4663	2726	Fourier Transform	HCD (High Energy Collision Dissociation)	MS2	0	0	0.840984	120	1	0	583.289	1165.57	2	Wuzhipan.raw
			27	FALSE	F1	15.4689	2727	Fourier Transform	HCD (High Energy Collision Dissociation)	MS2	0	0	6.59808	120	1	0	603.305	1205.6	2	Wuzhipan.raw
			27	FALSE	F1	15.4714	2728	Fourier Transform	HCD (High Energy Collision Dissociation)	MS2	0	0	5.02304	120	2	0	524.045	2093.16	4	Wuzhipan.raw
			27	FALSE	F1	15.4975	2733	Fourier Transform	HCD (High Energy Collision Dissociation)	MS2	0	0	1.17951	120	1	0	781.424	2342.26	3	Wuzhipan.raw
			27	FALSE	F1	15.501	2734	Fourier Transform	HCD (High Energy Collision Dissociation)	MS2	0	0	1.67375	120	1	0	586.32	2342.26	4	Wuzhipan.raw
			27	FALSE	F1	15.5035	2735	Fourier Transform	HCD (High Energy Collision Dissociation)	MS2	0	0	25.7431	120	2	0	469.257	2342.26	5	Wuzhipan.raw
			27	FALSE	F1	15.506	2736	Fourier Transform	HCD (High Energy Collision Dissociation)	MS2	0	0	27.5567	120	2	0	597.32	2386.26	4	Wuzhipan.raw
			27	FALSE	F1	15.5202	2739	Fourier Transform	HCD (High Energy Collision Dissociation)	MS2	0	0	6.19202	120	4	0	569.988	1707.95	3	Wuzhipan.raw
			27	FALSE	F1	15.5228	2740	Fourier Transform	HCD (High Energy Collision Dissociation)	MS2	0	0	0	120	1	0	796.092	2386.26	3	Wuzhipan.raw
			27	FALSE	F1	15.5366	2743	Fourier Transform	HCD (High Energy Collision Dissociation)	MS2	0	0	4.43458	120	1	0	588.995	1764.97	3	Wuzhipan.raw
			27	FALSE	F1	15.5402	2744	Fourier Transform	HCD (High Energy Collision Dissociation)	MS2	0	0	0	120	1	0	790.759	2370.26	3	Wuzhipan.raw
			27	FALSE	F1	15.5539	2747	Fourier Transform	HCD (High Energy Collision Dissociation)	MS2	0	0	7.47122	83.819	1	0	593.322	2370.27	4	Wuzhipan.raw
			27	FALSE	F1	15.5566	2748	Fourier Transform	HCD (High Energy Collision Dissociation)	MS2	0	0	0	120	1	0	1185.64	2370.26	2	Wuzhipan.raw
			27	FALSE	F1	15.5591	2749	Fourier Transform	HCD (High Energy Collision Dissociation)	MS2	0	0	0.294285	120	1	0	800.763	2400.27	3	Wuzhipan.raw
			27	FALSE	F1	15.5616	2750	Fourier Transform	HCD (High Energy Collision Dissociation)	MS2	0	0	1.64402	120	2	0	600.824	2400.27	4	Wuzhipan.raw
			27	FALSE	F1	15.5642	2751	Fourier Transform	HCD (High Energy Collision Dissociation)	MS2	0	0	15.4663	120	2	0	946.137	2836.4	3	Wuzhipan.raw
			27	FALSE	F1	15.5717	2753	Fourier Transform	HCD (High Energy Collision Dissociation)	MS2	0	0	51.7193	120	1	0	475.058	2371.26	5	Wuzhipan.raw
			27	FALSE	F1	15.5743	2754	Fourier Transform	HCD (High Energy Collision Dissociation)	MS2	0	0	1.67846	120	2	0	783.418	1565.83	2	Wuzhipan.raw
			27	FALSE	F1	15.5768	2755	Fourier Transform	HCD (High Energy Collision Dissociation)	MS2	0	0	26.0822	120	2	0	798.086	2392.24	3	Wuzhipan.raw
			27	FALSE	F1	15.5794	2756	Fourier Transform	HCD (High Energy Collision Dissociation)	MS2	0	0	2.89603	120	1	0	840.438	1679.87	2	Wuzhipan.raw
			27	FALSE	F1	15.5819	2757	Fourier Transform	HCD (High Energy Collision Dissociation)	MS2	0	0	29.937	120	3	0	522.614	1565.83	3	Wuzhipan.raw
			27	FALSE	F1	15.5894	2759	Fourier Transform	HCD (High Energy Collision Dissociation)	MS2	0	0	80.3263	120	4	0	686.696	2058.07	3	Wuzhipan.raw
			27	FALSE	F1	15.592	2760	Fourier Transform	HCD (High Energy Collision Dissociation)	MS2	0	0	1.36432	120	2	0	748.073	2242.2	3	Wuzhipan.raw
			27	FALSE	F1	15.5945	2761	Fourier Transform	HCD (High Energy Collision Dissociation)	MS2	0	0	2.90157	120	1	0	771.751	2313.24	3	Wuzhipan.raw
			27	FALSE	F1	15.5971	2762	Fourier Transform	HCD (High Energy Collision Dissociation)	MS2	0	0	0	120	1	0	644.01	1930.01	3	Wuzhipan.raw
			27	FALSE	F1	15.5996	2763	Fourier Transform	HCD (High Energy Collision Dissociation)	MS2	0	0	0	120	1	0	875.957	1750.91	2	Wuzhipan.raw
			27	FALSE	F1	15.6021	2764	Fourier Transform	HCD (High Energy Collision Dissociation)	MS2	0	0	9.31763	120	2	0	584.308	1750.91	3	Wuzhipan.raw
			27	FALSE	F1	15.6047	2765	Fourier Transform	HCD (High Energy Collision Dissociation)	MS2	0	0	9.52113	120	2	0	509.267	1525.79	3	Wuzhipan.raw
			27	FALSE	F1	15.6072	2766	Fourier Transform	HCD (High Energy Collision Dissociation)	MS2	0	0	0	120	1	0	763.397	1525.79	2	Wuzhipan.raw
			27	FALSE	F1	15.615	2768	Fourier Transform	HCD (High Energy Collision Dissociation)	MS2	0	0	16.0751	120	2	0	697.339	1393.67	2	Wuzhipan.raw
			27	FALSE	F1	15.6175	2769	Fourier Transform	HCD (High Energy Collision Dissociation)	MS2	0	0	0	120	1	0	965.511	1930.01	2	Wuzhipan.raw
			27	FALSE	F1	15.6201	2770	Fourier Transform	HCD (High Energy Collision Dissociation)	MS2	0	0	8.72641	120	2	0	560.629	1679.87	3	Wuzhipan.raw
			27	FALSE	F1	15.6226	2771	Fourier Transform	HCD (High Energy Collision Dissociation)	MS2	0	0	19.9502	120	1	0	654.013	1960.03	3	Wuzhipan.raw
			27	FALSE	F1	15.6251	2772	Fourier Transform	HCD (High Energy Collision Dissociation)	MS2	0	0	13.5924	120	3	0	663.016	1987.03	3	Wuzhipan.raw
			27	FALSE	F1	15.6412	2776	Fourier Transform	HCD (High Energy Collision Dissociation)	MS2	0	0	88.1601	120	3	0	579.067	2313.25	4	Wuzhipan.raw
			27	FALSE	F1	15.6437	2777	Fourier Transform	HCD (High Energy Collision Dissociation)	MS2	0	0	49.167	120	3	0	597.299	1193.59	2	Wuzhipan.raw
			27	FALSE	F1	15.6631	2781	Fourier Transform	HCD (High Energy Collision Dissociation)	MS2	0	0	55.197	120	2	0	382.202	1525.79	4	Wuzhipan.raw
			27	FALSE	F1	15.667	2782	Fourier Transform	HCD (High Energy Collision Dissociation)	MS2	0	0	2.96493	120	1	0	732.857	1464.71	2	Wuzhipan.raw
			27	FALSE	F1	15.6804	2785	Fourier Transform	HCD (High Energy Collision Dissociation)	MS2	0	0	5.0952	120	1	0	790.759	2370.26	3	Wuzhipan.raw
			27	FALSE	F1	15.744	2796	Fourier Transform	HCD (High Energy Collision Dissociation)	MS2	0	0	5.61211	120	1	0	631.317	1261.63	2	Wuzhipan.raw
			27	FALSE	F1	15.7519	2798	Fourier Transform	HCD (High Energy Collision Dissociation)	MS2	0	0	2.6019	120	2	0	509.267	1525.79	3	Wuzhipan.raw
			27	FALSE	F1	15.7545	2799	Fourier Transform	HCD (High Energy Collision Dissociation)	MS2	0	0	0	120	1	0	763.397	1525.79	2	Wuzhipan.raw
			27	FALSE	F1	15.8225	2811	Fourier Transform	HCD (High Energy Collision Dissociation)	MS2	0	0	0.817164	120	1	0	790.759	2370.26	3	Wuzhipan.raw
			27	FALSE	F1	15.8261	2812	Fourier Transform	HCD (High Energy Collision Dissociation)	MS2	0	0	23.3143	120	1	0	561.307	2242.21	4	Wuzhipan.raw
			27	FALSE	F1	15.8588	2818	Fourier Transform	HCD (High Energy Collision Dissociation)	MS2	0	0	10.3876	120	1	0	560.628	1679.87	3	Wuzhipan.raw
			27	FALSE	F1	15.8633	2819	Fourier Transform	HCD (High Energy Collision Dissociation)	MS2	0	0	0	120	1	0	840.439	1679.87	2	Wuzhipan.raw
			27	FALSE	F1	15.8658	2820	Fourier Transform	HCD (High Energy Collision Dissociation)	MS2	0	0	0	120	1	0	644.01	1930.01	3	Wuzhipan.raw
			27	FALSE	F1	15.8684	2821	Fourier Transform	HCD (High Energy Collision Dissociation)	MS2	0	0	0	120	1	0	771.752	2313.24	3	Wuzhipan.raw
			27	FALSE	F1	15.8818	2824	Fourier Transform	HCD (High Energy Collision Dissociation)	MS2	0	0	0	120	1	0	965.511	1930.01	2	Wuzhipan.raw
			27	FALSE	F1	15.8959	2827	Fourier Transform	HCD (High Energy Collision Dissociation)	MS2	0	0	10.0041	120	2	0	509.267	1525.79	3	Wuzhipan.raw
			27	FALSE	F1	15.9426	2835	Fourier Transform	HCD (High Energy Collision Dissociation)	MS2	0	0	2.54627	120	1	0	738.726	2214.16	3	Wuzhipan.raw
			27	FALSE	F1	15.9631	2839	Fourier Transform	HCD (High Energy Collision Dissociation)	MS2	0	0	2.15345	120	1	0	790.76	2370.27	3	Wuzhipan.raw
			27	FALSE	F1	15.9656	2840	Fourier Transform	HCD (High Energy Collision Dissociation)	MS2	0	0	25.1891	120	2	0	697.339	1393.67	2	Wuzhipan.raw
			27	FALSE	F1	15.9922	2845	Fourier Transform	HCD (High Energy Collision Dissociation)	MS2	0	0	1.70973	120	1	0	591.778	1182.55	2	Wuzhipan.raw
			27	FALSE	F1	15.9947	2846	Fourier Transform	HCD (High Energy Collision Dissociation)	MS2	0	0	25.7663	120	2	0	586.244	1171.48	2	Wuzhipan.raw
			27	FALSE	F1	15.9973	2847	Fourier Transform	HCD (High Energy Collision Dissociation)	MS2	0	0	7.91784	120	1	0	714.331	1427.65	2	Wuzhipan.raw
			27	FALSE	F1	16.0049	2849	Fourier Transform	HCD (High Energy Collision Dissociation)	MS2	0	0	19.9643	120	3	0	644.01	1930.02	3	Wuzhipan.raw
			27	FALSE	F1	16.0506	2857	Fourier Transform	HCD (High Energy Collision Dissociation)	MS2	0	0	16.8584	120	2	0	394.855	1182.55	3	Wuzhipan.raw
			27	FALSE	F1	16.0709	2861	Fourier Transform	HCD (High Energy Collision Dissociation)	MS2	0	0	24.0179	120	2	0	624.815	1248.62	2	Wuzhipan.raw
			27	FALSE	F1	16.0735	2862	Fourier Transform	HCD (High Energy Collision Dissociation)	MS2	0	0	15.2722	120	2	0	583.781	1166.55	2	Wuzhipan.raw
			27	FALSE	F1	16.076	2863	Fourier Transform	HCD (High Energy Collision Dissociation)	MS2	0	0	36.5978	120	2	0	801.386	1601.77	2	Wuzhipan.raw
			27	FALSE	F1	16.0785	2864	Fourier Transform	HCD (High Energy Collision Dissociation)	MS2	0	0	10.302	120	1	0	563.25	1125.49	2	Wuzhipan.raw
			27	FALSE	F1	16.0975	2868	Fourier Transform	HCD (High Energy Collision Dissociation)	MS2	0	0	9.6079	120	1	0	707.323	1413.64	2	Wuzhipan.raw
			27	FALSE	F1	16.1154	2872	Fourier Transform	HCD (High Energy Collision Dissociation)	MS2	0	0	11.5689	120	2	0	548.244	1095.48	2	Wuzhipan.raw
			27	FALSE	F1	16.118	2873	Fourier Transform	HCD (High Energy Collision Dissociation)	MS2	0	0	1.28344	120	1	0	790.76	2370.26	3	Wuzhipan.raw
			27	FALSE	F1	16.1315	2876	Fourier Transform	HCD (High Energy Collision Dissociation)	MS2	0	0	7.40299	120	2	0	591.778	1182.55	2	Wuzhipan.raw
			27	FALSE	F1	16.1341	2877	Fourier Transform	HCD (High Energy Collision Dissociation)	MS2	0	0	35.3637	120	4	0	510.915	1530.73	3	Wuzhipan.raw
			27	FALSE	F1	16.1366	2878	Fourier Transform	HCD (High Energy Collision Dissociation)	MS2	0	0	2.04404	120	1	0	660.016	1978.03	3	Wuzhipan.raw
			27	FALSE	F1	16.1437	2880	Fourier Transform	HCD (High Energy Collision Dissociation)	MS2	0	0	0	120	1	0	714.331	1427.65	2	Wuzhipan.raw
			27	FALSE	F1	16.1577	2883	Fourier Transform	HCD (High Energy Collision Dissociation)	MS2	0	0	0	120	1	0	989.522	1978.04	2	Wuzhipan.raw
			27	FALSE	F1	16.2106	2892	Fourier Transform	HCD (High Energy Collision Dissociation)	MS2	0	0	35.4361	120	2	0	624.814	1248.62	2	Wuzhipan.raw
			27	FALSE	F1	16.2142	2893	Fourier Transform	HCD (High Energy Collision Dissociation)	MS2	0	0	0	120	1	0	644.01	1930.01	3	Wuzhipan.raw
			27	FALSE	F1	16.2279	2896	Fourier Transform	HCD (High Energy Collision Dissociation)	MS2	0	0	0	120	1	0	840.439	1679.87	2	Wuzhipan.raw
			27	FALSE	F1	16.2305	2897	Fourier Transform	HCD (High Energy Collision Dissociation)	MS2	0	0	12.5274	120	2	0	560.628	1679.87	3	Wuzhipan.raw
			27	FALSE	F1	16.233	2898	Fourier Transform	HCD (High Energy Collision Dissociation)	MS2	0	0	0	120	1	0	965.511	1930.02	2	Wuzhipan.raw
			27	FALSE	F1	16.2405	2900	Fourier Transform	HCD (High Energy Collision Dissociation)	MS2	0	0	3.18324	120	1	0	707.323	1413.64	2	Wuzhipan.raw
			27	FALSE	F1	16.2431	2901	Fourier Transform	HCD (High Energy Collision Dissociation)	MS2	0	0	5.07285	120	1	0	765.868	1530.73	2	Wuzhipan.raw
			27	FALSE	F1	16.2576	2904	Fourier Transform	HCD (High Energy Collision Dissociation)	MS2	0	0	23.5691	120	2	0	790.759	2370.26	3	Wuzhipan.raw
			27	FALSE	F1	16.2601	2905	Fourier Transform	HCD (High Energy Collision Dissociation)	MS2	0	0	18.3638	120	2	0	696.336	1391.67	2	Wuzhipan.raw
			27	FALSE	F1	16.2737	2908	Fourier Transform	HCD (High Energy Collision Dissociation)	MS2	0	0	2.08285	120	1	0	660.017	1978.04	3	Wuzhipan.raw
			27	FALSE	F1	16.2762	2909	Fourier Transform	HCD (High Energy Collision Dissociation)	MS2	0	0	12.0958	120	1	0	678.813	1356.62	2	Wuzhipan.raw
			27	FALSE	F1	16.2788	2910	Fourier Transform	HCD (High Energy Collision Dissociation)	MS2	0	0	24.9924	120	1	0	464.56	1391.67	3	Wuzhipan.raw
			27	FALSE	F1	16.2922	2913	Fourier Transform	HCD (High Energy Collision Dissociation)	MS2	0	0	18.4455	120	1	0	527.29	1579.86	3	Wuzhipan.raw
			27	FALSE	F1	16.3488	2923	Fourier Transform	HCD (High Energy Collision Dissociation)	MS2	0	0	8.50964	120	1	0	574.812	1148.62	2	Wuzhipan.raw
			27	FALSE	F1	16.3565	2925	Fourier Transform	HCD (High Energy Collision Dissociation)	MS2	0	0	7.23479	120	1	0	644.01	1930.02	3	Wuzhipan.raw
			27	FALSE	F1	16.3774	2929	Fourier Transform	HCD (High Energy Collision Dissociation)	MS2	0	0	3.62946	120	1	0	498.754	996.501	2	Wuzhipan.raw
			27	FALSE	F1	16.38	2930	Fourier Transform	HCD (High Energy Collision Dissociation)	MS2	0	0	0	120	1	0	383.544	1148.62	3	Wuzhipan.raw
			27	FALSE	F1	16.3873	2932	Fourier Transform	HCD (High Energy Collision Dissociation)	MS2	0	0	14.4239	120	2	0	707.323	1413.64	2	Wuzhipan.raw
			27	FALSE	F1	16.402	2935	Fourier Transform	HCD (High Energy Collision Dissociation)	MS2	0	0	74.2492	120	1	0	791.093	2371.27	3	Wuzhipan.raw
			27	FALSE	F1	16.4046	2936	Fourier Transform	HCD (High Energy Collision Dissociation)	MS2	0	0	14.7877	120	3	0	598.323	1792.96	3	Wuzhipan.raw
			27	FALSE	F1	16.4071	2937	Fourier Transform	HCD (High Energy Collision Dissociation)	MS2	0	0	41.0201	120	4	0	697.339	1393.67	2	Wuzhipan.raw
			27	FALSE	F1	16.4097	2938	Fourier Transform	HCD (High Energy Collision Dissociation)	MS2	0	0	39.6965	120	2	0	541.299	1081.59	2	Wuzhipan.raw
			27	FALSE	F1	16.417	2940	Fourier Transform	HCD (High Energy Collision Dissociation)	MS2	0	0	0	120	1	0	678.812	1356.62	2	Wuzhipan.raw
			27	FALSE	F1	16.4196	2941	Fourier Transform	HCD (High Energy Collision Dissociation)	MS2	0	0	9.25361	120	1	0	660.016	1978.03	3	Wuzhipan.raw
			27	FALSE	F1	16.4331	2944	Fourier Transform	HCD (High Energy Collision Dissociation)	MS2	0	0	28.5765	120	2	0	548.245	1095.48	2	Wuzhipan.raw
			27	FALSE	F1	16.4531	2948	Fourier Transform	HCD (High Energy Collision Dissociation)	MS2	0	0	24.2482	120	1	0	606.308	1211.61	2	Wuzhipan.raw
			27	FALSE	F1	16.4684	2951	Fourier Transform	HCD (High Energy Collision Dissociation)	MS2	0	0	25.7385	120	3	0	472.218	943.428	2	Wuzhipan.raw
			27	FALSE	F1	16.4832	2954	Fourier Transform	HCD (High Energy Collision Dissociation)	MS2	0	0	10.6775	120	1	0	528.275	1582.81	3	Wuzhipan.raw
			27	FALSE	F1	16.4858	2955	Fourier Transform	HCD (High Energy Collision Dissociation)	MS2	0	0	0	120	1	0	531.278	1061.55	2	Wuzhipan.raw
			27	FALSE	F1	16.5056	2959	Fourier Transform	HCD (High Energy Collision Dissociation)	MS2	0	0	1.83394	120	2	0	644.01	1930.01	3	Wuzhipan.raw
			27	FALSE	F1	16.5092	2960	Fourier Transform	HCD (High Energy Collision Dissociation)	MS2	0	0	25.8587	120	2	0	791.907	1582.81	2	Wuzhipan.raw
			27	FALSE	F1	16.5169	2962	Fourier Transform	HCD (High Energy Collision Dissociation)	MS2	0	0	14.6111	120	1	0	498.754	996.501	2	Wuzhipan.raw
			27	FALSE	F1	16.5252	2964	Fourier Transform	HCD (High Energy Collision Dissociation)	MS2	0	0	0	120	1	0	707.324	1413.64	2	Wuzhipan.raw
			27	FALSE	F1	16.5515	2969	Fourier Transform	HCD (High Energy Collision Dissociation)	MS2	0	0	35.1896	120	2	0	697.339	1393.67	2	Wuzhipan.raw
			27	FALSE	F1	16.5551	2970	Fourier Transform	HCD (High Energy Collision Dissociation)	MS2	0	0	48.4254	120	4	0	598.294	1195.58	2	Wuzhipan.raw
			27	FALSE	F1	16.5576	2971	Fourier Transform	HCD (High Energy Collision Dissociation)	MS2	0	0	15.4164	120	2	0	605.794	1210.58	2	Wuzhipan.raw
			27	FALSE	F1	16.5646	2973	Fourier Transform	HCD (High Energy Collision Dissociation)	MS2	0	0	0.72992	120	1	0	678.813	1356.62	2	Wuzhipan.raw
			27	FALSE	F1	16.579	2976	Fourier Transform	HCD (High Energy Collision Dissociation)	MS2	0	0	13.4447	120	2	0	396.457	1582.81	4	Wuzhipan.raw
			27	FALSE	F1	16.5945	2979	Fourier Transform	HCD (High Energy Collision Dissociation)	MS2	0	0	2.0088	120	1	0	575.784	1150.56	2	Wuzhipan.raw
			27	FALSE	F1	16.6213	2984	Fourier Transform	HCD (High Energy Collision Dissociation)	MS2	0	0	24.5349	120	2	0	790.759	2370.26	3	Wuzhipan.raw
			27	FALSE	F1	16.6239	2985	Fourier Transform	HCD (High Energy Collision Dissociation)	MS2	0	0	6.20736	120	1	0	628.646	1883.92	3	Wuzhipan.raw
			27	FALSE	F1	16.6458	2990	Fourier Transform	HCD (High Energy Collision Dissociation)	MS2	0	0	0	120	1	0	714.331	1427.66	2	Wuzhipan.raw
			27	FALSE	F1	16.6596	2993	Fourier Transform	HCD (High Energy Collision Dissociation)	MS2	0	0	6.94147	120	1	0	384.191	1150.56	3	Wuzhipan.raw
			27	FALSE	F1	16.6751	2996	Fourier Transform	HCD (High Energy Collision Dissociation)	MS2	0	0	47.2095	120	4	0	597.76	1194.51	2	Wuzhipan.raw
			27	FALSE	F1	16.7082	3002	Fourier Transform	HCD (High Energy Collision Dissociation)	MS2	0	0	4.1843	120	1	0	678.812	1356.62	2	Wuzhipan.raw
			27	FALSE	F1	16.7228	3005	Fourier Transform	HCD (High Energy Collision Dissociation)	MS2	0	0	6.3618	120	2	0	644.01	1930.01	3	Wuzhipan.raw
			27	FALSE	F1	16.7306	3007	Fourier Transform	HCD (High Energy Collision Dissociation)	MS2	0	0	2.12467	120	1	0	575.783	1150.56	2	Wuzhipan.raw
			27	FALSE	F1	16.7518	3011	Fourier Transform	HCD (High Energy Collision Dissociation)	MS2	0	0	5.41634	120	1	0	401.737	802.467	2	Wuzhipan.raw
			27	FALSE	F1	16.7619	3013	Fourier Transform	HCD (High Energy Collision Dissociation)	MS2	0	0	1.80061	120	1	0	790.759	2370.26	3	Wuzhipan.raw
			27	FALSE	F1	16.7821	3017	Fourier Transform	HCD (High Energy Collision Dissociation)	MS2	0	0	28.4872	120	3	0	606.786	1212.56	2	Wuzhipan.raw
			27	FALSE	F1	16.833	3026	Fourier Transform	HCD (High Energy Collision Dissociation)	MS2	0	0	28.1314	120	4	0	697.338	1393.67	2	Wuzhipan.raw
			27	FALSE	F1	16.8475	3029	Fourier Transform	HCD (High Energy Collision Dissociation)	MS2	0	0	11.5667	120	2	0	678.812	1356.62	2	Wuzhipan.raw
			27	FALSE	F1	16.8501	3030	Fourier Transform	HCD (High Energy Collision Dissociation)	MS2	0	0	7.99415	120	1	0	642.304	1283.6	2	Wuzhipan.raw
			27	FALSE	F1	16.8526	3031	Fourier Transform	HCD (High Energy Collision Dissociation)	MS2	0	0	47.0056	120	3	0	685.82	1370.63	2	Wuzhipan.raw
			27	FALSE	F1	16.8552	3032	Fourier Transform	HCD (High Energy Collision Dissociation)	MS2	0	0	39.675	120	2	0	646.857	1292.71	2	Wuzhipan.raw
			27	FALSE	F1	16.8811	3037	Fourier Transform	HCD (High Energy Collision Dissociation)	MS2	0	0	1.60119	120	1	0	631.318	1261.63	2	Wuzhipan.raw
			27	FALSE	F1	16.8891	3039	Fourier Transform	HCD (High Energy Collision Dissociation)	MS2	0	0	1.19212	120	1	0	401.737	802.467	2	Wuzhipan.raw
			27	FALSE	F1	16.8979	3041	Fourier Transform	HCD (High Energy Collision Dissociation)	MS2	0	0	2.24432	120	1	0	790.759	2370.26	3	Wuzhipan.raw
			27	FALSE	F1	16.9335	3048	Fourier Transform	HCD (High Energy Collision Dissociation)	MS2	0	0	12.2498	120	2	0	644.01	1930.01	3	Wuzhipan.raw
			27	FALSE	F1	16.9606	3053	Fourier Transform	HCD (High Energy Collision Dissociation)	MS2	0	0	13.487	120	1	0	714.331	1427.65	2	Wuzhipan.raw
			27	FALSE	F1	16.9751	3056	Fourier Transform	HCD (High Energy Collision Dissociation)	MS2	0	0	47.7791	120	2	0	436.248	871.488	2	Wuzhipan.raw
			27	FALSE	F1	16.9907	3059	Fourier Transform	HCD (High Energy Collision Dissociation)	MS2	0	0	18.6516	120	2	0	678.812	1356.62	2	Wuzhipan.raw
			27	FALSE	F1	16.9933	3060	Fourier Transform	HCD (High Energy Collision Dissociation)	MS2	0	0	39.7629	120	2	0	742.841	1484.67	2	Wuzhipan.raw
			27	FALSE	F1	16.9958	3061	Fourier Transform	HCD (High Energy Collision Dissociation)	MS2	0	0	45.6678	120	2	0	685.82	1370.63	2	Wuzhipan.raw
			27	FALSE	F1	17.0162	3065	Fourier Transform	HCD (High Energy Collision Dissociation)	MS2	0	0	15.7146	120	2	0	696.039	2086.1	3	Wuzhipan.raw
			27	FALSE	F1	17.0309	3068	Fourier Transform	HCD (High Energy Collision Dissociation)	MS2	0	0	39.4158	120	2	0	641.008	1921.01	3	Wuzhipan.raw
			27	FALSE	F1	17.0578	3073	Fourier Transform	HCD (High Energy Collision Dissociation)	MS2	0	0	4.15118	120	1	0	750.36	1499.71	2	Wuzhipan.raw
			27	FALSE	F1	17.0604	3074	Fourier Transform	HCD (High Energy Collision Dissociation)	MS2	0	0	0	120	1	0	913.814	2739.43	3	Wuzhipan.raw
			27	FALSE	F1	17.0629	3075	Fourier Transform	HCD (High Energy Collision Dissociation)	MS2	0	0	24.762	120	4	0	598.323	1792.95	3	Wuzhipan.raw
			27	FALSE	F1	17.0655	3076	Fourier Transform	HCD (High Energy Collision Dissociation)	MS2	0	0	1.43616	120	1	0	622.002	1863.99	3	Wuzhipan.raw
			27	FALSE	F1	17.079	3079	Fourier Transform	HCD (High Energy Collision Dissociation)	MS2	0	0	24.5448	120	1	0	666.661	1997.97	3	Wuzhipan.raw
			27	FALSE	F1	17.0815	3080	Fourier Transform	HCD (High Energy Collision Dissociation)	MS2	0	0	17.5417	120	2	0	648.816	1296.63	2	Wuzhipan.raw
			27	FALSE	F1	17.0841	3081	Fourier Transform	HCD (High Energy Collision Dissociation)	MS2	0	0	0	120	1	0	896.982	1792.96	2	Wuzhipan.raw
			27	FALSE	F1	17.0867	3082	Fourier Transform	HCD (High Energy Collision Dissociation)	MS2	0	0	15.9843	120	1	0	697.338	1393.67	2	Wuzhipan.raw
			27	FALSE	F1	17.0942	3084	Fourier Transform	HCD (High Energy Collision Dissociation)	MS2	0	0	0	120	1	0	778.36	1555.71	2	Wuzhipan.raw
			27	FALSE	F1	17.0968	3085	Fourier Transform	HCD (High Energy Collision Dissociation)	MS2	0	0	0	120	1	0	999.487	1997.97	2	Wuzhipan.raw
			27	FALSE	F1	17.0994	3086	Fourier Transform	HCD (High Energy Collision Dissociation)	MS2	0	0	0	120	1	0	878.454	3510.8	4	Wuzhipan.raw
			27	FALSE	F1	17.1019	3087	Fourier Transform	HCD (High Energy Collision Dissociation)	MS2	0	0	5.32555	120	3	0	704.675	2112.01	3	Wuzhipan.raw
			27	FALSE	F1	17.1087	3089	Fourier Transform	HCD (High Energy Collision Dissociation)	MS2	0	0	0	120	1	0	722.35	2165.04	3	Wuzhipan.raw
			27	FALSE	F1	17.1113	3090	Fourier Transform	HCD (High Energy Collision Dissociation)	MS2	0	0	0	120	1	0	714.331	1427.65	2	Wuzhipan.raw
			27	FALSE	F1	17.1138	3091	Fourier Transform	HCD (High Energy Collision Dissociation)	MS2	0	0	39.6304	120	3	0	761.816	1522.62	2	Wuzhipan.raw
			27	FALSE	F1	17.1164	3092	Fourier Transform	HCD (High Energy Collision Dissociation)	MS2	0	0	2.07748	120	1	0	702.965	3510.79	5	Wuzhipan.raw
			27	FALSE	F1	17.1296	3095	Fourier Transform	HCD (High Energy Collision Dissociation)	MS2	0	0	31.5618	120	3	0	678.812	1356.62	2	Wuzhipan.raw
			27	FALSE	F1	17.1322	3096	Fourier Transform	HCD (High Energy Collision Dissociation)	MS2	0	0	0	120	1	0	1170.94	3510.8	3	Wuzhipan.raw
			27	FALSE	F1	17.1347	3097	Fourier Transform	HCD (High Energy Collision Dissociation)	MS2	0	0	2.09636	120	1	0	671.333	2011.98	3	Wuzhipan.raw
			27	FALSE	F1	17.1425	3099	Fourier Transform	HCD (High Energy Collision Dissociation)	MS2	0	0	3.27501	120	1	0	742.842	1484.68	2	Wuzhipan.raw
			27	FALSE	F1	17.1576	3102	Fourier Transform	HCD (High Energy Collision Dissociation)	MS2	0	0	6.7783	120	1	0	755.033	2263.09	3	Wuzhipan.raw
			27	FALSE	F1	17.1601	3103	Fourier Transform	HCD (High Energy Collision Dissociation)	MS2	0	0	4.49974	120	1	0	619.299	1237.59	2	Wuzhipan.raw
			27	FALSE	F1	17.1626	3104	Fourier Transform	HCD (High Energy Collision Dissociation)	MS2	0	0	7.18582	120	1	0	566.527	2263.09	4	Wuzhipan.raw
			27	FALSE	F1	17.1652	3105	Fourier Transform	HCD (High Energy Collision Dissociation)	MS2	0	0	1.66829	120	1	0	712.348	2135.03	3	Wuzhipan.raw
			27	FALSE	F1	17.2101	3113	Fourier Transform	HCD (High Energy Collision Dissociation)	MS2	0	0	28.1342	120	2	0	595.848	1190.69	2	Wuzhipan.raw
			27	FALSE	F1	17.2127	3114	Fourier Transform	HCD (High Energy Collision Dissociation)	MS2	0	0	3.87601	120	1	0	663.821	1326.64	2	Wuzhipan.raw
			27	FALSE	F1	17.233	3118	Fourier Transform	HCD (High Energy Collision Dissociation)	MS2	0	0	7.63743	120	1	0	790.759	2370.26	3	Wuzhipan.raw
			27	FALSE	F1	17.2404	3120	Fourier Transform	HCD (High Energy Collision Dissociation)	MS2	0	0	19.3913	120	2	0	778.36	1555.71	2	Wuzhipan.raw
			27	FALSE	F1	17.2664	3125	Fourier Transform	HCD (High Energy Collision Dissociation)	MS2	0	0	0	120	1	0	589.799	1178.59	2	Wuzhipan.raw
			27	FALSE	F1	17.2817	3128	Fourier Transform	HCD (High Energy Collision Dissociation)	MS2	0	0	15.135	120	1	0	742.841	1484.68	2	Wuzhipan.raw
			27	FALSE	F1	17.2852	3129	Fourier Transform	HCD (High Energy Collision Dissociation)	MS2	0	0	11.5494	120	2	0	614.291	1227.57	2	Wuzhipan.raw
			27	FALSE	F1	17.2877	3130	Fourier Transform	HCD (High Energy Collision Dissociation)	MS2	0	0	13.656	120	2	0	644.01	1930.01	3	Wuzhipan.raw
			27	FALSE	F1	17.2903	3131	Fourier Transform	HCD (High Energy Collision Dissociation)	MS2	0	0	0	120	1	0	678.812	1356.62	2	Wuzhipan.raw
			27	FALSE	F1	17.3071	3135	Fourier Transform	HCD (High Energy Collision Dissociation)	MS2	0	0	7.09032	120	1	0	712.346	2135.02	3	Wuzhipan.raw
			27	FALSE	F1	17.3819	3148	Fourier Transform	HCD (High Energy Collision Dissociation)	MS2	0	0	6.16709	120	2	0	778.36	1555.71	2	Wuzhipan.raw
			27	FALSE	F1	17.3844	3149	Fourier Transform	HCD (High Energy Collision Dissociation)	MS2	0	0	1.37436	120	1	0	401.737	802.467	2	Wuzhipan.raw
			27	FALSE	F1	17.4097	3154	Fourier Transform	HCD (High Energy Collision Dissociation)	MS2	0	0	20.6657	120	2	0	709.347	2126.03	3	Wuzhipan.raw
			27	FALSE	F1	17.4133	3155	Fourier Transform	HCD (High Energy Collision Dissociation)	MS2	0	0	4.05258	120	1	0	790.758	2370.26	3	Wuzhipan.raw
			27	FALSE	F1	17.4202	3157	Fourier Transform	HCD (High Energy Collision Dissociation)	MS2	0	0	10.074	120	3	0	742.842	1484.68	2	Wuzhipan.raw
			27	FALSE	F1	17.424	3158	Fourier Transform	HCD (High Energy Collision Dissociation)	MS2	0	0	36.1602	120	2	0	598.324	1792.96	3	Wuzhipan.raw
			27	FALSE	F1	17.4265	3159	Fourier Transform	HCD (High Energy Collision Dissociation)	MS2	0	0	30.9641	120	2	0	570.258	1139.51	2	Wuzhipan.raw
			27	FALSE	F1	17.4291	3160	Fourier Transform	HCD (High Energy Collision Dissociation)	MS2	0	0	3.31905	120	1	0	582.755	1164.5	2	Wuzhipan.raw
			27	FALSE	F1	17.4366	3162	Fourier Transform	HCD (High Energy Collision Dissociation)	MS2	0	0	2.84624	120	2	0	614.291	1227.58	2	Wuzhipan.raw
			27	FALSE	F1	17.4391	3163	Fourier Transform	HCD (High Energy Collision Dissociation)	MS2	0	0	3.78184	120	1	0	678.813	1356.62	2	Wuzhipan.raw
			27	FALSE	F1	17.4458	3165	Fourier Transform	HCD (High Energy Collision Dissociation)	MS2	0	0	31.1648	120	2	0	541.299	1081.59	2	Wuzhipan.raw
			27	FALSE	F1	17.4496	3166	Fourier Transform	HCD (High Energy Collision Dissociation)	MS2	0	0	21.4338	120	2	0	697.338	1393.67	2	Wuzhipan.raw
			27	FALSE	F1	17.4521	3167	Fourier Transform	HCD (High Energy Collision Dissociation)	MS2	0	0	61.0413	120	1	0	598.786	1196.57	2	Wuzhipan.raw
			27	FALSE	F1	17.4665	3170	Fourier Transform	HCD (High Energy Collision Dissociation)	MS2	0	0	32.3942	120	3	0	647.828	1294.65	2	Wuzhipan.raw
			27	FALSE	F1	17.469	3171	Fourier Transform	HCD (High Energy Collision Dissociation)	MS2	0	0	4.86001	120	1	0	547.236	1093.47	2	Wuzhipan.raw
			27	FALSE	F1	17.4957	3176	Fourier Transform	HCD (High Energy Collision Dissociation)	MS2	0	0	23.8862	120	3	0	585.632	1754.88	3	Wuzhipan.raw
			27	FALSE	F1	17.5231	3181	Fourier Transform	HCD (High Energy Collision Dissociation)	MS2	0	0	0	120	1	0	778.361	1555.71	2	Wuzhipan.raw
			27	FALSE	F1	17.5332	3183	Fourier Transform	HCD (High Energy Collision Dissociation)	MS2	0	0	0	120	1	0	401.737	802.467	2	Wuzhipan.raw
			27	FALSE	F1	17.549	3186	Fourier Transform	HCD (High Energy Collision Dissociation)	MS2	0	0	14.5991	120	2	0	709.346	2126.02	3	Wuzhipan.raw
			27	FALSE	F1	17.5569	3188	Fourier Transform	HCD (High Energy Collision Dissociation)	MS2	0	0	21.9875	120	1	0	742.842	1484.68	2	Wuzhipan.raw
			27	FALSE	F1	17.572	3191	Fourier Transform	HCD (High Energy Collision Dissociation)	MS2	0	0	6.00971	120	2	0	614.291	1227.58	2	Wuzhipan.raw
			27	FALSE	F1	17.5941	3195	Fourier Transform	HCD (High Energy Collision Dissociation)	MS2	0	0	0	120	1	0	678.812	1356.62	2	Wuzhipan.raw
			27	FALSE	F1	17.6845	3210	Fourier Transform	HCD (High Energy Collision Dissociation)	MS2	0	0	7.89698	120	1	0	644.01	1930.01	3	Wuzhipan.raw
			27	FALSE	F1	17.6929	3212	Fourier Transform	HCD (High Energy Collision Dissociation)	MS2	0	0	27.4204	120	4	0	742.842	1484.68	2	Wuzhipan.raw
			27	FALSE	F1	17.7077	3215	Fourier Transform	HCD (High Energy Collision Dissociation)	MS2	0	0	9.62533	120	1	0	614.291	1227.57	2	Wuzhipan.raw
			27	FALSE	F1	17.749	3222	Fourier Transform	HCD (High Energy Collision Dissociation)	MS2	0	0	11.5293	120	1	0	576.783	1152.56	2	Wuzhipan.raw
			27	FALSE	F1	17.753	3223	Fourier Transform	HCD (High Energy Collision Dissociation)	MS2	0	0	11.3728	120	1	0	584.976	1752.91	3	Wuzhipan.raw
			27	FALSE	F1	17.7732	3227	Fourier Transform	HCD (High Energy Collision Dissociation)	MS2	0	0	1.79567	120	1	0	438.984	1752.91	4	Wuzhipan.raw
			27	FALSE	F1	17.7943	3231	Fourier Transform	HCD (High Energy Collision Dissociation)	MS2	0	0	5.77262	120	1	0	384.857	1152.56	3	Wuzhipan.raw
			27	FALSE	F1	17.8142	3235	Fourier Transform	HCD (High Energy Collision Dissociation)	MS2	0	0	0	120	1	0	876.961	1752.91	2	Wuzhipan.raw
			27	FALSE	F1	17.8239	3237	Fourier Transform	HCD (High Energy Collision Dissociation)	MS2	0	0	4.99715	120	1	0	644.009	1930.01	3	Wuzhipan.raw
			27	FALSE	F1	17.833	3239	Fourier Transform	HCD (High Energy Collision Dissociation)	MS2	0	0	30.0358	120	1	0	742.842	1484.68	2	Wuzhipan.raw
			27	FALSE	F1	17.8478	3242	Fourier Transform	HCD (High Energy Collision Dissociation)	MS2	0	0	17.8659	120	2	0	614.291	1227.58	2	Wuzhipan.raw
			27	FALSE	F1	17.8503	3243	Fourier Transform	HCD (High Energy Collision Dissociation)	MS2	0	0	0	120	1	0	678.812	1356.62	2	Wuzhipan.raw
			27	FALSE	F1	17.8529	3244	Fourier Transform	HCD (High Energy Collision Dissociation)	MS2	0	0	1.63562	120	1	0	790.758	2370.26	3	Wuzhipan.raw
			27	FALSE	F1	17.8665	3247	Fourier Transform	HCD (High Energy Collision Dissociation)	MS2	0	0	7.9368	120	1	0	623.646	1868.92	3	Wuzhipan.raw
			27	FALSE	F1	17.869	3248	Fourier Transform	HCD (High Energy Collision Dissociation)	MS2	0	0	8.64162	120	1	0	570.258	1139.51	2	Wuzhipan.raw
			27	FALSE	F1	17.8716	3249	Fourier Transform	HCD (High Energy Collision Dissociation)	MS2	0	0	37.9569	120	6	0	598.323	1792.95	3	Wuzhipan.raw
			27	FALSE	F1	17.8741	3250	Fourier Transform	HCD (High Energy Collision Dissociation)	MS2	0	0	26.0791	120	1	0	561.252	1121.5	2	Wuzhipan.raw
			27	FALSE	F1	17.8876	3253	Fourier Transform	HCD (High Energy Collision Dissociation)	MS2	0	0	4.73096	120	1	0	576.782	1152.56	2	Wuzhipan.raw
			27	FALSE	F1	17.8912	3254	Fourier Transform	HCD (High Energy Collision Dissociation)	MS2	0	0	66.9398	120	5	0	587.31	1173.61	2	Wuzhipan.raw
			27	FALSE	F1	17.8937	3255	Fourier Transform	HCD (High Energy Collision Dissociation)	MS2	0	0	0	120	1	0	934.966	1868.93	2	Wuzhipan.raw
			27	FALSE	F1	17.8962	3256	Fourier Transform	HCD (High Energy Collision Dissociation)	MS2	0	0	4.65773	120	1	0	546.739	1092.47	2	Wuzhipan.raw
			27	FALSE	F1	17.9038	3258	Fourier Transform	HCD (High Energy Collision Dissociation)	MS2	0	0	5.48833	120	1	0	584.976	1752.91	3	Wuzhipan.raw
			27	FALSE	F1	17.9116	3260	Fourier Transform	HCD (High Energy Collision Dissociation)	MS2	0	0	20.5488	120	1	0	438.984	1752.91	4	Wuzhipan.raw
			27	FALSE	F1	17.926	3263	Fourier Transform	HCD (High Energy Collision Dissociation)	MS2	0	0	0	120	1	0	778.361	1555.71	2	Wuzhipan.raw
			27	FALSE	F1	17.9493	3267	Fourier Transform	HCD (High Energy Collision Dissociation)	MS2	0	0	5.49632	120	2	0	621.299	1241.59	2	Wuzhipan.raw
			27	FALSE	F1	17.964	3270	Fourier Transform	HCD (High Energy Collision Dissociation)	MS2	0	0	3.74754	120	2	0	644.009	1930.01	3	Wuzhipan.raw
			27	FALSE	F1	17.9718	3272	Fourier Transform	HCD (High Energy Collision Dissociation)	MS2	0	0	33.2225	120	4	0	742.842	1484.68	2	Wuzhipan.raw
			27	FALSE	F1	17.987	3275	Fourier Transform	HCD (High Energy Collision Dissociation)	MS2	0	0	20.1026	120	2	0	614.291	1227.58	2	Wuzhipan.raw
			27	FALSE	F1	17.9946	3277	Fourier Transform	HCD (High Energy Collision Dissociation)	MS2	0	0	5.39757	120	1	0	678.813	1356.62	2	Wuzhipan.raw
			27	FALSE	F1	17.9972	3278	Fourier Transform	HCD (High Energy Collision Dissociation)	MS2	0	0	0	120	1	0	790.759	2370.26	3	Wuzhipan.raw
			27	FALSE	F1	18.012	3281	Fourier Transform	HCD (High Energy Collision Dissociation)	MS2	0	0	48.2452	120	2	0	561.252	1121.5	2	Wuzhipan.raw
			27	FALSE	F1	18.0146	3282	Fourier Transform	HCD (High Energy Collision Dissociation)	MS2	0	0	13.7316	120	2	0	570.257	1139.51	2	Wuzhipan.raw
			27	FALSE	F1	18.0843	3294	Fourier Transform	HCD (High Energy Collision Dissociation)	MS2	0	0	10.64	120	2	0	696.039	2086.1	3	Wuzhipan.raw
			27	FALSE	F1	18.0994	3297	Fourier Transform	HCD (High Energy Collision Dissociation)	MS2	0	0	0	120	1	0	644.01	1930.01	3	Wuzhipan.raw
			27	FALSE	F1	18.1077	3299	Fourier Transform	HCD (High Energy Collision Dissociation)	MS2	0	0	32.7357	120	1	0	742.841	1484.68	2	Wuzhipan.raw
			27	FALSE	F1	18.1412	3305	Fourier Transform	HCD (High Energy Collision Dissociation)	MS2	0	0	0	120	1	0	790.759	2370.26	3	Wuzhipan.raw
			27	FALSE	F1	18.1553	3308	Fourier Transform	HCD (High Energy Collision Dissociation)	MS2	0	0	7.25204	120	1	0	598.324	1792.96	3	Wuzhipan.raw
			27	FALSE	F1	18.1579	3309	Fourier Transform	HCD (High Energy Collision Dissociation)	MS2	0	0	0	120	1	0	896.981	1792.95	2	Wuzhipan.raw
			27	FALSE	F1	18.1604	3310	Fourier Transform	HCD (High Energy Collision Dissociation)	MS2	0	0	0	120	1	0	675.367	1349.73	2	Wuzhipan.raw
			27	FALSE	F1	18.1751	3313	Fourier Transform	HCD (High Energy Collision Dissociation)	MS2	0	0	26.8163	120	2	0	614.291	1227.57	2	Wuzhipan.raw
			27	FALSE	F1	18.1776	3314	Fourier Transform	HCD (High Energy Collision Dissociation)	MS2	0	0	8.34147	120	2	0	572.941	1716.81	3	Wuzhipan.raw
			27	FALSE	F1	18.1914	3317	Fourier Transform	HCD (High Energy Collision Dissociation)	MS2	0	0	2.91393	120	1	0	590.798	1180.59	2	Wuzhipan.raw
			27	FALSE	F1	18.2122	3321	Fourier Transform	HCD (High Energy Collision Dissociation)	MS2	0	0	3.33792	120	1	0	649.308	1297.61	2	Wuzhipan.raw
			27	FALSE	F1	18.2147	3322	Fourier Transform	HCD (High Energy Collision Dissociation)	MS2	0	0	18.1551	120	2	0	697.337	1393.67	2	Wuzhipan.raw
			27	FALSE	F1	18.2286	3325	Fourier Transform	HCD (High Energy Collision Dissociation)	MS2	0	0	11.3053	120	2	0	570.257	1139.51	2	Wuzhipan.raw
			27	FALSE	F1	18.2311	3326	Fourier Transform	HCD (High Energy Collision Dissociation)	MS2	0	0	14.5502	120	1	0	678.812	1356.62	2	Wuzhipan.raw
			27	FALSE	F1	18.2458	3329	Fourier Transform	HCD (High Energy Collision Dissociation)	MS2	0	0	23.6957	120	1	0	742.842	1484.68	2	Wuzhipan.raw
			27	FALSE	F1	18.2494	3330	Fourier Transform	HCD (High Energy Collision Dissociation)	MS2	0	0	32.8633	120	4	0	561.252	1121.5	2	Wuzhipan.raw
			27	FALSE	F1	18.2694	3334	Fourier Transform	HCD (High Energy Collision Dissociation)	MS2	0	0	9.85861	120	1	0	546.739	1092.47	2	Wuzhipan.raw
			27	FALSE	F1	18.3258	3344	Fourier Transform	HCD (High Energy Collision Dissociation)	MS2	0	0	0	120	1	0	644.01	1930.01	3	Wuzhipan.raw
			27	FALSE	F1	18.3514	3349	Fourier Transform	HCD (High Energy Collision Dissociation)	MS2	0	0	15.5632	120	2	0	614.292	1227.58	2	Wuzhipan.raw
			27	FALSE	F1	18.3551	3350	Fourier Transform	HCD (High Energy Collision Dissociation)	MS2	0	0	38.8843	120	1	0	573.295	1145.58	2	Wuzhipan.raw
			27	FALSE	F1	18.3576	3351	Fourier Transform	HCD (High Energy Collision Dissociation)	MS2	0	0	0	120	1	0	604.781	1208.55	2	Wuzhipan.raw
			27	FALSE	F1	18.3641	3353	Fourier Transform	HCD (High Energy Collision Dissociation)	MS2	0	0	60.8445	120	1	0	570.259	1139.51	2	Wuzhipan.raw
			27	FALSE	F1	18.3777	3356	Fourier Transform	HCD (High Energy Collision Dissociation)	MS2	0	0	4.64053	120	2	0	436.208	871.408	2	Wuzhipan.raw
			27	FALSE	F1	18.391	3359	Fourier Transform	HCD (High Energy Collision Dissociation)	MS2	0	0	76.8945	120	1	0	561.251	1121.49	2	Wuzhipan.raw
			27	FALSE	F1	18.3945	3360	Fourier Transform	HCD (High Energy Collision Dissociation)	MS2	0	0	0	120	1	0	587.313	1759.92	3	Wuzhipan.raw
			27	FALSE	F1	18.4072	3363	Fourier Transform	HCD (High Energy Collision Dissociation)	MS2	0	0	74.8798	120	3	0	463.168	925.329	2	Wuzhipan.raw
			27	FALSE	F1	18.4098	3364	Fourier Transform	HCD (High Energy Collision Dissociation)	MS2	0	0	77.0687	120	2	0	555.252	1109.5	2	Wuzhipan.raw
			27	FALSE	F1	18.4123	3365	Fourier Transform	HCD (High Energy Collision Dissociation)	MS2	0	0	38.6537	120	3	0	742.842	1484.68	2	Wuzhipan.raw
			27	FALSE	F1	18.4311	3369	Fourier Transform	HCD (High Energy Collision Dissociation)	MS2	0	0	0	120	1	0	880.463	1759.92	2	Wuzhipan.raw
			27	FALSE	F1	18.4347	3370	Fourier Transform	HCD (High Energy Collision Dissociation)	MS2	0	0	2.18118	120	1	0	1179.54	5893.67	5	Wuzhipan.raw
			27	FALSE	F1	18.4474	3373	Fourier Transform	HCD (High Energy Collision Dissociation)	MS2	0	0	41.5159	120	1	0	1041.57	2082.14	2	Wuzhipan.raw
			27	FALSE	F1	18.4499	3374	Fourier Transform	HCD (High Energy Collision Dissociation)	MS2	0	0	0	120	1	0	724.01	2170.01	3	Wuzhipan.raw
			27	FALSE	F1	18.4626	3377	Fourier Transform	HCD (High Energy Collision Dissociation)	MS2	0	0	61.1602	120	2	0	440.735	1759.92	4	Wuzhipan.raw
			27	FALSE	F1	18.4651	3378	Fourier Transform	HCD (High Energy Collision Dissociation)	MS2	0	0	43.4154	120	1	0	644.321	1287.64	2	Wuzhipan.raw
			27	FALSE	F1	18.4831	3382	Fourier Transform	HCD (High Energy Collision Dissociation)	MS2	0	0	57.1578	120	1	0	791.094	2371.27	3	Wuzhipan.raw
			27	FALSE	F1	18.4856	3383	Fourier Transform	HCD (High Energy Collision Dissociation)	MS2	0	0	0	120	1	0	852.435	1703.86	2	Wuzhipan.raw
			27	FALSE	F1	18.4882	3384	Fourier Transform	HCD (High Energy Collision Dissociation)	MS2	0	0	35.9766	120	1	0	593.32	2370.26	4	Wuzhipan.raw
			27	FALSE	F1	18.4907	3385	Fourier Transform	HCD (High Energy Collision Dissociation)	MS2	0	0	0	120	1	0	1088.58	2176.15	2	Wuzhipan.raw
			27	FALSE	F1	18.4933	3386	Fourier Transform	HCD (High Energy Collision Dissociation)	MS2	0	0	0	120	1	0	697.338	1393.67	2	Wuzhipan.raw
			27	FALSE	F1	18.4998	3388	Fourier Transform	HCD (High Energy Collision Dissociation)	MS2	0	0	12.6683	120	2	0	614.293	1227.58	2	Wuzhipan.raw
			27	FALSE	F1	18.5036	3389	Fourier Transform	HCD (High Energy Collision Dissociation)	MS2	0	0	9.05078	120	2	0	604.781	1208.55	2	Wuzhipan.raw
			27	FALSE	F1	18.5062	3390	Fourier Transform	HCD (High Energy Collision Dissociation)	MS2	0	0	5.7681	120	1	0	688.317	1375.63	2	Wuzhipan.raw
			27	FALSE	F1	18.5188	3393	Fourier Transform	HCD (High Energy Collision Dissociation)	MS2	0	0	0	94.463	1	0	436.208	871.408	2	Wuzhipan.raw
			27	FALSE	F1	18.5213	3394	Fourier Transform	HCD (High Energy Collision Dissociation)	MS2	0	0	78.0655	120	2	0	726.053	2176.14	3	Wuzhipan.raw
			27	FALSE	F1	18.5341	3397	Fourier Transform	HCD (High Energy Collision Dissociation)	MS2	0	0	0	47.828	1	0	587.312	1759.92	3	Wuzhipan.raw
			27	FALSE	F1	18.5363	3398	Fourier Transform	HCD (High Energy Collision Dissociation)	MS2	0	0	4.56897	40.804	2	0	440.735	1759.92	4	Wuzhipan.raw
			27	FALSE	F1	18.5389	3399	Fourier Transform	HCD (High Energy Collision Dissociation)	MS2	0	0	22.8128	120	1	0	516.594	1547.77	3	Wuzhipan.raw
			27	FALSE	F1	18.5415	3400	Fourier Transform	HCD (High Energy Collision Dissociation)	MS2	0	0	5.39621	120	1	0	1113.53	2226.06	2	Wuzhipan.raw
			27	FALSE	F1	18.548	3402	Fourier Transform	HCD (High Energy Collision Dissociation)	MS2	0	0	77.0913	120	3	0	463.168	925.328	2	Wuzhipan.raw
			27	FALSE	F1	18.5608	3405	Fourier Transform	HCD (High Energy Collision Dissociation)	MS2	0	0	65.1623	120	4	0	555.252	1109.5	2	Wuzhipan.raw
			27	FALSE	F1	18.5634	3406	Fourier Transform	HCD (High Energy Collision Dissociation)	MS2	0	0	47.2809	120	4	0	742.842	1484.68	2	Wuzhipan.raw
			27	FALSE	F1	18.5659	3407	Fourier Transform	HCD (High Energy Collision Dissociation)	MS2	0	0	20.008	120	1	0	644.01	1930.01	3	Wuzhipan.raw
			27	FALSE	F1	18.5726	3409	Fourier Transform	HCD (High Energy Collision Dissociation)	MS2	0	0	0	120	1	0	880.463	1759.92	2	Wuzhipan.raw
			27	FALSE	F1	18.5752	3410	Fourier Transform	HCD (High Energy Collision Dissociation)	MS2	0	0	49.6822	120	1	0	1179.54	5893.69	5	Wuzhipan.raw
			27	FALSE	F1	18.5882	3413	Fourier Transform	HCD (High Energy Collision Dissociation)	MS2	0	0	52.2293	120	3	0	555.302	1109.6	2	Wuzhipan.raw
			27	FALSE	F1	18.6037	3417	Fourier Transform	HCD (High Energy Collision Dissociation)	MS2	0	0	0	120	1	0	498.76	996.512	2	Wuzhipan.raw
			27	FALSE	F1	18.6173	3420	Fourier Transform	HCD (High Energy Collision Dissociation)	MS2	0	0	0	120	1	0	631.317	1261.63	2	Wuzhipan.raw
			27	FALSE	F1	18.6199	3421	Fourier Transform	HCD (High Energy Collision Dissociation)	MS2	0	0	19.0842	120	1	0	861.211	3441.82	4	Wuzhipan.raw
			27	FALSE	F1	18.6337	3424	Fourier Transform	HCD (High Energy Collision Dissociation)	MS2	0	0	65.5548	120	2	0	689.168	3441.81	5	Wuzhipan.raw
			27	FALSE	F1	18.638	3425	Fourier Transform	HCD (High Energy Collision Dissociation)	MS2	0	0	4.23396	120	1	0	790.759	2370.26	3	Wuzhipan.raw
			27	FALSE	F1	18.6639	3430	Fourier Transform	HCD (High Energy Collision Dissociation)	MS2	0	0	9.74209	120	2	0	710.847	2840.37	4	Wuzhipan.raw
			27	FALSE	F1	18.6664	3431	Fourier Transform	HCD (High Energy Collision Dissociation)	MS2	0	0	0	120	1	0	646.857	1292.71	2	Wuzhipan.raw
			27	FALSE	F1	18.6741	3433	Fourier Transform	HCD (High Energy Collision Dissociation)	MS2	0	0	1.69027	120	1	0	587.311	1759.92	3	Wuzhipan.raw
			27	FALSE	F1	18.6773	3434	Fourier Transform	HCD (High Energy Collision Dissociation)	MS2	0	0	3.06897	120	1	0	947.46	2840.36	3	Wuzhipan.raw
			27	FALSE	F1	18.6842	3436	Fourier Transform	HCD (High Energy Collision Dissociation)	MS2	0	0	53.9	120	2	0	440.735	1759.92	4	Wuzhipan.raw
			27	FALSE	F1	18.6886	3437	Fourier Transform	HCD (High Energy Collision Dissociation)	MS2	0	0	33.7345	120	2	0	673.31	1345.61	2	Wuzhipan.raw
			27	FALSE	F1	18.7025	3440	Fourier Transform	HCD (High Energy Collision Dissociation)	MS2	0	0	0	120	1	0	644.01	1930.01	3	Wuzhipan.raw
			27	FALSE	F1	18.7174	3443	Fourier Transform	HCD (High Energy Collision Dissociation)	MS2	0	0	0	120	1	0	1179.54	5893.67	5	Wuzhipan.raw
			27	FALSE	F1	18.7692	3453	Fourier Transform	HCD (High Energy Collision Dissociation)	MS2	0	0	10.5741	120	1	0	598.323	1792.96	3	Wuzhipan.raw
			27	FALSE	F1	18.773	3454	Fourier Transform	HCD (High Energy Collision Dissociation)	MS2	0	0	37.0338	120	2	0	555.252	1109.5	2	Wuzhipan.raw
			27	FALSE	F1	18.7755	3455	Fourier Transform	HCD (High Energy Collision Dissociation)	MS2	0	0	0	120	1	0	887.47	1773.93	2	Wuzhipan.raw
			27	FALSE	F1	18.7945	3459	Fourier Transform	HCD (High Energy Collision Dissociation)	MS2	0	0	1.18865	120	1	0	591.983	1773.94	3	Wuzhipan.raw
			27	FALSE	F1	18.797	3460	Fourier Transform	HCD (High Energy Collision Dissociation)	MS2	0	0	0	120	1	0	790.76	2370.27	3	Wuzhipan.raw
			27	FALSE	F1	18.7996	3461	Fourier Transform	HCD (High Energy Collision Dissociation)	MS2	0	0	17.0487	120	2	0	568.88	2840.37	5	Wuzhipan.raw
			27	FALSE	F1	18.8071	3463	Fourier Transform	HCD (High Energy Collision Dissociation)	MS2	0	0	0	120	1	0	710.849	2840.37	4	Wuzhipan.raw
			27	FALSE	F1	18.8199	3466	Fourier Transform	HCD (High Energy Collision Dissociation)	MS2	0	0	0	120	1	0	947.462	2840.37	3	Wuzhipan.raw
			27	FALSE	F1	18.8275	3468	Fourier Transform	HCD (High Energy Collision Dissociation)	MS2	0	0	1.02083	120	1	0	673.31	1345.61	2	Wuzhipan.raw
			27	FALSE	F1	18.8451	3472	Fourier Transform	HCD (High Energy Collision Dissociation)	MS2	0	0	0	120	1	0	644.009	1930.01	3	Wuzhipan.raw
			27	FALSE	F1	18.8583	3475	Fourier Transform	HCD (High Energy Collision Dissociation)	MS2	0	0	0	120	1	0	1179.54	5893.68	5	Wuzhipan.raw
			27	FALSE	F1	18.8609	3476	Fourier Transform	HCD (High Energy Collision Dissociation)	MS2	0	0	0	120	1	0	1474.18	5893.69	4	Wuzhipan.raw
			27	FALSE	F1	18.9045	3485	Fourier Transform	HCD (High Energy Collision Dissociation)	MS2	0	0	59.2987	120	1	0	742.841	1484.67	2	Wuzhipan.raw
			27	FALSE	F1	18.9127	3487	Fourier Transform	HCD (High Energy Collision Dissociation)	MS2	0	0	1.12581	120	1	0	555.252	1109.5	2	Wuzhipan.raw
			27	FALSE	F1	18.9445	3493	Fourier Transform	HCD (High Energy Collision Dissociation)	MS2	0	0	63.2091	120	1	0	470.873	1880.47	4	Wuzhipan.raw
			27	FALSE	F1	18.9663	3498	Fourier Transform	HCD (High Energy Collision Dissociation)	MS2	0	0	6.02302	120	1	0	673.31	1345.61	2	Wuzhipan.raw
			27	FALSE	F1	18.9932	3504	Fourier Transform	HCD (High Energy Collision Dissociation)	MS2	0	0	0	120	1	0	697.339	1393.67	2	Wuzhipan.raw
			27	FALSE	F1	18.9958	3505	Fourier Transform	HCD (High Energy Collision Dissociation)	MS2	0	0	1.91133	120	1	0	644.009	1930.01	3	Wuzhipan.raw
			27	FALSE	F1	19.0009	3507	Fourier Transform	HCD (High Energy Collision Dissociation)	MS2	0	0	50.5312	120	3	0	614.29	1227.57	2	Wuzhipan.raw
			27	FALSE	F1	19.0078	3509	Fourier Transform	HCD (High Energy Collision Dissociation)	MS2	0	0	0	92.809	1	0	1179.54	5893.69	5	Wuzhipan.raw
			27	FALSE	F1	19.0104	3510	Fourier Transform	HCD (High Energy Collision Dissociation)	MS2	0	0	0	120	1	0	1474.18	5893.68	4	Wuzhipan.raw
			27	FALSE	F1	19.0129	3511	Fourier Transform	HCD (High Energy Collision Dissociation)	MS2	0	0	38.1693	120	2	0	473.904	1419.7	3	Wuzhipan.raw
			27	FALSE	F1	19.0543	3519	Fourier Transform	HCD (High Energy Collision Dissociation)	MS2	0	0	35.5872	120	3	0	742.842	1484.68	2	Wuzhipan.raw
			27	FALSE	F1	19.0569	3520	Fourier Transform	HCD (High Energy Collision Dissociation)	MS2	0	0	17.1268	120	2	0	601.987	1803.95	3	Wuzhipan.raw
			27	FALSE	F1	19.0594	3521	Fourier Transform	HCD (High Energy Collision Dissociation)	MS2	0	0	1.9278	120	1	0	811.743	2433.22	3	Wuzhipan.raw
			27	FALSE	F1	19.0847	3526	Fourier Transform	HCD (High Energy Collision Dissociation)	MS2	0	0	4.26829	120	1	0	790.758	2370.26	3	Wuzhipan.raw
			27	FALSE	F1	19.0884	3527	Fourier Transform	HCD (High Energy Collision Dissociation)	MS2	0	0	0	120	1	0	802.905	1604.8	2	Wuzhipan.raw
			27	FALSE	F1	19.1013	3530	Fourier Transform	HCD (High Energy Collision Dissociation)	MS2	0	0	2.91698	120	2	0	673.31	1345.61	2	Wuzhipan.raw
			27	FALSE	F1	19.1264	3535	Fourier Transform	HCD (High Energy Collision Dissociation)	MS2	0	0	50.3906	120	1	0	678.812	1356.62	2	Wuzhipan.raw
			27	FALSE	F1	19.1471	3539	Fourier Transform	HCD (High Energy Collision Dissociation)	MS2	0	0	0	120	1	0	644.009	1930.01	3	Wuzhipan.raw
			27	FALSE	F1	19.1516	3540	Fourier Transform	HCD (High Energy Collision Dissociation)	MS2	0	0	52.6034	120	4	0	1179.54	5893.68	5	Wuzhipan.raw
			27	FALSE	F1	19.1709	3544	Fourier Transform	HCD (High Energy Collision Dissociation)	MS2	0	0	81.2678	120	1	0	1475.18	5897.7	4	Wuzhipan.raw
			27	FALSE	F1	19.1977	3549	Fourier Transform	HCD (High Energy Collision Dissociation)	MS2	0	0	7.21273	120	1	0	598.323	1792.96	3	Wuzhipan.raw
			27	FALSE	F1	19.2249	3554	Fourier Transform	HCD (High Energy Collision Dissociation)	MS2	0	0	1.49314	120	1	0	790.759	2370.26	3	Wuzhipan.raw
			27	FALSE	F1	19.2387	3557	Fourier Transform	HCD (High Energy Collision Dissociation)	MS2	0	0	13.4788	120	1	0	673.31	1345.61	2	Wuzhipan.raw
			27	FALSE	F1	19.2561	3561	Fourier Transform	HCD (High Energy Collision Dissociation)	MS2	0	0	21.6571	120	2	0	718.398	1435.79	2	Wuzhipan.raw
			27	FALSE	F1	19.2758	3565	Fourier Transform	HCD (High Energy Collision Dissociation)	MS2	0	0	6.06061	120	1	0	754.852	1508.7	2	Wuzhipan.raw
			27	FALSE	F1	19.2783	3566	Fourier Transform	HCD (High Energy Collision Dissociation)	MS2	0	0	25.2807	120	1	0	587.315	1173.62	2	Wuzhipan.raw
			27	FALSE	F1	19.2852	3568	Fourier Transform	HCD (High Energy Collision Dissociation)	MS2	0	0	1.53589	120	1	0	644.009	1930.01	3	Wuzhipan.raw
			27	FALSE	F1	19.289	3569	Fourier Transform	HCD (High Energy Collision Dissociation)	MS2	0	0	4.31503	120	1	0	660.016	1978.03	3	Wuzhipan.raw
			27	FALSE	F1	19.2915	3570	Fourier Transform	HCD (High Energy Collision Dissociation)	MS2	0	0	20.2312	120	1	0	697.338	1393.67	2	Wuzhipan.raw
			27	FALSE	F1	19.294	3571	Fourier Transform	HCD (High Energy Collision Dissociation)	MS2	0	0	0	120	1	0	802.905	1604.8	2	Wuzhipan.raw
			27	FALSE	F1	19.301	3573	Fourier Transform	HCD (High Energy Collision Dissociation)	MS2	0	0	0.20912	120	1	0	1179.54	5893.69	5	Wuzhipan.raw
			27	FALSE	F1	19.305	3574	Fourier Transform	HCD (High Energy Collision Dissociation)	MS2	0	0	9.49688	120	1	0	678.812	1356.62	2	Wuzhipan.raw
			27	FALSE	F1	19.3117	3576	Fourier Transform	HCD (High Energy Collision Dissociation)	MS2	0	0	0	120	1	0	1474.18	5893.69	4	Wuzhipan.raw
			27	FALSE	F1	19.3164	3577	Fourier Transform	HCD (High Energy Collision Dissociation)	MS2	0	0	19.379	120	2	0	742.841	1484.67	2	Wuzhipan.raw
			27	FALSE	F1	19.3297	3580	Fourier Transform	HCD (High Energy Collision Dissociation)	MS2	0	0	2.59169	120	1	0	555.744	1110.48	2	Wuzhipan.raw
			27	FALSE	F1	19.3647	3587	Fourier Transform	HCD (High Energy Collision Dissociation)	MS2	0	0	87.7578	120	4	0	704.37	1407.73	2	Wuzhipan.raw
			27	FALSE	F1	19.369	3588	Fourier Transform	HCD (High Energy Collision Dissociation)	MS2	0	0	32.2659	120	1	0	703.393	1405.78	2	Wuzhipan.raw
			27	FALSE	F1	19.3826	3591	Fourier Transform	HCD (High Energy Collision Dissociation)	MS2	0	0	2.50897	120	1	0	408.745	816.482	2	Wuzhipan.raw
			27	FALSE	F1	19.3851	3592	Fourier Transform	HCD (High Energy Collision Dissociation)	MS2	0	0	55.6791	120	5	0	469.265	1405.78	3	Wuzhipan.raw
			27	FALSE	F1	19.3877	3593	Fourier Transform	HCD (High Energy Collision Dissociation)	MS2	0	0	33.8687	120	3	0	673.31	1345.61	2	Wuzhipan.raw
			27	FALSE	F1	19.3903	3594	Fourier Transform	HCD (High Energy Collision Dissociation)	MS2	0	0	27.9707	120	2	0	522.252	1564.74	3	Wuzhipan.raw
			27	FALSE	F1	19.4373	3603	Fourier Transform	HCD (High Energy Collision Dissociation)	MS2	0	0	30.3431	120	2	0	512.77	1024.53	2	Wuzhipan.raw
			27	FALSE	F1	19.4398	3604	Fourier Transform	HCD (High Energy Collision Dissociation)	MS2	0	0	1.99815	120	1	0	530.788	1060.57	2	Wuzhipan.raw
			27	FALSE	F1	19.4557	3608	Fourier Transform	HCD (High Energy Collision Dissociation)	MS2	0	0	32.7119	120	3	0	742.841	1484.68	2	Wuzhipan.raw
			27	FALSE	F1	19.4583	3609	Fourier Transform	HCD (High Energy Collision Dissociation)	MS2	0	0	40.1377	120	1	0	527.255	1053.5	2	Wuzhipan.raw
			27	FALSE	F1	19.4718	3612	Fourier Transform	HCD (High Energy Collision Dissociation)	MS2	0	0	63.8761	120	3	0	419.736	838.465	2	Wuzhipan.raw
			27	FALSE	F1	19.4743	3613	Fourier Transform	HCD (High Energy Collision Dissociation)	MS2	0	0	37.2544	120	2	0	435.704	870.402	2	Wuzhipan.raw
			27	FALSE	F1	19.4768	3614	Fourier Transform	HCD (High Energy Collision Dissociation)	MS2	0	0	65.3311	120	2	0	451.247	1801.97	4	Wuzhipan.raw
			27	FALSE	F1	19.5009	3619	Fourier Transform	HCD (High Energy Collision Dissociation)	MS2	0	0	31.6204	120	1	0	644.01	1930.02	3	Wuzhipan.raw
			27	FALSE	F1	19.5238	3624	Fourier Transform	HCD (High Energy Collision Dissociation)	MS2	0	0	4.04931	83.345	2	0	408.745	816.483	2	Wuzhipan.raw
			27	FALSE	F1	19.5459	3628	Fourier Transform	HCD (High Energy Collision Dissociation)	MS2	0	0	6.26416	120	2	0	673.31	1345.61	2	Wuzhipan.raw
			27	FALSE	F1	19.5598	3631	Fourier Transform	HCD (High Energy Collision Dissociation)	MS2	0	0	11.5848	120	2	0	679.652	2036.94	3	Wuzhipan.raw
			27	FALSE	F1	19.5804	3635	Fourier Transform	HCD (High Energy Collision Dissociation)	MS2	0	0	25.9732	120	1	0	512.735	1024.46	2	Wuzhipan.raw
			27	FALSE	F1	19.5902	3637	Fourier Transform	HCD (High Energy Collision Dissociation)	MS2	0	0	0	120	1	0	530.788	1060.57	2	Wuzhipan.raw
			27	FALSE	F1	19.5988	3639	Fourier Transform	HCD (High Energy Collision Dissociation)	MS2	0	0	9.53117	120	2	0	527.256	1053.5	2	Wuzhipan.raw
			27	FALSE	F1	19.6034	3640	Fourier Transform	HCD (High Energy Collision Dissociation)	MS2	0	0	0	120	1	0	1018.97	2036.94	2	Wuzhipan.raw
			27	FALSE	F1	19.606	3641	Fourier Transform	HCD (High Energy Collision Dissociation)	MS2	0	0	79.4677	120	1	0	1180.14	5896.69	5	Wuzhipan.raw
			27	FALSE	F1	19.6262	3645	Fourier Transform	HCD (High Energy Collision Dissociation)	MS2	0	0	41.5478	120	3	0	555.744	1110.48	2	Wuzhipan.raw
			27	FALSE	F1	19.6403	3648	Fourier Transform	HCD (High Energy Collision Dissociation)	MS2	0	0	3.52473	120	1	0	644.01	1930.01	3	Wuzhipan.raw
			27	FALSE	F1	19.6448	3649	Fourier Transform	HCD (High Energy Collision Dissociation)	MS2	0	0	0	120	1	0	754.852	1508.7	2	Wuzhipan.raw
			27	FALSE	F1	19.6587	3652	Fourier Transform	HCD (High Energy Collision Dissociation)	MS2	0	0	7.54587	120	1	0	790.759	2370.26	3	Wuzhipan.raw
			27	FALSE	F1	19.6787	3656	Fourier Transform	HCD (High Energy Collision Dissociation)	MS2	0	0	14.5679	120	1	0	697.339	1393.67	2	Wuzhipan.raw
			27	FALSE	F1	19.6824	3657	Fourier Transform	HCD (High Energy Collision Dissociation)	MS2	0	0	0	120	1	0	1474.18	5893.68	4	Wuzhipan.raw
			27	FALSE	F1	19.6849	3658	Fourier Transform	HCD (High Energy Collision Dissociation)	MS2	0	0	38.9144	120	1	0	742.842	1484.68	2	Wuzhipan.raw
			27	FALSE	F1	19.6969	3661	Fourier Transform	HCD (High Energy Collision Dissociation)	MS2	0	0	0	120	1	0	925.126	2773.36	3	Wuzhipan.raw
			27	FALSE	F1	19.6994	3662	Fourier Transform	HCD (High Energy Collision Dissociation)	MS2	0	0	23.037	120	2	0	542.261	1083.51	2	Wuzhipan.raw
			27	FALSE	F1	19.7065	3664	Fourier Transform	HCD (High Energy Collision Dissociation)	MS2	0	0	13.121	120	2	0	679.652	2036.94	3	Wuzhipan.raw
			27	FALSE	F1	19.7254	3668	Fourier Transform	HCD (High Energy Collision Dissociation)	MS2	0	0	30.1204	120	3	0	668.828	1336.65	2	Wuzhipan.raw
			27	FALSE	F1	19.7279	3669	Fourier Transform	HCD (High Energy Collision Dissociation)	MS2	0	0	0	120	1	0	694.097	2773.36	4	Wuzhipan.raw
			27	FALSE	F1	19.7304	3670	Fourier Transform	HCD (High Energy Collision Dissociation)	MS2	0	0	12.7442	120	1	0	596.655	1787.95	3	Wuzhipan.raw
			27	FALSE	F1	19.7376	3672	Fourier Transform	HCD (High Energy Collision Dissociation)	MS2	0	0	0	120	1	0	530.788	1060.57	2	Wuzhipan.raw
			27	FALSE	F1	19.7526	3675	Fourier Transform	HCD (High Energy Collision Dissociation)	MS2	0	0	20.2132	120	1	0	1179.54	5893.66	5	Wuzhipan.raw
			27	FALSE	F1	19.7551	3676	Fourier Transform	HCD (High Energy Collision Dissociation)	MS2	0	0	22.7429	120	2	0	669.649	2006.93	3	Wuzhipan.raw
			27	FALSE	F1	19.7602	3678	Fourier Transform	HCD (High Energy Collision Dissociation)	MS2	0	0	0	120	1	0	894.479	1787.95	2	Wuzhipan.raw
			27	FALSE	F1	19.7682	3680	Fourier Transform	HCD (High Energy Collision Dissociation)	MS2	0	0	15.3706	120	2	0	555.744	1110.48	2	Wuzhipan.raw
			27	FALSE	F1	19.7723	3681	Fourier Transform	HCD (High Energy Collision Dissociation)	MS2	0	0	11.3072	120	3	0	447.743	1787.95	4	Wuzhipan.raw
			27	FALSE	F1	19.7749	3682	Fourier Transform	HCD (High Energy Collision Dissociation)	MS2	0	0	1.19953	120	1	0	1003.97	2006.93	2	Wuzhipan.raw
			27	FALSE	F1	19.7775	3683	Fourier Transform	HCD (High Energy Collision Dissociation)	MS2	0	0	0	120	1	0	947.462	2840.37	3	Wuzhipan.raw
			27	FALSE	F1	19.791	3686	Fourier Transform	HCD (High Energy Collision Dissociation)	MS2	0	0	2.85698	120	1	0	763.384	1525.76	2	Wuzhipan.raw
			27	FALSE	F1	19.8297	3693	Fourier Transform	HCD (High Energy Collision Dissociation)	MS2	0	0	26.5394	120	3	0	742.842	1484.68	2	Wuzhipan.raw
			27	FALSE	F1	19.8323	3694	Fourier Transform	HCD (High Energy Collision Dissociation)	MS2	0	0	65.1172	120	3	0	601.328	1801.97	3	Wuzhipan.raw
			27	FALSE	F1	19.8348	3695	Fourier Transform	HCD (High Energy Collision Dissociation)	MS2	0	0	17.1886	120	1	0	451.247	1801.97	4	Wuzhipan.raw
			27	FALSE	F1	19.8622	3700	Fourier Transform	HCD (High Energy Collision Dissociation)	MS2	0	0	0	120	1	0	711.36	1421.71	2	Wuzhipan.raw
			27	FALSE	F1	19.8657	3701	Fourier Transform	HCD (High Energy Collision Dissociation)	MS2	0	0	25.3773	120	3	0	474.576	1421.71	3	Wuzhipan.raw
			27	FALSE	F1	19.8799	3704	Fourier Transform	HCD (High Energy Collision Dissociation)	MS2	0	0	2.20238	120	1	0	530.788	1060.57	2	Wuzhipan.raw
			27	FALSE	F1	19.8946	3707	Fourier Transform	HCD (High Energy Collision Dissociation)	MS2	0	0	14.9695	120	1	0	669.648	2006.93	3	Wuzhipan.raw
			27	FALSE	F1	19.8982	3708	Fourier Transform	HCD (High Energy Collision Dissociation)	MS2	0	0	13.8609	120	1	0	735.354	1469.7	2	Wuzhipan.raw
			27	FALSE	F1	19.9007	3709	Fourier Transform	HCD (High Energy Collision Dissociation)	MS2	0	0	9.31649	120	2	0	689.888	1378.77	2	Wuzhipan.raw
			27	FALSE	F1	19.9151	3712	Fourier Transform	HCD (High Energy Collision Dissociation)	MS2	0	0	9.85308	120	3	0	490.573	1469.7	3	Wuzhipan.raw
			27	FALSE	F1	19.9301	3715	Fourier Transform	HCD (High Energy Collision Dissociation)	MS2	0	0	12.6259	120	3	0	606.659	1817.96	3	Wuzhipan.raw
			27	FALSE	F1	19.9571	3720	Fourier Transform	HCD (High Energy Collision Dissociation)	MS2	0	0	2.84586	120	1	0	726.366	1451.72	2	Wuzhipan.raw
			27	FALSE	F1	19.9608	3721	Fourier Transform	HCD (High Energy Collision Dissociation)	MS2	0	0	0	120	1	0	1179.54	5893.68	5	Wuzhipan.raw
			27	FALSE	F1	19.9633	3722	Fourier Transform	HCD (High Energy Collision Dissociation)	MS2	0	0	9.77414	120	2	0	816.41	1631.81	2	Wuzhipan.raw
			27	FALSE	F1	19.9766	3725	Fourier Transform	HCD (High Energy Collision Dissociation)	MS2	0	0	7.14412	120	1	0	697.339	1393.67	2	Wuzhipan.raw
			27	FALSE	F1	19.9791	3726	Fourier Transform	HCD (High Energy Collision Dissociation)	MS2	0	0	23.0646	120	1	0	455.245	1817.96	4	Wuzhipan.raw
			27	FALSE	F1	19.9817	3727	Fourier Transform	HCD (High Energy Collision Dissociation)	MS2	0	0	1.38947	120	1	0	644.01	1930.01	3	Wuzhipan.raw
			27	FALSE	F1	19.9842	3728	Fourier Transform	HCD (High Energy Collision Dissociation)	MS2	0	0	0	120	1	0	871.903	1742.8	2	Wuzhipan.raw
			27	FALSE	F1	19.9868	3729	Fourier Transform	HCD (High Energy Collision Dissociation)	MS2	0	0	0	120	1	0	790.759	2370.26	3	Wuzhipan.raw
			27	FALSE	F1	19.9999	3732	Fourier Transform	HCD (High Energy Collision Dissociation)	MS2	0	0	0	120	1	0	711.36	1421.71	2	Wuzhipan.raw
			27	FALSE	F1	20.0079	3734	Fourier Transform	HCD (High Energy Collision Dissociation)	MS2	0	0	13.5227	120	2	0	474.576	1421.71	3	Wuzhipan.raw
			27	FALSE	F1	20.0269	3738	Fourier Transform	HCD (High Energy Collision Dissociation)	MS2	0	0	9.95631	120	1	0	674.883	1348.76	2	Wuzhipan.raw
			27	FALSE	F1	20.0347	3740	Fourier Transform	HCD (High Energy Collision Dissociation)	MS2	0	0	0.584219	101.865	1	0	735.355	1469.7	2	Wuzhipan.raw
			27	FALSE	F1	20.0393	3741	Fourier Transform	HCD (High Energy Collision Dissociation)	MS2	0	0	26.7712	120	1	0	591.983	1773.94	3	Wuzhipan.raw
			27	FALSE	F1	20.0418	3742	Fourier Transform	HCD (High Energy Collision Dissociation)	MS2	0	0	52.9654	120	3	0	468.9	1404.69	3	Wuzhipan.raw
			27	FALSE	F1	20.0488	3744	Fourier Transform	HCD (High Energy Collision Dissociation)	MS2	0	0	8.38948	120	1	0	450.258	1348.76	3	Wuzhipan.raw
			27	FALSE	F1	20.0514	3745	Fourier Transform	HCD (High Energy Collision Dissociation)	MS2	0	0	27.476	120	2	0	568.812	1136.62	2	Wuzhipan.raw
			27	FALSE	F1	20.0539	3746	Fourier Transform	HCD (High Energy Collision Dissociation)	MS2	0	0	28.5117	120	2	0	478.576	1433.71	3	Wuzhipan.raw
			27	FALSE	F1	20.0564	3747	Fourier Transform	HCD (High Energy Collision Dissociation)	MS2	0	0	51.1722	120	3	0	669.648	2006.93	3	Wuzhipan.raw
			27	FALSE	F1	20.059	3748	Fourier Transform	HCD (High Energy Collision Dissociation)	MS2	0	0	23.9547	120	1	0	742.842	1484.68	2	Wuzhipan.raw
			27	FALSE	F1	20.0615	3749	Fourier Transform	HCD (High Energy Collision Dissociation)	MS2	0	0	4.17079	120	1	0	379.544	1136.62	3	Wuzhipan.raw
			27	FALSE	F1	20.0691	3751	Fourier Transform	HCD (High Energy Collision Dissociation)	MS2	0	0	1.00462	120	2	0	490.572	1469.7	3	Wuzhipan.raw
			27	FALSE	F1	20.0716	3752	Fourier Transform	HCD (High Energy Collision Dissociation)	MS2	0	0	24.7573	120	2	0	606.659	1817.96	3	Wuzhipan.raw
			27	FALSE	F1	20.0973	3757	Fourier Transform	HCD (High Energy Collision Dissociation)	MS2	0	0	0.865438	120	1	0	726.365	1451.72	2	Wuzhipan.raw
			27	FALSE	F1	20.1177	3761	Fourier Transform	HCD (High Energy Collision Dissociation)	MS2	0	0	7.80661	120	1	0	526.742	1052.48	2	Wuzhipan.raw
			27	FALSE	F1	20.1512	3767	Fourier Transform	HCD (High Energy Collision Dissociation)	MS2	0	0	8.54592	120	2	0	654.827	1308.65	2	Wuzhipan.raw
			27	FALSE	F1	20.1538	3768	Fourier Transform	HCD (High Energy Collision Dissociation)	MS2	0	0	15.7966	120	1	0	596.655	1787.95	3	Wuzhipan.raw
			27	FALSE	F1	20.1753	3772	Fourier Transform	HCD (High Energy Collision Dissociation)	MS2	0	0	0	120	1	0	894.479	1787.95	2	Wuzhipan.raw
			27	FALSE	F1	20.1784	3773	Fourier Transform	HCD (High Energy Collision Dissociation)	MS2	0	0	7.43371	120	3	0	447.743	1787.95	4	Wuzhipan.raw
			27	FALSE	F1	20.1919	3776	Fourier Transform	HCD (High Energy Collision Dissociation)	MS2	0	0	57.5045	120	2	0	593.323	2370.27	4	Wuzhipan.raw
			27	FALSE	F1	20.1944	3777	Fourier Transform	HCD (High Energy Collision Dissociation)	MS2	0	0	14.1452	120	1	0	436.887	1308.65	3	Wuzhipan.raw
			27	FALSE	F1	20.2015	3779	Fourier Transform	HCD (High Energy Collision Dissociation)	MS2	0	0	39.9435	120	3	0	742.842	1484.68	2	Wuzhipan.raw
			27	FALSE	F1	20.2405	3786	Fourier Transform	HCD (High Energy Collision Dissociation)	MS2	0	0	15.6707	120	2	0	711.851	1422.7	2	Wuzhipan.raw
			27	FALSE	F1	20.2554	3789	Fourier Transform	HCD (High Energy Collision Dissociation)	MS2	0	0	23.1658	120	1	0	526.741	1052.48	2	Wuzhipan.raw
			27	FALSE	F1	20.2709	3792	Fourier Transform	HCD (High Energy Collision Dissociation)	MS2	0	0	0	120	1	0	644.009	1930.01	3	Wuzhipan.raw
			27	FALSE	F1	20.2734	3793	Fourier Transform	HCD (High Energy Collision Dissociation)	MS2	0	0	23.7302	120	3	0	474.904	1422.7	3	Wuzhipan.raw
			27	FALSE	F1	20.2871	3796	Fourier Transform	HCD (High Energy Collision Dissociation)	MS2	0	0	3.94112	120	1	0	654.827	1308.65	2	Wuzhipan.raw
			27	FALSE	F1	20.2896	3797	Fourier Transform	HCD (High Energy Collision Dissociation)	MS2	0	0	25.9447	120	2	0	697.339	1393.67	2	Wuzhipan.raw
			27	FALSE	F1	20.2971	3799	Fourier Transform	HCD (High Energy Collision Dissociation)	MS2	0	0	2.34001	120	1	0	596.655	1787.95	3	Wuzhipan.raw
			27	FALSE	F1	20.3249	3804	Fourier Transform	HCD (High Energy Collision Dissociation)	MS2	0	0	22.5224	120	1	0	605.794	1210.58	2	Wuzhipan.raw
			27	FALSE	F1	20.3325	3806	Fourier Transform	HCD (High Energy Collision Dissociation)	MS2	0	0	35.8695	120	1	0	436.887	1308.65	3	Wuzhipan.raw
			27	FALSE	F1	20.3795	3814	Fourier Transform	HCD (High Energy Collision Dissociation)	MS2	0	0	3.04935	120	1	0	711.852	1422.7	2	Wuzhipan.raw
			27	FALSE	F1	20.3821	3815	Fourier Transform	HCD (High Energy Collision Dissociation)	MS2	0	0	26.6599	120	1	0	740.381	1479.76	2	Wuzhipan.raw
			27	FALSE	F1	20.3959	3818	Fourier Transform	HCD (High Energy Collision Dissociation)	MS2	0	0	9.17303	120	1	0	404.198	1210.58	3	Wuzhipan.raw
			27	FALSE	F1	20.3994	3819	Fourier Transform	HCD (High Energy Collision Dissociation)	MS2	0	0	0	120	1	0	617.32	1233.63	2	Wuzhipan.raw
			27	FALSE	F1	20.4133	3822	Fourier Transform	HCD (High Energy Collision Dissociation)	MS2	0	0	37.9295	120	2	0	677.998	2031.98	3	Wuzhipan.raw
			27	FALSE	F1	20.4158	3823	Fourier Transform	HCD (High Energy Collision Dissociation)	MS2	0	0	14.0724	120	1	0	411.882	1233.63	3	Wuzhipan.raw
			27	FALSE	F1	20.4183	3824	Fourier Transform	HCD (High Energy Collision Dissociation)	MS2	0	0	48.2907	120	2	0	485.578	1454.72	3	Wuzhipan.raw
			27	FALSE	F1	20.4329	3827	Fourier Transform	HCD (High Energy Collision Dissociation)	MS2	0	0	43.0593	120	4	0	742.841	1484.68	2	Wuzhipan.raw
			27	FALSE	F1	20.4354	3828	Fourier Transform	HCD (High Energy Collision Dissociation)	MS2	0	0	27.665	120	2	0	757.368	1513.73	2	Wuzhipan.raw
			27	FALSE	F1	20.4497	3831	Fourier Transform	HCD (High Energy Collision Dissociation)	MS2	0	0	1.63184	120	1	0	845.129	2533.37	3	Wuzhipan.raw
			27	FALSE	F1	20.4522	3832	Fourier Transform	HCD (High Energy Collision Dissociation)	MS2	0	0	51.4904	120	4	0	508.75	2031.98	4	Wuzhipan.raw
			27	FALSE	F1	20.4547	3833	Fourier Transform	HCD (High Energy Collision Dissociation)	MS2	0	0	0	120	1	0	634.099	2533.38	4	Wuzhipan.raw
			27	FALSE	F1	20.4687	3836	Fourier Transform	HCD (High Energy Collision Dissociation)	MS2	0	0	4.20453	120	1	0	408.745	816.482	2	Wuzhipan.raw
			27	FALSE	F1	20.4712	3837	Fourier Transform	HCD (High Energy Collision Dissociation)	MS2	0	0	20.8672	120	2	0	557.845	1114.68	2	Wuzhipan.raw
			27	FALSE	F1	20.5551	3852	Fourier Transform	HCD (High Energy Collision Dissociation)	MS2	0	0	14.9058	120	2	0	474.588	1421.75	3	Wuzhipan.raw
			27	FALSE	F1	20.5577	3853	Fourier Transform	HCD (High Energy Collision Dissociation)	MS2	0	0	4.1238	120	1	0	711.378	1421.75	2	Wuzhipan.raw
			27	FALSE	F1	20.5602	3854	Fourier Transform	HCD (High Energy Collision Dissociation)	MS2	0	0	31.0391	120	2	0	435.704	870.402	2	Wuzhipan.raw
			27	FALSE	F1	20.5627	3855	Fourier Transform	HCD (High Energy Collision Dissociation)	MS2	0	0	39.9971	120	4	0	419.736	838.465	2	Wuzhipan.raw
			27	FALSE	F1	20.609	3863	Fourier Transform	HCD (High Energy Collision Dissociation)	MS2	0	0	0.731638	98.38	1	0	408.745	816.482	2	Wuzhipan.raw
			27	FALSE	F1	20.6494	3870	Fourier Transform	HCD (High Energy Collision Dissociation)	MS2	0	0	13.3969	120	2	0	717.36	1433.71	2	Wuzhipan.raw
			27	FALSE	F1	20.7497	3886	Fourier Transform	HCD (High Energy Collision Dissociation)	MS2	0	0	21.7081	120	2	0	563.286	1125.56	2	Wuzhipan.raw
			27	FALSE	F1	20.7522	3887	Fourier Transform	HCD (High Energy Collision Dissociation)	MS2	0	0	19.744	120	3	0	436.251	1306.74	3	Wuzhipan.raw
			27	FALSE	F1	20.7548	3888	Fourier Transform	HCD (High Energy Collision Dissociation)	MS2	0	0	43.6453	120	3	0	678.608	2711.41	4	Wuzhipan.raw
			27	FALSE	F1	20.788	3894	Fourier Transform	HCD (High Energy Collision Dissociation)	MS2	0	0	19.0051	120	1	0	697.339	1393.67	2	Wuzhipan.raw
			27	FALSE	F1	20.81	3898	Fourier Transform	HCD (High Energy Collision Dissociation)	MS2	0	0	13.2435	120	1	0	680.976	2040.91	3	Wuzhipan.raw
			27	FALSE	F1	20.8449	3904	Fourier Transform	HCD (High Energy Collision Dissociation)	MS2	0	0	0	120	1	0	644.009	1930.01	3	Wuzhipan.raw
			27	FALSE	F1	20.8474	3905	Fourier Transform	HCD (High Energy Collision Dissociation)	MS2	0	0	23.9793	120	2	0	450.263	899.519	2	Wuzhipan.raw
			27	FALSE	F1	20.8881	3912	Fourier Transform	HCD (High Energy Collision Dissociation)	MS2	0	0	8.13914	120	2	0	605.999	1815.98	3	Wuzhipan.raw
			27	FALSE	F1	20.8967	3914	Fourier Transform	HCD (High Energy Collision Dissociation)	MS2	0	0	11.7382	120	2	0	436.251	1306.74	3	Wuzhipan.raw
			27	FALSE	F1	20.921	3918	Fourier Transform	HCD (High Energy Collision Dissociation)	MS2	0	0	26.5694	120	2	0	790.379	1579.75	2	Wuzhipan.raw
			27	FALSE	F1	20.925	3919	Fourier Transform	HCD (High Energy Collision Dissociation)	MS2	0	0	17.3293	120	1	0	653.873	1306.74	2	Wuzhipan.raw
			27	FALSE	F1	20.9397	3922	Fourier Transform	HCD (High Energy Collision Dissociation)	MS2	0	0	9.33423	120	2	0	454.751	1815.98	4	Wuzhipan.raw
			27	FALSE	F1	20.9496	3924	Fourier Transform	HCD (High Energy Collision Dissociation)	MS2	0	0	16.4868	120	2	0	680.977	2040.92	3	Wuzhipan.raw
			27	FALSE	F1	20.9654	3927	Fourier Transform	HCD (High Energy Collision Dissociation)	MS2	0	0	97.9428	120	4	0	470.594	1879.35	4	Wuzhipan.raw
			27	FALSE	F1	20.9802	3930	Fourier Transform	HCD (High Energy Collision Dissociation)	MS2	0	0	0	120	1	0	794.383	2381.14	3	Wuzhipan.raw
			27	FALSE	F1	20.9827	3931	Fourier Transform	HCD (High Energy Collision Dissociation)	MS2	0	0	0	120	1	0	644.009	1930.01	3	Wuzhipan.raw
			27	FALSE	F1	21.077	3946	Fourier Transform	HCD (High Energy Collision Dissociation)	MS2	0	0	17.2435	120	1	0	351.231	701.455	2	Wuzhipan.raw
			27	FALSE	F1	21.0932	3949	Fourier Transform	HCD (High Energy Collision Dissociation)	MS2	0	0	7.85184	120	2	0	418.252	1252.74	3	Wuzhipan.raw
			27	FALSE	F1	21.1211	3954	Fourier Transform	HCD (High Energy Collision Dissociation)	MS2	0	0	6.30691	120	1	0	626.874	1252.74	2	Wuzhipan.raw
			27	FALSE	F1	21.1694	3962	Fourier Transform	HCD (High Energy Collision Dissociation)	MS2	0	0	0	120	1	0	575.793	1150.58	2	Wuzhipan.raw
			27	FALSE	F1	21.1917	3966	Fourier Transform	HCD (High Energy Collision Dissociation)	MS2	0	0	20.753	120	3	0	697.363	1393.72	2	Wuzhipan.raw
			27	FALSE	F1	21.2198	3971	Fourier Transform	HCD (High Energy Collision Dissociation)	MS2	0	0	36.7025	120	2	0	461.256	921.504	2	Wuzhipan.raw
			27	FALSE	F1	21.2224	3972	Fourier Transform	HCD (High Energy Collision Dissociation)	MS2	0	0	9.00801	120	2	0	760.404	2279.2	3	Wuzhipan.raw
			27	FALSE	F1	21.236	3975	Fourier Transform	HCD (High Energy Collision Dissociation)	MS2	0	0	0.762014	74.874	1	0	465.244	1393.72	3	Wuzhipan.raw
			27	FALSE	F1	21.261	3981	Fourier Transform	HCD (High Energy Collision Dissociation)	MS2	0	0	0	120	1	0	647.828	1294.65	2	Wuzhipan.raw
			27	FALSE	F1	21.264	3982	Fourier Transform	HCD (High Energy Collision Dissociation)	MS2	0	0	8.38078	120	2	0	470.286	1878.12	4	Wuzhipan.raw
			27	FALSE	F1	21.2665	3983	Fourier Transform	HCD (High Energy Collision Dissociation)	MS2	0	0	80.7239	120	2	0	593.571	2371.26	4	Wuzhipan.raw
			27	FALSE	F1	21.2734	3985	Fourier Transform	HCD (High Energy Collision Dissociation)	MS2	0	0	17.0597	120	2	0	716.336	1431.66	2	Wuzhipan.raw
			27	FALSE	F1	21.2759	3986	Fourier Transform	HCD (High Energy Collision Dissociation)	MS2	0	0	2.13362	120	1	0	644.009	1930.01	3	Wuzhipan.raw
			27	FALSE	F1	21.2785	3987	Fourier Transform	HCD (High Energy Collision Dissociation)	MS2	0	0	42.2336	120	2	0	477.893	1431.66	3	Wuzhipan.raw
			27	FALSE	F1	21.281	3988	Fourier Transform	HCD (High Energy Collision Dissociation)	MS2	0	0	0	120	1	0	708.353	1415.7	2	Wuzhipan.raw
			27	FALSE	F1	21.2836	3989	Fourier Transform	HCD (High Energy Collision Dissociation)	MS2	0	0	0	120	1	0	930.428	1859.85	2	Wuzhipan.raw
			27	FALSE	F1	21.2905	3991	Fourier Transform	HCD (High Energy Collision Dissociation)	MS2	0	0	44.5744	120	3	0	742.842	1484.68	2	Wuzhipan.raw
			27	FALSE	F1	21.293	3992	Fourier Transform	HCD (High Energy Collision Dissociation)	MS2	0	0	22.7325	120	1	0	724.323	1447.64	2	Wuzhipan.raw
			27	FALSE	F1	21.3161	3997	Fourier Transform	HCD (High Energy Collision Dissociation)	MS2	0	0	1.96383	120	1	0	784.083	2350.24	3	Wuzhipan.raw
			27	FALSE	F1	21.3304	4000	Fourier Transform	HCD (High Energy Collision Dissociation)	MS2	0	0	1.62025	120	1	0	697.362	1393.72	2	Wuzhipan.raw
			27	FALSE	F1	21.3342	4001	Fourier Transform	HCD (High Energy Collision Dissociation)	MS2	0	0	10.3766	120	1	0	925.923	1850.84	2	Wuzhipan.raw
			27	FALSE	F1	21.3488	4004	Fourier Transform	HCD (High Energy Collision Dissociation)	MS2	0	0	0	120	1	0	943.431	1885.85	2	Wuzhipan.raw
			27	FALSE	F1	21.3524	4005	Fourier Transform	HCD (High Energy Collision Dissociation)	MS2	0	0	0.691086	120	1	0	456.594	1367.77	3	Wuzhipan.raw
			27	FALSE	F1	21.3787	4010	Fourier Transform	HCD (High Energy Collision Dissociation)	MS2	0	0	21.036	120	1	0	684.387	1367.77	2	Wuzhipan.raw
			27	FALSE	F1	21.3813	4011	Fourier Transform	HCD (High Energy Collision Dissociation)	MS2	0	0	10.3878	120	1	0	624.242	1247.48	2	Wuzhipan.raw
			27	FALSE	F1	21.3948	4014	Fourier Transform	HCD (High Energy Collision Dissociation)	MS2	0	0	1.14379	120	1	0	399.892	1197.66	3	Wuzhipan.raw
			27	FALSE	F1	21.3988	4015	Fourier Transform	HCD (High Energy Collision Dissociation)	MS2	0	0	0	120	1	0	917.453	1833.9	2	Wuzhipan.raw
			27	FALSE	F1	21.4126	4018	Fourier Transform	HCD (High Energy Collision Dissociation)	MS2	0	0	9.46552	120	1	0	596.655	1787.95	3	Wuzhipan.raw
			27	FALSE	F1	21.4271	4021	Fourier Transform	HCD (High Energy Collision Dissociation)	MS2	0	0	19.3789	120	2	0	447.743	1787.95	4	Wuzhipan.raw
			27	FALSE	F1	21.4301	4022	Fourier Transform	HCD (High Energy Collision Dissociation)	MS2	0	0	13.564	120	2	0	712.369	1423.73	2	Wuzhipan.raw
			27	FALSE	F1	21.4434	4025	Fourier Transform	HCD (High Energy Collision Dissociation)	MS2	0	0	36.7949	120	1	0	475.248	1423.73	3	Wuzhipan.raw
			27	FALSE	F1	21.4474	4026	Fourier Transform	HCD (High Energy Collision Dissociation)	MS2	0	0	0	120	1	0	894.479	1787.95	2	Wuzhipan.raw
			27	FALSE	F1	21.45	4027	Fourier Transform	HCD (High Energy Collision Dissociation)	MS2	0	0	8.64664	120	1	0	703.361	1405.71	2	Wuzhipan.raw
			27	FALSE	F1	21.4525	4028	Fourier Transform	HCD (High Energy Collision Dissociation)	MS2	0	0	13.5068	120	1	0	525.801	1050.6	2	Wuzhipan.raw
			27	FALSE	F1	21.4634	4031	Fourier Transform	HCD (High Energy Collision Dissociation)	MS2	0	0	40.1404	120	2	0	469.244	1405.72	3	Wuzhipan.raw
			27	TRUE	F1	21.4968	4038	Fourier Transform	HCD (High Energy Collision Dissociation)	MS2	2	2	0.266835	76.909	1	1	456.594	1367.77	3	Wuzhipan.raw
			27	FALSE	F1	21.5006	4039	Fourier Transform	HCD (High Energy Collision Dissociation)	MS2	0	0	29.2384	120	2	0	628.788	1256.57	2	Wuzhipan.raw
			27	FALSE	F1	21.5031	4040	Fourier Transform	HCD (High Energy Collision Dissociation)	MS2	0	0	4.3595	120	1	0	644.01	1930.01	3	Wuzhipan.raw
			27	FALSE	F1	21.5164	4043	Fourier Transform	HCD (High Energy Collision Dissociation)	MS2	0	0	21.8974	120	1	0	684.388	1367.77	2	Wuzhipan.raw
			27	FALSE	F1	21.53	4046	Fourier Transform	HCD (High Energy Collision Dissociation)	MS2	0	0	0	120	1	0	399.893	1197.66	3	Wuzhipan.raw
			27	FALSE	F1	21.5452	4049	Fourier Transform	HCD (High Energy Collision Dissociation)	MS2	0	0	24.9924	120	3	0	561.759	1122.51	2	Wuzhipan.raw
			27	FALSE	F1	21.5478	4050	Fourier Transform	HCD (High Energy Collision Dissociation)	MS2	0	0	12.2129	120	2	0	506.285	1011.56	2	Wuzhipan.raw
			27	FALSE	F1	21.5503	4051	Fourier Transform	HCD (High Energy Collision Dissociation)	MS2	0	0	20.823	120	2	0	617.32	1233.63	2	Wuzhipan.raw
			27	FALSE	F1	21.5575	4053	Fourier Transform	HCD (High Energy Collision Dissociation)	MS2	0	0	10.7049	120	1	0	596.655	1787.95	3	Wuzhipan.raw
			27	FALSE	F1	21.5612	4054	Fourier Transform	HCD (High Energy Collision Dissociation)	MS2	0	0	6.82016	120	1	0	411.883	1233.63	3	Wuzhipan.raw
			27	FALSE	F1	21.5747	4057	Fourier Transform	HCD (High Energy Collision Dissociation)	MS2	0	0	2.55729	120	1	0	712.368	1423.73	2	Wuzhipan.raw
			27	FALSE	F1	21.5783	4058	Fourier Transform	HCD (High Energy Collision Dissociation)	MS2	0	0	0	120	1	0	854.407	1707.81	2	Wuzhipan.raw
			27	FALSE	F1	21.5809	4059	Fourier Transform	HCD (High Energy Collision Dissociation)	MS2	0	0	37.6983	120	1	0	593.322	2370.27	4	Wuzhipan.raw
			27	FALSE	F1	21.5834	4060	Fourier Transform	HCD (High Energy Collision Dissociation)	MS2	0	0	16.6085	120	1	0	421.232	841.456	2	Wuzhipan.raw
			27	FALSE	F1	21.5914	4062	Fourier Transform	HCD (High Energy Collision Dissociation)	MS2	0	0	13.411	120	2	0	475.248	1423.73	3	Wuzhipan.raw
			27	FALSE	F1	21.6057	4065	Fourier Transform	HCD (High Energy Collision Dissociation)	MS2	0	0	65.8453	120	3	0	470.285	1878.12	4	Wuzhipan.raw
			27	FALSE	F1	21.6269	4069	Fourier Transform	HCD (High Energy Collision Dissociation)	MS2	0	0	33.6296	120	2	0	619.786	1238.56	2	Wuzhipan.raw
			27	FALSE	F1	21.6435	4073	Fourier Transform	HCD (High Energy Collision Dissociation)	MS2	0	0	25.4575	120	2	0	477.774	954.54	2	Wuzhipan.raw
			27	FALSE	F1	21.6486	4075	Fourier Transform	HCD (High Energy Collision Dissociation)	MS2	0	0	33.1883	120	4	0	567.759	1134.51	2	Wuzhipan.raw
			27	FALSE	F1	21.6511	4076	Fourier Transform	HCD (High Energy Collision Dissociation)	MS2	0	0	2.34631	120	1	0	644.009	1930.01	3	Wuzhipan.raw
			27	FALSE	F1	21.6719	4080	Fourier Transform	HCD (High Energy Collision Dissociation)	MS2	0	0	15.852	120	1	0	576.764	1152.52	2	Wuzhipan.raw
			27	FALSE	F1	21.6744	4081	Fourier Transform	HCD (High Energy Collision Dissociation)	MS2	0	0	0	120	1	0	1057.99	2114.96	2	Wuzhipan.raw
			27	FALSE	F1	21.6887	4084	Fourier Transform	HCD (High Energy Collision Dissociation)	MS2	0	0	2.76579	120	3	0	506.285	1011.56	2	Wuzhipan.raw
			27	FALSE	F1	21.7223	4090	Fourier Transform	HCD (High Energy Collision Dissociation)	MS2	0	0	3.44529	120	1	0	1024.51	3071.53	3	Wuzhipan.raw
			27	FALSE	F1	21.7305	4092	Fourier Transform	HCD (High Energy Collision Dissociation)	MS2	0	0	13.9093	120	2	0	421.232	841.457	2	Wuzhipan.raw
			27	FALSE	F1	21.765	4098	Fourier Transform	HCD (High Energy Collision Dissociation)	MS2	0	0	32.2423	120	2	0	601.326	1801.96	3	Wuzhipan.raw
			27	FALSE	F1	21.774	4100	Fourier Transform	HCD (High Energy Collision Dissociation)	MS2	0	0	18.8404	120	2	0	619.786	1238.56	2	Wuzhipan.raw
			27	FALSE	F1	21.7784	4101	Fourier Transform	HCD (High Energy Collision Dissociation)	MS2	0	0	51.4393	120	4	0	667.875	1334.74	2	Wuzhipan.raw
			27	FALSE	F1	21.7809	4102	Fourier Transform	HCD (High Energy Collision Dissociation)	MS2	0	0	6.3714	120	1	0	451.247	1801.97	4	Wuzhipan.raw
			27	FALSE	F1	21.7834	4103	Fourier Transform	HCD (High Energy Collision Dissociation)	MS2	0	0	1.63584	120	1	0	543.714	2714.54	5	Wuzhipan.raw
			27	TRUE	F1	21.7911	4105	Fourier Transform	HCD (High Energy Collision Dissociation)	MS2	1	1	5.26264	120	2	1	477.774	954.541	2	Wuzhipan.raw
			27	FALSE	F1	21.7936	4106	Fourier Transform	HCD (High Energy Collision Dissociation)	MS2	0	0	13.5995	120	3	0	567.759	1134.51	2	Wuzhipan.raw
			27	FALSE	F1	21.8077	4109	Fourier Transform	HCD (High Energy Collision Dissociation)	MS2	0	0	12.8012	120	1	0	576.764	1152.52	2	Wuzhipan.raw
			27	FALSE	F1	21.8221	4112	Fourier Transform	HCD (High Energy Collision Dissociation)	MS2	0	0	34.2965	120	2	0	591.769	1182.53	2	Wuzhipan.raw
			27	FALSE	F1	21.8256	4113	Fourier Transform	HCD (High Energy Collision Dissociation)	MS2	0	0	34.1508	120	3	0	582.764	1164.52	2	Wuzhipan.raw
			27	FALSE	F1	21.8281	4114	Fourier Transform	HCD (High Energy Collision Dissociation)	MS2	0	0	14.6632	120	2	0	500.067	1997.25	4	Wuzhipan.raw
			27	FALSE	F1	21.8617	4120	Fourier Transform	HCD (High Energy Collision Dissociation)	MS2	0	0	11.068	120	3	0	604.781	1208.55	2	Wuzhipan.raw
			27	FALSE	F1	21.8643	4121	Fourier Transform	HCD (High Energy Collision Dissociation)	MS2	0	0	0	120	1	0	1086.5	2171.98	2	Wuzhipan.raw
			27	FALSE	F1	21.8668	4122	Fourier Transform	HCD (High Energy Collision Dissociation)	MS2	0	0	20.6453	120	3	0	573.759	1146.51	2	Wuzhipan.raw
			27	FALSE	F1	21.8805	4125	Fourier Transform	HCD (High Energy Collision Dissociation)	MS2	0	0	0	120	1	0	904.476	2711.41	3	Wuzhipan.raw
			27	FALSE	F1	21.8847	4126	Fourier Transform	HCD (High Energy Collision Dissociation)	MS2	0	0	22.1889	120	1	0	559.246	1117.48	2	Wuzhipan.raw
			27	FALSE	F1	21.8989	4129	Fourier Transform	HCD (High Energy Collision Dissociation)	MS2	0	0	8.32414	120	3	0	678.608	2711.41	4	Wuzhipan.raw
			27	FALSE	F1	21.9025	4130	Fourier Transform	HCD (High Energy Collision Dissociation)	MS2	0	0	29.0522	120	2	0	613.294	1225.58	2	Wuzhipan.raw
			27	FALSE	F1	21.9283	4135	Fourier Transform	HCD (High Energy Collision Dissociation)	MS2	0	0	34.7239	120	1	0	686.294	1371.58	2	Wuzhipan.raw
			27	FALSE	F1	21.9308	4136	Fourier Transform	HCD (High Energy Collision Dissociation)	MS2	0	0	30.1149	120	2	0	623.754	1246.5	2	Wuzhipan.raw
			27	FALSE	F1	21.9443	4139	Fourier Transform	HCD (High Energy Collision Dissociation)	MS2	0	0	13.0031	120	2	0	615.772	1230.54	2	Wuzhipan.raw
			27	FALSE	F1	21.9468	4140	Fourier Transform	HCD (High Energy Collision Dissociation)	MS2	0	0	37.2001	120	2	0	576.27	1151.53	2	Wuzhipan.raw
			27	FALSE	F1	21.9603	4143	Fourier Transform	HCD (High Energy Collision Dissociation)	MS2	0	0	14.3263	120	1	0	591.768	1182.53	2	Wuzhipan.raw
			27	FALSE	F1	21.9629	4144	Fourier Transform	HCD (High Energy Collision Dissociation)	MS2	0	0	63.4684	120	2	0	470.285	1878.12	4	Wuzhipan.raw
			27	FALSE	F1	21.9763	4147	Fourier Transform	HCD (High Energy Collision Dissociation)	MS2	0	0	24.2582	120	1	0	631.74	1262.47	2	Wuzhipan.raw
			27	FALSE	F1	21.9904	4150	Fourier Transform	HCD (High Energy Collision Dissociation)	MS2	0	0	13.3842	120	1	0	494.288	1480.85	3	Wuzhipan.raw
			27	FALSE	F1	21.9991	4152	Fourier Transform	HCD (High Energy Collision Dissociation)	MS2	0	0	0.825086	64.332	2	0	604.781	1208.55	2	Wuzhipan.raw
			27	FALSE	F1	22.0194	4156	Fourier Transform	HCD (High Energy Collision Dissociation)	MS2	0	0	0.925619	120	1	0	904.475	2711.41	3	Wuzhipan.raw
			27	FALSE	F1	22.0219	4157	Fourier Transform	HCD (High Energy Collision Dissociation)	MS2	0	0	5.01405	120	1	0	694.808	1388.61	2	Wuzhipan.raw
			27	FALSE	F1	22.0477	4162	Fourier Transform	HCD (High Energy Collision Dissociation)	MS2	0	0	15.2559	120	1	0	613.294	1225.58	2	Wuzhipan.raw
			27	FALSE	F1	22.0637	4166	Fourier Transform	HCD (High Energy Collision Dissociation)	MS2	0	0	18.2197	120	2	0	686.294	1371.58	2	Wuzhipan.raw
			27	FALSE	F1	22.0673	4167	Fourier Transform	HCD (High Energy Collision Dissociation)	MS2	0	0	19.9983	120	1	0	601.327	1801.97	3	Wuzhipan.raw
			27	FALSE	F1	22.0745	4169	Fourier Transform	HCD (High Energy Collision Dissociation)	MS2	0	0	25.2224	120	2	0	623.754	1246.5	2	Wuzhipan.raw
			27	FALSE	F1	22.0783	4170	Fourier Transform	HCD (High Energy Collision Dissociation)	MS2	0	0	0	120	1	0	878.419	1755.83	2	Wuzhipan.raw
			27	FALSE	F1	22.0808	4171	Fourier Transform	HCD (High Energy Collision Dissociation)	MS2	0	0	5.83469	120	1	0	451.247	1801.97	4	Wuzhipan.raw
			27	FALSE	F1	22.1007	4175	Fourier Transform	HCD (High Energy Collision Dissociation)	MS2	0	0	33.0486	120	3	0	577.256	1153.51	2	Wuzhipan.raw
			27	FALSE	F1	22.1032	4176	Fourier Transform	HCD (High Energy Collision Dissociation)	MS2	0	0	23.4171	120	2	0	568.251	1135.49	2	Wuzhipan.raw
			27	FALSE	F1	22.1167	4179	Fourier Transform	HCD (High Energy Collision Dissociation)	MS2	0	0	13.8133	120	1	0	644.01	1930.01	3	Wuzhipan.raw
			27	FALSE	F1	22.1308	4182	Fourier Transform	HCD (High Energy Collision Dissociation)	MS2	0	0	9.11552	120	1	0	764.376	1527.74	2	Wuzhipan.raw
			27	FALSE	F1	22.1345	4183	Fourier Transform	HCD (High Energy Collision Dissociation)	MS2	0	0	17.0313	120	1	0	553.738	1106.47	2	Wuzhipan.raw
			27	FALSE	F1	22.137	4184	Fourier Transform	HCD (High Energy Collision Dissociation)	MS2	0	0	6.29265	120	1	0	638.83	1276.65	2	Wuzhipan.raw
			27	FALSE	F1	22.1445	4186	Fourier Transform	HCD (High Energy Collision Dissociation)	MS2	0	0	5.79041	120	3	0	604.781	1208.55	2	Wuzhipan.raw
			27	FALSE	F1	22.1484	4187	Fourier Transform	HCD (High Energy Collision Dissociation)	MS2	0	0	1.72041	120	1	0	734.691	2202.06	3	Wuzhipan.raw
			27	FALSE	F1	22.1753	4192	Fourier Transform	HCD (High Energy Collision Dissociation)	MS2	0	0	19.8907	120	2	0	509.92	1527.75	3	Wuzhipan.raw
			27	FALSE	F1	22.2084	4198	Fourier Transform	HCD (High Energy Collision Dissociation)	MS2	0	0	43.2369	120	1	0	593.322	2370.26	4	Wuzhipan.raw
			27	FALSE	F1	22.2238	4201	Fourier Transform	HCD (High Energy Collision Dissociation)	MS2	0	0	41.7617	120	2	0	626.71	1878.12	3	Wuzhipan.raw
			27	FALSE	F1	22.2273	4202	Fourier Transform	HCD (High Energy Collision Dissociation)	MS2	0	0	28.3158	120	1	0	686.294	1371.58	2	Wuzhipan.raw
			27	FALSE	F1	22.2411	4205	Fourier Transform	HCD (High Energy Collision Dissociation)	MS2	0	0	66.4834	120	1	0	577.257	1153.51	2	Wuzhipan.raw
			27	FALSE	F1	22.2556	4208	Fourier Transform	HCD (High Energy Collision Dissociation)	MS2	0	0	8.37445	120	1	0	644.01	1930.01	3	Wuzhipan.raw
			27	FALSE	F1	22.27	4211	Fourier Transform	HCD (High Energy Collision Dissociation)	MS2	0	0	2.75875	120	1	0	764.376	1527.74	2	Wuzhipan.raw
			27	FALSE	F1	22.2851	4214	Fourier Transform	HCD (High Energy Collision Dissociation)	MS2	0	0	25.4201	120	3	0	604.781	1208.55	2	Wuzhipan.raw
			27	FALSE	F1	22.2876	4215	Fourier Transform	HCD (High Energy Collision Dissociation)	MS2	0	0	17.3989	120	2	0	450.779	900.551	2	Wuzhipan.raw
			27	FALSE	F1	22.3015	4218	Fourier Transform	HCD (High Energy Collision Dissociation)	MS2	0	0	5.72732	120	1	0	590.783	1180.56	2	Wuzhipan.raw
			27	FALSE	F1	22.3161	4221	Fourier Transform	HCD (High Energy Collision Dissociation)	MS2	0	0	17.5685	120	2	0	509.92	1527.75	3	Wuzhipan.raw
			27	FALSE	F1	22.3449	4226	Fourier Transform	HCD (High Energy Collision Dissociation)	MS2	0	0	27.3745	120	1	0	742.842	1484.68	2	Wuzhipan.raw
			27	FALSE	F1	22.3956	4235	Fourier Transform	HCD (High Energy Collision Dissociation)	MS2	0	0	3.80961	120	1	0	935.439	1869.87	2	Wuzhipan.raw
			27	FALSE	F1	22.4259	4241	Fourier Transform	HCD (High Energy Collision Dissociation)	MS2	0	0	9.80594	120	2	0	604.781	1208.55	2	Wuzhipan.raw
			27	FALSE	F1	22.4396	4244	Fourier Transform	HCD (High Energy Collision Dissociation)	MS2	0	0	7.84007	120	2	0	590.783	1180.56	2	Wuzhipan.raw
			27	FALSE	F1	22.4457	4245	Fourier Transform	HCD (High Energy Collision Dissociation)	MS2	0	0	5.02475	120	1	0	897.205	3585.8	4	Wuzhipan.raw
			27	FALSE	F1	22.4622	4249	Fourier Transform	HCD (High Energy Collision Dissociation)	MS2	0	0	39.5935	120	4	0	622.99	1866.96	3	Wuzhipan.raw
			27	FALSE	F1	22.4647	4250	Fourier Transform	HCD (High Energy Collision Dissociation)	MS2	0	0	59.0228	120	5	0	624.739	3119.66	5	Wuzhipan.raw
			27	FALSE	F1	22.4848	4254	Fourier Transform	HCD (High Energy Collision Dissociation)	MS2	0	0	1.49749	120	1	0	571.296	1141.59	2	Wuzhipan.raw
			27	FALSE	F1	22.5314	4262	Fourier Transform	HCD (High Energy Collision Dissociation)	MS2	0	0	9.41646	120	1	0	459.912	1377.72	3	Wuzhipan.raw
			27	FALSE	F1	22.5339	4263	Fourier Transform	HCD (High Energy Collision Dissociation)	MS2	0	0	21.9492	120	1	0	689.365	1377.72	2	Wuzhipan.raw
			27	FALSE	F1	22.5414	4265	Fourier Transform	HCD (High Energy Collision Dissociation)	MS2	0	0	0	120	1	0	935.44	1869.87	2	Wuzhipan.raw
			27	FALSE	F1	22.5688	4270	Fourier Transform	HCD (High Energy Collision Dissociation)	MS2	0	0	34.1345	120	2	0	604.781	1208.55	2	Wuzhipan.raw
			27	FALSE	F1	22.5714	4271	Fourier Transform	HCD (High Energy Collision Dissociation)	MS2	0	0	61.8826	120	1	0	593.321	2370.26	4	Wuzhipan.raw
			27	FALSE	F1	22.5739	4272	Fourier Transform	HCD (High Energy Collision Dissociation)	MS2	0	0	21.4047	120	2	0	644.01	1930.01	3	Wuzhipan.raw
			27	FALSE	F1	22.5876	4275	Fourier Transform	HCD (High Energy Collision Dissociation)	MS2	0	0	75.0983	120	2	0	470.536	1879.12	4	Wuzhipan.raw
			27	FALSE	F1	22.6287	4282	Fourier Transform	HCD (High Energy Collision Dissociation)	MS2	0	0	0	120	1	0	776.446	1551.89	2	Wuzhipan.raw
			27	FALSE	F1	22.6362	4284	Fourier Transform	HCD (High Energy Collision Dissociation)	MS2	0	0	6.13473	120	1	0	571.297	1141.59	2	Wuzhipan.raw
			27	FALSE	F1	22.6572	4288	Fourier Transform	HCD (High Energy Collision Dissociation)	MS2	0	0	10.5498	120	1	0	782.354	1563.7	2	Wuzhipan.raw
			27	FALSE	F1	22.6597	4289	Fourier Transform	HCD (High Energy Collision Dissociation)	MS2	0	0	33.9616	120	2	0	577.303	1729.89	3	Wuzhipan.raw
			27	FALSE	F1	22.6765	4293	Fourier Transform	HCD (High Energy Collision Dissociation)	MS2	0	0	0	120	1	0	1478.42	5910.65	4	Wuzhipan.raw
			27	FALSE	F1	22.6791	4294	Fourier Transform	HCD (High Energy Collision Dissociation)	MS2	0	0	0	120	1	0	797.401	2390.19	3	Wuzhipan.raw
			27	FALSE	F1	22.6816	4295	Fourier Transform	HCD (High Energy Collision Dissociation)	MS2	0	0	14.405	120	2	0	794.331	1587.65	2	Wuzhipan.raw
			27	FALSE	F1	22.6841	4296	Fourier Transform	HCD (High Energy Collision Dissociation)	MS2	0	0	21.5275	120	2	0	598.302	2390.19	4	Wuzhipan.raw
			27	FALSE	F1	22.6977	4299	Fourier Transform	HCD (High Energy Collision Dissociation)	MS2	0	0	45.1696	120	2	0	790.867	1580.73	2	Wuzhipan.raw
			27	FALSE	F1	22.7052	4301	Fourier Transform	HCD (High Energy Collision Dissociation)	MS2	0	0	26.1542	120	2	0	604.781	1208.55	2	Wuzhipan.raw
			27	FALSE	F1	22.7256	4305	Fourier Transform	HCD (High Energy Collision Dissociation)	MS2	0	0	5.52289	120	1	0	424.242	1270.71	3	Wuzhipan.raw
			27	FALSE	F1	22.7295	4306	Fourier Transform	HCD (High Energy Collision Dissociation)	MS2	0	0	30.9057	120	2	0	434.246	1300.72	3	Wuzhipan.raw
			27	FALSE	F1	22.761	4312	Fourier Transform	HCD (High Energy Collision Dissociation)	MS2	0	0	0	120	1	0	1182.94	5910.66	5	Wuzhipan.raw
			27	FALSE	F1	22.7636	4313	Fourier Transform	HCD (High Energy Collision Dissociation)	MS2	0	0	19.4521	120	1	0	740.382	1479.76	2	Wuzhipan.raw
			27	FALSE	F1	22.7767	4316	Fourier Transform	HCD (High Energy Collision Dissociation)	MS2	0	0	9.79919	120	1	0	725.376	1449.74	2	Wuzhipan.raw
			27	FALSE	F1	22.7793	4317	Fourier Transform	HCD (High Energy Collision Dissociation)	MS2	0	0	28.7037	120	1	0	697.855	1394.7	2	Wuzhipan.raw
			27	FALSE	F1	22.7818	4318	Fourier Transform	HCD (High Energy Collision Dissociation)	MS2	0	0	32.6375	120	3	0	461.266	1381.78	3	Wuzhipan.raw
			27	FALSE	F1	22.795	4321	Fourier Transform	HCD (High Energy Collision Dissociation)	MS2	0	0	0	120	1	0	782.355	1563.7	2	Wuzhipan.raw
			27	FALSE	F1	22.8001	4323	Fourier Transform	HCD (High Energy Collision Dissociation)	MS2	0	0	20.1099	120	3	0	623.723	1869.15	3	Wuzhipan.raw
			27	FALSE	F1	22.8026	4324	Fourier Transform	HCD (High Energy Collision Dissociation)	MS2	0	0	9.14735	120	2	0	691.395	1381.78	2	Wuzhipan.raw
			27	FALSE	F1	22.8157	4327	Fourier Transform	HCD (High Energy Collision Dissociation)	MS2	0	0	0	120	1	0	1478.42	5910.65	4	Wuzhipan.raw
			27	FALSE	F1	22.8183	4328	Fourier Transform	HCD (High Energy Collision Dissociation)	MS2	0	0	40.1595	120	2	0	562.742	1124.48	2	Wuzhipan.raw
			27	FALSE	F1	22.8437	4333	Fourier Transform	HCD (High Energy Collision Dissociation)	MS2	0	0	10.5876	120	2	0	604.781	1208.55	2	Wuzhipan.raw
			27	FALSE	F1	22.8488	4335	Fourier Transform	HCD (High Energy Collision Dissociation)	MS2	0	0	27.8184	120	2	0	666.017	1996.04	3	Wuzhipan.raw
			27	FALSE	F1	22.8619	4338	Fourier Transform	HCD (High Energy Collision Dissociation)	MS2	0	0	0	120	1	0	849.074	2545.21	3	Wuzhipan.raw
			27	FALSE	F1	22.8655	4339	Fourier Transform	HCD (High Energy Collision Dissociation)	MS2	0	0	0	120	1	0	656.672	1968	3	Wuzhipan.raw
			27	FALSE	F1	22.8845	4343	Fourier Transform	HCD (High Energy Collision Dissociation)	MS2	0	0	15.3016	120	1	0	450.779	900.551	2	Wuzhipan.raw
			27	FALSE	F1	22.8871	4344	Fourier Transform	HCD (High Energy Collision Dissociation)	MS2	0	0	9.2745	120	1	0	704.37	1407.73	2	Wuzhipan.raw
			27	FALSE	F1	22.8896	4345	Fourier Transform	HCD (High Energy Collision Dissociation)	MS2	0	0	5.09416	120	1	0	499.765	1996.04	4	Wuzhipan.raw
			27	FALSE	F1	22.8921	4346	Fourier Transform	HCD (High Energy Collision Dissociation)	MS2	0	0	7.73615	120	1	0	492.757	1968.01	4	Wuzhipan.raw
			27	FALSE	F1	22.9053	4349	Fourier Transform	HCD (High Energy Collision Dissociation)	MS2	0	0	0	120	1	0	1182.93	5910.64	5	Wuzhipan.raw
			27	FALSE	F1	22.9189	4352	Fourier Transform	HCD (High Energy Collision Dissociation)	MS2	0	0	31.3666	120	2	0	697.34	1393.67	2	Wuzhipan.raw
			27	FALSE	F1	22.9214	4353	Fourier Transform	HCD (High Energy Collision Dissociation)	MS2	0	0	5.08532	120	1	0	839.741	2517.21	3	Wuzhipan.raw
			27	FALSE	F1	22.9345	4356	Fourier Transform	HCD (High Energy Collision Dissociation)	MS2	0	0	10.4964	120	1	0	782.354	1563.7	2	Wuzhipan.raw
			27	FALSE	F1	22.937	4357	Fourier Transform	HCD (High Energy Collision Dissociation)	MS2	0	0	9.3798	120	2	0	549.278	1097.55	2	Wuzhipan.raw
			27	FALSE	F1	22.9504	4360	Fourier Transform	HCD (High Energy Collision Dissociation)	MS2	0	0	33.7058	120	2	0	683.338	1365.67	2	Wuzhipan.raw
			27	FALSE	F1	22.9687	4365	Fourier Transform	HCD (High Energy Collision Dissociation)	MS2	0	0	69.0623	120	3	0	632.994	1896.97	3	Wuzhipan.raw
			27	FALSE	F1	22.9713	4366	Fourier Transform	HCD (High Energy Collision Dissociation)	MS2	0	0	28.9768	120	1	0	742.84	1484.67	2	Wuzhipan.raw
			27	FALSE	F1	22.9738	4367	Fourier Transform	HCD (High Energy Collision Dissociation)	MS2	0	0	7.52445	120	1	0	644.008	1930.01	3	Wuzhipan.raw
			27	FALSE	F1	22.9808	4369	Fourier Transform	HCD (High Energy Collision Dissociation)	MS2	0	0	12.5704	120	1	0	604.781	1208.55	2	Wuzhipan.raw
			27	FALSE	F1	22.9964	4372	Fourier Transform	HCD (High Energy Collision Dissociation)	MS2	0	0	6.27854	120	1	0	366.521	1097.55	3	Wuzhipan.raw
			27	FALSE	F1	22.9989	4373	Fourier Transform	HCD (High Energy Collision Dissociation)	MS2	0	0	52.7573	120	2	0	455.894	1365.67	3	Wuzhipan.raw
			27	FALSE	F1	23.0067	4375	Fourier Transform	HCD (High Energy Collision Dissociation)	MS2	0	0	0	120	1	0	656.673	1968	3	Wuzhipan.raw
			27	FALSE	F1	23.0209	4378	Fourier Transform	HCD (High Energy Collision Dissociation)	MS2	0	0	11.9299	120	2	0	450.779	900.551	2	Wuzhipan.raw
			27	FALSE	F1	23.0288	4380	Fourier Transform	HCD (High Energy Collision Dissociation)	MS2	0	0	18.7078	120	1	0	492.757	1968.01	4	Wuzhipan.raw
			27	FALSE	F1	23.0461	4384	Fourier Transform	HCD (High Energy Collision Dissociation)	MS2	0	0	0	120	1	0	1182.94	5910.68	5	Wuzhipan.raw
			27	FALSE	F1	23.0497	4385	Fourier Transform	HCD (High Energy Collision Dissociation)	MS2	0	0	0	120	1	0	890.466	1779.92	2	Wuzhipan.raw
			27	FALSE	F1	23.0772	4391	Fourier Transform	HCD (High Energy Collision Dissociation)	MS2	0	0	10.7842	120	1	0	549.278	1097.55	2	Wuzhipan.raw
			27	FALSE	F1	23.0973	4395	Fourier Transform	HCD (High Energy Collision Dissociation)	MS2	0	0	5.97102	120	1	0	628.57	2511.26	4	Wuzhipan.raw
			27	FALSE	F1	23.1119	4398	Fourier Transform	HCD (High Energy Collision Dissociation)	MS2	0	0	9.88122	120	1	0	621.068	2481.25	4	Wuzhipan.raw
			27	FALSE	F1	23.126	4401	Fourier Transform	HCD (High Energy Collision Dissociation)	MS2	0	0	28.8334	120	3	0	604.78	1208.55	2	Wuzhipan.raw
			27	FALSE	F1	23.1285	4402	Fourier Transform	HCD (High Energy Collision Dissociation)	MS2	0	0	28.3245	120	1	0	533.282	1597.83	3	Wuzhipan.raw
			27	FALSE	F1	23.1428	4405	Fourier Transform	HCD (High Energy Collision Dissociation)	MS2	0	0	10.0196	120	1	0	676.02	2026.05	3	Wuzhipan.raw
			27	FALSE	F1	23.1631	4409	Fourier Transform	HCD (High Energy Collision Dissociation)	MS2	0	0	0	120	1	0	961.973	3844.87	4	Wuzhipan.raw
			27	FALSE	F1	23.1779	4412	Fourier Transform	HCD (High Energy Collision Dissociation)	MS2	0	0	0	120	1	0	656.343	1967.02	3	Wuzhipan.raw
			27	FALSE	F1	23.1804	4413	Fourier Transform	HCD (High Energy Collision Dissociation)	MS2	0	0	80.2683	120	2	0	492.509	1967.01	4	Wuzhipan.raw
			27	FALSE	F1	23.2098	4419	Fourier Transform	HCD (High Energy Collision Dissociation)	MS2	0	0	39.2628	120	1	0	683.338	1365.67	2	Wuzhipan.raw
			27	FALSE	F1	23.2304	4423	Fourier Transform	HCD (High Energy Collision Dissociation)	MS2	0	0	0	120	1	0	1149.04	2297.08	2	Wuzhipan.raw
			27	FALSE	F1	23.2668	4430	Fourier Transform	HCD (High Energy Collision Dissociation)	MS2	0	0	23.6803	120	1	0	455.894	1365.67	3	Wuzhipan.raw
			27	FALSE	F1	23.2749	4432	Fourier Transform	HCD (High Energy Collision Dissociation)	MS2	0	0	14.9616	120	2	0	533.281	1597.83	3	Wuzhipan.raw
			27	FALSE	F1	23.2788	4433	Fourier Transform	HCD (High Energy Collision Dissociation)	MS2	0	0	6.50938	120	2	0	604.781	1208.55	2	Wuzhipan.raw
			27	FALSE	F1	23.3196	4441	Fourier Transform	HCD (High Energy Collision Dissociation)	MS2	0	0	13.8901	120	3	0	568.785	1136.56	2	Wuzhipan.raw
			27	FALSE	F1	23.3221	4442	Fourier Transform	HCD (High Energy Collision Dissociation)	MS2	0	0	26.0327	120	2	0	454.751	1815.98	4	Wuzhipan.raw
			27	FALSE	F1	23.3246	4443	Fourier Transform	HCD (High Energy Collision Dissociation)	MS2	0	0	32.3929	120	2	0	605.999	1815.98	3	Wuzhipan.raw
			27	FALSE	F1	23.3271	4444	Fourier Transform	HCD (High Energy Collision Dissociation)	MS2	0	0	7.97052	120	1	0	500.259	1998.01	4	Wuzhipan.raw
			27	FALSE	F1	23.3462	4448	Fourier Transform	HCD (High Energy Collision Dissociation)	MS2	0	0	4.09382	120	1	0	582.801	1164.59	2	Wuzhipan.raw
			27	FALSE	F1	23.3488	4449	Fourier Transform	HCD (High Energy Collision Dissociation)	MS2	0	0	0	120	1	0	999.511	1998.01	2	Wuzhipan.raw
			27	FALSE	F1	23.3513	4450	Fourier Transform	HCD (High Energy Collision Dissociation)	MS2	0	0	14.0575	120	2	0	529.265	1585.78	3	Wuzhipan.raw
			27	FALSE	F1	23.3538	4451	Fourier Transform	HCD (High Energy Collision Dissociation)	MS2	0	0	4.40697	120	2	0	666.676	1998.01	3	Wuzhipan.raw
			27	FALSE	F1	23.3563	4452	Fourier Transform	HCD (High Energy Collision Dissociation)	MS2	0	0	26.2132	120	2	0	461.266	1381.78	3	Wuzhipan.raw
			27	FALSE	F1	23.3588	4453	Fourier Transform	HCD (High Energy Collision Dissociation)	MS2	0	0	8.66851	120	3	0	495.757	1980	4	Wuzhipan.raw
			27	FALSE	F1	23.3614	4454	Fourier Transform	HCD (High Energy Collision Dissociation)	MS2	0	0	18.4123	120	1	0	488.5	1950.98	4	Wuzhipan.raw
			27	FALSE	F1	23.3684	4456	Fourier Transform	HCD (High Energy Collision Dissociation)	MS2	0	0	41.6557	120	1	0	683.338	1365.67	2	Wuzhipan.raw
			27	FALSE	F1	23.3709	4457	Fourier Transform	HCD (High Energy Collision Dissociation)	MS2	0	0	19.7681	120	1	0	379.526	1136.56	3	Wuzhipan.raw
			27	FALSE	F1	23.3734	4458	Fourier Transform	HCD (High Energy Collision Dissociation)	MS2	0	0	62.7476	120	2	0	593.321	2370.26	4	Wuzhipan.raw
			27	FALSE	F1	23.376	4459	Fourier Transform	HCD (High Energy Collision Dissociation)	MS2	0	0	4.47594	120	1	0	635.326	1269.64	2	Wuzhipan.raw
			27	FALSE	F1	23.3785	4460	Fourier Transform	HCD (High Energy Collision Dissociation)	MS2	0	0	11.0981	120	1	0	691.397	1381.79	2	Wuzhipan.raw
			27	FALSE	F1	23.3811	4461	Fourier Transform	HCD (High Energy Collision Dissociation)	MS2	0	0	0	120	1	0	908.496	1815.98	2	Wuzhipan.raw
			27	FALSE	F1	23.3836	4462	Fourier Transform	HCD (High Energy Collision Dissociation)	MS2	0	0	17.2808	120	1	0	397.2	1585.78	4	Wuzhipan.raw
			27	FALSE	F1	23.3966	4465	Fourier Transform	HCD (High Energy Collision Dissociation)	MS2	0	0	13.6636	120	1	0	587.759	1174.51	2	Wuzhipan.raw
			27	FALSE	F1	23.3992	4466	Fourier Transform	HCD (High Energy Collision Dissociation)	MS2	0	0	70.8686	120	2	0	801.851	1602.7	2	Wuzhipan.raw
			27	FALSE	F1	23.4017	4467	Fourier Transform	HCD (High Energy Collision Dissociation)	MS2	0	0	0	120	1	0	793.395	1585.78	2	Wuzhipan.raw
			27	FALSE	F1	23.4043	4468	Fourier Transform	HCD (High Energy Collision Dissociation)	MS2	0	0	32.5619	120	1	0	595.744	1190.48	2	Wuzhipan.raw
			27	FALSE	F1	23.4068	4469	Fourier Transform	HCD (High Energy Collision Dissociation)	MS2	0	0	16.8503	120	3	0	526.705	1052.4	2	Wuzhipan.raw
			27	FALSE	F1	23.4198	4472	Fourier Transform	HCD (High Energy Collision Dissociation)	MS2	0	0	3.74165	120	1	0	388.869	1164.59	3	Wuzhipan.raw
			27	FALSE	F1	23.4223	4473	Fourier Transform	HCD (High Energy Collision Dissociation)	MS2	0	0	36.781	120	3	0	579.776	1158.54	2	Wuzhipan.raw
			27	FALSE	F1	23.4248	4474	Fourier Transform	HCD (High Energy Collision Dissociation)	MS2	0	0	18.943	120	1	0	644.009	1930.01	3	Wuzhipan.raw
			27	FALSE	F1	23.4274	4475	Fourier Transform	HCD (High Energy Collision Dissociation)	MS2	0	0	17.1186	120	1	0	492.729	984.45	2	Wuzhipan.raw
			27	FALSE	F1	23.4459	4479	Fourier Transform	HCD (High Energy Collision Dissociation)	MS2	0	0	31.1045	120	1	0	531.299	1591.88	3	Wuzhipan.raw
			27	FALSE	F1	23.4596	4482	Fourier Transform	HCD (High Energy Collision Dissociation)	MS2	0	0	1.01608	17.655	2	0	568.785	1136.56	2	Wuzhipan.raw
			27	FALSE	F1	23.4621	4483	Fourier Transform	HCD (High Energy Collision Dissociation)	MS2	0	0	4.94238	120	1	0	604.781	1208.55	2	Wuzhipan.raw
			27	FALSE	F1	23.4646	4484	Fourier Transform	HCD (High Energy Collision Dissociation)	MS2	0	0	24.4723	120	1	0	621.315	2482.24	4	Wuzhipan.raw
			27	FALSE	F1	23.4777	4487	Fourier Transform	HCD (High Energy Collision Dissociation)	MS2	0	0	8.50317	120	1	0	828.084	2482.24	3	Wuzhipan.raw
			27	FALSE	F1	23.4861	4489	Fourier Transform	HCD (High Energy Collision Dissociation)	MS2	0	0	7.55712	120	1	0	582.8	1164.59	2	Wuzhipan.raw
			27	FALSE	F1	23.4937	4491	Fourier Transform	HCD (High Energy Collision Dissociation)	MS2	0	0	12.8178	120	1	0	529.265	1585.78	3	Wuzhipan.raw
			27	FALSE	F1	23.4977	4492	Fourier Transform	HCD (High Energy Collision Dissociation)	MS2	0	0	5.1958	120	1	0	878.418	1755.83	2	Wuzhipan.raw
			27	FALSE	F1	23.5114	4495	Fourier Transform	HCD (High Energy Collision Dissociation)	MS2	0	0	1.26663	120	1	0	379.526	1136.56	3	Wuzhipan.raw
			27	FALSE	F1	23.5312	4499	Fourier Transform	HCD (High Energy Collision Dissociation)	MS2	0	0	0	120	1	0	885.103	2653.29	3	Wuzhipan.raw
			27	FALSE	F1	23.5337	4500	Fourier Transform	HCD (High Energy Collision Dissociation)	MS2	0	0	28.8016	120	3	0	755.868	1510.73	2	Wuzhipan.raw
			27	FALSE	F1	23.5588	4505	Fourier Transform	HCD (High Energy Collision Dissociation)	MS2	0	0	30.4637	120	2	0	415.753	830.498	2	Wuzhipan.raw
			27	FALSE	F1	23.5727	4508	Fourier Transform	HCD (High Energy Collision Dissociation)	MS2	0	0	0	120	1	0	1004.86	3012.56	3	Wuzhipan.raw
			27	FALSE	F1	23.5866	4511	Fourier Transform	HCD (High Energy Collision Dissociation)	MS2	0	0	10.4185	120	1	0	544.804	1088.6	2	Wuzhipan.raw
			27	FALSE	F1	23.5891	4512	Fourier Transform	HCD (High Energy Collision Dissociation)	MS2	0	0	46.6265	120	2	0	521.528	2083.09	4	Wuzhipan.raw
			27	FALSE	F1	23.5917	4513	Fourier Transform	HCD (High Energy Collision Dissociation)	MS2	0	0	5.16684	120	2	0	753.899	3012.57	4	Wuzhipan.raw
			27	FALSE	F1	23.5995	4515	Fourier Transform	HCD (High Energy Collision Dissociation)	MS2	0	0	6.47174	120	1	0	568.785	1136.56	2	Wuzhipan.raw
			27	FALSE	F1	23.6206	4519	Fourier Transform	HCD (High Energy Collision Dissociation)	MS2	0	0	28.6083	120	3	0	605.999	1815.98	3	Wuzhipan.raw
			27	FALSE	F1	23.635	4522	Fourier Transform	HCD (High Energy Collision Dissociation)	MS2	0	0	0	120	1	0	878.418	1755.83	2	Wuzhipan.raw
			27	FALSE	F1	23.6386	4523	Fourier Transform	HCD (High Energy Collision Dissociation)	MS2	0	0	19.0479	120	2	0	564.289	1127.57	2	Wuzhipan.raw
			27	FALSE	F1	23.6411	4524	Fourier Transform	HCD (High Energy Collision Dissociation)	MS2	0	0	1.11822	120	1	0	363.538	1088.6	3	Wuzhipan.raw
			27	FALSE	F1	23.6437	4525	Fourier Transform	HCD (High Energy Collision Dissociation)	MS2	0	0	0	120	1	0	819.091	2455.26	3	Wuzhipan.raw
			27	FALSE	F1	23.6574	4528	Fourier Transform	HCD (High Energy Collision Dissociation)	MS2	0	0	13.1352	120	1	0	793.959	1586.91	2	Wuzhipan.raw
			27	FALSE	F1	23.6711	4531	Fourier Transform	HCD (High Energy Collision Dissociation)	MS2	0	0	13.2248	120	2	0	797.355	1593.7	2	Wuzhipan.raw
			27	FALSE	F1	23.6747	4532	Fourier Transform	HCD (High Energy Collision Dissociation)	MS2	0	0	0	120	1	0	778.953	1556.9	2	Wuzhipan.raw
			27	FALSE	F1	23.6772	4533	Fourier Transform	HCD (High Energy Collision Dissociation)	MS2	0	0	31.8779	120	2	0	507.747	1014.49	2	Wuzhipan.raw
			27	FALSE	F1	23.6902	4536	Fourier Transform	HCD (High Energy Collision Dissociation)	MS2	0	0	1.08151	120	2	0	376.528	1127.57	3	Wuzhipan.raw
			27	FALSE	F1	23.6928	4537	Fourier Transform	HCD (High Energy Collision Dissociation)	MS2	0	0	2.63009	120	1	0	583.262	1165.52	2	Wuzhipan.raw
			27	FALSE	F1	23.6953	4538	Fourier Transform	HCD (High Energy Collision Dissociation)	MS2	0	0	28.8855	120	3	0	591.249	1181.49	2	Wuzhipan.raw
			27	FALSE	F1	23.6978	4539	Fourier Transform	HCD (High Energy Collision Dissociation)	MS2	0	0	73.3238	120	1	0	641.671	1923	3	Wuzhipan.raw
			27	FALSE	F1	23.7107	4542	Fourier Transform	HCD (High Energy Collision Dissociation)	MS2	0	0	0	120	1	0	625.875	1875.61	3	Wuzhipan.raw
			27	FALSE	F1	23.7132	4543	Fourier Transform	HCD (High Energy Collision Dissociation)	MS2	0	0	67.5158	120	1	0	470.286	1878.12	4	Wuzhipan.raw
			27	FALSE	F1	23.7157	4544	Fourier Transform	HCD (High Energy Collision Dissociation)	MS2	0	0	31.9754	120	3	0	575.279	1149.55	2	Wuzhipan.raw
			27	FALSE	F1	23.7182	4545	Fourier Transform	HCD (High Energy Collision Dissociation)	MS2	0	0	0	120	1	0	644.01	1930.02	3	Wuzhipan.raw
			27	FALSE	F1	23.7208	4546	Fourier Transform	HCD (High Energy Collision Dissociation)	MS2	0	0	6.56964	120	1	0	816.329	1631.65	2	Wuzhipan.raw
			27	FALSE	F1	23.7274	4548	Fourier Transform	HCD (High Energy Collision Dissociation)	MS2	0	0	17.4269	120	1	0	544.803	1088.6	2	Wuzhipan.raw
			27	FALSE	F1	23.7299	4549	Fourier Transform	HCD (High Energy Collision Dissociation)	MS2	0	0	0	120	1	0	498.741	996.475	2	Wuzhipan.raw
			27	FALSE	F1	23.7325	4550	Fourier Transform	HCD (High Energy Collision Dissociation)	MS2	0	0	9.76485	120	1	0	615.841	1230.67	2	Wuzhipan.raw
			27	FALSE	F1	23.7477	4554	Fourier Transform	HCD (High Energy Collision Dissociation)	MS2	0	0	70.2065	120	2	0	723.889	2892.54	4	Wuzhipan.raw
			27	FALSE	F1	23.7503	4555	Fourier Transform	HCD (High Energy Collision Dissociation)	MS2	0	0	10.3839	120	1	0	824.315	1647.62	2	Wuzhipan.raw
			27	FALSE	F1	23.7528	4556	Fourier Transform	HCD (High Energy Collision Dissociation)	MS2	0	0	41.7697	120	2	0	808.345	1615.68	2	Wuzhipan.raw
			27	FALSE	F1	23.7553	4557	Fourier Transform	HCD (High Energy Collision Dissociation)	MS2	0	0	29.6383	120	2	0	479.236	957.464	2	Wuzhipan.raw
			27	FALSE	F1	23.7679	4560	Fourier Transform	HCD (High Energy Collision Dissociation)	MS2	0	0	0	120	1	0	907.421	2720.25	3	Wuzhipan.raw
			27	FALSE	F1	23.7705	4561	Fourier Transform	HCD (High Energy Collision Dissociation)	MS2	0	0	78.582	120	1	0	586.271	1171.53	2	Wuzhipan.raw
			27	FALSE	F1	23.777	4563	Fourier Transform	HCD (High Energy Collision Dissociation)	MS2	0	0	0.38449	3.335	2	0	564.289	1127.57	2	Wuzhipan.raw
			27	FALSE	F1	23.7796	4564	Fourier Transform	HCD (High Energy Collision Dissociation)	MS2	0	0	0	120	1	0	878.419	1755.83	2	Wuzhipan.raw
			27	FALSE	F1	23.7821	4565	Fourier Transform	HCD (High Energy Collision Dissociation)	MS2	0	0	10.0016	120	1	0	604.781	1208.55	2	Wuzhipan.raw
			27	FALSE	F1	23.7949	4568	Fourier Transform	HCD (High Energy Collision Dissociation)	MS2	0	0	0	120	1	0	394.501	1181.49	3	Wuzhipan.raw
			27	FALSE	F1	23.7984	4569	Fourier Transform	HCD (High Energy Collision Dissociation)	MS2	0	0	31.7863	120	1	0	556.647	1667.93	3	Wuzhipan.raw
			27	FALSE	F1	23.8112	4572	Fourier Transform	HCD (High Energy Collision Dissociation)	MS2	0	0	0.782214	79.927	1	0	797.355	1593.7	2	Wuzhipan.raw
			27	FALSE	F1	23.8163	4574	Fourier Transform	HCD (High Energy Collision Dissociation)	MS2	0	0	12.2558	120	1	0	527.278	1579.82	3	Wuzhipan.raw
			27	FALSE	F1	23.8233	4576	Fourier Transform	HCD (High Energy Collision Dissociation)	MS2	0	0	19.405	120	3	0	507.747	1014.49	2	Wuzhipan.raw
			27	FALSE	F1	23.8271	4577	Fourier Transform	HCD (High Energy Collision Dissociation)	MS2	0	0	3.93688	120	1	0	408.261	815.514	2	Wuzhipan.raw
			27	FALSE	F1	23.8296	4578	Fourier Transform	HCD (High Energy Collision Dissociation)	MS2	0	0	11.4688	120	1	0	415.753	830.498	2	Wuzhipan.raw
			27	FALSE	F1	23.8364	4580	Fourier Transform	HCD (High Energy Collision Dissociation)	MS2	0	0	6.32798	62.051	2	0	376.528	1127.57	3	Wuzhipan.raw
			27	FALSE	F1	23.8389	4581	Fourier Transform	HCD (High Energy Collision Dissociation)	MS2	0	0	1.58317	120	1	0	583.262	1165.52	2	Wuzhipan.raw
			27	FALSE	F1	23.8415	4582	Fourier Transform	HCD (High Energy Collision Dissociation)	MS2	0	0	21.4444	120	1	0	591.249	1181.49	2	Wuzhipan.raw
			27	FALSE	F1	23.844	4583	Fourier Transform	HCD (High Energy Collision Dissociation)	MS2	0	0	44.912	120	2	0	521.528	2083.09	4	Wuzhipan.raw
			27	FALSE	F1	23.8576	4586	Fourier Transform	HCD (High Energy Collision Dissociation)	MS2	0	0	15.2417	120	2	0	575.279	1149.55	2	Wuzhipan.raw
			27	FALSE	F1	23.9113	4595	Fourier Transform	HCD (High Energy Collision Dissociation)	MS2	0	0	36.8293	120	1	0	593.322	2370.26	4	Wuzhipan.raw
			27	FALSE	F1	23.9159	4596	Fourier Transform	HCD (High Energy Collision Dissociation)	MS2	0	0	33.7325	120	1	0	742.842	1484.68	2	Wuzhipan.raw
			27	FALSE	F1	23.9241	4598	Fourier Transform	HCD (High Energy Collision Dissociation)	MS2	0	0	8.8729	120	4	0	564.289	1127.57	2	Wuzhipan.raw
			27	FALSE	F1	23.9584	4604	Fourier Transform	HCD (High Energy Collision Dissociation)	MS2	0	0	15.2058	120	1	0	527.278	1579.82	3	Wuzhipan.raw
			27	FALSE	F1	23.9677	4606	Fourier Transform	HCD (High Energy Collision Dissociation)	MS2	0	0	6.04545	120	1	0	408.26	815.514	2	Wuzhipan.raw
			27	FALSE	F1	24.0159	4614	Fourier Transform	HCD (High Energy Collision Dissociation)	MS2	0	0	35.0427	120	2	0	595.288	1189.57	2	Wuzhipan.raw
			27	FALSE	F1	24.0184	4615	Fourier Transform	HCD (High Energy Collision Dissociation)	MS2	0	0	53.8454	120	2	0	669.648	2006.93	3	Wuzhipan.raw
			27	FALSE	F1	24.0325	4618	Fourier Transform	HCD (High Energy Collision Dissociation)	MS2	0	0	29.0715	120	5	0	614.291	1227.58	2	Wuzhipan.raw
			27	FALSE	F1	24.035	4619	Fourier Transform	HCD (High Energy Collision Dissociation)	MS2	0	0	90.7307	120	2	0	470.286	1878.12	4	Wuzhipan.raw
			27	FALSE	F1	24.0375	4620	Fourier Transform	HCD (High Energy Collision Dissociation)	MS2	0	0	33.3944	120	2	0	586.284	1171.56	2	Wuzhipan.raw
			27	FALSE	F1	24.0633	4625	Fourier Transform	HCD (High Energy Collision Dissociation)	MS2	0	0	24.2951	120	1	0	556.646	1667.92	3	Wuzhipan.raw
			27	FALSE	F1	24.0905	4630	Fourier Transform	HCD (High Energy Collision Dissociation)	MS2	0	0	32.9437	120	2	0	564.289	1127.57	2	Wuzhipan.raw
			27	FALSE	F1	24.0956	4632	Fourier Transform	HCD (High Energy Collision Dissociation)	MS2	0	0	12.6713	120	2	0	592.8	1184.59	2	Wuzhipan.raw
			27	FALSE	F1	24.1089	4635	Fourier Transform	HCD (High Energy Collision Dissociation)	MS2	0	0	1.66085	120	1	0	395.535	1184.59	3	Wuzhipan.raw
			27	FALSE	F1	24.1115	4636	Fourier Transform	HCD (High Energy Collision Dissociation)	MS2	0	0	0	120	1	0	825.865	1650.72	2	Wuzhipan.raw
			27	FALSE	F1	24.1185	4638	Fourier Transform	HCD (High Energy Collision Dissociation)	MS2	0	0	4.90876	120	1	0	451.271	901.535	2	Wuzhipan.raw
			27	FALSE	F1	24.1223	4639	Fourier Transform	HCD (High Energy Collision Dissociation)	MS2	0	0	20.7991	120	3	0	741.649	2963.57	4	Wuzhipan.raw
			27	FALSE	F1	24.138	4643	Fourier Transform	HCD (High Energy Collision Dissociation)	MS2	0	0	69.5641	120	4	0	521.276	2082.08	4	Wuzhipan.raw
			27	FALSE	F1	24.1405	4644	Fourier Transform	HCD (High Energy Collision Dissociation)	MS2	0	0	18.4675	120	1	0	499.266	1994.04	4	Wuzhipan.raw
			27	FALSE	F1	24.143	4645	Fourier Transform	HCD (High Energy Collision Dissociation)	MS2	0	0	0	120	1	0	749.152	2993.59	4	Wuzhipan.raw
			27	FALSE	F1	24.1455	4646	Fourier Transform	HCD (High Energy Collision Dissociation)	MS2	0	0	6.55255	120	1	0	734.146	2933.56	4	Wuzhipan.raw
			27	FALSE	F1	24.1481	4647	Fourier Transform	HCD (High Energy Collision Dissociation)	MS2	0	0	2.3993	120	1	0	988.53	2963.57	3	Wuzhipan.raw
			27	FALSE	F1	24.1506	4648	Fourier Transform	HCD (High Energy Collision Dissociation)	MS2	0	0	67.7706	120	3	0	612.367	1223.73	2	Wuzhipan.raw
			27	FALSE	F1	24.1574	4650	Fourier Transform	HCD (High Energy Collision Dissociation)	MS2	0	0	25.6042	120	2	0	597.296	1193.58	2	Wuzhipan.raw
			27	FALSE	F1	24.1599	4651	Fourier Transform	HCD (High Energy Collision Dissociation)	MS2	0	0	15.1236	120	1	0	619.759	1238.51	2	Wuzhipan.raw
			27	FALSE	F1	24.165	4653	Fourier Transform	HCD (High Energy Collision Dissociation)	MS2	0	0	21.3028	120	1	0	781.443	1561.88	2	Wuzhipan.raw
			27	FALSE	F1	24.1778	4656	Fourier Transform	HCD (High Energy Collision Dissociation)	MS2	0	0	11.2087	120	3	0	521.299	1561.88	3	Wuzhipan.raw
			27	FALSE	F1	24.1829	4658	Fourier Transform	HCD (High Energy Collision Dissociation)	MS2	0	0	16.0437	120	1	0	470.245	939.482	2	Wuzhipan.raw
			27	FALSE	F1	24.1854	4659	Fourier Transform	HCD (High Energy Collision Dissociation)	MS2	0	0	19.4913	120	2	0	487.604	1460.8	3	Wuzhipan.raw
			27	FALSE	F1	24.1879	4660	Fourier Transform	HCD (High Energy Collision Dissociation)	MS2	0	0	7.38185	120	1	0	442.266	883.525	2	Wuzhipan.raw
			27	FALSE	F1	24.1905	4661	Fourier Transform	HCD (High Energy Collision Dissociation)	MS2	0	0	9.03227	120	1	0	584.114	2916.54	5	Wuzhipan.raw
			27	FALSE	F1	24.193	4662	Fourier Transform	HCD (High Energy Collision Dissociation)	MS2	0	0	0	120	1	0	878.418	1755.83	2	Wuzhipan.raw
			27	FALSE	F1	24.1999	4664	Fourier Transform	HCD (High Energy Collision Dissociation)	MS2	0	0	16.7518	120	1	0	730.901	1460.79	2	Wuzhipan.raw
			27	FALSE	F1	24.205	4666	Fourier Transform	HCD (High Energy Collision Dissociation)	MS2	0	0	17.3114	120	1	0	606.366	1211.73	2	Wuzhipan.raw
			27	FALSE	F1	24.2075	4667	Fourier Transform	HCD (High Energy Collision Dissociation)	MS2	0	0	33.1178	120	1	0	478.231	955.454	2	Wuzhipan.raw
			27	FALSE	F1	24.2206	4670	Fourier Transform	HCD (High Energy Collision Dissociation)	MS2	0	0	7.74199	120	2	0	698.404	1395.8	2	Wuzhipan.raw
			27	FALSE	F1	24.2339	4673	Fourier Transform	HCD (High Energy Collision Dissociation)	MS2	0	0	9.62989	70.683	4	0	592.799	1184.59	2	Wuzhipan.raw
			27	FALSE	F1	24.2365	4674	Fourier Transform	HCD (High Energy Collision Dissociation)	MS2	0	0	27.321	120	2	0	552.288	1654.85	3	Wuzhipan.raw
			27	FALSE	F1	24.2416	4676	Fourier Transform	HCD (High Energy Collision Dissociation)	MS2	0	0	10.2649	120	1	0	628.318	1255.63	2	Wuzhipan.raw
			27	FALSE	F1	24.2441	4677	Fourier Transform	HCD (High Energy Collision Dissociation)	MS2	0	0	0	120	1	0	409.236	1225.69	3	Wuzhipan.raw
			27	FALSE	F1	24.251	4679	Fourier Transform	HCD (High Energy Collision Dissociation)	MS2	0	0	0	120	1	0	825.865	1650.72	2	Wuzhipan.raw
			27	FALSE	F1	24.2547	4680	Fourier Transform	HCD (High Energy Collision Dissociation)	MS2	0	0	0	120	1	0	663.836	1326.66	2	Wuzhipan.raw
			27	FALSE	F1	24.2572	4681	Fourier Transform	HCD (High Energy Collision Dissociation)	MS2	0	0	7.72336	120	1	0	395.535	1184.59	3	Wuzhipan.raw
			27	FALSE	F1	24.264	4683	Fourier Transform	HCD (High Energy Collision Dissociation)	MS2	0	0	0.489366	27.519	1	0	451.271	901.535	2	Wuzhipan.raw
			27	FALSE	F1	24.2777	4686	Fourier Transform	HCD (High Energy Collision Dissociation)	MS2	0	0	19.8308	120	3	0	419.214	1255.63	3	Wuzhipan.raw
			27	FALSE	F1	24.2803	4687	Fourier Transform	HCD (High Energy Collision Dissociation)	MS2	0	0	51.285	120	2	0	470.244	1877.95	4	Wuzhipan.raw
			27	FALSE	F1	24.2936	4690	Fourier Transform	HCD (High Energy Collision Dissociation)	MS2	0	0	3.46117	120	1	0	861.385	1721.76	2	Wuzhipan.raw
			27	FALSE	F1	24.2961	4691	Fourier Transform	HCD (High Energy Collision Dissociation)	MS2	0	0	0	120	1	0	571.776	1142.55	2	Wuzhipan.raw
			27	FALSE	F1	24.3206	4696	Fourier Transform	HCD (High Energy Collision Dissociation)	MS2	0	0	2.24683	120	1	0	766.415	3062.64	4	Wuzhipan.raw
			27	FALSE	F1	24.3232	4697	Fourier Transform	HCD (High Energy Collision Dissociation)	MS2	0	0	12.5305	120	1	0	639.308	1277.61	2	Wuzhipan.raw
			27	FALSE	F1	24.33	4699	Fourier Transform	HCD (High Energy Collision Dissociation)	MS2	0	0	0	120	1	0	647.292	1293.58	2	Wuzhipan.raw
			27	FALSE	F1	24.3435	4702	Fourier Transform	HCD (High Energy Collision Dissociation)	MS2	0	0	50.5683	120	5	0	606.367	1211.73	2	Wuzhipan.raw
			27	FALSE	F1	24.346	4703	Fourier Transform	HCD (High Energy Collision Dissociation)	MS2	0	0	26.8104	120	1	0	655.278	1309.55	2	Wuzhipan.raw
			27	FALSE	F1	24.3485	4704	Fourier Transform	HCD (High Energy Collision Dissociation)	MS2	0	0	7.3324	120	1	0	689.031	2065.08	3	Wuzhipan.raw
			27	FALSE	F1	24.3552	4706	Fourier Transform	HCD (High Energy Collision Dissociation)	MS2	0	0	44.2094	120	1	0	431.863	1293.58	3	Wuzhipan.raw
			27	FALSE	F1	24.3603	4708	Fourier Transform	HCD (High Energy Collision Dissociation)	MS2	0	0	0	120	1	0	644.009	1930.01	3	Wuzhipan.raw
			27	FALSE	F1	24.3628	4709	Fourier Transform	HCD (High Energy Collision Dissociation)	MS2	0	0	0	120	1	0	403.544	1208.62	3	Wuzhipan.raw
			27	FALSE	F1	24.3756	4712	Fourier Transform	HCD (High Energy Collision Dissociation)	MS2	0	0	82.3837	120	2	0	773.919	3092.65	4	Wuzhipan.raw
			27	FALSE	F1	24.3798	4713	Fourier Transform	HCD (High Energy Collision Dissociation)	MS2	0	0	78.9712	120	3	0	604.81	1208.61	2	Wuzhipan.raw
			27	FALSE	F1	24.3824	4714	Fourier Transform	HCD (High Energy Collision Dissociation)	MS2	0	0	14.7362	120	1	0	499.749	998.49	2	Wuzhipan.raw
			27	FALSE	F1	24.3891	4716	Fourier Transform	HCD (High Energy Collision Dissociation)	MS2	0	0	0.247877	9.769	1	0	628.318	1255.63	2	Wuzhipan.raw
			27	FALSE	F1	24.3935	4717	Fourier Transform	HCD (High Energy Collision Dissociation)	MS2	0	0	0	120	1	0	552.289	1654.85	3	Wuzhipan.raw
			27	FALSE	F1	24.4064	4720	Fourier Transform	HCD (High Energy Collision Dissociation)	MS2	0	0	20.8517	120	1	0	880.355	1759.7	2	Wuzhipan.raw
			27	FALSE	F1	24.41	4721	Fourier Transform	HCD (High Energy Collision Dissociation)	MS2	0	0	14.0108	120	1	0	517.025	2065.08	4	Wuzhipan.raw
			27	FALSE	F1	24.4125	4722	Fourier Transform	HCD (High Energy Collision Dissociation)	MS2	0	0	9.12054	120	1	0	437.188	1309.55	3	Wuzhipan.raw
			27	FALSE	F1	24.4151	4723	Fourier Transform	HCD (High Energy Collision Dissociation)	MS2	0	0	8.01828	120	1	0	409.883	1227.63	3	Wuzhipan.raw
			27	FALSE	F1	24.4176	4724	Fourier Transform	HCD (High Energy Collision Dissociation)	MS2	0	0	0	120	1	0	633.981	1899.93	3	Wuzhipan.raw
			27	FALSE	F1	24.4244	4726	Fourier Transform	HCD (High Energy Collision Dissociation)	MS2	0	0	1.27545	80.849	1	0	419.214	1255.63	3	Wuzhipan.raw
			27	FALSE	F1	24.4284	4727	Fourier Transform	HCD (High Energy Collision Dissociation)	MS2	0	0	5.5727	120	1	0	785.42	3138.66	4	Wuzhipan.raw
			27	FALSE	F1	24.4309	4728	Fourier Transform	HCD (High Energy Collision Dissociation)	MS2	0	0	35.2809	120	1	0	493.798	986.588	2	Wuzhipan.raw
			27	FALSE	F1	24.4335	4729	Fourier Transform	HCD (High Energy Collision Dissociation)	MS2	0	0	39.3314	120	3	0	741.899	2964.57	4	Wuzhipan.raw
			27	FALSE	F1	24.4403	4731	Fourier Transform	HCD (High Energy Collision Dissociation)	MS2	0	0	3.9347	120	1	0	571.776	1142.54	2	Wuzhipan.raw
			27	FALSE	F1	24.4428	4732	Fourier Transform	HCD (High Energy Collision Dissociation)	MS2	0	0	2.39447	120	1	0	861.385	1721.76	2	Wuzhipan.raw
			27	FALSE	F1	24.4453	4733	Fourier Transform	HCD (High Energy Collision Dissociation)	MS2	0	0	9.35148	120	2	0	734.392	2934.55	4	Wuzhipan.raw
			27	FALSE	F1	24.4685	4738	Fourier Transform	HCD (High Energy Collision Dissociation)	MS2	0	0	5.22595	120	1	0	647.291	1293.57	2	Wuzhipan.raw
			27	FALSE	F1	24.4881	4742	Fourier Transform	HCD (High Energy Collision Dissociation)	MS2	0	0	0	120	1	0	751.905	3004.6	4	Wuzhipan.raw
			27	FALSE	F1	24.5018	4745	Fourier Transform	HCD (High Energy Collision Dissociation)	MS2	0	0	9.03089	120	1	0	403.544	1208.62	3	Wuzhipan.raw
			27	FALSE	F1	24.5043	4746	Fourier Transform	HCD (High Energy Collision Dissociation)	MS2	0	0	27.2392	120	4	0	504.737	1008.47	2	Wuzhipan.raw
			27	FALSE	F1	24.5068	4747	Fourier Transform	HCD (High Energy Collision Dissociation)	MS2	0	0	15.2553	120	3	0	759.41	3034.62	4	Wuzhipan.raw
			27	FALSE	F1	24.5094	4748	Fourier Transform	HCD (High Energy Collision Dissociation)	MS2	0	0	27.9736	120	2	0	604.128	3016.61	5	Wuzhipan.raw
			27	FALSE	F1	24.5222	4751	Fourier Transform	HCD (High Energy Collision Dissociation)	MS2	0	0	2.24432	120	1	0	1012.21	3034.61	3	Wuzhipan.raw
			27	FALSE	F1	24.5328	4754	Fourier Transform	HCD (High Energy Collision Dissociation)	MS2	0	0	19.4255	120	3	0	628.318	1255.63	2	Wuzhipan.raw
			27	FALSE	F1	24.5379	4755	Fourier Transform	HCD (High Energy Collision Dissociation)	MS2	0	0	0	120	1	0	657.001	1968.99	3	Wuzhipan.raw
			27	FALSE	F1	24.5405	4756	Fourier Transform	HCD (High Energy Collision Dissociation)	MS2	0	0	0	120	1	0	725.359	2174.06	3	Wuzhipan.raw
			27	FALSE	F1	24.5539	4759	Fourier Transform	HCD (High Energy Collision Dissociation)	MS2	0	0	21.5971	120	1	0	601.725	3004.6	5	Wuzhipan.raw
			27	FALSE	F1	24.5564	4760	Fourier Transform	HCD (High Energy Collision Dissociation)	MS2	0	0	34.4836	120	3	0	607.528	3033.61	5	Wuzhipan.raw
			27	FALSE	F1	24.559	4761	Fourier Transform	HCD (High Energy Collision Dissociation)	MS2	0	0	0	120	1	0	1002.21	3004.6	3	Wuzhipan.raw
			27	FALSE	F1	24.5721	4764	Fourier Transform	HCD (High Energy Collision Dissociation)	MS2	0	0	0	120	1	0	1022.21	3064.62	3	Wuzhipan.raw
			27	FALSE	F1	24.5813	4767	Fourier Transform	HCD (High Energy Collision Dissociation)	MS2	0	0	2.61581	120	1	0	406.264	1216.78	3	Wuzhipan.raw
			27	FALSE	F1	24.5945	4770	Fourier Transform	HCD (High Energy Collision Dissociation)	MS2	0	0	0.60363	120	1	0	766.91	3064.62	4	Wuzhipan.raw
			27	FALSE	F1	24.6084	4773	Fourier Transform	HCD (High Energy Collision Dissociation)	MS2	0	0	82.5478	120	2	0	598.323	2987.59	5	Wuzhipan.raw
			27	FALSE	F1	24.6124	4774	Fourier Transform	HCD (High Energy Collision Dissociation)	MS2	0	0	0	120	1	0	1167.58	3500.74	3	Wuzhipan.raw
			27	FALSE	F1	24.6256	4777	Fourier Transform	HCD (High Energy Collision Dissociation)	MS2	0	0	0	120	1	0	751.906	3004.6	4	Wuzhipan.raw
			27	FALSE	F1	24.6401	4780	Fourier Transform	HCD (High Energy Collision Dissociation)	MS2	0	0	23.0641	120	2	0	613.73	3064.62	5	Wuzhipan.raw
			27	FALSE	F1	24.6427	4781	Fourier Transform	HCD (High Energy Collision Dissociation)	MS2	0	0	0	120	1	0	363.047	1449.17	4	Wuzhipan.raw
			27	FALSE	F1	24.6452	4782	Fourier Transform	HCD (High Energy Collision Dissociation)	MS2	0	0	34.5011	120	2	0	644.99	1932.95	3	Wuzhipan.raw
			27	FALSE	F1	24.6519	4784	Fourier Transform	HCD (High Energy Collision Dissociation)	MS2	0	0	4.8978	120	1	0	759.407	3034.61	4	Wuzhipan.raw
			27	FALSE	F1	24.6545	4785	Fourier Transform	HCD (High Energy Collision Dissociation)	MS2	0	0	21.6159	120	1	0	504.737	1008.47	2	Wuzhipan.raw
			27	FALSE	F1	24.657	4786	Fourier Transform	HCD (High Energy Collision Dissociation)	MS2	0	0	35.1309	120	1	0	454.248	907.488	2	Wuzhipan.raw
			27	FALSE	F1	24.6637	4788	Fourier Transform	HCD (High Energy Collision Dissociation)	MS2	0	0	1.2651	120	1	0	1012.21	3034.61	3	Wuzhipan.raw
			27	FALSE	F1	24.7001	4795	Fourier Transform	HCD (High Energy Collision Dissociation)	MS2	0	0	60.2618	120	3	0	604.125	3016.6	5	Wuzhipan.raw
			27	FALSE	F1	24.7041	4796	Fourier Transform	HCD (High Energy Collision Dissociation)	MS2	0	0	19.1017	120	1	0	724.429	1447.85	2	Wuzhipan.raw
			27	FALSE	F1	24.7109	4798	Fourier Transform	HCD (High Energy Collision Dissociation)	MS2	0	0	0	120	1	0	1022.21	3064.62	3	Wuzhipan.raw
			27	FALSE	F1	24.7157	4799	Fourier Transform	HCD (High Energy Collision Dissociation)	MS2	0	0	0	120	1	0	1177.59	3530.75	3	Wuzhipan.raw
			27	FALSE	F1	24.7286	4802	Fourier Transform	HCD (High Energy Collision Dissociation)	MS2	0	0	0	120	1	0	766.911	3064.62	4	Wuzhipan.raw
			27	FALSE	F1	24.7312	4803	Fourier Transform	HCD (High Energy Collision Dissociation)	MS2	0	0	57.0437	120	1	0	607.527	3033.61	5	Wuzhipan.raw
			27	FALSE	F1	24.7337	4804	Fourier Transform	HCD (High Energy Collision Dissociation)	MS2	0	0	4.3926	120	1	0	693.008	2077.01	3	Wuzhipan.raw
			27	FALSE	F1	24.7362	4805	Fourier Transform	HCD (High Energy Collision Dissociation)	MS2	0	0	19.6557	120	1	0	600.721	2999.57	5	Wuzhipan.raw
			27	FALSE	F1	24.7388	4806	Fourier Transform	HCD (High Energy Collision Dissociation)	MS2	0	0	0	120	1	0	580.323	1159.64	2	Wuzhipan.raw
			27	FALSE	F1	24.7516	4809	Fourier Transform	HCD (High Energy Collision Dissociation)	MS2	0	0	77.8036	120	2	0	598.322	2987.58	5	Wuzhipan.raw
			27	FALSE	F1	24.7553	4810	Fourier Transform	HCD (High Energy Collision Dissociation)	MS2	0	0	6.74928	120	1	0	460.248	919.488	2	Wuzhipan.raw
			27	FALSE	F1	24.7579	4811	Fourier Transform	HCD (High Energy Collision Dissociation)	MS2	0	0	93.5717	120	2	0	630.141	3146.68	5	Wuzhipan.raw
			27	FALSE	F1	24.7604	4812	Fourier Transform	HCD (High Energy Collision Dissociation)	MS2	0	0	28.1661	120	2	0	539.596	1616.77	3	Wuzhipan.raw
			27	FALSE	F1	24.7676	4814	Fourier Transform	HCD (High Energy Collision Dissociation)	MS2	0	0	26.7466	120	1	0	533.263	1597.77	3	Wuzhipan.raw
			27	FALSE	F1	24.7701	4815	Fourier Transform	HCD (High Energy Collision Dissociation)	MS2	0	0	33.9671	120	2	0	487.954	1461.85	3	Wuzhipan.raw
			27	FALSE	F1	24.7726	4816	Fourier Transform	HCD (High Energy Collision Dissociation)	MS2	0	0	81.6433	120	2	0	584.935	1752.79	3	Wuzhipan.raw
			27	FALSE	F1	24.7752	4817	Fourier Transform	HCD (High Energy Collision Dissociation)	MS2	0	0	27.5877	120	1	0	473.221	945.435	2	Wuzhipan.raw
			27	FALSE	F1	24.7777	4818	Fourier Transform	HCD (High Energy Collision Dissociation)	MS2	0	0	28.0012	120	2	0	593.323	2370.27	4	Wuzhipan.raw
			27	FALSE	F1	24.7828	4820	Fourier Transform	HCD (High Energy Collision Dissociation)	MS2	0	0	45.2876	120	1	0	566.945	1698.82	3	Wuzhipan.raw
			27	FALSE	F1	24.7957	4823	Fourier Transform	HCD (High Energy Collision Dissociation)	MS2	0	0	1.4817	40.521	1	0	454.248	907.488	2	Wuzhipan.raw
			27	FALSE	F1	24.7982	4824	Fourier Transform	HCD (High Energy Collision Dissociation)	MS2	0	0	15.1177	120	2	0	578.305	1155.6	2	Wuzhipan.raw
			27	FALSE	F1	24.8007	4825	Fourier Transform	HCD (High Energy Collision Dissociation)	MS2	0	0	31.5437	120	2	0	481.207	961.408	2	Wuzhipan.raw
			27	FALSE	F1	24.8032	4826	Fourier Transform	HCD (High Energy Collision Dissociation)	MS2	0	0	20.6138	120	1	0	602.128	3006.61	5	Wuzhipan.raw
			27	FALSE	F1	24.8058	4827	Fourier Transform	HCD (High Energy Collision Dissociation)	MS2	0	0	0	120	1	0	733.048	2197.13	3	Wuzhipan.raw
			27	FALSE	F1	24.8187	4830	Fourier Transform	HCD (High Energy Collision Dissociation)	MS2	0	0	5.02383	120	2	0	469.253	937.499	2	Wuzhipan.raw
			27	FALSE	F1	24.8212	4831	Fourier Transform	HCD (High Energy Collision Dissociation)	MS2	0	0	44.7093	120	1	0	488.227	975.446	2	Wuzhipan.raw
			27	FALSE	F1	24.8472	4837	Fourier Transform	HCD (High Energy Collision Dissociation)	MS2	0	0	51.149	120	2	0	521.762	1042.52	2	Wuzhipan.raw
			27	FALSE	F1	24.8606	4840	Fourier Transform	HCD (High Energy Collision Dissociation)	MS2	0	0	11.645	120	1	0	811.37	1621.73	2	Wuzhipan.raw
			27	FALSE	F1	24.8631	4841	Fourier Transform	HCD (High Energy Collision Dissociation)	MS2	0	0	7.61019	120	1	0	385.872	1155.6	3	Wuzhipan.raw
			27	FALSE	F1	24.8656	4842	Fourier Transform	HCD (High Energy Collision Dissociation)	MS2	0	0	0	120	1	0	644.009	1930.01	3	Wuzhipan.raw
			27	FALSE	F1	24.8786	4845	Fourier Transform	HCD (High Energy Collision Dissociation)	MS2	0	0	77.9174	120	2	0	939.464	2816.38	3	Wuzhipan.raw
			27	FALSE	F1	24.8921	4848	Fourier Transform	HCD (High Energy Collision Dissociation)	MS2	0	0	2.25766	120	1	0	460.248	919.488	2	Wuzhipan.raw
			27	FALSE	F1	24.9132	4853	Fourier Transform	HCD (High Energy Collision Dissociation)	MS2	0	0	5.79214	120	1	0	857.104	2569.3	3	Wuzhipan.raw
			27	FALSE	F1	24.9272	4856	Fourier Transform	HCD (High Energy Collision Dissociation)	MS2	0	0	35.9377	120	2	0	752.15	3005.58	4	Wuzhipan.raw
			27	FALSE	F1	24.9297	4857	Fourier Transform	HCD (High Energy Collision Dissociation)	MS2	0	0	20.4302	120	1	0	435.248	869.488	2	Wuzhipan.raw
			27	FALSE	F1	24.9427	4860	Fourier Transform	HCD (High Energy Collision Dissociation)	MS2	0	0	3.54038	66.543	1	0	578.304	1155.6	2	Wuzhipan.raw
			27	FALSE	F1	24.9452	4861	Fourier Transform	HCD (High Energy Collision Dissociation)	MS2	0	0	38.75	120	3	0	520.3	1039.59	2	Wuzhipan.raw
			27	FALSE	F1	24.9478	4862	Fourier Transform	HCD (High Energy Collision Dissociation)	MS2	0	0	90.5549	120	3	0	759.66	3035.62	4	Wuzhipan.raw
			27	FALSE	F1	24.9503	4863	Fourier Transform	HCD (High Energy Collision Dissociation)	MS2	0	0	5.18428	120	1	0	546.285	1636.84	3	Wuzhipan.raw
			27	FALSE	F1	24.9746	4868	Fourier Transform	HCD (High Energy Collision Dissociation)	MS2	0	0	77.3626	120	2	0	1012.54	3035.6	3	Wuzhipan.raw
			27	FALSE	F1	24.9771	4869	Fourier Transform	HCD (High Energy Collision Dissociation)	MS2	0	0	4.80888	120	1	0	818.922	1636.84	2	Wuzhipan.raw
			27	FALSE	F1	24.9797	4870	Fourier Transform	HCD (High Energy Collision Dissociation)	MS2	0	0	14.6392	120	1	0	584.273	1167.54	2	Wuzhipan.raw
			27	FALSE	F1	24.9822	4871	Fourier Transform	HCD (High Energy Collision Dissociation)	MS2	0	0	36.001	120	1	0	560.307	2238.21	4	Wuzhipan.raw
			27	FALSE	F1	24.9891	4873	Fourier Transform	HCD (High Energy Collision Dissociation)	MS2	0	0	68.3272	120	2	0	521.762	1042.52	2	Wuzhipan.raw
			27	FALSE	F1	24.9929	4874	Fourier Transform	HCD (High Energy Collision Dissociation)	MS2	0	0	11.4318	120	1	0	746.739	2238.2	3	Wuzhipan.raw
			27	FALSE	F1	25.0064	4877	Fourier Transform	HCD (High Energy Collision Dissociation)	MS2	0	0	6.48835	120	1	0	601.922	3005.58	5	Wuzhipan.raw
			27	FALSE	F1	25.0096	4878	Fourier Transform	HCD (High Energy Collision Dissociation)	MS2	0	0	0	120	1	0	1002.53	3005.59	3	Wuzhipan.raw
			27	FALSE	F1	25.0228	4881	Fourier Transform	HCD (High Energy Collision Dissociation)	MS2	0	0	13.3911	120	1	0	492.624	1475.86	3	Wuzhipan.raw
			27	FALSE	F1	25.027	4882	Fourier Transform	HCD (High Energy Collision Dissociation)	MS2	0	0	17.4882	120	2	0	604.323	3017.58	5	Wuzhipan.raw
			27	FALSE	F1	25.0296	4883	Fourier Transform	HCD (High Energy Collision Dissociation)	MS2	0	0	12.1916	120	2	0	698.403	1395.8	2	Wuzhipan.raw
			27	FALSE	F1	25.039	4886	Fourier Transform	HCD (High Energy Collision Dissociation)	MS2	0	0	35.9852	120	2	0	454.93	1362.78	3	Wuzhipan.raw
			27	FALSE	F1	25.0416	4887	Fourier Transform	HCD (High Energy Collision Dissociation)	MS2	0	0	49.8618	120	2	0	871.685	3483.72	4	Wuzhipan.raw
			27	FALSE	F1	25.0442	4888	Fourier Transform	HCD (High Energy Collision Dissociation)	MS2	0	0	17.9839	120	2	0	615.343	1844.01	3	Wuzhipan.raw
			27	FALSE	F1	25.0467	4889	Fourier Transform	HCD (High Energy Collision Dissociation)	MS2	0	0	11.1348	120	1	0	607.925	3035.6	5	Wuzhipan.raw
			27	FALSE	F1	25.0492	4890	Fourier Transform	HCD (High Energy Collision Dissociation)	MS2	0	0	8.32534	120	1	0	552.842	2208.34	4	Wuzhipan.raw
			27	FALSE	F1	25.0518	4891	Fourier Transform	HCD (High Energy Collision Dissociation)	MS2	0	0	6.65355	120	1	0	442.474	2208.34	5	Wuzhipan.raw
			27	FALSE	F1	25.0648	4894	Fourier Transform	HCD (High Energy Collision Dissociation)	MS2	0	0	1.46259	120	1	0	752.151	3005.58	4	Wuzhipan.raw
			27	FALSE	F1	25.0673	4895	Fourier Transform	HCD (High Energy Collision Dissociation)	MS2	0	0	6.72595	120	2	0	409.236	1225.69	3	Wuzhipan.raw
			27	FALSE	F1	25.0724	4897	Fourier Transform	HCD (High Energy Collision Dissociation)	MS2	0	0	0	120	1	0	775.053	2323.14	3	Wuzhipan.raw
			27	FALSE	F1	25.0854	4900	Fourier Transform	HCD (High Energy Collision Dissociation)	MS2	0	0	8.02172	120	3	0	759.654	3035.59	4	Wuzhipan.raw
			27	FALSE	F1	25.0894	4901	Fourier Transform	HCD (High Energy Collision Dissociation)	MS2	0	0	0	120	1	0	785.056	2353.15	3	Wuzhipan.raw
			27	FALSE	F1	25.1025	4904	Fourier Transform	HCD (High Energy Collision Dissociation)	MS2	0	0	0	120	1	0	795.058	2383.16	3	Wuzhipan.raw
			27	FALSE	F1	25.1156	4907	Fourier Transform	HCD (High Energy Collision Dissociation)	MS2	0	0	20.5366	120	2	0	738.433	1475.86	2	Wuzhipan.raw
			27	FALSE	F1	25.14	4912	Fourier Transform	HCD (High Energy Collision Dissociation)	MS2	0	0	46.858	120	1	0	593.321	2370.26	4	Wuzhipan.raw
			27	FALSE	F1	25.1425	4913	Fourier Transform	HCD (High Energy Collision Dissociation)	MS2	0	0	17.9483	120	1	0	533.28	1597.83	3	Wuzhipan.raw
			27	FALSE	F1	25.1476	4915	Fourier Transform	HCD (High Energy Collision Dissociation)	MS2	0	0	0	120	1	0	634.998	1902.98	3	Wuzhipan.raw
			27	FALSE	F1	25.1605	4918	Fourier Transform	HCD (High Energy Collision Dissociation)	MS2	0	0	3.88042	120	1	0	492.625	1475.86	3	Wuzhipan.raw
			27	FALSE	F1	25.1744	4921	Fourier Transform	HCD (High Energy Collision Dissociation)	MS2	0	0	5.12459	120	1	0	765.371	1529.74	2	Wuzhipan.raw
			27	FALSE	F1	25.177	4922	Fourier Transform	HCD (High Energy Collision Dissociation)	MS2	0	0	35.285	120	3	0	698.405	1395.8	2	Wuzhipan.raw
			27	FALSE	F1	25.1795	4923	Fourier Transform	HCD (High Energy Collision Dissociation)	MS2	0	0	13.8235	120	1	0	454.93	1362.77	3	Wuzhipan.raw
			27	FALSE	F1	25.1926	4926	Fourier Transform	HCD (High Energy Collision Dissociation)	MS2	0	0	69.677	120	2	0	369.72	1475.86	4	Wuzhipan.raw
			27	FALSE	F1	25.2082	4930	Fourier Transform	HCD (High Energy Collision Dissociation)	MS2	0	0	68.9787	120	2	0	545.536	2179.12	4	Wuzhipan.raw
			27	FALSE	F1	25.2118	4931	Fourier Transform	HCD (High Energy Collision Dissociation)	MS2	0	0	13.7462	120	1	0	800.889	1600.77	2	Wuzhipan.raw
			27	FALSE	F1	25.2361	4936	Fourier Transform	HCD (High Energy Collision Dissociation)	MS2	0	0	5.54992	120	1	0	785.056	2353.15	3	Wuzhipan.raw
			27	FALSE	F1	25.2386	4937	Fourier Transform	HCD (High Energy Collision Dissociation)	MS2	0	0	14.2988	120	1	0	787.381	2360.13	3	Wuzhipan.raw
			27	FALSE	F1	25.2411	4938	Fourier Transform	HCD (High Energy Collision Dissociation)	MS2	0	0	13.0583	120	2	0	527.765	1054.52	2	Wuzhipan.raw
			27	FALSE	F1	25.2479	4940	Fourier Transform	HCD (High Energy Collision Dissociation)	MS2	0	0	0	120	1	0	795.059	2383.16	3	Wuzhipan.raw
			27	FALSE	F1	25.2671	4944	Fourier Transform	HCD (High Energy Collision Dissociation)	MS2	0	0	28.0645	120	2	0	453.756	906.504	2	Wuzhipan.raw
			27	FALSE	F1	25.272	4945	Fourier Transform	HCD (High Energy Collision Dissociation)	MS2	0	0	5.84969	120	1	0	491.79	982.572	2	Wuzhipan.raw
			27	FALSE	F1	25.2908	4949	Fourier Transform	HCD (High Energy Collision Dissociation)	MS2	0	0	23.6044	120	2	0	414.739	1655.93	4	Wuzhipan.raw
			27	FALSE	F1	25.3043	4952	Fourier Transform	HCD (High Energy Collision Dissociation)	MS2	0	0	2.88139	120	1	0	660.846	1320.68	2	Wuzhipan.raw
			27	FALSE	F1	25.3069	4953	Fourier Transform	HCD (High Energy Collision Dissociation)	MS2	0	0	18.8402	120	1	0	458.279	915.55	2	Wuzhipan.raw
			27	FALSE	F1	25.3334	4959	Fourier Transform	HCD (High Energy Collision Dissociation)	MS2	0	0	0	120	1	0	440.899	1320.68	3	Wuzhipan.raw
			27	FALSE	F1	25.336	4960	Fourier Transform	HCD (High Energy Collision Dissociation)	MS2	0	0	34.6764	120	3	0	602.334	1804.99	3	Wuzhipan.raw
			27	FALSE	F1	25.3487	4963	Fourier Transform	HCD (High Energy Collision Dissociation)	MS2	0	0	0	120	1	0	800.889	1600.77	2	Wuzhipan.raw
			27	FALSE	F1	25.3524	4964	Fourier Transform	HCD (High Energy Collision Dissociation)	MS2	0	0	14.8409	120	2	0	542.769	1084.53	2	Wuzhipan.raw
			27	FALSE	F1	25.3549	4965	Fourier Transform	HCD (High Energy Collision Dissociation)	MS2	0	0	30.3283	120	1	0	452.737	904.467	2	Wuzhipan.raw
			27	FALSE	F1	25.3735	4969	Fourier Transform	HCD (High Energy Collision Dissociation)	MS2	0	0	0	120	1	0	533.766	1066.52	2	Wuzhipan.raw
			27	FALSE	F1	25.377	4970	Fourier Transform	HCD (High Energy Collision Dissociation)	MS2	0	0	0	120	1	0	733.378	1465.75	2	Wuzhipan.raw
			27	FALSE	F1	25.3955	4974	Fourier Transform	HCD (High Energy Collision Dissociation)	MS2	0	0	43.395	120	3	0	949.399	1897.79	2	Wuzhipan.raw
			27	FALSE	F1	25.3981	4975	Fourier Transform	HCD (High Energy Collision Dissociation)	MS2	0	0	4.57777	120	1	0	644.013	1930.02	3	Wuzhipan.raw
			27	FALSE	F1	25.4006	4976	Fourier Transform	HCD (High Energy Collision Dissociation)	MS2	0	0	35.3707	120	2	0	489.253	1465.75	3	Wuzhipan.raw
			27	FALSE	F1	25.4032	4977	Fourier Transform	HCD (High Energy Collision Dissociation)	MS2	0	0	0	120	1	0	957.916	1914.82	2	Wuzhipan.raw
			27	FALSE	F1	25.4057	4978	Fourier Transform	HCD (High Energy Collision Dissociation)	MS2	0	0	38.5347	120	2	0	404.234	807.46	2	Wuzhipan.raw
			27	FALSE	F1	25.4186	4981	Fourier Transform	HCD (High Energy Collision Dissociation)	MS2	0	0	19.0692	120	1	0	606.815	1212.62	2	Wuzhipan.raw
			27	FALSE	F1	25.4442	4986	Fourier Transform	HCD (High Energy Collision Dissociation)	MS2	0	0	2.25002	120	1	0	660.845	1320.68	2	Wuzhipan.raw
			27	FALSE	F1	25.4482	4987	Fourier Transform	HCD (High Energy Collision Dissociation)	MS2	0	0	7.46529	120	1	0	626.712	1878.12	3	Wuzhipan.raw
			27	FALSE	F1	25.4976	4997	Fourier Transform	HCD (High Energy Collision Dissociation)	MS2	0	0	40.2298	120	1	0	452.737	904.467	2	Wuzhipan.raw
			27	FALSE	F1	25.5173	5001	Fourier Transform	HCD (High Energy Collision Dissociation)	MS2	0	0	5.61348	120	1	0	573.822	1146.64	2	Wuzhipan.raw
			27	FALSE	F1	25.5313	5004	Fourier Transform	HCD (High Energy Collision Dissociation)	MS2	0	0	7.18131	120	1	0	656.828	1312.65	2	Wuzhipan.raw
			27	FALSE	F1	25.5349	5005	Fourier Transform	HCD (High Energy Collision Dissociation)	MS2	0	0	25.1073	120	2	0	646.83	1292.65	2	Wuzhipan.raw
			27	FALSE	F1	25.5479	5008	Fourier Transform	HCD (High Energy Collision Dissociation)	MS2	0	0	75.7399	120	3	0	644.859	1288.71	2	Wuzhipan.raw
			27	FALSE	F1	25.5505	5009	Fourier Transform	HCD (High Energy Collision Dissociation)	MS2	0	0	23.8913	120	1	0	404.234	807.461	2	Wuzhipan.raw
			27	FALSE	F1	25.553	5010	Fourier Transform	HCD (High Energy Collision Dissociation)	MS2	0	0	34.2141	120	2	0	602.334	1804.99	3	Wuzhipan.raw
			27	FALSE	F1	25.5598	5012	Fourier Transform	HCD (High Energy Collision Dissociation)	MS2	0	0	9.40397	120	2	0	606.815	1212.62	2	Wuzhipan.raw
			27	FALSE	F1	25.5636	5013	Fourier Transform	HCD (High Energy Collision Dissociation)	MS2	0	0	4.71454	120	1	0	642.334	1283.66	2	Wuzhipan.raw
			27	FALSE	F1	25.5766	5016	Fourier Transform	HCD (High Energy Collision Dissociation)	MS2	0	0	30.1263	120	2	0	405.248	1617.97	4	Wuzhipan.raw
			27	FALSE	F1	25.5792	5017	Fourier Transform	HCD (High Energy Collision Dissociation)	MS2	0	0	25.2748	120	3	0	539.994	1617.97	3	Wuzhipan.raw
			27	FALSE	F1	25.5817	5018	Fourier Transform	HCD (High Energy Collision Dissociation)	MS2	0	0	76.4458	120	3	0	431.556	1292.65	3	Wuzhipan.raw
			27	FALSE	F1	25.5883	5020	Fourier Transform	HCD (High Energy Collision Dissociation)	MS2	0	0	5.86311	120	1	0	382.884	1146.64	3	Wuzhipan.raw
			27	FALSE	F1	25.592	5021	Fourier Transform	HCD (High Energy Collision Dissociation)	MS2	0	0	20.9697	120	2	0	600.287	1199.57	2	Wuzhipan.raw
			27	FALSE	F1	25.6047	5024	Fourier Transform	HCD (High Energy Collision Dissociation)	MS2	0	0	3.2036	120	1	0	438.221	1312.65	3	Wuzhipan.raw
			27	FALSE	F1	25.6072	5025	Fourier Transform	HCD (High Energy Collision Dissociation)	MS2	0	0	17.9409	120	2	0	581.309	1161.61	2	Wuzhipan.raw
			27	FALSE	F1	25.6098	5026	Fourier Transform	HCD (High Energy Collision Dissociation)	MS2	0	0	18.1882	120	2	0	517.28	1033.55	2	Wuzhipan.raw
			27	FALSE	F1	25.6123	5027	Fourier Transform	HCD (High Energy Collision Dissociation)	MS2	0	0	11.3508	120	1	0	588.316	1175.63	2	Wuzhipan.raw
			27	FALSE	F1	25.6149	5028	Fourier Transform	HCD (High Energy Collision Dissociation)	MS2	0	0	18.5069	120	1	0	879.896	1758.78	2	Wuzhipan.raw
			27	FALSE	F1	25.6215	5030	Fourier Transform	HCD (High Energy Collision Dissociation)	MS2	0	0	82.0485	120	1	0	559.807	1118.61	2	Wuzhipan.raw
			27	FALSE	F1	25.624	5031	Fourier Transform	HCD (High Energy Collision Dissociation)	MS2	0	0	0	120	1	0	889.894	1778.78	2	Wuzhipan.raw
			27	FALSE	F1	25.6266	5032	Fourier Transform	HCD (High Energy Collision Dissociation)	MS2	0	0	52.4915	120	1	0	585.79	1170.57	2	Wuzhipan.raw
			27	FALSE	F1	25.6291	5033	Fourier Transform	HCD (High Energy Collision Dissociation)	MS2	0	0	22.0262	120	1	0	675.802	1350.6	2	Wuzhipan.raw
			27	FALSE	F1	25.6419	5036	Fourier Transform	HCD (High Energy Collision Dissociation)	MS2	0	0	12.6819	120	1	0	461.748	922.488	2	Wuzhipan.raw
			27	FALSE	F1	25.6445	5037	Fourier Transform	HCD (High Energy Collision Dissociation)	MS2	0	0	47.8141	120	1	0	748.381	1495.75	2	Wuzhipan.raw
			27	FALSE	F1	25.647	5038	Fourier Transform	HCD (High Energy Collision Dissociation)	MS2	0	0	69.5849	120	3	0	414.739	1655.93	4	Wuzhipan.raw
			27	FALSE	F1	25.6495	5039	Fourier Transform	HCD (High Energy Collision Dissociation)	MS2	0	0	40.7161	120	2	0	667.82	1334.63	2	Wuzhipan.raw
			27	FALSE	F1	25.6561	5041	Fourier Transform	HCD (High Energy Collision Dissociation)	MS2	0	0	1.65803	45.531	1	0	573.822	1146.64	2	Wuzhipan.raw
			27	FALSE	F1	25.6586	5042	Fourier Transform	HCD (High Energy Collision Dissociation)	MS2	0	0	85.5895	120	3	0	685.364	2054.08	3	Wuzhipan.raw
			27	FALSE	F1	25.6611	5043	Fourier Transform	HCD (High Energy Collision Dissociation)	MS2	0	0	26.8828	120	1	0	421.969	1263.89	3	Wuzhipan.raw
			27	FALSE	F1	25.6637	5044	Fourier Transform	HCD (High Energy Collision Dissociation)	MS2	0	0	43.5977	120	1	0	683.787	1366.57	2	Wuzhipan.raw
			27	FALSE	F1	25.6663	5045	Fourier Transform	HCD (High Energy Collision Dissociation)	MS2	0	0	23.3829	120	1	0	775.38	2324.12	3	Wuzhipan.raw
			27	FALSE	F1	25.6728	5047	Fourier Transform	HCD (High Energy Collision Dissociation)	MS2	0	0	0.298828	14.168	1	0	656.828	1312.65	2	Wuzhipan.raw
			27	FALSE	F1	25.6741	5048	Fourier Transform	HCD (High Energy Collision Dissociation)	MS2	0	0	1.67103	15.203	2	0	646.83	1292.65	2	Wuzhipan.raw
			27	FALSE	F1	25.6773	5049	Fourier Transform	HCD (High Energy Collision Dissociation)	MS2	0	0	0	120	1	0	806.888	1612.77	2	Wuzhipan.raw
			27	FALSE	F1	25.6798	5050	Fourier Transform	HCD (High Energy Collision Dissociation)	MS2	0	0	23.5663	120	1	0	597.296	1193.58	2	Wuzhipan.raw
			27	FALSE	F1	25.6824	5051	Fourier Transform	HCD (High Energy Collision Dissociation)	MS2	0	0	11.3921	120	1	0	552.8	1104.59	2	Wuzhipan.raw
			27	FALSE	F1	25.6849	5052	Fourier Transform	HCD (High Energy Collision Dissociation)	MS2	0	0	70.3546	120	1	0	614.983	1842.93	3	Wuzhipan.raw
			27	FALSE	F1	25.6977	5055	Fourier Transform	HCD (High Energy Collision Dissociation)	MS2	0	0	37.3703	120	2	0	665.804	1330.6	2	Wuzhipan.raw
			27	FALSE	F1	25.7002	5056	Fourier Transform	HCD (High Energy Collision Dissociation)	MS2	0	0	14.373	120	2	0	449.529	1346.57	3	Wuzhipan.raw
			27	FALSE	F1	25.7027	5057	Fourier Transform	HCD (High Energy Collision Dissociation)	MS2	0	0	13.8654	120	1	0	691.866	2764.44	4	Wuzhipan.raw
			27	FALSE	F1	25.7053	5058	Fourier Transform	HCD (High Energy Collision Dissociation)	MS2	0	0	13.0747	120	1	0	726.383	1451.76	2	Wuzhipan.raw
			27	FALSE	F1	25.7078	5059	Fourier Transform	HCD (High Energy Collision Dissociation)	MS2	0	0	20.2542	120	2	0	450.871	1350.6	3	Wuzhipan.raw
			27	FALSE	F1	25.7103	5060	Fourier Transform	HCD (High Energy Collision Dissociation)	MS2	0	0	27.7199	120	1	0	637.843	2548.35	4	Wuzhipan.raw
			27	FALSE	F1	25.717	5062	Fourier Transform	HCD (High Energy Collision Dissociation)	MS2	0	0	6.28933	120	1	0	642.334	1283.66	2	Wuzhipan.raw
			27	FALSE	F1	25.7218	5063	Fourier Transform	HCD (High Energy Collision Dissociation)	MS2	0	0	2.89458	120	1	0	785.385	2354.14	3	Wuzhipan.raw
			27	FALSE	F1	25.7243	5064	Fourier Transform	HCD (High Energy Collision Dissociation)	MS2	0	0	3.81425	120	1	0	922.156	2764.45	3	Wuzhipan.raw
			27	FALSE	F1	25.7269	5065	Fourier Transform	HCD (High Energy Collision Dissociation)	MS2	0	0	19.1601	120	2	0	469.244	1405.72	3	Wuzhipan.raw
			27	FALSE	F1	25.7337	5067	Fourier Transform	HCD (High Energy Collision Dissociation)	MS2	0	0	8.40898	120	2	0	431.556	1292.65	3	Wuzhipan.raw
			27	FALSE	F1	25.7363	5068	Fourier Transform	HCD (High Energy Collision Dissociation)	MS2	0	0	49.6756	120	3	0	600.287	1199.57	2	Wuzhipan.raw
			27	FALSE	F1	25.7388	5069	Fourier Transform	HCD (High Energy Collision Dissociation)	MS2	0	0	6.1953	120	1	0	630.34	2518.34	4	Wuzhipan.raw
			27	FALSE	F1	25.7414	5070	Fourier Transform	HCD (High Energy Collision Dissociation)	MS2	0	0	6.48523	120	1	0	567.632	1700.88	3	Wuzhipan.raw
			27	FALSE	F1	25.7483	5072	Fourier Transform	HCD (High Energy Collision Dissociation)	MS2	0	0	31.6609	120	3	0	581.309	1161.61	2	Wuzhipan.raw
			27	FALSE	F1	25.7509	5073	Fourier Transform	HCD (High Energy Collision Dissociation)	MS2	0	0	8.17789	120	2	0	438.221	1312.65	3	Wuzhipan.raw
			27	FALSE	F1	25.7584	5075	Fourier Transform	HCD (High Energy Collision Dissociation)	MS2	0	0	13.8662	120	1	0	699.368	2794.45	4	Wuzhipan.raw
			27	FALSE	F1	25.7609	5076	Fourier Transform	HCD (High Energy Collision Dissociation)	MS2	0	0	0	120	1	0	932.154	2794.45	3	Wuzhipan.raw
			27	FALSE	F1	25.7635	5077	Fourier Transform	HCD (High Energy Collision Dissociation)	MS2	0	0	21.9768	120	2	0	695.035	2083.09	3	Wuzhipan.raw
			27	FALSE	F1	25.7768	5080	Fourier Transform	HCD (High Energy Collision Dissociation)	MS2	0	0	3.84486	120	1	0	559.807	1118.61	2	Wuzhipan.raw
			27	FALSE	F1	25.7793	5081	Fourier Transform	HCD (High Energy Collision Dissociation)	MS2	0	0	33.536	120	4	0	521.528	2083.09	4	Wuzhipan.raw
			27	FALSE	F1	25.7863	5083	Fourier Transform	HCD (High Energy Collision Dissociation)	MS2	0	0	0.773616	120	1	0	408.216	1222.63	3	Wuzhipan.raw
			27	FALSE	F1	25.7889	5084	Fourier Transform	HCD (High Energy Collision Dissociation)	MS2	0	0	9.29072	120	1	0	850.945	1700.88	2	Wuzhipan.raw
			27	FALSE	F1	25.7914	5085	Fourier Transform	HCD (High Energy Collision Dissociation)	MS2	0	0	33.2244	120	4	0	604.978	1812.92	3	Wuzhipan.raw
			27	FALSE	F1	25.7939	5086	Fourier Transform	HCD (High Energy Collision Dissociation)	MS2	0	0	37.4173	120	4	0	611.82	1222.63	2	Wuzhipan.raw
			27	FALSE	F1	25.7964	5087	Fourier Transform	HCD (High Energy Collision Dissociation)	MS2	0	0	1.82863	120	1	0	425.976	1700.88	4	Wuzhipan.raw
			27	FALSE	F1	25.8033	5089	Fourier Transform	HCD (High Energy Collision Dissociation)	MS2	0	0	0	120	1	0	703.363	1405.72	2	Wuzhipan.raw
			27	FALSE	F1	25.8059	5090	Fourier Transform	HCD (High Energy Collision Dissociation)	MS2	0	0	44.9924	120	2	0	649.561	2595.22	4	Wuzhipan.raw
			27	FALSE	F1	25.8084	5091	Fourier Transform	HCD (High Energy Collision Dissociation)	MS2	0	0	17.8513	120	1	0	500.241	999.475	2	Wuzhipan.raw
			27	FALSE	F1	25.8213	5094	Fourier Transform	HCD (High Energy Collision Dissociation)	MS2	0	0	15.9018	120	1	0	373.54	1118.61	3	Wuzhipan.raw
			27	FALSE	F1	25.8239	5095	Fourier Transform	HCD (High Energy Collision Dissociation)	MS2	0	0	63.8899	120	2	0	792.873	1584.74	2	Wuzhipan.raw
			27	FALSE	F1	25.8264	5096	Fourier Transform	HCD (High Energy Collision Dissociation)	MS2	0	0	0	120	1	0	479.8	958.594	2	Wuzhipan.raw
			27	FALSE	F1	25.8289	5097	Fourier Transform	HCD (High Energy Collision Dissociation)	MS2	0	0	7.89912	120	1	0	570.797	1140.59	2	Wuzhipan.raw
			27	FALSE	F1	25.8417	5100	Fourier Transform	HCD (High Energy Collision Dissociation)	MS2	0	0	8.54308	120	1	0	578.781	1156.55	2	Wuzhipan.raw
			27	FALSE	F1	25.8442	5101	Fourier Transform	HCD (High Energy Collision Dissociation)	MS2	0	0	66.2913	120	1	0	632.363	2526.43	4	Wuzhipan.raw
			27	FALSE	F1	25.8468	5102	Fourier Transform	HCD (High Energy Collision Dissociation)	MS2	0	0	22.3687	120	1	0	586.767	1172.53	2	Wuzhipan.raw
			27	FALSE	F1	25.8493	5103	Fourier Transform	HCD (High Energy Collision Dissociation)	MS2	0	0	27.0097	120	1	0	522.309	1043.61	2	Wuzhipan.raw
			27	FALSE	F1	25.8558	5105	Fourier Transform	HCD (High Energy Collision Dissociation)	MS2	0	0	63.4449	120	2	0	563.292	1125.58	2	Wuzhipan.raw
			27	FALSE	F1	25.8606	5106	Fourier Transform	HCD (High Energy Collision Dissociation)	MS2	0	0	0	120	1	0	906.962	1812.92	2	Wuzhipan.raw
			27	FALSE	F1	25.8671	5108	Fourier Transform	HCD (High Energy Collision Dissociation)	MS2	0	0	6.97384	120	2	0	469.244	1405.72	3	Wuzhipan.raw
			27	FALSE	F1	25.8695	5109	Fourier Transform	HCD (High Energy Collision Dissociation)	MS2	0	0	16.0677	32.759	3	0	503.265	1005.52	2	Wuzhipan.raw
			27	FALSE	F1	25.8721	5110	Fourier Transform	HCD (High Energy Collision Dissociation)	MS2	0	0	14.1777	120	2	0	486.244	971.481	2	Wuzhipan.raw
			27	FALSE	F1	25.8746	5111	Fourier Transform	HCD (High Energy Collision Dissociation)	MS2	0	0	13.9035	120	1	0	386.189	1156.55	3	Wuzhipan.raw
			27	FALSE	F1	25.8771	5112	Fourier Transform	HCD (High Energy Collision Dissociation)	MS2	0	0	0	120	1	0	396.734	792.462	2	Wuzhipan.raw
			27	FALSE	F1	25.8796	5113	Fourier Transform	HCD (High Energy Collision Dissociation)	MS2	0	0	32.8384	120	1	0	494.259	987.511	2	Wuzhipan.raw
			27	FALSE	F1	25.8822	5114	Fourier Transform	HCD (High Energy Collision Dissociation)	MS2	0	0	16.2439	120	1	0	491.236	981.466	2	Wuzhipan.raw
			27	FALSE	F1	25.8887	5116	Fourier Transform	HCD (High Energy Collision Dissociation)	MS2	0	0	14.2434	120	1	0	555.277	1109.55	2	Wuzhipan.raw
			27	FALSE	F1	25.8912	5117	Fourier Transform	HCD (High Energy Collision Dissociation)	MS2	0	0	48.3488	120	1	0	364.208	1090.61	3	Wuzhipan.raw
			27	FALSE	F1	25.8938	5118	Fourier Transform	HCD (High Energy Collision Dissociation)	MS2	0	0	0	120	1	0	399.218	1195.64	3	Wuzhipan.raw
			27	FALSE	F1	25.8963	5119	Fourier Transform	HCD (High Energy Collision Dissociation)	MS2	0	0	12.7861	120	1	0	516.29	1031.57	2	Wuzhipan.raw
			27	FALSE	F1	25.8988	5120	Fourier Transform	HCD (High Energy Collision Dissociation)	MS2	0	0	0	120	1	0	781.937	1562.87	2	Wuzhipan.raw
			27	FALSE	F1	25.9014	5121	Fourier Transform	HCD (High Energy Collision Dissociation)	MS2	0	0	23.6726	120	1	0	474.754	948.501	2	Wuzhipan.raw
			27	FALSE	F1	25.9039	5122	Fourier Transform	HCD (High Energy Collision Dissociation)	MS2	0	0	39.8404	120	1	0	527.201	1053.4	2	Wuzhipan.raw
			27	FALSE	F1	25.9165	5125	Fourier Transform	HCD (High Energy Collision Dissociation)	MS2	0	0	0.429335	3.352	1	0	559.807	1118.61	2	Wuzhipan.raw
			27	FALSE	F1	25.9191	5126	Fourier Transform	HCD (High Energy Collision Dissociation)	MS2	0	0	23.9382	120	1	0	511.232	1021.46	2	Wuzhipan.raw
			27	FALSE	F1	25.9262	5128	Fourier Transform	HCD (High Energy Collision Dissociation)	MS2	0	0	1.96082	120	1	0	408.216	1222.63	3	Wuzhipan.raw
			27	FALSE	F1	25.9328	5130	Fourier Transform	HCD (High Energy Collision Dissociation)	MS2	0	0	63.9929	120	3	0	611.82	1222.63	2	Wuzhipan.raw
			27	FALSE	F1	25.9366	5131	Fourier Transform	HCD (High Energy Collision Dissociation)	MS2	0	0	0	120	1	0	843.928	3372.69	4	Wuzhipan.raw
			27	FALSE	F1	25.9392	5132	Fourier Transform	HCD (High Energy Collision Dissociation)	MS2	0	0	10.9863	120	1	0	1208.05	2415.09	2	Wuzhipan.raw
			27	FALSE	F1	25.9417	5133	Fourier Transform	HCD (High Energy Collision Dissociation)	MS2	0	0	13.5548	120	1	0	811.846	1622.69	2	Wuzhipan.raw
			27	FALSE	F1	25.9443	5134	Fourier Transform	HCD (High Energy Collision Dissociation)	MS2	0	0	0	120	1	0	606.766	1212.53	2	Wuzhipan.raw
			27	FALSE	F1	25.9508	5136	Fourier Transform	HCD (High Energy Collision Dissociation)	MS2	0	0	1.24272	20.753	1	0	500.241	999.475	2	Wuzhipan.raw
			27	FALSE	F1	25.9555	5137	Fourier Transform	HCD (High Energy Collision Dissociation)	MS2	0	0	8.3721	120	1	0	357.235	713.464	2	Wuzhipan.raw
			27	FALSE	F1	25.958	5138	Fourier Transform	HCD (High Energy Collision Dissociation)	MS2	0	0	19.8758	120	1	0	676.023	2026.05	3	Wuzhipan.raw
			27	FALSE	F1	25.9605	5139	Fourier Transform	HCD (High Energy Collision Dissociation)	MS2	0	0	0	120	1	0	681.347	2042.03	3	Wuzhipan.raw
			27	FALSE	F1	25.9631	5140	Fourier Transform	HCD (High Energy Collision Dissociation)	MS2	0	0	21.5319	120	1	0	805.701	2415.09	3	Wuzhipan.raw
			27	FALSE	F1	25.9696	5142	Fourier Transform	HCD (High Energy Collision Dissociation)	MS2	0	0	3.1644	11.651	1	0	373.54	1118.61	3	Wuzhipan.raw
			27	FALSE	F1	25.9721	5143	Fourier Transform	HCD (High Energy Collision Dissociation)	MS2	0	0	2.96419	120	1	0	792.872	1584.74	2	Wuzhipan.raw
			27	FALSE	F1	25.9747	5144	Fourier Transform	HCD (High Energy Collision Dissociation)	MS2	0	0	23.1556	120	1	0	570.797	1140.59	2	Wuzhipan.raw
			27	FALSE	F1	25.9814	5146	Fourier Transform	HCD (High Energy Collision Dissociation)	MS2	0	0	29.3458	120	4	0	578.78	1156.55	2	Wuzhipan.raw
			27	FALSE	F1	25.9852	5147	Fourier Transform	HCD (High Energy Collision Dissociation)	MS2	0	0	20.2238	120	1	0	621.771	1242.54	2	Wuzhipan.raw
			27	FALSE	F1	25.9877	5148	Fourier Transform	HCD (High Energy Collision Dissociation)	MS2	0	0	38.9634	120	1	0	507.267	2026.05	4	Wuzhipan.raw
			27	FALSE	F1	25.9902	5149	Fourier Transform	HCD (High Energy Collision Dissociation)	MS2	0	0	6.5334	120	1	0	458.279	915.55	2	Wuzhipan.raw
			27	FALSE	F1	25.9927	5150	Fourier Transform	HCD (High Energy Collision Dissociation)	MS2	0	0	22.717	120	1	0	405.807	810.606	2	Wuzhipan.raw
			27	FALSE	F1	25.9995	5152	Fourier Transform	HCD (High Energy Collision Dissociation)	MS2	0	0	26.5271	120	1	0	586.766	1172.53	2	Wuzhipan.raw
			27	FALSE	F1	26.0143	5155	Fourier Transform	HCD (High Energy Collision Dissociation)	MS2	0	0	42.9321	120	2	0	773.918	3092.65	4	Wuzhipan.raw
			27	FALSE	F1	26.0168	5156	Fourier Transform	HCD (High Energy Collision Dissociation)	MS2	0	0	34.1788	120	2	0	511.263	2042.03	4	Wuzhipan.raw
			27	FALSE	F1	26.0219	5158	Fourier Transform	HCD (High Energy Collision Dissociation)	MS2	0	0	20.387	120	1	0	495.757	1980.01	4	Wuzhipan.raw
			27	FALSE	F1	26.0354	5161	Fourier Transform	HCD (High Energy Collision Dissociation)	MS2	0	0	26.4424	120	5	0	604.978	1812.92	3	Wuzhipan.raw
			27	FALSE	F1	26.0379	5162	Fourier Transform	HCD (High Energy Collision Dissociation)	MS2	0	0	32.2579	120	2	0	438.959	1314.86	3	Wuzhipan.raw
			27	FALSE	F1	26.058	5166	Fourier Transform	HCD (High Energy Collision Dissociation)	MS2	0	0	4.09418	117.37	1	0	559.807	1118.61	2	Wuzhipan.raw
			27	FALSE	F1	26.0623	5167	Fourier Transform	HCD (High Energy Collision Dissociation)	MS2	0	0	41.158	120	2	0	691.35	2072.03	3	Wuzhipan.raw
			27	FALSE	F1	26.0767	5170	Fourier Transform	HCD (High Energy Collision Dissociation)	MS2	0	0	3.72377	120	2	0	761.884	1522.76	2	Wuzhipan.raw
			27	FALSE	F1	26.0805	5171	Fourier Transform	HCD (High Energy Collision Dissociation)	MS2	0	0	19.7344	120	3	0	776.89	1552.77	2	Wuzhipan.raw
			27	FALSE	F1	26.0831	5172	Fourier Transform	HCD (High Energy Collision Dissociation)	MS2	0	0	21.7744	120	2	0	900.93	1800.85	2	Wuzhipan.raw
			27	FALSE	F1	26.0856	5173	Fourier Transform	HCD (High Energy Collision Dissociation)	MS2	0	0	16.0501	120	2	0	739.865	1478.72	2	Wuzhipan.raw
			27	FALSE	F1	26.0996	5176	Fourier Transform	HCD (High Energy Collision Dissociation)	MS2	0	0	40.5165	120	3	0	676.021	2026.05	3	Wuzhipan.raw
			27	FALSE	F1	26.1021	5177	Fourier Transform	HCD (High Energy Collision Dissociation)	MS2	0	0	14.5567	120	2	0	754.893	1508.78	2	Wuzhipan.raw
			27	FALSE	F1	26.1046	5178	Fourier Transform	HCD (High Energy Collision Dissociation)	MS2	0	0	22.9003	120	3	0	453.985	1812.92	4	Wuzhipan.raw
			27	FALSE	F1	26.1071	5179	Fourier Transform	HCD (High Energy Collision Dissociation)	MS2	0	0	32.5165	120	3	0	508.259	1522.76	3	Wuzhipan.raw
			27	FALSE	F1	26.1097	5180	Fourier Transform	HCD (High Energy Collision Dissociation)	MS2	0	0	30.1882	120	1	0	578.654	1733.95	3	Wuzhipan.raw
			27	FALSE	F1	26.136	5185	Fourier Transform	HCD (High Energy Collision Dissociation)	MS2	0	0	14.3669	120	2	0	439.242	877.477	2	Wuzhipan.raw
			27	FALSE	F1	26.1406	5186	Fourier Transform	HCD (High Energy Collision Dissociation)	MS2	0	0	16.1327	120	2	0	671.344	2012.02	3	Wuzhipan.raw
			27	FALSE	F1	26.1607	5190	Fourier Transform	HCD (High Energy Collision Dissociation)	MS2	0	0	0	120	1	0	678.304	1355.6	2	Wuzhipan.raw
			27	FALSE	F1	26.1632	5191	Fourier Transform	HCD (High Energy Collision Dissociation)	MS2	0	0	5.36332	120	1	0	657.063	2625.23	4	Wuzhipan.raw
			27	FALSE	F1	26.1776	5194	Fourier Transform	HCD (High Energy Collision Dissociation)	MS2	0	0	40.4804	120	4	0	604.978	1812.92	3	Wuzhipan.raw
			27	FALSE	F1	26.1918	5197	Fourier Transform	HCD (High Energy Collision Dissociation)	MS2	0	0	4.48519	120	2	0	784.445	1567.88	2	Wuzhipan.raw
			27	FALSE	F1	26.2257	5203	Fourier Transform	HCD (High Energy Collision Dissociation)	MS2	0	0	9.95261	120	1	0	739.865	1478.72	2	Wuzhipan.raw
			27	FALSE	F1	26.2283	5204	Fourier Transform	HCD (High Energy Collision Dissociation)	MS2	0	0	27.0553	120	1	0	781.445	1561.88	2	Wuzhipan.raw
			27	FALSE	F1	26.2308	5205	Fourier Transform	HCD (High Energy Collision Dissociation)	MS2	0	0	29.0036	120	4	0	521.299	1561.88	3	Wuzhipan.raw
			27	FALSE	F1	26.2334	5206	Fourier Transform	HCD (High Energy Collision Dissociation)	MS2	0	0	23.7324	120	2	0	602.333	1203.66	2	Wuzhipan.raw
			27	FALSE	F1	26.2359	5207	Fourier Transform	HCD (High Energy Collision Dissociation)	MS2	0	0	0	120	1	0	1148.47	3443.41	3	Wuzhipan.raw
			27	FALSE	F1	26.2495	5210	Fourier Transform	HCD (High Energy Collision Dissociation)	MS2	0	0	5.29463	120	1	0	454.74	908.472	2	Wuzhipan.raw
			27	FALSE	F1	26.2634	5213	Fourier Transform	HCD (High Energy Collision Dissociation)	MS2	0	0	22.1717	120	2	0	523.298	1567.88	3	Wuzhipan.raw
			27	FALSE	F1	26.2669	5214	Fourier Transform	HCD (High Energy Collision Dissociation)	MS2	0	0	13.5772	120	2	0	670.844	1340.68	2	Wuzhipan.raw
			27	FALSE	F1	26.2695	5215	Fourier Transform	HCD (High Energy Collision Dissociation)	MS2	0	0	30.4828	120	1	0	701.341	1401.67	2	Wuzhipan.raw
			27	FALSE	F1	26.272	5216	Fourier Transform	HCD (High Energy Collision Dissociation)	MS2	0	0	16.8922	120	2	0	693.309	1385.61	2	Wuzhipan.raw
			27	FALSE	F1	26.2852	5219	Fourier Transform	HCD (High Energy Collision Dissociation)	MS2	0	0	44.5868	120	2	0	473.713	946.419	2	Wuzhipan.raw
			27	FALSE	F1	26.2888	5220	Fourier Transform	HCD (High Energy Collision Dissociation)	MS2	0	0	18.0616	120	2	0	556.271	1666.8	3	Wuzhipan.raw
			27	FALSE	F1	26.3019	5223	Fourier Transform	HCD (High Energy Collision Dissociation)	MS2	0	0	4.86738	120	1	0	678.304	1355.6	2	Wuzhipan.raw
			27	FALSE	F1	26.3044	5224	Fourier Transform	HCD (High Energy Collision Dissociation)	MS2	0	0	21.2883	120	2	0	481.699	962.391	2	Wuzhipan.raw
			27	FALSE	F1	26.307	5225	Fourier Transform	HCD (High Energy Collision Dissociation)	MS2	0	0	3.05773	120	1	0	681.347	2042.03	3	Wuzhipan.raw
			27	FALSE	F1	26.3095	5226	Fourier Transform	HCD (High Energy Collision Dissociation)	MS2	0	0	2.7011	120	1	0	649.561	2595.22	4	Wuzhipan.raw
			27	FALSE	F1	26.3161	5228	Fourier Transform	HCD (High Energy Collision Dissociation)	MS2	0	0	15.249	120	1	0	724.032	2170.08	3	Wuzhipan.raw
			27	FALSE	F1	26.3186	5229	Fourier Transform	HCD (High Energy Collision Dissociation)	MS2	0	0	17.7723	120	1	0	438.959	1314.86	3	Wuzhipan.raw
			27	FALSE	F1	26.3212	5230	Fourier Transform	HCD (High Energy Collision Dissociation)	MS2	0	0	40.0615	120	2	0	549.298	2194.17	4	Wuzhipan.raw
			27	FALSE	F1	26.3237	5231	Fourier Transform	HCD (High Energy Collision Dissociation)	MS2	0	0	7.41015	120	1	0	657.063	2625.23	4	Wuzhipan.raw
			27	FALSE	F1	26.3263	5232	Fourier Transform	HCD (High Energy Collision Dissociation)	MS2	0	0	0	120	1	0	833.901	1666.79	2	Wuzhipan.raw
			27	FALSE	F1	26.3288	5233	Fourier Transform	HCD (High Energy Collision Dissociation)	MS2	0	0	0	120	1	0	875.75	2625.23	3	Wuzhipan.raw
			27	FALSE	F1	26.3313	5234	Fourier Transform	HCD (High Energy Collision Dissociation)	MS2	0	0	0	120	1	0	848.908	1696.81	2	Wuzhipan.raw
			27	FALSE	F1	26.3379	5236	Fourier Transform	HCD (High Energy Collision Dissociation)	MS2	0	0	0	120	1	0	784.444	1567.88	2	Wuzhipan.raw
			27	FALSE	F1	26.3417	5237	Fourier Transform	HCD (High Energy Collision Dissociation)	MS2	0	0	28.9178	120	2	0	569.268	1137.53	2	Wuzhipan.raw
			27	FALSE	F1	26.3443	5238	Fourier Transform	HCD (High Energy Collision Dissociation)	MS2	0	0	0	120	1	0	820.914	1640.82	2	Wuzhipan.raw
			27	FALSE	F1	26.3514	5240	Fourier Transform	HCD (High Energy Collision Dissociation)	MS2	0	0	23.0876	120	1	0	706.779	1412.55	2	Wuzhipan.raw
			27	FALSE	F1	26.3539	5241	Fourier Transform	HCD (High Energy Collision Dissociation)	MS2	0	0	55.822	120	1	0	614.325	1840.96	3	Wuzhipan.raw
			27	FALSE	F1	26.3564	5242	Fourier Transform	HCD (High Energy Collision Dissociation)	MS2	0	0	88.8841	120	1	0	644.009	1930.01	3	Wuzhipan.raw
			27	FALSE	F1	26.359	5243	Fourier Transform	HCD (High Energy Collision Dissociation)	MS2	0	0	6.34393	120	1	0	426.229	851.451	2	Wuzhipan.raw
			27	FALSE	F1	26.3615	5244	Fourier Transform	HCD (High Energy Collision Dissociation)	MS2	0	0	13.7564	120	1	0	675.325	2698.28	4	Wuzhipan.raw
			27	FALSE	F1	26.368	5246	Fourier Transform	HCD (High Energy Collision Dissociation)	MS2	0	0	39.8411	120	2	0	521.297	1561.88	3	Wuzhipan.raw
			27	FALSE	F1	26.3706	5247	Fourier Transform	HCD (High Energy Collision Dissociation)	MS2	0	0	80.4381	120	2	0	781.414	1561.82	2	Wuzhipan.raw
			27	FALSE	F1	26.3731	5248	Fourier Transform	HCD (High Energy Collision Dissociation)	MS2	0	0	28.371	120	2	0	445.734	890.462	2	Wuzhipan.raw
			27	FALSE	F1	26.3858	5251	Fourier Transform	HCD (High Energy Collision Dissociation)	MS2	0	0	0.874709	3.127	3	0	454.739	908.472	2	Wuzhipan.raw
			27	FALSE	F1	26.3883	5252	Fourier Transform	HCD (High Energy Collision Dissociation)	MS2	0	0	10.4206	120	2	0	465.731	930.454	2	Wuzhipan.raw
			27	FALSE	F1	26.3908	5253	Fourier Transform	HCD (High Energy Collision Dissociation)	MS2	0	0	61.8573	120	2	0	369.687	738.366	2	Wuzhipan.raw
			27	FALSE	F1	26.3934	5254	Fourier Transform	HCD (High Energy Collision Dissociation)	MS2	0	0	7.15979	120	1	0	550.594	1649.77	3	Wuzhipan.raw
			27	FALSE	F1	26.3999	5256	Fourier Transform	HCD (High Energy Collision Dissociation)	MS2	0	0	10.954	120	1	0	578.308	2310.21	4	Wuzhipan.raw
			27	FALSE	F1	26.4024	5257	Fourier Transform	HCD (High Energy Collision Dissociation)	MS2	0	0	86.803	120	2	0	560.27	1678.79	3	Wuzhipan.raw
			27	FALSE	F1	26.405	5258	Fourier Transform	HCD (High Energy Collision Dissociation)	MS2	0	0	71.6401	120	1	0	515.293	1543.86	3	Wuzhipan.raw
			27	FALSE	F1	26.4075	5259	Fourier Transform	HCD (High Energy Collision Dissociation)	MS2	0	0	0	120	1	0	397.226	793.445	2	Wuzhipan.raw
			27	FALSE	F1	26.41	5260	Fourier Transform	HCD (High Energy Collision Dissociation)	MS2	0	0	5.63592	120	1	0	863.913	1726.82	2	Wuzhipan.raw
			27	FALSE	F1	26.4126	5261	Fourier Transform	HCD (High Energy Collision Dissociation)	MS2	0	0	7.27069	120	1	0	687.805	1374.6	2	Wuzhipan.raw
			27	FALSE	F1	26.4151	5262	Fourier Transform	HCD (High Energy Collision Dissociation)	MS2	0	0	37.4855	120	1	0	643.39	1928.15	3	Wuzhipan.raw
			27	FALSE	F1	26.4216	5264	Fourier Transform	HCD (High Energy Collision Dissociation)	MS2	0	0	1.2368	48.809	1	0	473.713	946.419	2	Wuzhipan.raw
			27	FALSE	F1	26.4242	5265	Fourier Transform	HCD (High Energy Collision Dissociation)	MS2	0	0	37.2891	120	1	0	701.339	1401.67	2	Wuzhipan.raw
			27	FALSE	F1	26.4267	5266	Fourier Transform	HCD (High Energy Collision Dissociation)	MS2	0	0	0	120	1	0	693.31	1385.61	2	Wuzhipan.raw
			27	FALSE	F1	26.4293	5267	Fourier Transform	HCD (High Energy Collision Dissociation)	MS2	0	0	22.2983	120	1	0	734.845	1468.68	2	Wuzhipan.raw
			27	FALSE	F1	26.4318	5268	Fourier Transform	HCD (High Energy Collision Dissociation)	MS2	0	0	63.8266	120	2	0	566.274	1696.81	3	Wuzhipan.raw
			27	FALSE	F1	26.4343	5269	Fourier Transform	HCD (High Energy Collision Dissociation)	MS2	0	0	9.88298	120	1	0	530.307	1588.91	3	Wuzhipan.raw
			27	FALSE	F1	26.4369	5270	Fourier Transform	HCD (High Energy Collision Dissociation)	MS2	0	0	19.7727	120	1	0	544.919	1632.74	3	Wuzhipan.raw
			27	FALSE	F1	26.444	5272	Fourier Transform	HCD (High Energy Collision Dissociation)	MS2	0	0	17.8329	120	1	0	481.699	962.391	2	Wuzhipan.raw
			27	FALSE	F1	26.4465	5273	Fourier Transform	HCD (High Energy Collision Dissociation)	MS2	0	0	22.5282	120	1	0	795.453	1589.9	2	Wuzhipan.raw
			27	FALSE	F1	26.449	5274	Fourier Transform	HCD (High Energy Collision Dissociation)	MS2	0	0	7.29178	120	1	0	413.726	826.445	2	Wuzhipan.raw
			27	FALSE	F1	26.4516	5275	Fourier Transform	HCD (High Energy Collision Dissociation)	MS2	0	0	8.44134	120	2	0	588.317	1175.63	2	Wuzhipan.raw
			27	FALSE	F1	26.4582	5277	Fourier Transform	HCD (High Energy Collision Dissociation)	MS2	0	0	4.06285	120	1	0	554.595	1661.77	3	Wuzhipan.raw
			27	FALSE	F1	26.4607	5278	Fourier Transform	HCD (High Energy Collision Dissociation)	MS2	0	0	10.7674	120	1	0	576.278	1726.82	3	Wuzhipan.raw
			27	FALSE	F1	26.4632	5279	Fourier Transform	HCD (High Energy Collision Dissociation)	MS2	0	0	16.927	120	1	0	416.2	831.393	2	Wuzhipan.raw
			27	FALSE	F1	26.4657	5280	Fourier Transform	HCD (High Energy Collision Dissociation)	MS2	0	0	3.56939	120	1	0	649.561	2595.22	4	Wuzhipan.raw
			27	FALSE	F1	26.4683	5281	Fourier Transform	HCD (High Energy Collision Dissociation)	MS2	0	0	3.6209	120	1	0	714.029	2140.07	3	Wuzhipan.raw
			27	FALSE	F1	26.4708	5282	Fourier Transform	HCD (High Energy Collision Dissociation)	MS2	0	0	4.0997	120	2	0	710.357	2129.06	3	Wuzhipan.raw
			27	FALSE	F1	26.4734	5283	Fourier Transform	HCD (High Energy Collision Dissociation)	MS2	0	0	0	120	1	0	772.437	1543.87	2	Wuzhipan.raw
			27	FALSE	F1	26.4759	5284	Fourier Transform	HCD (High Energy Collision Dissociation)	MS2	0	0	13.7161	120	1	0	386.721	1543.86	4	Wuzhipan.raw
			27	FALSE	F1	26.4825	5286	Fourier Transform	HCD (High Energy Collision Dissociation)	MS2	0	0	6.66746	120	2	0	848.907	1696.81	2	Wuzhipan.raw
			27	FALSE	F1	26.485	5287	Fourier Transform	HCD (High Energy Collision Dissociation)	MS2	0	0	20.9831	120	1	0	689.03	2065.07	3	Wuzhipan.raw
			27	FALSE	F1	26.4917	5289	Fourier Transform	HCD (High Energy Collision Dissociation)	MS2	0	0	4.50375	120	2	0	899.792	2697.36	3	Wuzhipan.raw
			27	FALSE	F1	26.4942	5290	Fourier Transform	HCD (High Energy Collision Dissociation)	MS2	0	0	4.69367	120	1	0	633.386	1898.14	3	Wuzhipan.raw
			27	FALSE	F1	26.4967	5291	Fourier Transform	HCD (High Energy Collision Dissociation)	MS2	0	0	23.4973	120	2	0	424.186	847.364	2	Wuzhipan.raw
			27	FALSE	F1	26.4992	5292	Fourier Transform	HCD (High Energy Collision Dissociation)	MS2	0	0	7.33611	120	1	0	598.975	1794.91	3	Wuzhipan.raw
			27	FALSE	F1	26.5018	5293	Fourier Transform	HCD (High Energy Collision Dissociation)	MS2	0	0	3.65336	120	2	0	432.7	864.392	2	Wuzhipan.raw
			27	FALSE	F1	26.5043	5294	Fourier Transform	HCD (High Energy Collision Dissociation)	MS2	0	0	6.18285	120	1	0	637.851	1274.7	2	Wuzhipan.raw
			27	FALSE	F1	26.5068	5295	Fourier Transform	HCD (High Energy Collision Dissociation)	MS2	0	0	17.8663	120	1	0	531.776	1062.54	2	Wuzhipan.raw
			27	FALSE	F1	26.5094	5296	Fourier Transform	HCD (High Energy Collision Dissociation)	MS2	0	0	23.0465	120	2	0	682.349	1363.69	2	Wuzhipan.raw
			27	FALSE	F1	26.5119	5297	Fourier Transform	HCD (High Energy Collision Dissociation)	MS2	0	0	15.9339	120	1	0	570.274	1708.81	3	Wuzhipan.raw
			27	FALSE	F1	26.5145	5298	Fourier Transform	HCD (High Energy Collision Dissociation)	MS2	0	0	14.196	120	1	0	719.841	1438.67	2	Wuzhipan.raw
			27	FALSE	F1	26.5216	5300	Fourier Transform	HCD (High Energy Collision Dissociation)	MS2	0	0	10.1494	120	1	0	440.686	880.365	2	Wuzhipan.raw
			27	FALSE	F1	26.5241	5301	Fourier Transform	HCD (High Energy Collision Dissociation)	MS2	0	0	62.7558	120	2	0	667.821	2668.26	4	Wuzhipan.raw
			27	FALSE	F1	26.5267	5302	Fourier Transform	HCD (High Energy Collision Dissociation)	MS2	0	0	8.08371	120	2	0	392.547	1175.63	3	Wuzhipan.raw
			27	FALSE	F1	26.5292	5303	Fourier Transform	HCD (High Energy Collision Dissociation)	MS2	0	0	63.4128	120	2	0	449.483	1794.91	4	Wuzhipan.raw
			27	FALSE	F1	26.5317	5304	Fourier Transform	HCD (High Energy Collision Dissociation)	MS2	0	0	32.895	120	2	0	604.978	1812.92	3	Wuzhipan.raw
			27	FALSE	F1	26.5343	5305	Fourier Transform	HCD (High Energy Collision Dissociation)	MS2	0	0	10.5709	120	1	0	821.885	1642.76	2	Wuzhipan.raw
			27	FALSE	F1	26.5409	5307	Fourier Transform	HCD (High Energy Collision Dissociation)	MS2	0	0	31.5669	120	2	0	454.74	908.472	2	Wuzhipan.raw
			27	FALSE	F1	26.5434	5308	Fourier Transform	HCD (High Energy Collision Dissociation)	MS2	0	0	62.0304	120	3	0	550.595	1649.77	3	Wuzhipan.raw
			27	FALSE	F1	26.5459	5309	Fourier Transform	HCD (High Energy Collision Dissociation)	MS2	0	0	10.4971	120	1	0	634.997	1902.98	3	Wuzhipan.raw
			27	FALSE	F1	26.5484	5310	Fourier Transform	HCD (High Energy Collision Dissociation)	MS2	0	0	54.7739	120	3	0	606.859	1212.71	2	Wuzhipan.raw
			27	FALSE	F1	26.551	5311	Fourier Transform	HCD (High Energy Collision Dissociation)	MS2	0	0	3.23194	120	1	0	724.034	2170.09	3	Wuzhipan.raw
			27	FALSE	F1	26.5535	5312	Fourier Transform	HCD (High Energy Collision Dissociation)	MS2	0	0	9.252	120	1	0	690.35	2069.04	3	Wuzhipan.raw
			27	FALSE	F1	26.5601	5314	Fourier Transform	HCD (High Energy Collision Dissociation)	MS2	0	0	0.410269	6.65	2	0	397.226	793.446	2	Wuzhipan.raw
			27	FALSE	F1	26.5627	5315	Fourier Transform	HCD (High Energy Collision Dissociation)	MS2	0	0	7.72811	120	1	0	863.912	1726.82	2	Wuzhipan.raw
			27	FALSE	F1	26.5692	5317	Fourier Transform	HCD (High Energy Collision Dissociation)	MS2	0	0	3.96137	120	2	0	783.896	1566.78	2	Wuzhipan.raw
			27	FALSE	F1	26.5718	5318	Fourier Transform	HCD (High Energy Collision Dissociation)	MS2	0	0	32.2113	120	3	0	626.28	1251.55	2	Wuzhipan.raw
			27	FALSE	F1	26.5743	5319	Fourier Transform	HCD (High Energy Collision Dissociation)	MS2	0	0	0	120	1	0	804.402	2411.19	3	Wuzhipan.raw
			27	FALSE	F1	26.5768	5320	Fourier Transform	HCD (High Energy Collision Dissociation)	MS2	0	0	0	120	1	0	632.281	1263.55	2	Wuzhipan.raw
			27	FALSE	F1	26.5794	5321	Fourier Transform	HCD (High Energy Collision Dissociation)	MS2	0	0	3.06276	120	2	0	505.289	1513.85	3	Wuzhipan.raw
			27	FALSE	F1	26.5819	5322	Fourier Transform	HCD (High Energy Collision Dissociation)	MS2	0	0	16.6995	120	1	0	641.285	1281.56	2	Wuzhipan.raw
			27	FALSE	F1	26.5889	5324	Fourier Transform	HCD (High Energy Collision Dissociation)	MS2	0	0	1.09437	45.309	2	0	413.726	826.445	2	Wuzhipan.raw
			27	FALSE	F1	26.5914	5325	Fourier Transform	HCD (High Energy Collision Dissociation)	MS2	0	0	7.15088	120	1	0	575.277	1723.82	3	Wuzhipan.raw
			27	FALSE	F1	26.5939	5326	Fourier Transform	HCD (High Energy Collision Dissociation)	MS2	0	0	92.0562	120	2	0	661.064	1321.12	2	Wuzhipan.raw
			27	FALSE	F1	26.5965	5327	Fourier Transform	HCD (High Energy Collision Dissociation)	MS2	0	0	24.6206	120	2	0	757.429	1513.85	2	Wuzhipan.raw
			27	FALSE	F1	26.599	5328	Fourier Transform	HCD (High Energy Collision Dissociation)	MS2	0	0	8.23781	120	1	0	768.891	1536.78	2	Wuzhipan.raw
			27	FALSE	F1	26.6086	5331	Fourier Transform	HCD (High Energy Collision Dissociation)	MS2	0	0	2.31121	69.225	1	0	588.317	1175.63	2	Wuzhipan.raw
			27	FALSE	F1	26.6111	5332	Fourier Transform	HCD (High Energy Collision Dissociation)	MS2	0	0	26.1974	120	2	0	416.2	831.392	2	Wuzhipan.raw
			27	FALSE	F1	26.6136	5333	Fourier Transform	HCD (High Energy Collision Dissociation)	MS2	0	0	16.0346	120	3	0	507.255	1519.75	3	Wuzhipan.raw
			27	FALSE	F1	26.6162	5334	Fourier Transform	HCD (High Energy Collision Dissociation)	MS2	0	0	5.45604	120	2	0	516.93	1548.78	3	Wuzhipan.raw
			27	FALSE	F1	26.6187	5335	Fourier Transform	HCD (High Energy Collision Dissociation)	MS2	0	0	17.4709	120	2	0	512.93	1536.78	3	Wuzhipan.raw
			27	FALSE	F1	26.6213	5336	Fourier Transform	HCD (High Energy Collision Dissociation)	MS2	0	0	0	120	1	0	877.418	1753.83	2	Wuzhipan.raw
			27	FALSE	F1	26.6238	5337	Fourier Transform	HCD (High Energy Collision Dissociation)	MS2	0	0	32.1008	120	3	0	425.57	1274.7	3	Wuzhipan.raw
			27	FALSE	F1	26.6263	5338	Fourier Transform	HCD (High Energy Collision Dissociation)	MS2	0	0	28.3391	120	1	0	543.277	2170.09	4	Wuzhipan.raw
			27	FALSE	F1	26.6333	5340	Fourier Transform	HCD (High Energy Collision Dissociation)	MS2	0	0	23.1474	120	2	0	448.587	1343.75	3	Wuzhipan.raw
			27	FALSE	F1	26.6358	5341	Fourier Transform	HCD (High Energy Collision Dissociation)	MS2	0	0	29.6288	120	1	0	581.31	1161.61	2	Wuzhipan.raw
			27	FALSE	F1	26.6383	5342	Fourier Transform	HCD (High Energy Collision Dissociation)	MS2	0	0	1.04528	120	1	0	379.218	1513.85	4	Wuzhipan.raw
			27	FALSE	F1	26.6408	5343	Fourier Transform	HCD (High Energy Collision Dissociation)	MS2	0	0	18.8404	120	2	0	583.327	1747.97	3	Wuzhipan.raw
			27	FALSE	F1	26.6434	5344	Fourier Transform	HCD (High Energy Collision Dissociation)	MS2	0	0	30.0041	120	2	0	538.774	2152.07	4	Wuzhipan.raw
			27	FALSE	F1	26.6459	5345	Fourier Transform	HCD (High Energy Collision Dissociation)	MS2	0	0	7.15196	120	1	0	892.424	1783.84	2	Wuzhipan.raw
			27	FALSE	F1	26.6485	5346	Fourier Transform	HCD (High Energy Collision Dissociation)	MS2	0	0	5.80883	120	1	0	569.602	1706.79	3	Wuzhipan.raw
			27	FALSE	F1	26.651	5347	Fourier Transform	HCD (High Energy Collision Dissociation)	MS2	0	0	28.0915	120	2	0	833.955	3332.8	4	Wuzhipan.raw
			27	FALSE	F1	26.6582	5349	Fourier Transform	HCD (High Energy Collision Dissociation)	MS2	0	0	28.1281	120	2	0	637.852	1274.7	2	Wuzhipan.raw
			27	FALSE	F1	26.6608	5350	Fourier Transform	HCD (High Energy Collision Dissociation)	MS2	0	0	38.1573	120	3	0	618.964	1854.88	3	Wuzhipan.raw
			27	FALSE	F1	26.6658	5352	Fourier Transform	HCD (High Energy Collision Dissociation)	MS2	0	0	31.4297	120	2	0	556.598	1667.78	3	Wuzhipan.raw
			27	FALSE	F1	26.6684	5353	Fourier Transform	HCD (High Energy Collision Dissociation)	MS2	0	0	15.6122	120	1	0	734.038	2200.1	3	Wuzhipan.raw
			27	FALSE	F1	26.6709	5354	Fourier Transform	HCD (High Energy Collision Dissociation)	MS2	0	0	9.66866	120	2	0	700.353	2099.05	3	Wuzhipan.raw
			27	FALSE	F1	26.6735	5355	Fourier Transform	HCD (High Energy Collision Dissociation)	MS2	0	0	30.9317	120	3	0	742.445	2225.32	3	Wuzhipan.raw
			27	FALSE	F1	26.676	5356	Fourier Transform	HCD (High Energy Collision Dissociation)	MS2	0	0	32.0441	120	2	0	595.285	1783.84	3	Wuzhipan.raw
			27	FALSE	F1	26.6832	5358	Fourier Transform	HCD (High Energy Collision Dissociation)	MS2	0	0	2.32352	120	1	0	874.485	1747.96	2	Wuzhipan.raw
			27	FALSE	F1	26.6858	5359	Fourier Transform	HCD (High Energy Collision Dissociation)	MS2	0	0	82.3673	120	2	0	841.464	3362.83	4	Wuzhipan.raw
			27	FALSE	F1	26.6883	5360	Fourier Transform	HCD (High Energy Collision Dissociation)	MS2	0	0	28.377	120	2	0	602.004	1804	3	Wuzhipan.raw
			27	FALSE	F1	26.6908	5361	Fourier Transform	HCD (High Energy Collision Dissociation)	MS2	0	0	12.2941	120	1	0	647.286	1293.56	2	Wuzhipan.raw
			27	FALSE	F1	26.6934	5362	Fourier Transform	HCD (High Energy Collision Dissociation)	MS2	0	0	25.5329	120	1	0	653.561	2611.22	4	Wuzhipan.raw
			27	FALSE	F1	26.6959	5363	Fourier Transform	HCD (High Energy Collision Dissociation)	MS2	0	0	18.9128	120	2	0	748.657	2991.6	4	Wuzhipan.raw
			27	FALSE	F1	26.7035	5365	Fourier Transform	HCD (High Energy Collision Dissociation)	MS2	0	0	24.1588	120	1	0	724.034	2170.09	3	Wuzhipan.raw
			27	FALSE	F1	26.7061	5366	Fourier Transform	HCD (High Energy Collision Dissociation)	MS2	0	0	38.6598	120	2	0	606.859	1212.71	2	Wuzhipan.raw
			27	FALSE	F1	26.7086	5367	Fourier Transform	HCD (High Energy Collision Dissociation)	MS2	0	0	41.5776	120	2	0	397.226	793.445	2	Wuzhipan.raw
			27	FALSE	F1	26.7111	5368	Fourier Transform	HCD (High Energy Collision Dissociation)	MS2	0	0	1.10608	120	1	0	656.291	1311.58	2	Wuzhipan.raw
			27	FALSE	F1	26.7137	5369	Fourier Transform	HCD (High Energy Collision Dissociation)	MS2	0	0	4.26673	120	1	0	773.664	3091.64	4	Wuzhipan.raw
			27	FALSE	F1	26.7162	5370	Fourier Transform	HCD (High Energy Collision Dissociation)	MS2	0	0	9.91402	120	2	0	638.28	1275.55	2	Wuzhipan.raw
			27	FALSE	F1	26.7234	5372	Fourier Transform	HCD (High Energy Collision Dissociation)	MS2	0	0	6.09172	120	1	0	641.286	1281.56	2	Wuzhipan.raw
			27	FALSE	F1	26.726	5373	Fourier Transform	HCD (High Energy Collision Dissociation)	MS2	0	0	7.15921	120	2	0	783.895	1566.78	2	Wuzhipan.raw
			27	FALSE	F1	26.7285	5374	Fourier Transform	HCD (High Energy Collision Dissociation)	MS2	0	0	9.09574	120	2	0	632.28	1263.55	2	Wuzhipan.raw
			27	FALSE	F1	26.731	5375	Fourier Transform	HCD (High Energy Collision Dissociation)	MS2	0	0	1.67737	120	1	0	727.39	2180.16	3	Wuzhipan.raw
			27	FALSE	F1	26.7336	5376	Fourier Transform	HCD (High Energy Collision Dissociation)	MS2	0	0	18.9509	120	2	0	560.305	2238.2	4	Wuzhipan.raw
			27	FALSE	F1	26.7361	5377	Fourier Transform	HCD (High Energy Collision Dissociation)	MS2	0	0	1.80876	120	1	0	746.737	2238.2	3	Wuzhipan.raw
			27	FALSE	F1	26.7387	5378	Fourier Transform	HCD (High Energy Collision Dissociation)	MS2	0	0	27.4539	120	5	0	619.133	3091.64	5	Wuzhipan.raw
			27	FALSE	F1	26.7412	5379	Fourier Transform	HCD (High Energy Collision Dissociation)	MS2	0	0	39.7144	120	1	0	737.397	2210.18	3	Wuzhipan.raw
			27	FALSE	F1	26.7437	5380	Fourier Transform	HCD (High Energy Collision Dissociation)	MS2	0	0	46.6536	120	3	0	437.746	1747.96	4	Wuzhipan.raw
			27	FALSE	F1	26.7463	5381	Fourier Transform	HCD (High Energy Collision Dissociation)	MS2	0	0	33.8393	120	2	0	585.281	1753.83	3	Wuzhipan.raw
			27	FALSE	F1	26.7488	5382	Fourier Transform	HCD (High Energy Collision Dissociation)	MS2	0	0	4.16651	120	1	0	1031.22	3091.64	3	Wuzhipan.raw
			27	FALSE	F1	26.7556	5384	Fourier Transform	HCD (High Energy Collision Dissociation)	MS2	0	0	2.92564	120	2	0	768.891	1536.78	2	Wuzhipan.raw
			27	FALSE	F1	26.7581	5385	Fourier Transform	HCD (High Energy Collision Dissociation)	MS2	0	0	80.9178	120	1	0	459.247	2292.2	5	Wuzhipan.raw
			27	FALSE	F1	26.7607	5386	Fourier Transform	HCD (High Energy Collision Dissociation)	MS2	0	0	27.5004	120	1	0	671.672	2013	3	Wuzhipan.raw
			27	FALSE	F1	26.7632	5387	Fourier Transform	HCD (High Energy Collision Dissociation)	MS2	0	0	20.0898	120	3	0	623.836	1246.66	2	Wuzhipan.raw
			27	TRUE	F1	26.7653	5388	Fourier Transform	HCD (High Energy Collision Dissociation)	MS2	1	1	6.19051	95.403	2	1	545.795	2180.16	4	Wuzhipan.raw
			27	FALSE	F1	26.7679	5389	Fourier Transform	HCD (High Energy Collision Dissociation)	MS2	0	0	4.87551	120	1	0	781.166	3121.64	4	Wuzhipan.raw
			27	FALSE	F1	26.7704	5390	Fourier Transform	HCD (High Energy Collision Dissociation)	MS2	0	0	30.2278	120	1	0	553.3	2210.18	4	Wuzhipan.raw
			27	FALSE	F1	26.773	5391	Fourier Transform	HCD (High Energy Collision Dissociation)	MS2	0	0	1.85566	120	1	0	1041.22	3121.64	3	Wuzhipan.raw
			27	FALSE	F1	26.7755	5392	Fourier Transform	HCD (High Energy Collision Dissociation)	MS2	0	0	25.4643	120	2	0	563.285	1125.56	2	Wuzhipan.raw
			27	FALSE	F1	26.778	5393	Fourier Transform	HCD (High Energy Collision Dissociation)	MS2	0	0	21.6511	120	2	0	555.803	2220.19	4	Wuzhipan.raw
			27	FALSE	F1	26.7806	5394	Fourier Transform	HCD (High Energy Collision Dissociation)	MS2	0	0	9.18027	120	1	0	416.226	1246.66	3	Wuzhipan.raw
			27	FALSE	F1	26.7831	5395	Fourier Transform	HCD (High Energy Collision Dissociation)	MS2	0	0	18.883	120	2	0	396.255	791.502	2	Wuzhipan.raw
			27	FALSE	F1	26.7882	5397	Fourier Transform	HCD (High Energy Collision Dissociation)	MS2	0	0	0	120	1	0	1021.22	3061.63	3	Wuzhipan.raw
			27	FALSE	F1	26.7908	5398	Fourier Transform	HCD (High Energy Collision Dissociation)	MS2	0	0	5.26832	120	1	0	849.399	1697.79	2	Wuzhipan.raw
			27	FALSE	F1	26.798	5400	Fourier Transform	HCD (High Energy Collision Dissociation)	MS2	0	0	4.59544	120	1	0	583.326	1747.96	3	Wuzhipan.raw
			27	FALSE	F1	26.8005	5401	Fourier Transform	HCD (High Energy Collision Dissociation)	MS2	0	0	83.5963	120	5	0	512.931	1536.78	3	Wuzhipan.raw
			27	FALSE	F1	26.8031	5402	Fourier Transform	HCD (High Energy Collision Dissociation)	MS2	0	0	32.7895	120	2	0	567.294	1133.58	2	Wuzhipan.raw
			27	FALSE	F1	26.8057	5403	Fourier Transform	HCD (High Energy Collision Dissociation)	MS2	0	0	6.31452	120	2	0	714.029	2140.07	3	Wuzhipan.raw
			27	FALSE	F1	26.8082	5404	Fourier Transform	HCD (High Energy Collision Dissociation)	MS2	0	0	30.856	120	2	0	535.774	2140.08	4	Wuzhipan.raw
			27	FALSE	F1	26.8107	5405	Fourier Transform	HCD (High Energy Collision Dissociation)	MS2	0	0	10.3986	120	1	0	856.902	1712.8	2	Wuzhipan.raw
			27	FALSE	F1	26.8133	5406	Fourier Transform	HCD (High Energy Collision Dissociation)	MS2	0	0	18.557	120	1	0	615.53	3073.62	5	Wuzhipan.raw
			27	FALSE	F1	26.8158	5407	Fourier Transform	HCD (High Energy Collision Dissociation)	MS2	0	0	37.6935	120	3	0	528.275	1582.81	3	Wuzhipan.raw
			27	FALSE	F1	26.8183	5408	Fourier Transform	HCD (High Energy Collision Dissociation)	MS2	0	0	23.6061	120	2	0	499.517	1995.05	4	Wuzhipan.raw
			27	FALSE	F1	26.8208	5409	Fourier Transform	HCD (High Energy Collision Dissociation)	MS2	0	0	28.7525	120	1	0	685.665	2054.98	3	Wuzhipan.raw
			27	FALSE	F1	26.8234	5410	Fourier Transform	HCD (High Energy Collision Dissociation)	MS2	0	0	50.8279	120	2	0	634.828	1268.65	2	Wuzhipan.raw
			27	FALSE	F1	26.8259	5411	Fourier Transform	HCD (High Energy Collision Dissociation)	MS2	0	0	17.0491	120	1	0	422.76	844.514	2	Wuzhipan.raw
			27	FALSE	F1	26.8284	5412	Fourier Transform	HCD (High Energy Collision Dissociation)	MS2	0	0	40.9626	120	2	0	682.832	2728.31	4	Wuzhipan.raw
			27	FALSE	F1	26.8352	5414	Fourier Transform	HCD (High Energy Collision Dissociation)	MS2	0	0	31.8859	120	2	0	874.484	1747.96	2	Wuzhipan.raw
			27	FALSE	F1	26.8377	5415	Fourier Transform	HCD (High Energy Collision Dissociation)	MS2	0	0	87.5541	120	3	0	569.651	1706.94	3	Wuzhipan.raw
			27	FALSE	F1	26.8402	5416	Fourier Transform	HCD (High Energy Collision Dissociation)	MS2	0	0	7.72415	120	1	0	578.289	1155.57	2	Wuzhipan.raw
			27	FALSE	F1	26.8428	5417	Fourier Transform	HCD (High Energy Collision Dissociation)	MS2	0	0	12.7204	120	2	0	550.923	1650.75	3	Wuzhipan.raw
			27	FALSE	F1	26.8453	5418	Fourier Transform	HCD (High Energy Collision Dissociation)	MS2	0	0	21.5091	120	1	0	560.598	1679.78	3	Wuzhipan.raw
			27	FALSE	F1	26.8478	5419	Fourier Transform	HCD (High Energy Collision Dissociation)	MS2	0	0	36.7091	120	2	0	649.807	2596.21	4	Wuzhipan.raw
			27	FALSE	F1	26.8504	5420	Fourier Transform	HCD (High Energy Collision Dissociation)	MS2	0	0	31.1088	120	1	0	506.251	2021.98	4	Wuzhipan.raw
			27	FALSE	F1	26.8529	5421	Fourier Transform	HCD (High Energy Collision Dissociation)	MS2	0	0	29.8353	120	1	0	866.073	2596.2	3	Wuzhipan.raw
			27	FALSE	F1	26.8554	5422	Fourier Transform	HCD (High Energy Collision Dissociation)	MS2	0	0	33.4551	120	2	0	525.457	2623.26	5	Wuzhipan.raw
			27	FALSE	F1	26.8621	5424	Fourier Transform	HCD (High Energy Collision Dissociation)	MS2	0	0	0	120	1	0	724.033	2170.08	3	Wuzhipan.raw
			27	FALSE	F1	26.8646	5425	Fourier Transform	HCD (High Energy Collision Dissociation)	MS2	0	0	39.1175	120	2	0	470.61	1409.82	3	Wuzhipan.raw
			27	FALSE	F1	26.8671	5426	Fourier Transform	HCD (High Energy Collision Dissociation)	MS2	0	0	11.0056	120	1	0	491.514	1963.04	4	Wuzhipan.raw
			27	FALSE	F1	26.8696	5427	Fourier Transform	HCD (High Energy Collision Dissociation)	MS2	0	0	43.7754	120	2	0	625.654	1874.95	3	Wuzhipan.raw
			27	FALSE	F1	26.8722	5428	Fourier Transform	HCD (High Energy Collision Dissociation)	MS2	0	0	19.8189	120	2	0	661.02	1981.05	3	Wuzhipan.raw
			27	FALSE	F1	26.8747	5429	Fourier Transform	HCD (High Energy Collision Dissociation)	MS2	0	0	10.3589	120	2	0	564.361	1127.72	2	Wuzhipan.raw
			27	FALSE	F1	26.8772	5430	Fourier Transform	HCD (High Energy Collision Dissociation)	MS2	0	0	9.03932	120	2	0	543.278	2170.09	4	Wuzhipan.raw
			27	FALSE	F1	26.8798	5431	Fourier Transform	HCD (High Energy Collision Dissociation)	MS2	0	0	33.2405	120	2	0	469.492	1874.95	4	Wuzhipan.raw
			27	FALSE	F1	26.8823	5432	Fourier Transform	HCD (High Energy Collision Dissociation)	MS2	0	0	0	120	1	0	376.577	1127.71	3	Wuzhipan.raw
			27	FALSE	F1	26.8896	5434	Fourier Transform	HCD (High Energy Collision Dissociation)	MS2	0	0	61.1493	120	1	0	875.423	2624.25	3	Wuzhipan.raw
			27	FALSE	F1	26.8948	5436	Fourier Transform	HCD (High Energy Collision Dissociation)	MS2	0	0	0	120	1	0	937.976	1874.94	2	Wuzhipan.raw
			27	FALSE	F1	26.9017	5438	Fourier Transform	HCD (High Energy Collision Dissociation)	MS2	0	0	0.875956	48.446	1	0	623.836	1246.66	2	Wuzhipan.raw
			27	FALSE	F1	26.9056	5439	Fourier Transform	HCD (High Energy Collision Dissociation)	MS2	0	0	18.3197	120	2	0	479.308	957.609	2	Wuzhipan.raw
			27	FALSE	F1	26.9081	5440	Fourier Transform	HCD (High Energy Collision Dissociation)	MS2	0	0	39.5642	120	2	0	652.691	1956.06	3	Wuzhipan.raw
			27	FALSE	F1	26.9106	5441	Fourier Transform	HCD (High Energy Collision Dissociation)	MS2	0	0	10.7106	120	2	0	656.568	2623.25	4	Wuzhipan.raw
			27	FALSE	F1	26.9176	5443	Fourier Transform	HCD (High Energy Collision Dissociation)	MS2	0	0	64.1015	120	3	0	667.823	2668.27	4	Wuzhipan.raw
			27	FALSE	F1	26.9201	5444	Fourier Transform	HCD (High Energy Collision Dissociation)	MS2	0	0	11.0511	120	1	0	441.734	882.461	2	Wuzhipan.raw
			27	FALSE	F1	26.9232	5445	Fourier Transform	HCD (High Energy Collision Dissociation)	MS2	0	0	12.726	120	1	0	621.341	1862.01	3	Wuzhipan.raw
			27	FALSE	F1	26.9257	5446	Fourier Transform	HCD (High Energy Collision Dissociation)	MS2	0	0	0	120	1	0	978.533	1956.06	2	Wuzhipan.raw
			27	FALSE	F1	26.9329	5448	Fourier Transform	HCD (High Energy Collision Dissociation)	MS2	0	0	2.9482	120	1	0	416.226	1246.66	3	Wuzhipan.raw
			27	FALSE	F1	26.9354	5449	Fourier Transform	HCD (High Energy Collision Dissociation)	MS2	0	0	14.5113	120	1	0	849.399	1697.79	2	Wuzhipan.raw
			27	FALSE	F1	26.938	5450	Fourier Transform	HCD (High Energy Collision Dissociation)	MS2	0	0	9.16367	120	1	0	769.383	1537.76	2	Wuzhipan.raw
			27	FALSE	F1	26.9516	5453	Fourier Transform	HCD (High Energy Collision Dissociation)	MS2	0	0	5.91944	120	1	0	513.258	1537.76	3	Wuzhipan.raw
			27	FALSE	F1	26.9566	5455	Fourier Transform	HCD (High Energy Collision Dissociation)	MS2	0	0	7.9532	120	2	0	460.248	919.488	2	Wuzhipan.raw
			27	FALSE	F1	26.9705	5458	Fourier Transform	HCD (High Energy Collision Dissociation)	MS2	0	0	22.2643	120	3	0	422.76	844.513	2	Wuzhipan.raw
			27	FALSE	F1	26.9731	5459	Fourier Transform	HCD (High Energy Collision Dissociation)	MS2	0	0	24.9499	120	2	0	575.606	1724.8	3	Wuzhipan.raw
			27	FALSE	F1	26.9756	5460	Fourier Transform	HCD (High Energy Collision Dissociation)	MS2	0	0	16.3727	120	1	0	766.417	3062.64	4	Wuzhipan.raw
			27	FALSE	F1	26.9782	5461	Fourier Transform	HCD (High Energy Collision Dissociation)	MS2	0	0	44.4428	120	4	0	742.843	1484.68	2	Wuzhipan.raw
			27	FALSE	F1	26.9807	5462	Fourier Transform	HCD (High Energy Collision Dissociation)	MS2	0	0	15.9496	120	2	0	507.944	1521.82	3	Wuzhipan.raw
			27	FALSE	F1	26.9879	5464	Fourier Transform	HCD (High Energy Collision Dissociation)	MS2	0	0	2.25187	120	1	0	649.807	2596.21	4	Wuzhipan.raw
			27	FALSE	F1	26.9923	5465	Fourier Transform	HCD (High Energy Collision Dissociation)	MS2	0	0	2.96881	120	1	0	665.338	1994	3	Wuzhipan.raw
			27	FALSE	F1	26.9948	5466	Fourier Transform	HCD (High Energy Collision Dissociation)	MS2	0	0	22.8816	120	1	0	556.599	1667.78	3	Wuzhipan.raw
			27	FALSE	F1	27.0098	5470	Fourier Transform	HCD (High Energy Collision Dissociation)	MS2	0	0	23.6995	120	3	0	625.653	1874.95	3	Wuzhipan.raw
			27	FALSE	F1	27.0142	5471	Fourier Transform	HCD (High Energy Collision Dissociation)	MS2	0	0	9.87623	120	2	0	660.017	1978.04	3	Wuzhipan.raw
			27	FALSE	F1	27.0168	5472	Fourier Transform	HCD (High Energy Collision Dissociation)	MS2	0	0	5.2826	120	1	0	1073.49	2145.98	2	Wuzhipan.raw
			27	FALSE	F1	27.0237	5474	Fourier Transform	HCD (High Energy Collision Dissociation)	MS2	0	0	11.3732	120	3	0	564.361	1127.71	2	Wuzhipan.raw
			27	FALSE	F1	27.0262	5475	Fourier Transform	HCD (High Energy Collision Dissociation)	MS2	0	0	21.5035	120	1	0	376.576	1127.71	3	Wuzhipan.raw
			27	FALSE	F1	27.0287	5476	Fourier Transform	HCD (High Energy Collision Dissociation)	MS2	0	0	13.6486	120	1	0	495.759	990.511	2	Wuzhipan.raw
			27	FALSE	F1	27.0381	5479	Fourier Transform	HCD (High Energy Collision Dissociation)	MS2	0	0	0	120	1	0	379.249	757.49	2	Wuzhipan.raw
			27	FALSE	F1	27.0407	5480	Fourier Transform	HCD (High Energy Collision Dissociation)	MS2	0	0	82.1075	120	2	0	1021.55	3062.65	3	Wuzhipan.raw
			27	FALSE	F1	27.0432	5481	Fourier Transform	HCD (High Energy Collision Dissociation)	MS2	0	0	39.0528	120	2	0	834.394	1667.78	2	Wuzhipan.raw
			27	FALSE	F1	27.0458	5482	Fourier Transform	HCD (High Energy Collision Dissociation)	MS2	0	0	22.8682	120	2	0	690.677	2070.02	3	Wuzhipan.raw
			27	FALSE	F1	27.0483	5483	Fourier Transform	HCD (High Energy Collision Dissociation)	MS2	0	0	0	120	1	0	362.222	723.437	2	Wuzhipan.raw
			27	FALSE	F1	27.0551	5485	Fourier Transform	HCD (High Energy Collision Dissociation)	MS2	0	0	1.66087	31.789	2	0	652.69	1956.06	3	Wuzhipan.raw
			27	FALSE	F1	27.059	5486	Fourier Transform	HCD (High Energy Collision Dissociation)	MS2	0	0	27.3871	120	2	0	470.247	1877.97	4	Wuzhipan.raw
			27	FALSE	F1	27.0615	5487	Fourier Transform	HCD (High Energy Collision Dissociation)	MS2	0	0	40.2259	120	1	0	538.609	1613.81	3	Wuzhipan.raw
			27	FALSE	F1	27.0641	5488	Fourier Transform	HCD (High Energy Collision Dissociation)	MS2	0	0	23.4513	120	2	0	463.913	1389.72	3	Wuzhipan.raw
			27	FALSE	F1	27.0709	5490	Fourier Transform	HCD (High Energy Collision Dissociation)	MS2	0	0	0	120	1	0	978.531	1956.05	2	Wuzhipan.raw
			27	FALSE	F1	27.0734	5491	Fourier Transform	HCD (High Energy Collision Dissociation)	MS2	0	0	16.428	120	1	0	621.34	1862.01	3	Wuzhipan.raw
			27	FALSE	F1	27.0803	5493	Fourier Transform	HCD (High Energy Collision Dissociation)	MS2	0	0	17.2955	120	3	0	769.384	1537.76	2	Wuzhipan.raw
			27	FALSE	F1	27.0828	5494	Fourier Transform	HCD (High Energy Collision Dissociation)	MS2	0	0	37.6074	120	3	0	613.33	3062.62	5	Wuzhipan.raw
			27	FALSE	F1	27.0853	5495	Fourier Transform	HCD (High Energy Collision Dissociation)	MS2	0	0	12.5159	120	1	0	703.706	2109.1	3	Wuzhipan.raw
			27	FALSE	F1	27.0879	5496	Fourier Transform	HCD (High Energy Collision Dissociation)	MS2	0	0	32.6843	120	2	0	555.959	1665.86	3	Wuzhipan.raw
			27	FALSE	F1	27.0904	5497	Fourier Transform	HCD (High Energy Collision Dissociation)	MS2	0	0	27.8343	120	1	0	877.911	1754.81	2	Wuzhipan.raw
			27	FALSE	F1	27.093	5498	Fourier Transform	HCD (High Energy Collision Dissociation)	MS2	0	0	14.4828	120	2	0	481.762	962.516	2	Wuzhipan.raw
			27	FALSE	F1	27.0955	5499	Fourier Transform	HCD (High Energy Collision Dissociation)	MS2	0	0	0	120	1	0	695.367	1389.73	2	Wuzhipan.raw
			27	FALSE	F1	27.098	5500	Fourier Transform	HCD (High Energy Collision Dissociation)	MS2	0	0	18.4086	120	2	0	569.93	1707.77	3	Wuzhipan.raw
			27	FALSE	F1	27.1047	5502	Fourier Transform	HCD (High Energy Collision Dissociation)	MS2	0	0	33.3066	120	3	0	513.259	1537.76	3	Wuzhipan.raw
			27	FALSE	F1	27.1073	5503	Fourier Transform	HCD (High Energy Collision Dissociation)	MS2	0	0	13.8071	120	1	0	841.07	2521.2	3	Wuzhipan.raw
			27	FALSE	F1	27.114	5505	Fourier Transform	HCD (High Energy Collision Dissociation)	MS2	0	0	3.92032	120	1	0	766.414	3062.63	4	Wuzhipan.raw
			27	FALSE	F1	27.1165	5506	Fourier Transform	HCD (High Energy Collision Dissociation)	MS2	0	0	39.998	120	5	0	611.338	1832	3	Wuzhipan.raw
			27	FALSE	F1	27.1191	5507	Fourier Transform	HCD (High Energy Collision Dissociation)	MS2	0	0	45.4057	120	2	0	514.733	1028.46	2	Wuzhipan.raw
			27	FALSE	F1	27.1216	5508	Fourier Transform	HCD (High Energy Collision Dissociation)	MS2	0	0	25.4527	120	2	0	670.024	2008.06	3	Wuzhipan.raw
			27	FALSE	F1	27.1241	5509	Fourier Transform	HCD (High Energy Collision Dissociation)	MS2	0	0	21.4841	120	3	0	504.811	2016.22	4	Wuzhipan.raw
			27	FALSE	F1	27.1266	5510	Fourier Transform	HCD (High Energy Collision Dissociation)	MS2	0	0	23.4421	120	1	0	585.609	1754.81	3	Wuzhipan.raw
			27	FALSE	F1	27.1292	5511	Fourier Transform	HCD (High Energy Collision Dissociation)	MS2	0	0	22.4527	120	2	0	428.994	1712.95	4	Wuzhipan.raw
			27	FALSE	F1	27.1317	5512	Fourier Transform	HCD (High Energy Collision Dissociation)	MS2	0	0	7.98515	120	1	0	748.904	2992.6	4	Wuzhipan.raw
			27	FALSE	F1	27.1389	5514	Fourier Transform	HCD (High Energy Collision Dissociation)	MS2	0	0	85.4065	120	4	0	593.966	1779.88	3	Wuzhipan.raw
			27	FALSE	F1	27.1415	5515	Fourier Transform	HCD (High Energy Collision Dissociation)	MS2	0	0	0	120	1	0	913.431	1825.85	2	Wuzhipan.raw
			27	FALSE	F1	27.144	5516	Fourier Transform	HCD (High Energy Collision Dissociation)	MS2	0	0	8.96414	120	2	0	757.848	1514.69	2	Wuzhipan.raw
			27	FALSE	F1	27.1466	5517	Fourier Transform	HCD (High Energy Collision Dissociation)	MS2	0	0	6.15862	120	1	0	597.804	1194.6	2	Wuzhipan.raw
			27	FALSE	F1	27.1491	5518	Fourier Transform	HCD (High Energy Collision Dissociation)	MS2	0	0	41.7427	120	4	0	522.719	1044.43	2	Wuzhipan.raw
			27	FALSE	F1	27.1516	5519	Fourier Transform	HCD (High Energy Collision Dissociation)	MS2	0	0	6.82545	120	2	0	398.872	1194.6	3	Wuzhipan.raw
			27	FALSE	F1	27.1541	5520	Fourier Transform	HCD (High Energy Collision Dissociation)	MS2	0	0	5.80122	120	1	0	640.296	1279.58	2	Wuzhipan.raw
			27	FALSE	F1	27.1567	5521	Fourier Transform	HCD (High Energy Collision Dissociation)	MS2	0	0	31.5998	120	4	0	685.021	2053.05	3	Wuzhipan.raw
			27	FALSE	F1	27.1592	5522	Fourier Transform	HCD (High Energy Collision Dissociation)	MS2	0	0	13.0826	120	1	0	486.754	972.501	2	Wuzhipan.raw
			27	FALSE	F1	27.1658	5524	Fourier Transform	HCD (High Energy Collision Dissociation)	MS2	0	0	19.7917	120	1	0	491.006	1961	4	Wuzhipan.raw
			27	FALSE	F1	27.1683	5525	Fourier Transform	HCD (High Energy Collision Dissociation)	MS2	0	0	79.5647	120	1	0	458.677	2289.36	5	Wuzhipan.raw
			27	FALSE	F1	27.1709	5526	Fourier Transform	HCD (High Energy Collision Dissociation)	MS2	0	0	8.65446	120	1	0	644.009	1930.01	3	Wuzhipan.raw
			27	FALSE	F1	27.1731	5527	Fourier Transform	HCD (High Energy Collision Dissociation)	MS2	0	0	4.4372	102.954	2	0	651.017	1951.04	3	Wuzhipan.raw
			27	FALSE	F1	27.1756	5528	Fourier Transform	HCD (High Energy Collision Dissociation)	MS2	0	0	17.6791	120	2	0	502.77	2008.06	4	Wuzhipan.raw
			27	FALSE	F1	27.1782	5529	Fourier Transform	HCD (High Energy Collision Dissociation)	MS2	0	0	12.3687	120	2	0	488.515	1951.04	4	Wuzhipan.raw
			27	FALSE	F1	27.1807	5530	Fourier Transform	HCD (High Energy Collision Dissociation)	MS2	0	0	30.6727	120	2	0	541.953	1623.84	3	Wuzhipan.raw
			27	FALSE	F1	27.1832	5531	Fourier Transform	HCD (High Energy Collision Dissociation)	MS2	0	0	19.5393	120	1	0	679.371	1357.74	2	Wuzhipan.raw
			27	FALSE	F1	27.1858	5532	Fourier Transform	HCD (High Energy Collision Dissociation)	MS2	0	0	26.1726	120	2	0	549.28	1097.55	2	Wuzhipan.raw
			27	FALSE	F1	27.1924	5534	Fourier Transform	HCD (High Energy Collision Dissociation)	MS2	0	0	0.16209	15.757	1	0	495.759	990.511	2	Wuzhipan.raw
			27	FALSE	F1	27.1949	5535	Fourier Transform	HCD (High Energy Collision Dissociation)	MS2	0	0	96.9701	120	3	0	653.799	2612.18	4	Wuzhipan.raw
			27	FALSE	F1	27.2015	5537	Fourier Transform	HCD (High Energy Collision Dissociation)	MS2	0	0	0	120	1	0	976.022	1951.04	2	Wuzhipan.raw
			27	FALSE	F1	27.204	5538	Fourier Transform	HCD (High Energy Collision Dissociation)	MS2	0	0	70.1218	120	2	0	992.514	1984.02	2	Wuzhipan.raw
			27	FALSE	F1	27.2066	5539	Fourier Transform	HCD (High Energy Collision Dissociation)	MS2	0	0	0	120	1	0	556.928	1668.77	3	Wuzhipan.raw
			27	FALSE	F1	27.2091	5540	Fourier Transform	HCD (High Energy Collision Dissociation)	MS2	0	0	24.6846	120	2	0	684.699	2052.08	3	Wuzhipan.raw
			27	FALSE	F1	27.2117	5541	Fourier Transform	HCD (High Energy Collision Dissociation)	MS2	0	0	0	120	1	0	834.885	1668.76	2	Wuzhipan.raw
			27	FALSE	F1	27.2142	5542	Fourier Transform	HCD (High Energy Collision Dissociation)	MS2	0	0	20.36	120	1	0	506.75	1012.49	2	Wuzhipan.raw
			27	FALSE	F1	27.2167	5543	Fourier Transform	HCD (High Energy Collision Dissociation)	MS2	0	0	18.9556	120	1	0	510.79	1020.57	2	Wuzhipan.raw
			27	FALSE	F1	27.2193	5544	Fourier Transform	HCD (High Energy Collision Dissociation)	MS2	0	0	0	120	1	0	830.87	1660.73	2	Wuzhipan.raw
			27	FALSE	F1	27.2218	5545	Fourier Transform	HCD (High Energy Collision Dissociation)	MS2	0	0	17.4153	120	1	0	632.772	1264.54	2	Wuzhipan.raw
			27	FALSE	F1	27.2283	5547	Fourier Transform	HCD (High Energy Collision Dissociation)	MS2	0	0	89.0088	120	3	0	661.3	1321.59	2	Wuzhipan.raw
			27	FALSE	F1	27.2309	5548	Fourier Transform	HCD (High Energy Collision Dissociation)	MS2	0	0	78.3482	120	2	0	742.841	1484.68	2	Wuzhipan.raw
			27	FALSE	F1	27.2334	5549	Fourier Transform	HCD (High Energy Collision Dissociation)	MS2	0	0	64.5748	120	1	0	474.917	1422.74	3	Wuzhipan.raw
			27	FALSE	F1	27.2359	5550	Fourier Transform	HCD (High Energy Collision Dissociation)	MS2	0	0	29.7491	120	4	0	541.262	1081.52	2	Wuzhipan.raw
			27	FALSE	F1	27.2385	5551	Fourier Transform	HCD (High Energy Collision Dissociation)	MS2	0	0	32.4926	120	1	0	499.255	997.503	2	Wuzhipan.raw
			27	FALSE	F1	27.241	5552	Fourier Transform	HCD (High Energy Collision Dissociation)	MS2	0	0	15.485	120	1	0	714.357	2141.06	3	Wuzhipan.raw
			27	FALSE	F1	27.2435	5553	Fourier Transform	HCD (High Energy Collision Dissociation)	MS2	0	0	4.93299	120	1	0	655.301	1309.59	2	Wuzhipan.raw
			27	FALSE	F1	27.2502	5555	Fourier Transform	HCD (High Energy Collision Dissociation)	MS2	0	0	76.0673	120	2	0	661.843	1322.68	2	Wuzhipan.raw
			27	FALSE	F1	27.2527	5556	Fourier Transform	HCD (High Energy Collision Dissociation)	MS2	0	0	4.41879	120	1	0	641.779	1282.55	2	Wuzhipan.raw
			27	FALSE	F1	27.2552	5557	Fourier Transform	HCD (High Energy Collision Dissociation)	MS2	0	0	0	120	1	0	812.426	1623.85	2	Wuzhipan.raw
			27	FALSE	F1	27.2578	5558	Fourier Transform	HCD (High Energy Collision Dissociation)	MS2	0	0	12.2948	120	1	0	660.342	1979.01	3	Wuzhipan.raw
			27	FALSE	F1	27.2603	5559	Fourier Transform	HCD (High Energy Collision Dissociation)	MS2	0	0	27.2072	120	1	0	559.358	1117.71	2	Wuzhipan.raw
			27	FALSE	F1	27.2629	5560	Fourier Transform	HCD (High Energy Collision Dissociation)	MS2	0	0	4.08824	120	1	0	434.914	1302.73	3	Wuzhipan.raw
			27	FALSE	F1	27.2756	5563	Fourier Transform	HCD (High Energy Collision Dissociation)	MS2	0	0	68.5258	120	1	0	645.673	1935.01	3	Wuzhipan.raw
			27	FALSE	F1	27.2782	5564	Fourier Transform	HCD (High Energy Collision Dissociation)	MS2	0	0	0	120	1	0	990.011	1979.01	2	Wuzhipan.raw
			27	FALSE	F1	27.2807	5565	Fourier Transform	HCD (High Energy Collision Dissociation)	MS2	0	0	8.44003	120	1	0	626.773	1252.54	2	Wuzhipan.raw
			27	FALSE	F1	27.2874	5567	Fourier Transform	HCD (High Energy Collision Dissociation)	MS2	0	0	2.79041	24.029	1	0	597.804	1194.6	2	Wuzhipan.raw
			27	FALSE	F1	27.2899	5568	Fourier Transform	HCD (High Energy Collision Dissociation)	MS2	0	0	11.4875	120	2	0	616.778	1232.55	2	Wuzhipan.raw
			27	FALSE	F1	27.2925	5569	Fourier Transform	HCD (High Energy Collision Dissociation)	MS2	0	0	6.47913	120	1	0	597.804	1194.6	2	Wuzhipan.raw
			27	FALSE	F1	27.295	5570	Fourier Transform	HCD (High Energy Collision Dissociation)	MS2	0	0	17.8484	120	3	0	595.325	1189.64	2	Wuzhipan.raw
			27	FALSE	F1	27.3017	5572	Fourier Transform	HCD (High Energy Collision Dissociation)	MS2	0	0	0.501052	17.607	1	0	398.872	1194.6	3	Wuzhipan.raw
			27	FALSE	F1	27.3042	5573	Fourier Transform	HCD (High Energy Collision Dissociation)	MS2	0	0	13.5141	120	2	0	740.93	1480.85	2	Wuzhipan.raw
			27	FALSE	F1	27.3067	5574	Fourier Transform	HCD (High Energy Collision Dissociation)	MS2	0	0	5.46192	120	1	0	564.644	1691.92	3	Wuzhipan.raw
			27	TRUE	F1	27.309	5575	Fourier Transform	HCD (High Energy Collision Dissociation)	MS2	1	1	23.9253	105.288	1	1	559.849	1118.69	2	Wuzhipan.raw
			27	FALSE	F1	27.3116	5576	Fourier Transform	HCD (High Energy Collision Dissociation)	MS2	0	0	38.8788	120	1	0	474.796	948.585	2	Wuzhipan.raw
			27	FALSE	F1	27.3183	5578	Fourier Transform	HCD (High Energy Collision Dissociation)	MS2	0	0	0.369467	120	1	0	491.007	1961	4	Wuzhipan.raw
			27	FALSE	F1	27.3208	5579	Fourier Transform	HCD (High Energy Collision Dissociation)	MS2	0	0	47.0453	120	1	0	488.51	1951.02	4	Wuzhipan.raw
			27	FALSE	F1	27.3273	5581	Fourier Transform	HCD (High Energy Collision Dissociation)	MS2	0	0	24.8182	49.645	1	0	651.867	1302.73	2	Wuzhipan.raw
			27	FALSE	F1	27.3299	5582	Fourier Transform	HCD (High Energy Collision Dissociation)	MS2	0	0	2.93627	120	1	0	549.278	1097.55	2	Wuzhipan.raw
			27	FALSE	F1	27.3324	5583	Fourier Transform	HCD (High Energy Collision Dissociation)	MS2	0	0	83.4831	120	2	0	815.721	2445.15	3	Wuzhipan.raw
			27	FALSE	F1	27.339	5585	Fourier Transform	HCD (High Energy Collision Dissociation)	MS2	0	0	12.7791	120	2	0	495.509	1979.02	4	Wuzhipan.raw
			27	FALSE	F1	27.3415	5586	Fourier Transform	HCD (High Energy Collision Dissociation)	MS2	0	0	1.68502	120	2	0	488.007	1949.01	4	Wuzhipan.raw
			27	TRUE	F1	27.344	5587	Fourier Transform	HCD (High Energy Collision Dissociation)	MS2	1	1	12.2567	120	1	1	373.569	1118.69	3	Wuzhipan.raw
			27	FALSE	F1	27.3508	5589	Fourier Transform	HCD (High Energy Collision Dissociation)	MS2	0	0	78.4418	120	1	0	393.007	1961	5	Wuzhipan.raw
			27	FALSE	F1	27.3533	5590	Fourier Transform	HCD (High Energy Collision Dissociation)	MS2	0	0	10.8989	120	2	0	425.582	1274.73	3	Wuzhipan.raw
			27	FALSE	F1	27.3558	5591	Fourier Transform	HCD (High Energy Collision Dissociation)	MS2	0	0	35.8198	120	2	0	437.587	1310.75	3	Wuzhipan.raw
			27	FALSE	F1	27.3583	5592	Fourier Transform	HCD (High Energy Collision Dissociation)	MS2	0	0	10.3704	120	2	0	517.929	1551.77	3	Wuzhipan.raw
			27	FALSE	F1	27.3609	5593	Fourier Transform	HCD (High Energy Collision Dissociation)	MS2	0	0	0	120	1	0	805.718	2415.14	3	Wuzhipan.raw
			27	TRUE	F1	27.3634	5594	Fourier Transform	HCD (High Energy Collision Dissociation)	MS2	1	1	36.6572	120	1	1	390.606	1949	5	Wuzhipan.raw
			27	FALSE	F1	27.366	5595	Fourier Transform	HCD (High Energy Collision Dissociation)	MS2	0	0	2.52493	120	1	0	975.005	1949	2	Wuzhipan.raw
			27	FALSE	F1	27.3686	5596	Fourier Transform	HCD (High Energy Collision Dissociation)	MS2	0	0	0	120	1	0	884.934	1768.86	2	Wuzhipan.raw
			27	FALSE	F1	27.3711	5597	Fourier Transform	HCD (High Energy Collision Dissociation)	MS2	0	0	8.95645	120	1	0	396.609	1979.01	5	Wuzhipan.raw
			27	FALSE	F1	27.3736	5598	Fourier Transform	HCD (High Energy Collision Dissociation)	MS2	0	0	14.6549	120	1	0	690.819	1380.63	2	Wuzhipan.raw
			27	FALSE	F1	27.3762	5599	Fourier Transform	HCD (High Energy Collision Dissociation)	MS2	0	0	38.4371	120	1	0	685.711	2055.12	3	Wuzhipan.raw
			27	FALSE	F1	27.3787	5600	Fourier Transform	HCD (High Energy Collision Dissociation)	MS2	0	0	16.5333	120	1	0	401.263	801.519	2	Wuzhipan.raw
			27	FALSE	F1	27.3858	5602	Fourier Transform	HCD (High Energy Collision Dissociation)	MS2	0	0	91.1932	120	1	0	541.261	1081.51	2	Wuzhipan.raw
			27	FALSE	F1	27.3884	5603	Fourier Transform	HCD (High Energy Collision Dissociation)	MS2	0	0	89.6404	120	1	0	632.773	1264.54	2	Wuzhipan.raw
			27	TRUE	F1	27.3896	5604	Fourier Transform	HCD (High Energy Collision Dissociation)	MS2	1	1	2.28265	22.966	2	1	650.339	1949	3	Wuzhipan.raw
			27	FALSE	F1	27.3922	5605	Fourier Transform	HCD (High Energy Collision Dissociation)	MS2	0	0	8.44093	120	1	0	693.702	2079.09	3	Wuzhipan.raw
			27	FALSE	F1	27.3947	5606	Fourier Transform	HCD (High Energy Collision Dissociation)	MS2	0	0	17.4006	120	3	0	520.528	2079.09	4	Wuzhipan.raw
			27	FALSE	F1	27.3972	5607	Fourier Transform	HCD (High Energy Collision Dissociation)	MS2	0	0	13.1945	120	1	0	385.216	769.424	2	Wuzhipan.raw
			27	FALSE	F1	27.3997	5608	Fourier Transform	HCD (High Energy Collision Dissociation)	MS2	0	0	13.1221	120	1	0	470.247	1877.97	4	Wuzhipan.raw
			27	FALSE	F1	27.4023	5609	Fourier Transform	HCD (High Energy Collision Dissociation)	MS2	0	0	10.2434	120	1	0	705.824	1410.64	2	Wuzhipan.raw
			27	FALSE	F1	27.4048	5610	Fourier Transform	HCD (High Energy Collision Dissociation)	MS2	0	0	39.3147	120	3	0	662.988	1986.95	3	Wuzhipan.raw
			27	FALSE	F1	27.4073	5611	Fourier Transform	HCD (High Energy Collision Dissociation)	MS2	0	0	4.74708	120	1	0	634.997	1902.98	3	Wuzhipan.raw
			27	FALSE	F1	27.4099	5612	Fourier Transform	HCD (High Energy Collision Dissociation)	MS2	0	0	18.29	120	1	0	709.921	1418.84	2	Wuzhipan.raw
			27	FALSE	F1	27.4124	5613	Fourier Transform	HCD (High Energy Collision Dissociation)	MS2	0	0	21.4674	120	1	0	531.949	1593.83	3	Wuzhipan.raw
			27	FALSE	F1	27.4189	5615	Fourier Transform	HCD (High Energy Collision Dissociation)	MS2	0	0	0.930424	49.439	1	0	660.343	1979.01	3	Wuzhipan.raw
[truncated: 11,336 more rows]

## Sheet: PSMs
Data points	Count	Selection criteria for Data points		Checked	Confidence	Identifying Node	PSM Ambiguity	Annotated Sequence	Modifications	# Proteins	Master Protein Accessions	Protein Accessions	# Missed Cleavages	Charge	DeltaScore	DeltaCn	Rank	Search Engine Rank	m/z [Da]	MH+ [Da]	Theo. MH+ [Da]	DeltaM [ppm]	Deltam/z [Da]	Activation Type	NCE [%]	MS Order	Isolation Interference [%]	Ion Inject Time [ms]	RT [min]	First Scan	Spectrum File	File ID	Contaminant	Quan Info	XCorr	# Protein Groups	Percolator q-Value	Percolator PEP	Precursor Abundance	Apex RT [min]	ptmRS: Best Site Probabilities
high confidence PSM:	1054	total rows		TRUE	High	Sequest HT (A3)	Selected	[R].GLFSKFAGKGIKD.[L]		6	TRINITY_DN0_c1_g1_i16.p1	TRINITY_DN0_c1_g1_i16.p1; TRINITY_DN0_c1_g1_i16.p1_ORF1; TRINITY_DN81_c0_g1_i1.p1_ORF2; TRINITY_DN12814_c1_g1_i1.p1; TRINITY_DN45_c31_g1_i1.p1; TRINITY_DN0_c1_g1_i18.p1	0	3	0	0	1	1	456.594	1367.77	1367.77	0	0	HCD (High Energy Collision Dissociation)	27	MS2	0.266835	76.909	21.4968	4038	Wuzhipan.raw	F1	FALSE		2.62	1	0.00125	0.05656	1.16757e+06	21.43
PSMs belong to 21 master proteins identified by PD:	980	filtered by Checked column "TRUE"		TRUE	High	Sequest HT (A3)	Unambiguous	[D].TFKnLALNAAKSAGVSVLNSLScKLSKTc.[-]	N4(Deamidated); C23(Dehydro); C29(Dehydro)	1	TRINITY_DN0_c1_g1_i14.p1,TRINITY_DN0_c1_g1_i4.p1	TRINITY_DN0_c1_g1_i14.p1,TRINITY_DN0_c1_g1_i4.p1	0	3	0.1675	0	1	1	989.86	2967.56	2967.56	0.04	4e-05	HCD (High Energy Collision Dissociation)	27	MS2	8.02382	21.848	39.784	10967	Wuzhipan.raw	F1	FALSE		6.21	1	0.00125	1.793e-06	24784928	39.81	N4(Deamidated): 100; C23(Dehydro): 100; C29(Dehydro): 100
Unambiguous PSMs belong to 21 master proteins:	818	filtered by Checked column "TRUE" and PSM Ambiguity column "Unambiguous"		TRUE	High	Sequest HT (A3)	Selected	[R].GVLGTVKDLLIGAGKSAAQSVL.[K]		1	TRINITY_DN45_c27_g1_i1.p1	TRINITY_DN45_c27_g1_i1.p1	0	2	0	0	1	1	1049.12	2097.23	2097.23	0.72	0.00076	HCD (High Energy Collision Dissociation)	27	MS2	0	40.208	39.7878	10970	Wuzhipan.raw	F1	FALSE		4.93	1	0.00125	0.0005252	6.1317e+06	39.79
				TRUE	High	Sequest HT (A3)	Rejected	[R].GVLGTVKnLLIGAGKSAAQSVL.[K]	N8(Deamidated)	4	TRINITY_DN0_c1_g1_i11.p1	TRINITY_DN0_c1_g1_i15.p1; TRINITY_DN0_c1_g1_i23.p1; TRINITY_DN0_c1_g1_i11.p1; TRINITY_DN0_c1_g1_i10.p1	0	2		0	2	2	1049.12	2097.23	2097.23	0.72	0.00076	HCD (High Energy Collision Dissociation)	27	MS2	0	40.208	39.7878	10970	Wuzhipan.raw	F1	FALSE		4.93	1	0.00125	0.0005252	6.1317e+06	39.79	N8(Deamidated): 100
				TRUE	High	Sequest HT (A3)	Unambiguous	[D].TFKnLALNAAKSAGVSVLNSLScKLSKTc.[-]	N4(Deamidated); C23(Dehydro); C29(Dehydro)	1	TRINITY_DN0_c1_g1_i14.p1,TRINITY_DN0_c1_g1_i4.p1	TRINITY_DN0_c1_g1_i14.p1,TRINITY_DN0_c1_g1_i4.p1	0	5	0.1732	0	1	1	594.318	2967.56	2967.56	-0.71	-0.00042	HCD (High Energy Collision Dissociation)	27	MS2	38.9591	31.677	39.7903	10972	Wuzhipan.raw	F1	FALSE		5.37	1	0.00125	0.01115	8264627	39.81	N4(Deamidated): 100; C23(Dehydro): 100; C29(Dehydro): 100
				TRUE	High	Sequest HT (A3)	Unambiguous	[R].VIPFVASVAAEmMQHVYcAASKKc.[-]	M12(Oxidation); C18(Dehydro); C24(Dehydro)	4	TRINITY_DN5345_c0_g1_i2.p1	TRINITY_DN5345_c0_g1_i1.p1; TRINITY_DN5345_c0_g1_i2.p1_ORF1; TRINITY_DN5345_c0_g1_i2.p1; TRINITY_DN0_c3_g1_i1.p2	0	3	0.6682	0	1	1	866.418	2597.24	2597.24	0.26	0.00023	HCD (High Energy Collision Dissociation)	27	MS2	17.9903	8.676	39.8072	10979	Wuzhipan.raw	F1	FALSE		4.28	1	0.00125	0.01	26622522	39.77	M12(Oxidation): 99.96; C18(Dehydro): 100; C24(Dehydro): 100
				TRUE	High	Sequest HT (A3)	Unambiguous	[R].VIPFVASVAAEMmQHVYcAASKKc.[-]	M13(Oxidation); C18(Dehydro); C24(Dehydro)	4	TRINITY_DN5345_c0_g1_i2.p1	TRINITY_DN5345_c0_g1_i1.p1; TRINITY_DN5345_c0_g1_i2.p1_ORF1; TRINITY_DN5345_c0_g1_i2.p1; TRINITY_DN0_c3_g1_i1.p2	0	3	0.6682	0	1	2	866.418	2597.24	2597.24	0.26	0.00023	HCD (High Energy Collision Dissociation)	27	MS2	17.9903	8.676	39.8072	10979	Wuzhipan.raw	F1	FALSE		4.28	1	0.00125	0.01	26622522	39.77	M12(Oxidation): 99.96; C18(Dehydro): 100; C24(Dehydro): 100
				TRUE	High	Sequest HT (A3)	Unambiguous	[R].GLLDTFKNLALNAAKSAGVSVLNSLScKLSKTc.[-]	C27(Dehydro); C33(Dehydro)	1	TRINITY_DN0_c1_g1_i14.p1,TRINITY_DN0_c1_g1_i4.p1	TRINITY_DN0_c1_g1_i14.p1,TRINITY_DN0_c1_g1_i4.p1	0	4	0.6684	0	1	1	841.954	3364.79	3364.8	-1.21	-0.00102	HCD (High Energy Collision Dissociation)	27	MS2	12.4778	14.673	50.6509	15604	Wuzhipan.raw	F1	FALSE		5.64	1	0.00125	0.01779	1222775296	49.97	C27(Dehydro): 100; C33(Dehydro): 100
				TRUE	High	Sequest HT (A3)	Unambiguous	[R].GLLDTFKNLALNAAKSAG.[V]		1	TRINITY_DN0_c1_g1_i14.p1,TRINITY_DN0_c1_g1_i4.p1	TRINITY_DN0_c1_g1_i14.p1,TRINITY_DN0_c1_g1_i4.p1	0	3	0.5884	0	1	1	602.004	1804	1804	0.67	0.0004	HCD (High Energy Collision Dissociation)	27	MS2	47.8299	10.034	39.8646	11011	Wuzhipan.raw	F1	FALSE		3.28	1	0.00125	0.02258	56073364	39.79
				TRUE	High	Sequest HT (A3)	Unambiguous	[R].GLLDTFKNLAL.[N]		4	TRINITY_DN0_c1_g1_i14.p1,TRINITY_DN0_c1_g1_i4.p1	TRINITY_DN24401_c0_g1_i2.p14; TRINITY_DN6490_c1_g1_i1.p1_ORF1; TRINITY_DN0_c1_g1_i14.p1,TRINITY_DN0_c1_g1_i4.p1; TRINITY_DN6490_c1_g1_i1.p1	0	2	0.4143	0	1	1	602.851	1204.69	1204.69	0.55	0.00033	HCD (High Energy Collision Dissociation)	27	MS2	54.1589	10.034	39.8646	11011	Wuzhipan.raw	F1	FALSE		2.51	1	0.00125	0.002825	81729600	39.94
				TRUE	High	Sequest HT (A3)	Unambiguous	[R].GLLDTFKNLAL.[N]		4	TRINITY_DN0_c1_g1_i14.p1,TRINITY_DN0_c1_g1_i4.p1	TRINITY_DN24401_c0_g1_i2.p14; TRINITY_DN6490_c1_g1_i1.p1_ORF1; TRINITY_DN0_c1_g1_i14.p1,TRINITY_DN0_c1_g1_i4.p1; TRINITY_DN6490_c1_g1_i1.p1	0	2	0.3827	0	1	1	602.851	1204.69	1204.69	0.75	0.00045	HCD (High Energy Collision Dissociation)	27	MS2	24.9303	6.546	39.8761	11017	Wuzhipan.raw	F1	FALSE		2.43	1	0.00125	0.05152	81729600	39.94
				TRUE	High	Sequest HT (A3)	Unambiguous	[D].TFKnLALNAAKSAGVSVLNSLScKLSKTc.[-]	N4(Deamidated); C23(Dehydro); C29(Dehydro)	1	TRINITY_DN0_c1_g1_i14.p1,TRINITY_DN0_c1_g1_i4.p1	TRINITY_DN0_c1_g1_i14.p1,TRINITY_DN0_c1_g1_i4.p1	0	4	0.1408	0	1	1	742.647	2967.57	2967.56	0.96	0.00071	HCD (High Energy Collision Dissociation)	27	MS2	0.344717	4.866	39.7815	10965	Wuzhipan.raw	F1	FALSE		6.89	1	0.00125	0.0007576	75399992	39.81	N4(Deamidated): 100; C23(Dehydro): 100; C29(Dehydro): 100
				TRUE	High	Sequest HT (A3)	Unambiguous	[R].FLPLLAGLAAnFLPKLFcKITKKc.[-]	N11(Deamidated); C18(Dehydro); C24(Dehydro)	3	TRINITY_DN0_c1_g1_i24.p1	TRINITY_DN0_c1_g1_i24.p1_ORF1; TRINITY_DN0_c1_g1_i24.p1; TRINITY_DN0_c1_g1_i6.p1	0	3	0.5481	0	1	1	883.506	2648.5	2648.51	-1.31	-0.00116	HCD (High Energy Collision Dissociation)	27	MS2	73.8466	5.695	50.6496	15603	Wuzhipan.raw	F1	FALSE		3.85	1	0.00125	0.01031	113559040	51.06	N11(Deamidated): 100; C18(Dehydro): 100; C24(Dehydro): 100
				TRUE	High	Sequest HT (A3)	Unambiguous	[L].DTFKNLALNAAKSAGVSVLNSLScKLSKTc.[-]	C24(Dehydro); C30(Dehydro)	1	TRINITY_DN0_c1_g1_i14.p1,TRINITY_DN0_c1_g1_i4.p1	TRINITY_DN0_c1_g1_i14.p1,TRINITY_DN0_c1_g1_i4.p1	0	4	0.5703	0	1	1	771.158	3081.61	3081.61	1.57	0.00121	HCD (High Energy Collision Dissociation)	27	MS2	32.4297	10.206	39.9208	11038	Wuzhipan.raw	F1	FALSE		5.19	1	0.00125	0.001246	26157056	39.96	C24(Dehydro): 100; C30(Dehydro): 100
				TRUE	High	Sequest HT (A3)	Rejected	[R].GVLGTVKnLLIGAGKSAAQSVLKTLScKLSnDc.[-]	N8(Deamidated); C27(Dehydro); N31(Deamidated); C33(Dehydro)	4	TRINITY_DN0_c1_g1_i11.p1	TRINITY_DN0_c1_g1_i15.p1; TRINITY_DN0_c1_g1_i23.p1; TRINITY_DN0_c1_g1_i11.p1; TRINITY_DN0_c1_g1_i10.p1	0	4		0	2	2	822.943	3288.75	3288.75	-0.63	-0.00052	HCD (High Energy Collision Dissociation)	27	MS2	0.211922	1.826	50.6018	15585	Wuzhipan.raw	F1	FALSE		2.85	1	0.00125	0.01706	247301072	50.32	N8(Deamidated): 100; C27(Dehydro): 100; N31(Deamidated): 100; C33(Dehydro): 100
				TRUE	High	Sequest HT (A3)	Selected	[R].GVLGTVKDLLIGAGKSAAQSVLKTLScKLSnDc.[-]	C27(Dehydro); N31(Deamidated); C33(Dehydro)	1	TRINITY_DN45_c27_g1_i1.p1	TRINITY_DN45_c27_g1_i1.p1	0	4	0	0	1	1	822.943	3288.75	3288.75	-0.63	-0.00052	HCD (High Energy Collision Dissociation)	27	MS2	0.211922	1.826	50.6018	15585	Wuzhipan.raw	F1	FALSE		2.85	1	0.00125	0.01706	247301072	50.32	C27(Dehydro): 100; N31(Deamidated): 100; C33(Dehydro): 100
				TRUE	High	Sequest HT (A3)	Unambiguous	[L].DTFKNLALNAAKSAGVSVLNSLScKLSKTc.[-]	C24(Dehydro); C30(Dehydro)	1	TRINITY_DN0_c1_g1_i14.p1,TRINITY_DN0_c1_g1_i4.p1	TRINITY_DN0_c1_g1_i14.p1,TRINITY_DN0_c1_g1_i4.p1	0	3	0.6447	0	1	1	1027.87	3081.61	3081.61	-0.35	-0.00035	HCD (High Energy Collision Dissociation)	27	MS2	0	42.226	39.9284	11044	Wuzhipan.raw	F1	FALSE		5.15	1	0.00125	3.977e-05	6.25206e+06	39.94	C24(Dehydro): 100; C30(Dehydro): 100
				TRUE	High	Sequest HT (A3)	Unambiguous	[R].GLLDTFKNLALNA.[A]		4	TRINITY_DN0_c1_g1_i14.p1,TRINITY_DN0_c1_g1_i4.p1	TRINITY_DN24401_c0_g1_i2.p14; TRINITY_DN6490_c1_g1_i1.p1_ORF1; TRINITY_DN0_c1_g1_i14.p1,TRINITY_DN0_c1_g1_i4.p1; TRINITY_DN6490_c1_g1_i1.p1	0	2	0.2991	0	1	1	695.391	1389.77	1389.77	0.5	0.00035	HCD (High Energy Collision Dissociation)	27	MS2	12.0347	2.935	39.9548	11058	Wuzhipan.raw	F1	FALSE		2.24	1	0.00125	0.06566	50237424	39.95
				TRUE	High	Sequest HT (A3)	Unambiguous	[R].VIPFVASVAAEMmQHVYcAASKKc.[-]	M13(Oxidation); C18(Dehydro); C24(Dehydro)	4	TRINITY_DN5345_c0_g1_i2.p1	TRINITY_DN5345_c0_g1_i1.p1; TRINITY_DN5345_c0_g1_i2.p1_ORF1; TRINITY_DN5345_c0_g1_i2.p1; TRINITY_DN0_c3_g1_i1.p2	0	3	0.0609	0	1	1	866.417	2597.24	2597.24	-0.65	-0.00057	HCD (High Energy Collision Dissociation)	27	MS2	85.1124	23.598	39.9573	11060	Wuzhipan.raw	F1	FALSE		3.45	1	0.00125	0.01281	26622522	39.77	M12(Oxidation): 50; M13(Oxidation): 50; C18(Dehydro): 100; C24(Dehydro): 100
				TRUE	High	Sequest HT (A3)	Unambiguous	[L].LDTFKNLALNAAKSAGVSVLNSLScKLSKTc.[-]	C25(Dehydro); C31(Dehydro)	1	TRINITY_DN0_c1_g1_i14.p1,TRINITY_DN0_c1_g1_i4.p1	TRINITY_DN0_c1_g1_i14.p1,TRINITY_DN0_c1_g1_i4.p1	0	3	0.6387	0	1	1	1065.57	3194.7	3194.69	1.51	0.00161	HCD (High Energy Collision Dissociation)	27	MS2	0	67.334	39.968	11065	Wuzhipan.raw	F1	FALSE		4.29	1	0.00125	0.0003636	2.61171e+06	40.12	C25(Dehydro): 100; C31(Dehydro): 100
				TRUE	High	Sequest HT (A3)	Unambiguous	[R].FLPLLAGLAAnFLPKLFcKITKKc.[-]	N11(Deamidated); C18(Dehydro); C24(Dehydro)	3	TRINITY_DN0_c1_g1_i24.p1	TRINITY_DN0_c1_g1_i24.p1_ORF1; TRINITY_DN0_c1_g1_i24.p1; TRINITY_DN0_c1_g1_i6.p1	0	5	0.534	0	1	1	530.507	2648.51	2648.51	-0.75	-0.0004	HCD (High Energy Collision Dissociation)	27	MS2	12.9525	20.161	50.5539	15568	Wuzhipan.raw	F1	FALSE		2.94	1	0.00125	0.01308	26079644	51.09	N11(Deamidated): 100; C18(Dehydro): 100; C24(Dehydro): 100
				TRUE	High	Sequest HT (A3)	Unambiguous	[R].GLFGKILGVGKKVLCGLSGmC.[-]	M20(Oxidation)	1	TRINITY_DN49_c0_g1_i1.p1_ORF1	TRINITY_DN49_c0_g1_i1.p1_ORF1	0	2	0.5865	0	1	1	1048.58	2096.15	2096.14	1.63	0.00171	HCD (High Energy Collision Dissociation)	27	MS2	0	63.295	39.9871	11075	Wuzhipan.raw	F1	FALSE		3.7	1	0.00125	0.001444	6759794	40.02	M20(Oxidation): 100
				TRUE	High	Sequest HT (A3)	Unambiguous	[R].GLFTLIKGAAKLIGKTVAKEAGKTGLEL.[M]		2	TRINITY_DN0_c1_g1_i22.p1	TRINITY_DN0_c1_g1_i22.p1; TRINITY_DN0_c1_g1_i7.p1	0	3	0.6275	0	1	1	943.237	2827.7	2827.7	-2.33	-0.00219	HCD (High Energy Collision Dissociation)	27	MS2	5.71248	46.18	40.016	11090	Wuzhipan.raw	F1	FALSE		5.61	1	0.00125	0.0005702	4.54541e+06	40.01
				TRUE	High	Sequest HT (A3)	Unambiguous	[R].FLPLLAGLAAnFLPKLFcKITKKc.[-]	N11(Deamidated); C18(Dehydro); C24(Dehydro)	3	TRINITY_DN0_c1_g1_i24.p1	TRINITY_DN0_c1_g1_i24.p1_ORF1; TRINITY_DN0_c1_g1_i24.p1; TRINITY_DN0_c1_g1_i6.p1	0	2	0.7408	0	1	1	1324.76	2648.51	2648.51	0.95	0.00126	HCD (High Energy Collision Dissociation)	27	MS2	0	51.662	50.6062	15587	Wuzhipan.raw	F1	FALSE		5.44	1	0.00125	0.0002624	14392511	51.05	N11(Deamidated): 100; C18(Dehydro): 100; C24(Dehydro): 100
				TRUE	High	Sequest HT (A3)	Unambiguous	[R].GLLDTFKNLALNAAKSA.[VG]		2	TRINITY_DN0_c1_g1_i14.p1,TRINITY_DN0_c1_g1_i4.p1	TRINITY_DN24401_c0_g1_i2.p14; TRINITY_DN0_c1_g1_i14.p1,TRINITY_DN0_c1_g1_i4.p1	0	2	0.6641	0	1	1	873.991	1746.97	1746.97	0.02	2e-05	HCD (High Energy Collision Dissociation)	27	MS2	1.40423	5.917	40.0712	11118	Wuzhipan.raw	F1	FALSE		5.21	1	0.00125	0.001126	90129904	40.13
				TRUE	High	Sequest HT (A3)	Unambiguous	[R].VIPFVASVAAEMmQHVYcAASKKc.[-]	M13(Oxidation); C18(Dehydro); C24(Dehydro)	4	TRINITY_DN5345_c0_g1_i2.p1	TRINITY_DN5345_c0_g1_i1.p1; TRINITY_DN5345_c0_g1_i2.p1_ORF1; TRINITY_DN5345_c0_g1_i2.p1; TRINITY_DN0_c3_g1_i1.p2	0	4		0.0314	2	2	650.066	2597.24	2597.24	0.8	0.00052	HCD (High Energy Collision Dissociation)	27	MS2	31.6112	6.1	39.7286	10937	Wuzhipan.raw	F1	FALSE		4.01	1	0.00125	0.0344	43216304	39.8	M12(Oxidation): 100; C18(Dehydro): 100; C24(Dehydro): 100
				TRUE	High	Sequest HT (A3)	Unambiguous	[R].GLLDTFKNLALNAAKSAG.[V]		1	TRINITY_DN0_c1_g1_i14.p1,TRINITY_DN0_c1_g1_i4.p1	TRINITY_DN0_c1_g1_i14.p1,TRINITY_DN0_c1_g1_i4.p1	0	3	0.4965	0	1	1	602.005	1804	1804	1.89	0.00114	HCD (High Energy Collision Dissociation)	27	MS2	71.8076	23.454	39.7094	10928	Wuzhipan.raw	F1	FALSE		4.29	1	0.00125	0.004867	56073364	39.79
				TRUE	High	Sequest HT (A3)	Unambiguous	[R].GLLDTFKNLALNAAKSAGVSVLNSLScKLSKTc.[-]	C27(Dehydro); C33(Dehydro)	1	TRINITY_DN0_c1_g1_i14.p1,TRINITY_DN0_c1_g1_i4.p1	TRINITY_DN0_c1_g1_i14.p1,TRINITY_DN0_c1_g1_i4.p1	0	4	0.6602	0	1	1	841.955	3364.8	3364.8	0.31	0.00026	HCD (High Energy Collision Dissociation)	27	MS2	16.1794	11.968	50.7998	15661	Wuzhipan.raw	F1	FALSE		5.71	1	0.00125	0.0006727	1222775296	49.97	C27(Dehydro): 100; C33(Dehydro): 100
				TRUE	High	Sequest HT (A3)	Unambiguous	[R].GLFTLIKGAAKLIGKTVAKEAGKTGL.[E]		2	TRINITY_DN0_c1_g1_i22.p1	TRINITY_DN0_c1_g1_i22.p1; TRINITY_DN0_c1_g1_i7.p1	0	5	0.5161	0	1	1	517.922	2585.58	2585.58	1.58	0.00082	HCD (High Energy Collision Dissociation)	27	MS2	43.1298	18.872	38.9713	10561	Wuzhipan.raw	F1	FALSE		3.72	1	0.00125	0.001812	24980556	39.06
				TRUE	High	Sequest HT (A3)	Unambiguous	[SR].GLLDTFKNMALNAAKSAG.[V]		3	TRINITY_DN440_c40_g1_i1.p1	TRINITY_DN113_c1_g1_i1.p1; TRINITY_DN440_c40_g1_i1.p1; TRINITY_DN113_c1_g1_i1.p1_ORF1	0	2	0.6008	0	1	1	911.479	1821.95	1821.95	-1.44	-0.00131	HCD (High Energy Collision Dissociation)	27	MS2	0	81.363	38.9764	10564	Wuzhipan.raw	F1	FALSE		5.11	1	0.00125	9.494e-05	4.03765e+06	39
				TRUE	High	Sequest HT (A3)	Unambiguous	[D].TFKNLALnAAKSAGVSVLNSLScKLSKTc.[-]	N8(Deamidated); C23(Dehydro); C29(Dehydro)	1	TRINITY_DN0_c1_g1_i14.p1,TRINITY_DN0_c1_g1_i4.p1	TRINITY_DN0_c1_g1_i14.p1,TRINITY_DN0_c1_g1_i4.p1	0	4	0.1624	0	1	1	742.648	2967.57	2967.56	1.45	0.00108	HCD (High Energy Collision Dissociation)	27	MS2	1.48273	3.005	38.9828	10566	Wuzhipan.raw	F1	FALSE		3.94	1	0.00125	0.004669	154134528	38.89	N8(Deamidated): 100; C23(Dehydro): 100; C29(Dehydro): 100
				TRUE	High	Sequest HT (A3)	Unambiguous	[R].GLFGKILGVGKKVLCGLSGmC.[-]	M20(Oxidation)	1	TRINITY_DN49_c0_g1_i1.p1_ORF1	TRINITY_DN49_c0_g1_i1.p1_ORF1	0	2	0.6226	0	1	1	1048.58	2096.14	2096.14	0.35	0.00037	HCD (High Energy Collision Dissociation)	27	MS2	4.30251	45.678	38.9854	10568	Wuzhipan.raw	F1	FALSE		3.71	1	0.00125	0.0004508	8.3841e+06	38.88	M20(Oxidation): 100
				TRUE	High	Sequest HT (A3)	Unambiguous	[R].GLFTLIKGAAKLIGKTVAKEAGKTGL.[E]		2	TRINITY_DN0_c1_g1_i22.p1	TRINITY_DN0_c1_g1_i22.p1; TRINITY_DN0_c1_g1_i7.p1	0	4	0.601	0	1	1	647.151	2585.58	2585.58	2.1	0.00136	HCD (High Energy Collision Dissociation)	27	MS2	34.9259	18.067	38.9931	10571	Wuzhipan.raw	F1	FALSE		6.29	1	0.00125	0.003446	29825118	39.06
				TRUE	High	Sequest HT (A3)	Unambiguous	[G].LAAnFLPKLFcKITKKc.[-]	N4(Deamidated); C11(Dehydro); C17(Dehydro)	3	TRINITY_DN0_c1_g1_i24.p1	TRINITY_DN0_c1_g1_i24.p1_ORF1; TRINITY_DN0_c1_g1_i24.p1; TRINITY_DN0_c1_g1_i6.p1	0	4	0.4817	0	1	1	485.025	1937.08	1937.08	1.25	0.00061	HCD (High Energy Collision Dissociation)	27	MS2	24.7498	47.417	39.0421	10596	Wuzhipan.raw	F1	FALSE		3.01	1	0.00125	0.0234	2.58714e+06	39.05	N4(Deamidated): 100; C11(Dehydro): 100; C17(Dehydro): 100
				TRUE	High	Sequest HT (A3)	Unambiguous	[R].GLFTLIKGAAKLIGKTVAKEAGKTGL.[E]		2	TRINITY_DN0_c1_g1_i22.p1	TRINITY_DN0_c1_g1_i22.p1; TRINITY_DN0_c1_g1_i7.p1	0	3	0.669	0	1	1	862.531	2585.58	2585.58	1.16	0.001	HCD (High Energy Collision Dissociation)	27	MS2	15.984	29.058	39.0459	10599	Wuzhipan.raw	F1	FALSE		5.77	1	0.00125	3.164e-05	8544875	39.06
				TRUE	High	Sequest HT (A3)	Unambiguous	[R].GLFTLIKGAAKLIGKTVAKEAGKTGL.[E]		2	TRINITY_DN0_c1_g1_i22.p1	TRINITY_DN0_c1_g1_i22.p1; TRINITY_DN0_c1_g1_i7.p1	0	5	0.5148	0	1	1	517.921	2585.58	2585.58	0.05	2e-05	HCD (High Energy Collision Dissociation)	27	MS2	18.4276	9.304	39.1193	10636	Wuzhipan.raw	F1	FALSE		3.38	1	0.00125	0.007201	24980556	39.06
				TRUE	High	Sequest HT (A3)	Unambiguous	[R].GLLDTFKnLALNAAKS.[A]	N8(Deamidated)	2	TRINITY_DN0_c1_g1_i14.p1,TRINITY_DN0_c1_g1_i4.p1	TRINITY_DN24401_c0_g1_i2.p14; TRINITY_DN0_c1_g1_i14.p1,TRINITY_DN0_c1_g1_i4.p1	0	2	0.1848	0	1	1	838.966	1676.92	1676.92	1.92	0.00161	HCD (High Energy Collision Dissociation)	27	MS2	8.41559	6.167	39.1283	10640	Wuzhipan.raw	F1	FALSE		4.22	1	0.00125	0.004618	18137514	39.14	N8(Deamidated): 100
				TRUE	High	Sequest HT (A3)	Unambiguous	[R].VIPFVASVAAEmMQHVYcAASKKc.[-]	M12(Oxidation); C18(Dehydro); C24(Dehydro)	4	TRINITY_DN5345_c0_g1_i2.p1	TRINITY_DN5345_c0_g1_i1.p1; TRINITY_DN5345_c0_g1_i2.p1_ORF1; TRINITY_DN5345_c0_g1_i2.p1; TRINITY_DN0_c3_g1_i1.p2	0	4	0.0314	0	1	1	650.066	2597.24	2597.24	0.8	0.00052	HCD (High Energy Collision Dissociation)	27	MS2	31.6112	6.1	39.7286	10937	Wuzhipan.raw	F1	FALSE		4.14	1	0.00125	0.02679	43216304	39.8	M12(Oxidation): 100; C18(Dehydro): 100; C24(Dehydro): 100
				TRUE	High	Sequest HT (A3)	Unambiguous	[G].TVKNLLIGAGKSAAQSVLKTLScKLSNDc.[-]	C23(Dehydro); C29(Dehydro)	4	TRINITY_DN0_c1_g1_i11.p1	TRINITY_DN0_c1_g1_i15.p1; TRINITY_DN0_c1_g1_i23.p1; TRINITY_DN0_c1_g1_i11.p1; TRINITY_DN0_c1_g1_i10.p1	0	4	0.5245	0	1	1	740.903	2960.59	2960.59	-0.09	-7e-05	HCD (High Energy Collision Dissociation)	27	MS2	5.56035	27.747	39.1295	10641	Wuzhipan.raw	F1	FALSE		5.11	1	0.00125	0.01602	36818376	39.19	C23(Dehydro): 100; C29(Dehydro): 100
				TRUE	High	Sequest HT (A3)	Unambiguous	[R].VIPFVASVAAEmMQHVYcAASKKc.[-]	M12(Oxidation); C18(Dehydro); C24(Dehydro)	4	TRINITY_DN5345_c0_g1_i2.p1	TRINITY_DN5345_c0_g1_i1.p1; TRINITY_DN5345_c0_g1_i2.p1_ORF1; TRINITY_DN5345_c0_g1_i2.p1; TRINITY_DN0_c3_g1_i1.p2	0	3	0.0584	0	1	1	866.417	2597.24	2597.24	-0.51	-0.00044	HCD (High Energy Collision Dissociation)	27	MS2	15.4764	52.737	39.2427	10700	Wuzhipan.raw	F1	FALSE		4.28	1	0.00125	0.01861	13380842	39.33	M12(Oxidation): 99.95; C18(Dehydro): 100; C24(Dehydro): 100
				TRUE	High	Sequest HT (A3)	Unambiguous	[R].GLLDTFKnLALnAAK.[S]	N8(Deamidated); N12(Deamidated)	2	TRINITY_DN0_c1_g1_i14.p1,TRINITY_DN0_c1_g1_i4.p1	TRINITY_DN24401_c0_g1_i2.p14; TRINITY_DN0_c1_g1_i14.p1,TRINITY_DN0_c1_g1_i4.p1	0	3	0.615	0	1	1	530.963	1590.87	1590.87	0.35	0.00018	HCD (High Energy Collision Dissociation)	27	MS2	47.3883	15.189	39.2914	10722	Wuzhipan.raw	F1	FALSE		3.87	1	0.00125	0.005879	5293962	39.28	N8(Deamidated): 100; N12(Deamidated): 100
				TRUE	High	Sequest HT (A3)	Unambiguous	[R].FLPLLAGLAAnFLPKLFcKITKKc.[-]	N11(Deamidated); C18(Dehydro); C24(Dehydro)	3	TRINITY_DN0_c1_g1_i24.p1	TRINITY_DN0_c1_g1_i24.p1_ORF1; TRINITY_DN0_c1_g1_i24.p1; TRINITY_DN0_c1_g1_i6.p1	0	2	0.7269	0	1	1	1324.76	2648.51	2648.51	-0.06	-9e-05	HCD (High Energy Collision Dissociation)	27	MS2	0	48.224	50.7769	15651	Wuzhipan.raw	F1	FALSE		4.98	1	0.00125	0.00652	14392511	51.05	N11(Deamidated): 100; C18(Dehydro): 100; C24(Dehydro): 100
				TRUE	High	Sequest HT (A3)	Unambiguous	[G].TVKNLLIGAGKSAAQSVLKTLScKLSnDc.[-]	C23(Dehydro); N27(Deamidated); C29(Dehydro)	4	TRINITY_DN0_c1_g1_i11.p1	TRINITY_DN0_c1_g1_i15.p1; TRINITY_DN0_c1_g1_i23.p1; TRINITY_DN0_c1_g1_i11.p1; TRINITY_DN0_c1_g1_i10.p1	0	4	0.5236	0	1	1	741.149	2961.58	2961.57	0.2	0.00015	HCD (High Energy Collision Dissociation)	27	MS2	1.84783	28.241	39.3649	10758	Wuzhipan.raw	F1	FALSE	Not Reliable	3.82	1	0.00125	0.0178			C23(Dehydro): 100; N27(Deamidated): 100; C29(Dehydro): 100
				TRUE	High	Sequest HT (A3)	Unambiguous	[R].VIPFVASVAAEmMQHVYcAASKKc.[-]	M12(Oxidation); C18(Dehydro); C24(Dehydro)	4	TRINITY_DN5345_c0_g1_i2.p1	TRINITY_DN5345_c0_g1_i1.p1; TRINITY_DN5345_c0_g1_i2.p1_ORF1; TRINITY_DN5345_c0_g1_i2.p1; TRINITY_DN0_c3_g1_i1.p2	0	3	0.0902	0	1	1	866.417	2597.24	2597.24	-0.58	-0.0005	HCD (High Energy Collision Dissociation)	27	MS2	8.19949	21.532	39.3807	10763	Wuzhipan.raw	F1	FALSE		3.77	1	0.00125	0.01844	13380842	39.33	M12(Oxidation): 99.96; C18(Dehydro): 100; C24(Dehydro): 100
				TRUE	High	Sequest HT (A3)	Unambiguous	[R].GLFGKILGVGKKVLCGLSGmC.[-]	M20(Oxidation)	1	TRINITY_DN49_c0_g1_i1.p1_ORF1	TRINITY_DN49_c0_g1_i1.p1_ORF1	0	2	0.662	0	1	1	1048.58	2096.15	2096.14	1.16	0.00122	HCD (High Energy Collision Dissociation)	27	MS2	0	70.598	39.4092	10778	Wuzhipan.raw	F1	FALSE		3.61	1	0.00125	0.003367	2.9511e+06	39.39	M20(Oxidation): 100
				TRUE	High	Sequest HT (A3)	Unambiguous	[ND].LLIGAGKSAAQSVLKTLScKLSnDc.[-]	C19(Dehydro); N23(Deamidated); C25(Dehydro)	5	TRINITY_DN0_c1_g1_i11.p1; TRINITY_DN45_c27_g1_i1.p1	TRINITY_DN0_c1_g1_i15.p1; TRINITY_DN0_c1_g1_i23.p1; TRINITY_DN0_c1_g1_i11.p1; TRINITY_DN45_c27_g1_i1.p1; TRINITY_DN0_c1_g1_i10.p1	0	3	0.2824	0	1	1	840.446	2519.32	2519.32	0.9	0.00075	HCD (High Energy Collision Dissociation)	27	MS2	8.28566	6.265	39.4619	10802	Wuzhipan.raw	F1	FALSE		3.01	2	0.00125	0.02474	38860732	39.47	C19(Dehydro): 100; N23(Deamidated): 100; C25(Dehydro): 100
				TRUE	High	Sequest HT (A3)	Unambiguous	[R].VIPFVASVAAEMmQHVYcAASKKc.[-]	M13(Oxidation); C18(Dehydro); C24(Dehydro)	4	TRINITY_DN5345_c0_g1_i2.p1	TRINITY_DN5345_c0_g1_i1.p1; TRINITY_DN5345_c0_g1_i2.p1_ORF1; TRINITY_DN5345_c0_g1_i2.p1; TRINITY_DN0_c3_g1_i1.p2	0	3	0.6131	0	1	1	866.418	2597.24	2597.24	0.12	0.00011	HCD (High Energy Collision Dissociation)	27	MS2	34.4672	48.056	39.6551	10898	Wuzhipan.raw	F1	FALSE		3.98	1	0.00125	0.02588	26622522	39.77	M12(Oxidation): 97.64; C18(Dehydro): 100; C24(Dehydro): 100
				TRUE	High	Sequest HT (A3)	Unambiguous	[R].VIPFVASVAAEmMQHVYcAASKKc.[-]	M12(Oxidation); C18(Dehydro); C24(Dehydro)	4	TRINITY_DN5345_c0_g1_i2.p1	TRINITY_DN5345_c0_g1_i1.p1; TRINITY_DN5345_c0_g1_i2.p1_ORF1; TRINITY_DN5345_c0_g1_i2.p1; TRINITY_DN0_c3_g1_i1.p2	0	3	0.6131	0	1	2	866.418	2597.24	2597.24	0.12	0.00011	HCD (High Energy Collision Dissociation)	27	MS2	34.4672	48.056	39.6551	10898	Wuzhipan.raw	F1	FALSE		3.98	1	0.00125	0.02588	26622522	39.77	M12(Oxidation): 97.64; C18(Dehydro): 100; C24(Dehydro): 100
				TRUE	High	Sequest HT (A3)	Unambiguous	[R].GLLDTFKNLALNAAKSAG.[V]		1	TRINITY_DN0_c1_g1_i14.p1,TRINITY_DN0_c1_g1_i4.p1	TRINITY_DN0_c1_g1_i14.p1,TRINITY_DN0_c1_g1_i4.p1	0	2	0.5533	0	1	1	902.503	1804	1804	1.18	0.00107	HCD (High Energy Collision Dissociation)	27	MS2	23.578	38.193	39.7067	10926	Wuzhipan.raw	F1	FALSE		5.91	1	0.00125	8.433e-05	107106592	39.79
				TRUE	High	Sequest HT (A3)	Unambiguous	[R].GLFGKILGVGKKVLCGLSGmC.[-]	M20(Oxidation)	1	TRINITY_DN49_c0_g1_i1.p1_ORF1	TRINITY_DN49_c0_g1_i1.p1_ORF1	0	2	0.4501	0	1	1	1048.57	2096.14	2096.14	-1.28	-0.00134	HCD (High Energy Collision Dissociation)	27	MS2	0	69.902	39.2002	10679	Wuzhipan.raw	F1	FALSE		3.71	1	0.00125	0.00611	3.5301e+06	39.21	M20(Oxidation): 100
				TRUE	High	Sequest HT (A3)	Rejected	[R].GVLGTVKnLLIGAGKSAAQSVLKTLScKLSnDc.[-]	N8(Deamidated); C27(Dehydro); N31(Deamidated); C33(Dehydro)	4	TRINITY_DN0_c1_g1_i11.p1	TRINITY_DN0_c1_g1_i15.p1; TRINITY_DN0_c1_g1_i23.p1; TRINITY_DN0_c1_g1_i11.p1; TRINITY_DN0_c1_g1_i10.p1	0	3		0	2	2	1096.92	3288.75	3288.75	-0.5	-0.00055	HCD (High Energy Collision Dissociation)	27	MS2	0	6.342	50.5401	15564	Wuzhipan.raw	F1	FALSE		4.3	1	0.00125	0.002485	86862440	50.28	N8(Deamidated): 100; C27(Dehydro): 100; N31(Deamidated): 100; C33(Dehydro): 100
				TRUE	High	Sequest HT (A3)	Unambiguous	[R].GLLDTFKNLALNAAKSA.[VG]		2	TRINITY_DN0_c1_g1_i14.p1,TRINITY_DN0_c1_g1_i4.p1	TRINITY_DN24401_c0_g1_i2.p14; TRINITY_DN0_c1_g1_i14.p1,TRINITY_DN0_c1_g1_i4.p1	0	3	0.5737	0	1	1	582.997	1746.98	1746.97	0.3	0.00017	HCD (High Energy Collision Dissociation)	27	MS2	13.0619	12.564	40.075	11121	Wuzhipan.raw	F1	FALSE		4.34	1	0.00125	0.003957	32955424	40.13
				TRUE	High	Sequest HT (A3)	Selected	[R].GVLGTVKDLLIGAGKSAAQSVLKTLScKLSnDc.[-]	C27(Dehydro); N31(Deamidated); C33(Dehydro)	1	TRINITY_DN45_c27_g1_i1.p1	TRINITY_DN45_c27_g1_i1.p1	0	3	0	0	1	1	1096.92	3288.75	3288.75	-0.5	-0.00055	HCD (High Energy Collision Dissociation)	27	MS2	0	6.342	50.5401	15564	Wuzhipan.raw	F1	FALSE		4.3	1	0.00125	0.002485	86862440	50.28	C27(Dehydro): 100; N31(Deamidated): 100; C33(Dehydro): 100
				TRUE	High	Sequest HT (A3)	Unambiguous	[R].GLLDTFKnLAL.[N]	N8(Deamidated)	4	TRINITY_DN0_c1_g1_i14.p1,TRINITY_DN0_c1_g1_i4.p1	TRINITY_DN24401_c0_g1_i2.p14; TRINITY_DN6490_c1_g1_i1.p1_ORF1; TRINITY_DN0_c1_g1_i14.p1,TRINITY_DN0_c1_g1_i4.p1; TRINITY_DN6490_c1_g1_i1.p1	0	2	0.2357	0	1	1	603.344	1205.68	1205.68	2.77	0.00167	HCD (High Energy Collision Dissociation)	27	MS2	30.2483	56.785	40.8442	11481	Wuzhipan.raw	F1	FALSE		2.8	1	0.00125	0.03501	18467100	40.92	N8(Deamidated): 100
				TRUE	High	Sequest HT (A3)	Unambiguous	[R].GFmDTAKNVAKNVAVTLLDNLKcKITKAc.[-]	M3(Oxidation); C23(Dehydro); C29(Dehydro)	4	TRINITY_DN10285_c0_g1_i1.p1	TRINITY_DN6_c27_g1_i1.p1_ORF2; TRINITY_DN10285_c0_g1_i1.p1_ORF1; TRINITY_DN6_c27_g1_i1.p1_ORF1; TRINITY_DN10285_c0_g1_i1.p1	0	5	0.5078	0	1	1	625.535	3123.64	3123.64	2.34	0.00146	HCD (High Energy Collision Dissociation)	27	MS2	3.59974	2.181	40.8597	11486	Wuzhipan.raw	F1	FALSE		4.49	1	0.00125	0.064	83404648	40.81	M3(Oxidation): 100; C23(Dehydro): 100; C29(Dehydro): 100
				TRUE	High	Sequest HT (A3)	Unambiguous	[G].LFGKILGVGKKVLcGLSGMc.[-]	C14(Dehydro); C20(Dehydro)	1	TRINITY_DN49_c0_g1_i1.p1_ORF1	TRINITY_DN49_c0_g1_i1.p1_ORF1	0	2	0.3391	0	1	1	1011.06	2021.11	2021.11	-0.76	-0.00077	HCD (High Energy Collision Dissociation)	27	MS2	33.6125	29.088	40.8777	11494	Wuzhipan.raw	F1	FALSE		3.48	1	0.00125	0.01301	32634516	40.78	C14(Dehydro): 100; C20(Dehydro): 100
				TRUE	High	Sequest HT (A3)	Unambiguous	[R].GFmDTAKNVAKNVAVTLLDNLKcKITKAc.[-]	M3(Oxidation); C23(Dehydro); C29(Dehydro)	4	TRINITY_DN10285_c0_g1_i1.p1	TRINITY_DN6_c27_g1_i1.p1_ORF2; TRINITY_DN10285_c0_g1_i1.p1_ORF1; TRINITY_DN6_c27_g1_i1.p1_ORF1; TRINITY_DN10285_c0_g1_i1.p1	0	3	0.6805	0	1	1	1041.89	3123.64	3123.64	1.92	0.002	HCD (High Energy Collision Dissociation)	27	MS2	0	28.509	40.9056	11509	Wuzhipan.raw	F1	FALSE		5.07	1	0.00125	0.0005421	17136634	40.81	M3(Oxidation): 100; C23(Dehydro): 100; C29(Dehydro): 100
				TRUE	High	Sequest HT (A3)	Unambiguous	[R].GLLDTFKNLALnAAKSA.[VG]	N12(Deamidated)	2	TRINITY_DN0_c1_g1_i14.p1,TRINITY_DN0_c1_g1_i4.p1	TRINITY_DN24401_c0_g1_i2.p14; TRINITY_DN0_c1_g1_i14.p1,TRINITY_DN0_c1_g1_i4.p1	0	3	0.0918	0	1	1	583.326	1747.96	1747.96	1.76	0.00102	HCD (High Energy Collision Dissociation)	27	MS2	10.571	10.959	40.9474	11524	Wuzhipan.raw	F1	FALSE		3.05	1	0.00125	0.04228	13689226	40.9	N12(Deamidated): 98.69
				TRUE	High	Sequest HT (A3)	Unambiguous	[P].LLAGLAANFLPKLFcKITKKc.[-]	C15(Dehydro); C21(Dehydro)	3	TRINITY_DN0_c1_g1_i24.p1	TRINITY_DN0_c1_g1_i24.p1_ORF1; TRINITY_DN0_c1_g1_i24.p1; TRINITY_DN0_c1_g1_i6.p1	0	3	0.501	0	1	1	764.113	2290.32	2290.32	2.39	0.00183	HCD (High Energy Collision Dissociation)	27	MS2	33.7522	9.744	41.0038	11547	Wuzhipan.raw	F1	FALSE		4.87	1	0.00125	0.01092	152279328	41.1	C15(Dehydro): 100; C21(Dehydro): 100
				TRUE	High	Sequest HT (A3)	Unambiguous	[P].LLAGLAANFLPKLFcKITKKc.[-]	C15(Dehydro); C21(Dehydro)	3	TRINITY_DN0_c1_g1_i24.p1	TRINITY_DN0_c1_g1_i24.p1_ORF1; TRINITY_DN0_c1_g1_i24.p1; TRINITY_DN0_c1_g1_i6.p1	0	5	0.6575	0	1	1	458.869	2290.32	2290.32	-0.79	-0.00036	HCD (High Energy Collision Dissociation)	27	MS2	1.43739	12.442	41.0687	11578	Wuzhipan.raw	F1	FALSE		4	1	0.00125	0.03094	13426016	41.09	C15(Dehydro): 100; C21(Dehydro): 100
				TRUE	High	Sequest HT (A3)	Unambiguous	[R].GIFAILKIATKLIGKTLAKAAGKAGTGLLAcKAAKEc.[-]	C31(Dehydro); C37(Dehydro)	1	TRINITY_DN96_c0_g1_i2.p1	TRINITY_DN96_c0_g1_i2.p1	0	5	0.7264	0	1	1	729.033	3641.14	3641.14	-0.26	-0.00019	HCD (High Energy Collision Dissociation)	27	MS2	0	11.761	41.1069	11595	Wuzhipan.raw	F1	FALSE		5.92	1	0.00125	0.000585	163944432	41.17	C31(Dehydro): 100; C37(Dehydro): 100
				TRUE	High	Sequest HT (A3)	Unambiguous	[P].LLAGLAANFLPKLFcKITKKc.[-]	C15(Dehydro); C21(Dehydro)	3	TRINITY_DN0_c1_g1_i24.p1	TRINITY_DN0_c1_g1_i24.p1_ORF1; TRINITY_DN0_c1_g1_i24.p1; TRINITY_DN0_c1_g1_i6.p1	0	2	0.6411	0	1	1	1145.66	2290.32	2290.32	0.69	0.00079	HCD (High Energy Collision Dissociation)	27	MS2	20.5751	18.493	41.1171	11600	Wuzhipan.raw	F1	FALSE		4.18	1	0.00125	0.00299	16158108	41.09	C15(Dehydro): 100; C21(Dehydro): 100
				TRUE	High	Sequest HT (A3)	Unambiguous	[R].GIFAILKIATKLIGKTLAKAAGKAGTGLLAcKAAKEc.[-]	C31(Dehydro); C37(Dehydro)	1	TRINITY_DN96_c0_g1_i2.p1	TRINITY_DN96_c0_g1_i2.p1	0	4	0.7396	0	1	1	911.039	3641.13	3641.14	-1.38	-0.00126	HCD (High Energy Collision Dissociation)	27	MS2	0	23.456	41.1184	11601	Wuzhipan.raw	F1	FALSE		7.91	1	0.00125	0.0004303	43643056	41.16	C31(Dehydro): 100; C37(Dehydro): 100
				TRUE	High	Sequest HT (A3)	Unambiguous	[R].GFmDTAKNVAKNVAVTLLDNLKcKITKAc.[-]	M3(Oxidation); C23(Dehydro); C29(Dehydro)	4	TRINITY_DN10285_c0_g1_i1.p1	TRINITY_DN6_c27_g1_i1.p1_ORF2; TRINITY_DN10285_c0_g1_i1.p1_ORF1; TRINITY_DN6_c27_g1_i1.p1_ORF1; TRINITY_DN10285_c0_g1_i1.p1	0	4	0.6264	0	1	1	781.666	3123.64	3123.64	1.97	0.00154	HCD (High Energy Collision Dissociation)	27	MS2	33.3883	3.515	40.8055	11461	Wuzhipan.raw	F1	FALSE		5.54	1	0.00125	0.007664	58091472	40.81	M3(Oxidation): 100; C23(Dehydro): 100; C29(Dehydro): 100
				TRUE	High	Sequest HT (A3)	Unambiguous	[R].GLLDTFKnLALnAAKSAG.[V]	N8(Deamidated); N12(Deamidated)	1	TRINITY_DN0_c1_g1_i14.p1,TRINITY_DN0_c1_g1_i4.p1	TRINITY_DN0_c1_g1_i14.p1,TRINITY_DN0_c1_g1_i4.p1	0	2	0.5429	0	1	1	903.484	1805.96	1805.96	-2.47	-0.00223	HCD (High Energy Collision Dissociation)	27	MS2	0	32.054	41.1319	11608	Wuzhipan.raw	F1	FALSE		4.66	1	0.00125	0.0002094	8407651	41.15	N8(Deamidated): 100; N12(Deamidated): 100
				TRUE	High	Sequest HT (A3)	Unambiguous	[R].GFmDTAKnVAKNVAVTLLDNLKcKITKAc.[-]	M3(Oxidation); N8(Deamidated); C23(Dehydro); C29(Dehydro)	4	TRINITY_DN10285_c0_g1_i1.p1	TRINITY_DN6_c27_g1_i1.p1_ORF2; TRINITY_DN10285_c0_g1_i1.p1_ORF1; TRINITY_DN6_c27_g1_i1.p1_ORF1; TRINITY_DN10285_c0_g1_i1.p1	0	5	0.1107	0	1	1	625.732	3124.63	3124.62	2.59	0.00162	HCD (High Energy Collision Dissociation)	27	MS2	13.2532	14.271	41.1608	11617	Wuzhipan.raw	F1	FALSE		5.33	1	0.00125	0.003396	21987230	41.25	M3(Oxidation): 100; N8(Deamidated): 99.87; C23(Dehydro): 100; C29(Dehydro): 100
				TRUE	High	Sequest HT (A3)	Unambiguous	[R].GFmDTAKnVAKNVAVTLLDNLKcKITKAc.[-]	M3(Oxidation); N8(Deamidated); C23(Dehydro); C29(Dehydro)	4	TRINITY_DN10285_c0_g1_i1.p1	TRINITY_DN6_c27_g1_i1.p1_ORF2; TRINITY_DN10285_c0_g1_i1.p1_ORF1; TRINITY_DN6_c27_g1_i1.p1_ORF1; TRINITY_DN10285_c0_g1_i1.p1	0	3	0.0631	0	1	1	1042.21	3124.62	3124.62	-1.25	-0.0013	HCD (High Energy Collision Dissociation)	27	MS2	0	34.027	41.1659	11621	Wuzhipan.raw	F1	FALSE		4.44	1	0.00125	0.003707	7.67655e+06	41.22	M3(Oxidation): 100; N8(Deamidated): 100; C23(Dehydro): 100; C29(Dehydro): 100
				TRUE	High	Sequest HT (A3)	Unambiguous	[R].GIFAILKIATKLIGKTLAKAAGKAGTGLLAcKAAKEc.[-]	C31(Dehydro); C37(Dehydro)	1	TRINITY_DN96_c0_g1_i2.p1	TRINITY_DN96_c0_g1_i2.p1	0	3	0.6787	0	1	1	1214.39	3641.14	3641.14	1.79	0.00217	HCD (High Energy Collision Dissociation)	27	MS2	0	43.305	41.1848	11629	Wuzhipan.raw	F1	FALSE		4.98	1	0.00125	0.000254	6149947	41.15	C31(Dehydro): 100; C37(Dehydro): 100
				TRUE	High	Sequest HT (A3)	Unambiguous	[R].GIFAILKIATKLIGKTLAKAAGKAGTGLLAcKAAKEc.[-]	C31(Dehydro); C37(Dehydro)	1	TRINITY_DN96_c0_g1_i2.p1	TRINITY_DN96_c0_g1_i2.p1	0	5	0.5824	0	1	1	729.034	3641.14	3641.14	1.66	0.00121	HCD (High Energy Collision Dissociation)	27	MS2	0.222422	2.517	41.2498	11657	Wuzhipan.raw	F1	FALSE		4.43	1	0.00125	0.04508	163944432	41.17	C31(Dehydro): 100; C37(Dehydro): 100
				TRUE	High	Sequest HT (A3)	Unambiguous	[R].GIFAILKIATKLIGKTLAKAAGKAGTGLLAcKAAKEc.[-]	C31(Dehydro); C37(Dehydro)	1	TRINITY_DN96_c0_g1_i2.p1	TRINITY_DN96_c0_g1_i2.p1	0	4	0.6702	0	1	1	911.041	3641.14	3641.14	1.77	0.00161	HCD (High Energy Collision Dissociation)	27	MS2	4.23158	17.887	41.2625	11663	Wuzhipan.raw	F1	FALSE		4.76	1	0.00125	0.02004	43643056	41.16	C31(Dehydro): 100; C37(Dehydro): 100
				TRUE	High	Sequest HT (A3)	Unambiguous	[R].GFmDTAKNVAKNVAVTLLDnLKcKITKAc.[-]	M3(Oxidation); N20(Deamidated); C23(Dehydro); C29(Dehydro)	4	TRINITY_DN10285_c0_g1_i1.p1	TRINITY_DN6_c27_g1_i1.p1_ORF2; TRINITY_DN10285_c0_g1_i1.p1_ORF1; TRINITY_DN6_c27_g1_i1.p1_ORF1; TRINITY_DN10285_c0_g1_i1.p1	0	5	0.2062	0	1	1	625.731	3124.62	3124.62	1.23	0.00077	HCD (High Energy Collision Dissociation)	27	MS2	16.866	10.43	41.3121	11684	Wuzhipan.raw	F1	FALSE		4.51	1	0.00125	0.001046	21987230	41.25	M3(Oxidation): 100; N20(Deamidated): 100; C23(Dehydro): 100; C29(Dehydro): 100
				TRUE	High	Sequest HT (A3)	Unambiguous	[G].TVKnLLIGASKSAAQSVLKTLScKLSNDc.[-]	N4(Deamidated); C23(Dehydro); C29(Dehydro)	3	TRINITY_DN2658_c0_g2_i1.p1	TRINITY_DN2658_c0_g2_i1.p1_ORF2; TRINITY_DN2658_c0_g2_i1.p1_ORF1; TRINITY_DN2658_c0_g2_i1.p1	0	4	0.5267	0	1	1	748.652	2991.59	2991.59	0.42	0.00031	HCD (High Energy Collision Dissociation)	27	MS2	2.51799	19.524	41.3461	11697	Wuzhipan.raw	F1	FALSE		3.93	1	0.00125	0.02326	28930970	41.52	N4(Deamidated): 100; C23(Dehydro): 100; C29(Dehydro): 100
				TRUE	High	Sequest HT (A3)	Unambiguous	[R].GLLDTFKNLALNAAKSAGVSVLNSLScKLSKTc.[-]	C27(Dehydro); C33(Dehydro)	1	TRINITY_DN0_c1_g1_i14.p1,TRINITY_DN0_c1_g1_i4.p1	TRINITY_DN0_c1_g1_i14.p1,TRINITY_DN0_c1_g1_i4.p1	0	3	0.7028	0	1	1	1122.27	3364.79	3364.8	-1.55	-0.00174	HCD (High Energy Collision Dissociation)	27	MS2	5.59806	0.657	50.2863	15462	Wuzhipan.raw	F1	FALSE		6.46	1	0.00125	8.842e-06	587138176	50.08	C27(Dehydro): 100; C33(Dehydro): 100
				TRUE	High	Sequest HT (A3)	Unambiguous	[R].GLFGKILGVGKKVLcGLSGmc.[-]	C15(Dehydro); M20(Oxidation); C21(Dehydro)	1	TRINITY_DN49_c0_g1_i1.p1_ORF1	TRINITY_DN49_c0_g1_i1.p1_ORF1	0	3	0.5377	0	1	1	698.713	2094.13	2094.13	-0.69	-0.00048	HCD (High Energy Collision Dissociation)	27	MS2	18.3742	11.578	41.4069	11723	Wuzhipan.raw	F1	FALSE		3.18	1	0.00125	0.03011	394057728	41.54	C15(Dehydro): 100; M20(Oxidation): 100; C21(Dehydro): 100
				TRUE	High	Sequest HT (A3)	Unambiguous	[R].GLLDTFKNLALNAAKSAGVSVLNSLScKLSKTc.[-]	C27(Dehydro); C33(Dehydro)	1	TRINITY_DN0_c1_g1_i14.p1,TRINITY_DN0_c1_g1_i4.p1	TRINITY_DN0_c1_g1_i14.p1,TRINITY_DN0_c1_g1_i4.p1	0	4	0.7457	0	1	1	841.955	3364.8	3364.8	0.02	2e-05	HCD (High Energy Collision Dissociation)	27	MS2	0.843251	0.263	50.2761	15457	Wuzhipan.raw	F1	FALSE		7.63	1	0.00125	0.0001627	1222775296	49.97	C27(Dehydro): 100; C33(Dehydro): 100
				TRUE	High	Sequest HT (A3)	Unambiguous	[R].GVLGTVKnLLIGASKSAAQSVLKTLScKLSnDc.[-]	N8(Deamidated); C27(Dehydro); N31(Deamidated); C33(Dehydro)	3	TRINITY_DN2658_c0_g2_i1.p1	TRINITY_DN2658_c0_g2_i1.p1_ORF2; TRINITY_DN2658_c0_g2_i1.p1_ORF1; TRINITY_DN2658_c0_g2_i1.p1	0	3	0.5	0	1	1	1106.93	3318.76	3318.76	-0.59	-0.00065	HCD (High Energy Collision Dissociation)	27	MS2	2.39119	2.114	50.314	15473	Wuzhipan.raw	F1	FALSE		2.84	1	0.00125	0.03413	123656000	50.32	N8(Deamidated): 100; C27(Dehydro): 100; N31(Deamidated): 100; C33(Dehydro): 100
				TRUE	High	Sequest HT (A3)	Unambiguous	[R].GLLDTFKnLALNAAKSA.[VG]	N8(Deamidated)	2	TRINITY_DN0_c1_g1_i14.p1,TRINITY_DN0_c1_g1_i4.p1	TRINITY_DN24401_c0_g1_i2.p14; TRINITY_DN0_c1_g1_i14.p1,TRINITY_DN0_c1_g1_i4.p1	0	3	0.3916	0	1	1	583.326	1747.96	1747.96	2.91	0.0017	HCD (High Energy Collision Dissociation)	27	MS2	44.1306	47.91	40.8042	11460	Wuzhipan.raw	F1	FALSE		4.06	1	0.00125	0.007652	13689226	40.9	N8(Deamidated): 100
				TRUE	High	Sequest HT (A3)	Selected	[R].GVLGTVKDLLIGAGKSAAQSVLKTLScKLSnDc.[-]	C27(Dehydro); N31(Deamidated); C33(Dehydro)	1	TRINITY_DN45_c27_g1_i1.p1	TRINITY_DN45_c27_g1_i1.p1	0	4	0	0	1	1	822.944	3288.75	3288.75	0.18	0.00015	HCD (High Energy Collision Dissociation)	27	MS2	0.821735	0.875	50.3211	15475	Wuzhipan.raw	F1	FALSE		2.85	1	0.00125	0.01068	247301072	50.32	C27(Dehydro): 100; N31(Deamidated): 100; C33(Dehydro): 100
				TRUE	High	Sequest HT (A3)	Unambiguous	[R].GFmDTAKNVAKNVAVTLLDNLKcKITKAc.[-]	M3(Oxidation); C23(Dehydro); C29(Dehydro)	4	TRINITY_DN10285_c0_g1_i1.p1	TRINITY_DN6_c27_g1_i1.p1_ORF2; TRINITY_DN10285_c0_g1_i1.p1_ORF1; TRINITY_DN6_c27_g1_i1.p1_ORF1; TRINITY_DN10285_c0_g1_i1.p1	0	3	0.6149	0	1	1	1041.89	3123.64	3123.64	2.27	0.00237	HCD (High Energy Collision Dissociation)	27	MS2	0	38.784	40.7574	11440	Wuzhipan.raw	F1	FALSE		4.83	1	0.00125	0.002578	17136634	40.81	M3(Oxidation): 100; C23(Dehydro): 100; C29(Dehydro): 100
				TRUE	High	Sequest HT (A3)	Unambiguous	[G].LFGKILGVGKKVLCGLSGMc.[-]	C20(Dehydro)	1	TRINITY_DN49_c0_g1_i1.p1_ORF1	TRINITY_DN49_c0_g1_i1.p1_ORF1	0	2	0.4848	0	1	1	1011.56	2022.11	2022.12	-2.82	-0.00285	HCD (High Energy Collision Dissociation)	27	MS2	37.4946	24.422	40.1837	11175	Wuzhipan.raw	F1	FALSE	Not Reliable	3.94	1	0.00125	0.002327			C14(Dehydro): 50; C20(Dehydro): 50
				TRUE	High	Sequest HT (A3)	Unambiguous	[G].LFGKILGVGKKVLcGLSGMC.[-]	C14(Dehydro)	1	TRINITY_DN49_c0_g1_i1.p1_ORF1	TRINITY_DN49_c0_g1_i1.p1_ORF1	0	2	0.4848	0	1	2	1011.56	2022.11	2022.12	-2.82	-0.00285	HCD (High Energy Collision Dissociation)	27	MS2	37.4946	24.422	40.1837	11175	Wuzhipan.raw	F1	FALSE	Not Reliable	3.94	1	0.00125	0.002327			C14(Dehydro): 50; C20(Dehydro): 50
				TRUE	High	Sequest HT (A3)	Unambiguous	[R].GLLDTFKNLALNAAKSA.[VG]		2	TRINITY_DN0_c1_g1_i14.p1,TRINITY_DN0_c1_g1_i4.p1	TRINITY_DN24401_c0_g1_i2.p14; TRINITY_DN0_c1_g1_i14.p1,TRINITY_DN0_c1_g1_i4.p1	0	2	0.6294	0	1	1	873.99	1746.97	1746.97	-0.95	-0.00083	HCD (High Energy Collision Dissociation)	27	MS2	5.33488	7.299	40.2093	11186	Wuzhipan.raw	F1	FALSE		3.4	1	0.00125	0.005808	90129904	40.13
				TRUE	High	Sequest HT (A3)	Unambiguous	[R].GLLDTFKNLALNAAKSA.[VG]		2	TRINITY_DN0_c1_g1_i14.p1,TRINITY_DN0_c1_g1_i4.p1	TRINITY_DN24401_c0_g1_i2.p14; TRINITY_DN0_c1_g1_i14.p1,TRINITY_DN0_c1_g1_i4.p1	0	3	0.5478	0	1	1	582.998	1746.98	1746.97	1.97	0.00115	HCD (High Energy Collision Dissociation)	27	MS2	58.8858	34.947	40.2334	11197	Wuzhipan.raw	F1	FALSE		2.72	1	0.00125	0.02316	32955424	40.13
				TRUE	High	Sequest HT (A3)	Unambiguous	[R].GLLDTFKnLALNAAKSAG.[V]	N8(Deamidated)	1	TRINITY_DN0_c1_g1_i14.p1,TRINITY_DN0_c1_g1_i4.p1	TRINITY_DN0_c1_g1_i14.p1,TRINITY_DN0_c1_g1_i4.p1	0	2	0.3673	0	1	1	902.994	1804.98	1804.98	0.71	0.00064	HCD (High Energy Collision Dissociation)	27	MS2	8.88135	52.114	40.2787	11219	Wuzhipan.raw	F1	FALSE		5.2	1	0.00125	8.43e-05	26707670	40.55	N8(Deamidated): 100
				TRUE	High	Sequest HT (A3)	Unambiguous	[R].FLPLLAGLAAnFLPKLFcKITKKc.[-]	N11(Deamidated); C18(Dehydro); C24(Dehydro)	3	TRINITY_DN0_c1_g1_i24.p1	TRINITY_DN0_c1_g1_i24.p1_ORF1; TRINITY_DN0_c1_g1_i24.p1; TRINITY_DN0_c1_g1_i6.p1	0	4	0.5722	0	1	1	662.883	2648.51	2648.51	0.71	0.00047	HCD (High Energy Collision Dissociation)	27	MS2	4.58305	2.99	50.5041	15549	Wuzhipan.raw	F1	FALSE		3.88	1	0.00125	0.0112	220341984	51.07	N11(Deamidated): 100; C18(Dehydro): 100; C24(Dehydro): 100
				TRUE	High	Sequest HT (A3)	Unambiguous	[R].FLPLLAGLAAnFLPKLFcKITKKc.[-]	N11(Deamidated); C18(Dehydro); C24(Dehydro)	3	TRINITY_DN0_c1_g1_i24.p1	TRINITY_DN0_c1_g1_i24.p1_ORF1; TRINITY_DN0_c1_g1_i24.p1; TRINITY_DN0_c1_g1_i6.p1	0	2	0.7437	0	1	1	1324.76	2648.5	2648.51	-1.45	-0.00192	HCD (High Energy Collision Dissociation)	27	MS2	0	67.276	50.4644	15533	Wuzhipan.raw	F1	FALSE		5.19	1	0.00125	0.001463	14392511	51.05	N11(Deamidated): 100; C18(Dehydro): 100; C24(Dehydro): 100
				TRUE	High	Sequest HT (A3)	Unambiguous	[G].LFGKILGVGKKVLcGLSGMc.[-]	C14(Dehydro); C20(Dehydro)	1	TRINITY_DN49_c0_g1_i1.p1_ORF1	TRINITY_DN49_c0_g1_i1.p1_ORF1	0	2	0.5112	0	1	1	1011.06	2021.11	2021.11	-1.55	-0.00156	HCD (High Energy Collision Dissociation)	27	MS2	0	11.195	40.3374	11247	Wuzhipan.raw	F1	FALSE		4.03	1	0.00125	0.0009015	23458938	40.25	C14(Dehydro): 100; C20(Dehydro): 100
				TRUE	High	Sequest HT (A3)	Unambiguous	[R].GLFTLIKGAAKLIGKTVAKEAGKTGLELmAcKITNQc.[-]	M29(Oxidation); C31(Dehydro); C37(Dehydro)	2	TRINITY_DN0_c1_g1_i22.p1	TRINITY_DN0_c1_g1_i22.p1; TRINITY_DN0_c1_g1_i7.p1	0	3	0.6649	0	1	1	1278.7	3834.1	3834.11	-1.99	-0.00254	HCD (High Energy Collision Dissociation)	27	MS2	0	56.213	40.3466	11251	Wuzhipan.raw	F1	FALSE		3.88	1	0.00125	0.06116	8314739	40.42	M29(Oxidation): 100; C31(Dehydro): 100; C37(Dehydro): 100
				TRUE	High	Sequest HT (A3)	Unambiguous	[R].GLLDTFKNLALNAAKSAGVSVLNSLScKLSKTc.[-]	C27(Dehydro); C33(Dehydro)	1	TRINITY_DN0_c1_g1_i14.p1,TRINITY_DN0_c1_g1_i4.p1	TRINITY_DN0_c1_g1_i14.p1,TRINITY_DN0_c1_g1_i4.p1	0	3	0.6727	0	1	1	1122.27	3364.79	3364.8	-1.55	-0.00174	HCD (High Energy Collision Dissociation)	27	MS2	1.72649	2.076	50.4255	15518	Wuzhipan.raw	F1	FALSE		5.5	1	0.00125	5.943e-05	587138176	50.08	C27(Dehydro): 100; C33(Dehydro): 100
				TRUE	High	Sequest HT (A3)	Unambiguous	[R].GLLDTFKnLALNAAKSAG.[V]	N8(Deamidated)	1	TRINITY_DN0_c1_g1_i14.p1,TRINITY_DN0_c1_g1_i4.p1	TRINITY_DN0_c1_g1_i14.p1,TRINITY_DN0_c1_g1_i4.p1	0	2	0.3695	0	1	1	902.993	1804.98	1804.98	-1.05	-0.00095	HCD (High Energy Collision Dissociation)	27	MS2	0	7.08	40.425	11284	Wuzhipan.raw	F1	FALSE		4.33	1	0.00125	0.000773	26707670	40.55	N8(Deamidated): 100
				TRUE	High	Sequest HT (A3)	Unambiguous	[R].GLLDTFKNLALNAAKSAGVSVLNSLScKLSKTc.[-]	C27(Dehydro); C33(Dehydro)	1	TRINITY_DN0_c1_g1_i14.p1,TRINITY_DN0_c1_g1_i4.p1	TRINITY_DN0_c1_g1_i14.p1,TRINITY_DN0_c1_g1_i4.p1	0	4	0.7425	0	1	1	841.954	3364.8	3364.8	-0.34	-0.00029	HCD (High Energy Collision Dissociation)	27	MS2	2.12076	0.646	50.414	15512	Wuzhipan.raw	F1	FALSE		5.67	1	0.00125	0.004716	1222775296	49.97	C27(Dehydro): 100; C33(Dehydro): 100
				TRUE	High	Sequest HT (A3)	Unambiguous	[D].TFKnLALnAAKSAGVSVLNSLScKLSKTc.[-]	N4(Deamidated); N8(Deamidated); C23(Dehydro); C29(Dehydro)	1	TRINITY_DN0_c1_g1_i14.p1,TRINITY_DN0_c1_g1_i4.p1	TRINITY_DN0_c1_g1_i14.p1,TRINITY_DN0_c1_g1_i4.p1	0	4	0.4513	0	1	1	742.892	2968.55	2968.55	-0.24	-0.00017	HCD (High Energy Collision Dissociation)	27	MS2	9.75319	16.395	40.4858	11313	Wuzhipan.raw	F1	FALSE		5.65	1	0.00125	0.00169	11818431	40.48	N4(Deamidated): 100; N8(Deamidated): 100; C23(Dehydro): 100; C29(Dehydro): 100
				TRUE	High	Sequest HT (A3)	Unambiguous	[R].GLFTLIKGAAKLIGKTVAKEAGKTGLELmAcKITnQc.[-]	M29(Oxidation); C31(Dehydro); N35(Deamidated); C37(Dehydro)	2	TRINITY_DN0_c1_g1_i22.p1	TRINITY_DN0_c1_g1_i22.p1; TRINITY_DN0_c1_g1_i7.p1	0	4	0.5765	0	1	1	959.529	3835.1	3835.09	1.56	0.00149	HCD (High Energy Collision Dissociation)	27	MS2	2.10326	7.015	40.5358	11335	Wuzhipan.raw	F1	FALSE		3.66	1	0.00125	0.03637	48946536	40.68	M29(Oxidation): 100; C31(Dehydro): 100; N35(Deamidated): 100; C37(Dehydro): 100
				TRUE	High	Sequest HT (A3)	Unambiguous	[R].GLLDTFKNLALnAAKSAG.[V]	N12(Deamidated)	1	TRINITY_DN0_c1_g1_i14.p1,TRINITY_DN0_c1_g1_i4.p1	TRINITY_DN0_c1_g1_i14.p1,TRINITY_DN0_c1_g1_i4.p1	0	2	0.3361	0	1	1	902.993	1804.98	1804.98	-0.65	-0.00058	HCD (High Energy Collision Dissociation)	27	MS2	0	5.359	40.5711	11352	Wuzhipan.raw	F1	FALSE		3.66	1	0.00125	0.0003967	26707670	40.55	N12(Deamidated): 100
				TRUE	High	Sequest HT (A3)	Unambiguous	[R].GLFTLIKGAAKLIGKTVAKEAGKTGLELmAcKITnQc.[-]	M29(Oxidation); C31(Dehydro); N35(Deamidated); C37(Dehydro)	2	TRINITY_DN0_c1_g1_i22.p1	TRINITY_DN0_c1_g1_i22.p1; TRINITY_DN0_c1_g1_i7.p1	0	3	0.477	0	1	1	1279.03	3835.09	3835.09	-0.17	-0.00022	HCD (High Energy Collision Dissociation)	27	MS2	0	38.512	40.5723	11353	Wuzhipan.raw	F1	FALSE		3.92	1	0.00125	0.02115	8406938	40.7	M29(Oxidation): 100; C31(Dehydro): 100; N35(Deamidated): 100; C37(Dehydro): 100
				TRUE	High	Sequest HT (A3)	Rejected	[R].GVLGTVKnLLIGAGKSAAQSVLKTLScKLSnDc.[-]	N8(Deamidated); C27(Dehydro); N31(Deamidated); C33(Dehydro)	4	TRINITY_DN0_c1_g1_i11.p1	TRINITY_DN0_c1_g1_i15.p1; TRINITY_DN0_c1_g1_i23.p1; TRINITY_DN0_c1_g1_i11.p1; TRINITY_DN0_c1_g1_i10.p1	0	3		0	2	2	1096.92	3288.75	3288.75	-0.16	-0.00018	HCD (High Energy Collision Dissociation)	27	MS2	1.06159	3.121	50.3919	15505	Wuzhipan.raw	F1	FALSE		3.52	1	0.00125	0.002913	86862440	50.28	N8(Deamidated): 100; C27(Dehydro): 100; N31(Deamidated): 100; C33(Dehydro): 100
				TRUE	High	Sequest HT (A3)	Selected	[R].GVLGTVKDLLIGAGKSAAQSVLKTLScKLSnDc.[-]	C27(Dehydro); N31(Deamidated); C33(Dehydro)	1	TRINITY_DN45_c27_g1_i1.p1	TRINITY_DN45_c27_g1_i1.p1	0	3	0	0	1	1	1096.92	3288.75	3288.75	-0.16	-0.00018	HCD (High Energy Collision Dissociation)	27	MS2	1.06159	3.121	50.3919	15505	Wuzhipan.raw	F1	FALSE		3.52	1	0.00125	0.002912	86862440	50.28	C27(Dehydro): 100; N31(Deamidated): 100; C33(Dehydro): 100
				TRUE	High	Sequest HT (A3)	Unambiguous	[R].GLLDTFKNLALnAAKSAG.[V]	N12(Deamidated)	1	TRINITY_DN0_c1_g1_i14.p1,TRINITY_DN0_c1_g1_i4.p1	TRINITY_DN0_c1_g1_i14.p1,TRINITY_DN0_c1_g1_i4.p1	0	3	0.411	0	1	1	602.332	1804.98	1804.98	0.67	0.0004	HCD (High Energy Collision Dissociation)	27	MS2	56.1502	15.516	40.5914	11365	Wuzhipan.raw	F1	FALSE		3.82	1	0.00125	0.01664	11206594	40.56	N12(Deamidated): 100
				TRUE	High	Sequest HT (A3)	Unambiguous	[R].GFmDTAKNVAKNVAVTLLDNLKcKITKAc.[-]	M3(Oxidation); C23(Dehydro); C29(Dehydro)	4	TRINITY_DN10285_c0_g1_i1.p1	TRINITY_DN6_c27_g1_i1.p1_ORF2; TRINITY_DN10285_c0_g1_i1.p1_ORF1; TRINITY_DN6_c27_g1_i1.p1_ORF1; TRINITY_DN10285_c0_g1_i1.p1	0	5	0.534	0	1	1	625.534	3123.64	3123.64	2.05	0.00128	HCD (High Energy Collision Dissociation)	27	MS2	5.18968	14.828	40.7191	11420	Wuzhipan.raw	F1	FALSE		5.73	1	0.00125	0.01024	83404648	40.81	M3(Oxidation): 100; C23(Dehydro): 100; C29(Dehydro): 100
				TRUE	High	Sequest HT (A3)	Unambiguous	[R].FLPLLAGLAAnFLPKLFcKITKKc.[-]	N11(Deamidated); C18(Dehydro); C24(Dehydro)	3	TRINITY_DN0_c1_g1_i24.p1	TRINITY_DN0_c1_g1_i24.p1_ORF1; TRINITY_DN0_c1_g1_i24.p1; TRINITY_DN0_c1_g1_i6.p1	0	4	0.6362	0	1	1	662.883	2648.51	2648.51	0.71	0.00047	HCD (High Energy Collision Dissociation)	27	MS2	7.11625	6.46	50.3623	15493	Wuzhipan.raw	F1	FALSE		4.26	1	0.00125	0.006584	220341984	51.07	N11(Deamidated): 100; C18(Dehydro): 100; C24(Dehydro): 100
				TRUE	High	Sequest HT (A3)	Rejected	[R].GVLGTVKnLLIGAGKSAAQSVLKTLScKLSnDc.[-]	N8(Deamidated); C27(Dehydro); N31(Deamidated); C33(Dehydro)	4	TRINITY_DN0_c1_g1_i11.p1	TRINITY_DN0_c1_g1_i15.p1; TRINITY_DN0_c1_g1_i23.p1; TRINITY_DN0_c1_g1_i11.p1; TRINITY_DN0_c1_g1_i10.p1	0	4		0	2	2	822.944	3288.75	3288.75	0.18	0.00015	HCD (High Energy Collision Dissociation)	27	MS2	0.821735	0.875	50.3211	15475	Wuzhipan.raw	F1	FALSE		2.85	1	0.00125	0.01068	247301072	50.32	N8(Deamidated): 100; C27(Dehydro): 100; N31(Deamidated): 100; C33(Dehydro): 100
				TRUE	High	Sequest HT (A3)	Unambiguous	[G].LFGKILGVGKKVLcGLSGMc.[-]	C14(Dehydro); C20(Dehydro)	1	TRINITY_DN49_c0_g1_i1.p1_ORF1	TRINITY_DN49_c0_g1_i1.p1_ORF1	0	2	0.4439	0	1	1	1011.06	2021.11	2021.11	-1.61	-0.00163	HCD (High Energy Collision Dissociation)	27	MS2	13.3718	20.847	40.7356	11429	Wuzhipan.raw	F1	FALSE		3.92	1	0.00125	0.003066	32634516	40.78	C14(Dehydro): 100; C20(Dehydro): 100
				TRUE	High	Sequest HT (A3)	Unambiguous	[K].nLALNAAKSAGVSVLNSLScKLSKTc.[-]	N1(Deamidated); C20(Dehydro); C26(Dehydro)	1	TRINITY_DN0_c1_g1_i14.p1,TRINITY_DN0_c1_g1_i4.p1	TRINITY_DN0_c1_g1_i14.p1,TRINITY_DN0_c1_g1_i4.p1	0	3	0.1548	0	1	1	864.458	2591.36	2591.35	2.16	0.00187	HCD (High Energy Collision Dissociation)	27	MS2	12.0888	44.798	38.9162	10536	Wuzhipan.raw	F1	FALSE		5.62	1	0.00125	0.0004876	10760527	38.96	N1(Deamidated): 98.68; C20(Dehydro): 100; C26(Dehydro): 100
				TRUE	High	Sequest HT (A3)	Selected	[G].TVKDLLIGAGKSAAQSVLKTLScKLSNDc.[-]	C23(Dehydro); C29(Dehydro)	1	TRINITY_DN45_c27_g1_i1.p1	TRINITY_DN45_c27_g1_i1.p1	0	4	0	0	1	1	741.149	2961.58	2961.57	0.12	9e-05	HCD (High Energy Collision Dissociation)	27	MS2	2.34152	15.301	41.4433	11741	Wuzhipan.raw	F1	FALSE		5.67	1	0.00125	0.002695	30660008	41.51	C23(Dehydro): 100; C29(Dehydro): 100
				TRUE	High	Sequest HT (A3)	Selected	[R].GVLGTVKDLLIGAGKSAAQSVLKTLScKLSnDc.[-]	C27(Dehydro); N31(Deamidated); C33(Dehydro)	1	TRINITY_DN45_c27_g1_i1.p1	TRINITY_DN45_c27_g1_i1.p1	0	3	0	0	1	1	1096.92	3288.76	3288.75	1.51	0.00165	HCD (High Energy Collision Dissociation)	27	MS2	0	8.962	50.8327	15672	Wuzhipan.raw	F1	FALSE		4.43	1	0.00125	0.00316	86862440	50.28	C27(Dehydro): 100; N31(Deamidated): 100; C33(Dehydro): 100
				TRUE	High	Sequest HT (A3)	Unambiguous	[D].TFKNLALnAAKSAGVSVLNSLScKLSKTc.[-]	N8(Deamidated); C23(Dehydro); C29(Dehydro)	1	TRINITY_DN0_c1_g1_i14.p1,TRINITY_DN0_c1_g1_i4.p1	TRINITY_DN0_c1_g1_i14.p1,TRINITY_DN0_c1_g1_i4.p1	0	3	0.075	0	1	1	989.859	2967.56	2967.56	-0.21	-0.00021	HCD (High Energy Collision Dissociation)	27	MS2	4.75302	9.676	38.8587	10509	Wuzhipan.raw	F1	FALSE		4.4	1	0.00125	0.0008764	31438194	38.9	N8(Deamidated): 100; C23(Dehydro): 100; C29(Dehydro): 100
				TRUE	High	Sequest HT (A3)	Selected	[R].GVLGTVKDLLIGAGKSAAQSVLKTLScKLSnDc.[-]	C27(Dehydro); N31(Deamidated); C33(Dehydro)	1	TRINITY_DN45_c27_g1_i1.p1	TRINITY_DN45_c27_g1_i1.p1	0	4	0	0	1	1	822.944	3288.76	3288.75	0.33	0.00027	HCD (High Energy Collision Dissociation)	27	MS2	0	4.288	51.2191	15826	Wuzhipan.raw	F1	FALSE		3.47	1	0.00125	0.02151	247301072	50.32	C27(Dehydro): 100; N31(Deamidated): 100; C33(Dehydro): 100
				TRUE	High	Sequest HT (A3)	Unambiguous	[R].FLPLLAGLAAnFLPKLFcKITKKc.[-]	N11(Deamidated); C18(Dehydro); C24(Dehydro)	3	TRINITY_DN0_c1_g1_i24.p1	TRINITY_DN0_c1_g1_i24.p1_ORF1; TRINITY_DN0_c1_g1_i24.p1; TRINITY_DN0_c1_g1_i6.p1	0	4	0.5193	0	1	1	662.882	2648.5	2648.51	-0.86	-0.00057	HCD (High Energy Collision Dissociation)	27	MS2	0.721261	1.028	51.2044	15822	Wuzhipan.raw	F1	FALSE		3.62	1	0.00125	0.04328	220341984	51.07	N11(Deamidated): 100; C18(Dehydro): 100; C24(Dehydro): 100
				TRUE	High	Sequest HT (A3)	Unambiguous	[R].GLFGKILGVGKKVLCGLSGmC.[-]	M20(Oxidation)	1	TRINITY_DN49_c0_g1_i1.p1_ORF1	TRINITY_DN49_c0_g1_i1.p1_ORF1	0	2	0.4583	0	1	1	1048.57	2096.14	2096.14	-1.98	-0.00208	HCD (High Energy Collision Dissociation)	27	MS2	0	68.922	38.1437	10155	Wuzhipan.raw	F1	FALSE		3.84	1	0.00125	0.00223	4.89185e+06	38.17	M20(Oxidation): 100
				TRUE	High	Sequest HT (A3)	Unambiguous	[ND].LLIGAGKSAAQSVLKTLScKLSNDc.[-]	C19(Dehydro); C25(Dehydro)	5	TRINITY_DN0_c1_g1_i11.p1; TRINITY_DN45_c27_g1_i1.p1	TRINITY_DN0_c1_g1_i15.p1; TRINITY_DN0_c1_g1_i23.p1; TRINITY_DN0_c1_g1_i11.p1; TRINITY_DN45_c27_g1_i1.p1; TRINITY_DN0_c1_g1_i10.p1	0	3	0.6088	0	1	1	840.116	2518.33	2518.34	-1.64	-0.00138	HCD (High Energy Collision Dissociation)	27	MS2	10.296	2.323	38.1481	10158	Wuzhipan.raw	F1	FALSE		4.09	2	0.00125	0.02412	214558896	38.22	C19(Dehydro): 100; C25(Dehydro): 100
				TRUE	High	Sequest HT (A3)	Unambiguous	[D].TFKNLALNAAKSAGVSVLnSLScKLSKTc.[-]	N19(Deamidated); C23(Dehydro); C29(Dehydro)	1	TRINITY_DN0_c1_g1_i14.p1,TRINITY_DN0_c1_g1_i4.p1	TRINITY_DN0_c1_g1_i14.p1,TRINITY_DN0_c1_g1_i4.p1	0	5	0.3083	0	1	1	594.318	2967.56	2967.56	-1.12	-0.00067	HCD (High Energy Collision Dissociation)	27	MS2	7.70384	13.284	38.1506	10160	Wuzhipan.raw	F1	FALSE	Not Reliable	5.06	1	0.00125	0.006467			N19(Deamidated): 100; C23(Dehydro): 100; C29(Dehydro): 100
				TRUE	High	Sequest HT (A3)	Unambiguous	[R].FLPLLAGLAAnFLPKLFcKITKKc.[-]	N11(Deamidated); C18(Dehydro); C24(Dehydro)	3	TRINITY_DN0_c1_g1_i24.p1	TRINITY_DN0_c1_g1_i24.p1_ORF1; TRINITY_DN0_c1_g1_i24.p1; TRINITY_DN0_c1_g1_i6.p1	0	2	0.7045	0	1	1	1324.75	2648.5	2648.51	-2.28	-0.00302	HCD (High Energy Collision Dissociation)	27	MS2	0	40.168	51.1946	15818	Wuzhipan.raw	F1	FALSE		5.72	1	0.00125	0.0006197	14392511	51.05	N11(Deamidated): 100; C18(Dehydro): 100; C24(Dehydro): 100
				TRUE	High	Sequest HT (A3)	Unambiguous	[D].TFKNLALNAAKSAGVSVLnSLScKLSKTc.[-]	N19(Deamidated); C23(Dehydro); C29(Dehydro)	1	TRINITY_DN0_c1_g1_i14.p1,TRINITY_DN0_c1_g1_i4.p1	TRINITY_DN0_c1_g1_i14.p1,TRINITY_DN0_c1_g1_i4.p1	0	3	0.3684	0	1	1	989.858	2967.56	2967.56	-1.63	-0.00161	HCD (High Energy Collision Dissociation)	27	MS2	11.2398	11.741	38.1784	10172	Wuzhipan.raw	F1	FALSE		4.56	1	0.00125	0.0005892	17937646	38.21	N19(Deamidated): 100; C23(Dehydro): 100; C29(Dehydro): 100
				TRUE	High	Sequest HT (A3)	Unambiguous	[ND].LLIGAGKSAAQSVLKTLScKLSNDc.[-]	C19(Dehydro); C25(Dehydro)	5	TRINITY_DN0_c1_g1_i11.p1; TRINITY_DN45_c27_g1_i1.p1	TRINITY_DN0_c1_g1_i15.p1; TRINITY_DN0_c1_g1_i23.p1; TRINITY_DN0_c1_g1_i11.p1; TRINITY_DN45_c27_g1_i1.p1; TRINITY_DN0_c1_g1_i10.p1	0	2	0.6639	0	1	1	1259.67	2518.34	2518.34	-0.69	-0.00087	HCD (High Energy Collision Dissociation)	27	MS2	7.76219	59.695	38.189	10177	Wuzhipan.raw	F1	FALSE		4.88	2	0.00125	0.0001287	6.07497e+06	38.22	C19(Dehydro): 100; C25(Dehydro): 100
				TRUE	High	Sequest HT (A3)	Unambiguous	[A].GLAANFLPKLFcKITKKc.[-]	C12(Dehydro); C18(Dehydro)	3	TRINITY_DN0_c1_g1_i24.p1	TRINITY_DN0_c1_g1_i24.p1_ORF1; TRINITY_DN0_c1_g1_i24.p1; TRINITY_DN0_c1_g1_i6.p1	0	3	0.5168	0	1	1	665.042	1993.11	1993.11	-0.48	-0.00032	HCD (High Energy Collision Dissociation)	27	MS2	23.0441	16.242	38.1915	10179	Wuzhipan.raw	F1	FALSE		3.27	1	0.00125	0.05433	14966607	38.24	C12(Dehydro): 100; C18(Dehydro): 100
				TRUE	High	Sequest HT (A3)	Unambiguous	[R].GLLDTFKNLALnAAKSAGVSVLNSLScKLSKTc.[-]	N12(Deamidated); C27(Dehydro); C33(Dehydro)	1	TRINITY_DN0_c1_g1_i14.p1,TRINITY_DN0_c1_g1_i4.p1	TRINITY_DN0_c1_g1_i14.p1,TRINITY_DN0_c1_g1_i4.p1	0	5	0.0713	0	1	1	673.961	3365.78	3365.78	-1.07	-0.00072	HCD (High Energy Collision Dissociation)	27	MS2	6.08891	3.634	51.1855	15814	Wuzhipan.raw	F1	FALSE		4.49	1	0.00125	0.008627	94001456	51.44	N12(Deamidated): 50; N23(Deamidated): 50; C27(Dehydro): 100; C33(Dehydro): 100
				TRUE	High	Sequest HT (A3)	Rejected	[R].GVLGTVKnLLIGAGKSAAQSVLKTLScKLSnDc.[-]	N8(Deamidated); C27(Dehydro); N31(Deamidated); C33(Dehydro)	4	TRINITY_DN0_c1_g1_i11.p1	TRINITY_DN0_c1_g1_i15.p1; TRINITY_DN0_c1_g1_i23.p1; TRINITY_DN0_c1_g1_i11.p1; TRINITY_DN0_c1_g1_i10.p1	0	4		0	2	2	822.944	3288.76	3288.75	0.33	0.00027	HCD (High Energy Collision Dissociation)	27	MS2	0	4.288	51.2191	15826	Wuzhipan.raw	F1	FALSE		3.47	1	0.00125	0.02151	247301072	50.32	N8(Deamidated): 100; C27(Dehydro): 100; N31(Deamidated): 100; C33(Dehydro): 100
				TRUE	High	Sequest HT (A3)	Rejected	[R].GVLGTVKnLLIGAGKSAAQSVLKTLScKLSnDc.[-]	N8(Deamidated); C27(Dehydro); N31(Deamidated); C33(Dehydro)	4	TRINITY_DN0_c1_g1_i11.p1	TRINITY_DN0_c1_g1_i15.p1; TRINITY_DN0_c1_g1_i23.p1; TRINITY_DN0_c1_g1_i11.p1; TRINITY_DN0_c1_g1_i10.p1	0	3		0	2	2	1096.92	3288.75	3288.75	-2.17	-0.00238	HCD (High Energy Collision Dissociation)	27	MS2	0	16.015	51.1209	15790	Wuzhipan.raw	F1	FALSE		4.22	1	0.00125	0.001172	86862440	50.28	N8(Deamidated): 100; C27(Dehydro): 100; N31(Deamidated): 100; C33(Dehydro): 100
				TRUE	High	Sequest HT (A3)	Unambiguous	[R].FLPLLAGLAAnFLPKLFcKITKKc.[-]	N11(Deamidated); C18(Dehydro); C24(Dehydro)	3	TRINITY_DN0_c1_g1_i24.p1	TRINITY_DN0_c1_g1_i24.p1_ORF1; TRINITY_DN0_c1_g1_i24.p1; TRINITY_DN0_c1_g1_i6.p1	0	3	0.6111	0	1	1	883.507	2648.51	2648.51	-0.69	-0.00061	HCD (High Energy Collision Dissociation)	27	MS2	8.21913	2.11	51.1171	15787	Wuzhipan.raw	F1	FALSE		3.96	1	0.00125	0.005586	113559040	51.06	N11(Deamidated): 100; C18(Dehydro): 100; C24(Dehydro): 100
				TRUE	High	Sequest HT (A3)	Unambiguous	[D].TFKNLALNAAKSAGVSVLnSLScKLSKTc.[-]	N19(Deamidated); C23(Dehydro); C29(Dehydro)	1	TRINITY_DN0_c1_g1_i14.p1,TRINITY_DN0_c1_g1_i4.p1	TRINITY_DN0_c1_g1_i14.p1,TRINITY_DN0_c1_g1_i4.p1	0	4	0.368	0	1	1	742.646	2967.56	2967.56	-0.93	-0.00069	HCD (High Energy Collision Dissociation)	27	MS2	2.77481	2.267	38.2277	10195	Wuzhipan.raw	F1	FALSE		5.19	1	0.00125	0.002071	86441608	38.19	N19(Deamidated): 100; C23(Dehydro): 100; C29(Dehydro): 100
				TRUE	High	Sequest HT (A3)	Unambiguous	[R].GLLDTFKNLALnAAKSAGVSVLNSLScKLSKTc.[-]	N12(Deamidated); C27(Dehydro); C33(Dehydro)	1	TRINITY_DN0_c1_g1_i14.p1,TRINITY_DN0_c1_g1_i4.p1	TRINITY_DN0_c1_g1_i14.p1,TRINITY_DN0_c1_g1_i4.p1	0	3	0.0896	0	1	1	1122.6	3365.78	3365.78	-0.69	-0.00077	HCD (High Energy Collision Dissociation)	27	MS2	2.25443	1.104	51.1159	15786	Wuzhipan.raw	F1	FALSE		6.36	1	0.00125	7.302e-05	468637248	51.48	N12(Deamidated): 50; N23(Deamidated): 50; C27(Dehydro): 100; C33(Dehydro): 100
				TRUE	High	Sequest HT (A3)	Unambiguous	[R].GLLDTFKNLALnAAKSAGVSVLNSLScKLSKTc.[-]	N12(Deamidated); C27(Dehydro); C33(Dehydro)	1	TRINITY_DN0_c1_g1_i14.p1,TRINITY_DN0_c1_g1_i4.p1	TRINITY_DN0_c1_g1_i14.p1,TRINITY_DN0_c1_g1_i4.p1	0	4	0.1469	0	1	1	842.201	3365.78	3365.78	1	0.00084	HCD (High Energy Collision Dissociation)	27	MS2	1.4357	0.448	51.0881	15774	Wuzhipan.raw	F1	FALSE		6.67	1	0.00125	0.002992	1246480640	51.47	N12(Deamidated): 100; C27(Dehydro): 100; C33(Dehydro): 100
				TRUE	High	Sequest HT (A3)	Unambiguous	[R].FLPLLAGLAAnFLPKLFcKITKKc.[-]	N11(Deamidated); C18(Dehydro); C24(Dehydro)	3	TRINITY_DN0_c1_g1_i24.p1	TRINITY_DN0_c1_g1_i24.p1_ORF1; TRINITY_DN0_c1_g1_i24.p1; TRINITY_DN0_c1_g1_i6.p1	0	4	0.6025	0	1	1	662.882	2648.51	2648.51	-0.21	-0.00014	HCD (High Energy Collision Dissociation)	27	MS2	0.163019	0.764	51.0618	15764	Wuzhipan.raw	F1	FALSE		3.95	1	0.00125	0.00871	220341984	51.07	N11(Deamidated): 100; C18(Dehydro): 100; C24(Dehydro): 100
				TRUE	High	Sequest HT (A3)	Unambiguous	[R].FLPLLAGLAAnFLPKLFcKITKKc.[-]	N11(Deamidated); C18(Dehydro); C24(Dehydro)	3	TRINITY_DN0_c1_g1_i24.p1	TRINITY_DN0_c1_g1_i24.p1_ORF1; TRINITY_DN0_c1_g1_i24.p1; TRINITY_DN0_c1_g1_i6.p1	0	2	0.7471	0	1	1	1324.76	2648.51	2648.51	-0.25	-0.00033	HCD (High Energy Collision Dissociation)	27	MS2	0	23.893	51.0506	15760	Wuzhipan.raw	F1	FALSE		5.18	1	0.00125	0.0001183	14392511	51.05	N11(Deamidated): 100; C18(Dehydro): 100; C24(Dehydro): 100
				TRUE	High	Sequest HT (A3)	Unambiguous	[R].GLFTLIKGAAKLIGKTVAKEAG.[QK]		2	TRINITY_DN0_c1_g1_i22.p1	TRINITY_DN0_c1_g1_i22.p1; TRINITY_DN0_c1_g1_i7.p1	0	3	0.6106	0	1	1	729.447	2186.33	2186.33	-0.35	-0.00026	HCD (High Energy Collision Dissociation)	27	MS2	4.64284	65.561	38.2832	10223	Wuzhipan.raw	F1	FALSE		6.06	1	0.00125	0.001004	164194368	38.48
				FALSE	High	Sequest HT (A3)	Unambiguous	[R].GLFTLIKGAAKLLGKTVAKEAG.[QK]		1		TRINITY_DN49_c10_g1_i1.p1	0	3	0.6106	0	1	2	729.447	2186.33	2186.33	-0.35	-0.00026	HCD (High Energy Collision Dissociation)	27	MS2	4.64284	65.561	38.2832	10223	Wuzhipan.raw	F1	FALSE		6.06	1	0.00125	0.001004	164194368	38.48
				TRUE	High	Sequest HT (A3)	Unambiguous	[ND].LLIGAGKSAAQSVLKTLScKLSNDc.[-]	C19(Dehydro); C25(Dehydro)	5	TRINITY_DN0_c1_g1_i11.p1; TRINITY_DN45_c27_g1_i1.p1	TRINITY_DN0_c1_g1_i15.p1; TRINITY_DN0_c1_g1_i23.p1; TRINITY_DN0_c1_g1_i11.p1; TRINITY_DN45_c27_g1_i1.p1; TRINITY_DN0_c1_g1_i10.p1	0	3	0.558	0	1	1	840.116	2518.33	2518.34	-0.84	-0.00071	HCD (High Energy Collision Dissociation)	27	MS2	1.13017	1.149	38.2918	10226	Wuzhipan.raw	F1	FALSE		4.05	2	0.00125	0.02707	214558896	38.22	C19(Dehydro): 100; C25(Dehydro): 100
				TRUE	High	Sequest HT (A3)	Unambiguous	[D].TFKNLALNAAKSAGVSVLnSLScKLSKTc.[-]	N19(Deamidated); C23(Dehydro); C29(Dehydro)	1	TRINITY_DN0_c1_g1_i14.p1,TRINITY_DN0_c1_g1_i4.p1	TRINITY_DN0_c1_g1_i14.p1,TRINITY_DN0_c1_g1_i4.p1	0	5	0.3193	0	1	1	594.318	2967.56	2967.56	-1.33	-0.00079	HCD (High Energy Collision Dissociation)	27	MS2	6.92952	14.408	38.2943	10228	Wuzhipan.raw	F1	FALSE		4.04	1	0.00125	0.004367	14771214	38.17	N19(Deamidated): 100; C23(Dehydro): 100; C29(Dehydro): 100
				TRUE	High	Sequest HT (A3)	Selected	[R].GVLGTVKDLLIGAGKSAAQSVLKTLScKLSnDc.[-]	C27(Dehydro); N31(Deamidated); C33(Dehydro)	1	TRINITY_DN45_c27_g1_i1.p1	TRINITY_DN45_c27_g1_i1.p1	0	3	0	0	1	1	1096.92	3288.75	3288.75	-2.17	-0.00238	HCD (High Energy Collision Dissociation)	27	MS2	0	16.015	51.1209	15790	Wuzhipan.raw	F1	FALSE		4.22	1	0.00125	0.001172	86862440	50.28	C27(Dehydro): 100; N31(Deamidated): 100; C33(Dehydro): 100
				TRUE	High	Sequest HT (A3)	Unambiguous	[R].GLFTLIKGAAKLIG.[K]		3	TRINITY_DN0_c1_g1_i22.p1	TRINITY_DN0_c1_g1_i22.p1; TRINITY_DN591_c1_g1_i1.p1; TRINITY_DN0_c1_g1_i7.p1	0	2	0.4901	0	1	1	701.445	1401.88	1401.88	-0.48	-0.00034	HCD (High Energy Collision Dissociation)	27	MS2	41.424	4.129	38.2968	10230	Wuzhipan.raw	F1	FALSE		3.02	1	0.00125	0.01228	361556384	38.4
				FALSE	High	Sequest HT (A3)	Unambiguous	[R].GLFTLIKGAAKLLGKTVAKEA.[G]		1		TRINITY_DN49_c10_g1_i1.p1	0	2	0.6742	0	1	2	1065.16	2129.3	2129.31	-1	-0.00106	HCD (High Energy Collision Dissociation)	27	MS2	7.38063	49.796	38.091	10126	Wuzhipan.raw	F1	FALSE		5.74	1	0.00125	5.518e-06	13610056	38.13
				TRUE	High	Sequest HT (A3)	Unambiguous	[N].LLIGASKSAAQSVLKTLScKLSNDc.[-]	C19(Dehydro); C25(Dehydro)	3	TRINITY_DN2658_c0_g2_i1.p1	TRINITY_DN2658_c0_g2_i1.p1_ORF2; TRINITY_DN2658_c0_g2_i1.p1_ORF1; TRINITY_DN2658_c0_g2_i1.p1	0	2	0.599	0	1	1	1274.68	2548.34	2548.35	-1.19	-0.00152	HCD (High Energy Collision Dissociation)	27	MS2	0	53.452	38.0897	10125	Wuzhipan.raw	F1	FALSE		1.92	1	0.00125	0.06178	4481767	38.05	C19(Dehydro): 100; C25(Dehydro): 100
				TRUE	High	Sequest HT (A3)	Unambiguous	[D].TFKNLALNAAKSAGVSVLNSLScKLSKTc.[-]	C23(Dehydro); C29(Dehydro)	1	TRINITY_DN0_c1_g1_i14.p1,TRINITY_DN0_c1_g1_i4.p1	TRINITY_DN0_c1_g1_i14.p1,TRINITY_DN0_c1_g1_i4.p1	0	4	0.6998	0	1	1	742.401	2966.58	2966.58	0.92	0.00068	HCD (High Energy Collision Dissociation)	27	MS2	0.153154	0.415	37.6638	9919	Wuzhipan.raw	F1	FALSE		4.73	1	0.00125	0.008779	552696576	37.7	C23(Dehydro): 100; C29(Dehydro): 100
				TRUE	High	Sequest HT (A3)	Unambiguous	[D].TFKNLALNAAKSAGVSVLNSLScKLSKTc.[-]	C23(Dehydro); C29(Dehydro)	1	TRINITY_DN0_c1_g1_i14.p1,TRINITY_DN0_c1_g1_i4.p1	TRINITY_DN0_c1_g1_i14.p1,TRINITY_DN0_c1_g1_i4.p1	0	3	0.7099	0	1	1	989.53	2966.58	2966.58	-1.69	-0.00167	HCD (High Energy Collision Dissociation)	27	MS2	1.2956	1.929	37.6715	9922	Wuzhipan.raw	F1	FALSE		4.93	1	0.00125	0.0005791	117126736	37.7	C23(Dehydro): 100; C29(Dehydro): 100
				TRUE	High	Sequest HT (A3)	Unambiguous	[D].TFKNLALNAAKSAGVSVLNSLScKLSKTc.[-]	C23(Dehydro); C29(Dehydro)	1	TRINITY_DN0_c1_g1_i14.p1,TRINITY_DN0_c1_g1_i4.p1	TRINITY_DN0_c1_g1_i14.p1,TRINITY_DN0_c1_g1_i4.p1	0	5	0.6774	0	1	1	594.122	2966.58	2966.58	-0.26	-0.00015	HCD (High Energy Collision Dissociation)	27	MS2	0.808067	1.734	37.6882	9928	Wuzhipan.raw	F1	FALSE		5.3	1	0.00125	0.009657	104331224	37.7	C23(Dehydro): 100; C29(Dehydro): 100
				TRUE	High	Sequest HT (A3)	Unambiguous	[D].TAKNVAKNVAVTLLDnLKcKITKAc.[-]	N16(Deamidated); C19(Dehydro); C25(Dehydro)	4	TRINITY_DN10285_c0_g1_i1.p1	TRINITY_DN6_c27_g1_i1.p1_ORF2; TRINITY_DN10285_c0_g1_i1.p1_ORF1; TRINITY_DN6_c27_g1_i1.p1_ORF1; TRINITY_DN10285_c0_g1_i1.p1	0	5	0.4091	0	1	1	532.5	2658.47	2658.47	1.28	0.00068	HCD (High Energy Collision Dissociation)	27	MS2	21.3587	56.612	37.7711	9965	Wuzhipan.raw	F1	FALSE		4.62	1	0.00125	0.01028	3.8112e+06	37.79	N16(Deamidated): 100; C19(Dehydro): 100; C25(Dehydro): 100
				TRUE	High	Sequest HT (A3)	Unambiguous	[K].NLALNAAKSAGVSVLNSLScKLSKTc.[-]	C20(Dehydro); C26(Dehydro)	1	TRINITY_DN0_c1_g1_i14.p1,TRINITY_DN0_c1_g1_i4.p1	TRINITY_DN0_c1_g1_i14.p1,TRINITY_DN0_c1_g1_i4.p1	0	3	0.6914	0	1	1	864.128	2590.37	2590.37	0.33	0.00028	HCD (High Energy Collision Dissociation)	27	MS2	24.5723	44.548	37.791	9976	Wuzhipan.raw	F1	FALSE		7	1	0.00125	4.727e-05	30277904	37.87	C20(Dehydro): 100; C26(Dehydro): 100
				TRUE	High	Sequest HT (A3)	Unambiguous	[R].GLLDTFKNLALnAAKSAGVSVLNSLScKLSKTc.[-]	N12(Deamidated); C27(Dehydro); C33(Dehydro)	1	TRINITY_DN0_c1_g1_i14.p1,TRINITY_DN0_c1_g1_i4.p1	TRINITY_DN0_c1_g1_i14.p1,TRINITY_DN0_c1_g1_i4.p1	0	4	0.1777	0	1	1	842.202	3365.79	3365.78	1.5	0.00127	HCD (High Energy Collision Dissociation)	27	MS2	0.826533	0.277	51.2298	15831	Wuzhipan.raw	F1	FALSE		6.47	1	0.00125	0.01535	1246480640	51.47	N12(Deamidated): 100; C27(Dehydro): 100; C33(Dehydro): 100
				TRUE	High	Sequest HT (A3)	Unambiguous	[K].NLALNAAKSAGVSVLNSLScKLSKTc.[-]	C20(Dehydro); C26(Dehydro)	1	TRINITY_DN0_c1_g1_i14.p1,TRINITY_DN0_c1_g1_i4.p1	TRINITY_DN0_c1_g1_i14.p1,TRINITY_DN0_c1_g1_i4.p1	0	4	0.5519	0	1	1	648.347	2590.37	2590.37	-0.69	-0.00045	HCD (High Energy Collision Dissociation)	27	MS2	23.7886	39.121	37.8111	9985	Wuzhipan.raw	F1	FALSE		5.4	1	0.00125	0.00507	14519715	37.85	C20(Dehydro): 100; C26(Dehydro): 100
				TRUE	High	Sequest HT (A3)	Unambiguous	[D].TFKNLALNAAKSAGVSVLNSLScKLSKTc.[-]	C23(Dehydro); C29(Dehydro)	1	TRINITY_DN0_c1_g1_i14.p1,TRINITY_DN0_c1_g1_i4.p1	TRINITY_DN0_c1_g1_i14.p1,TRINITY_DN0_c1_g1_i4.p1	0	3	0.6358	0	1	1	989.53	2966.58	2966.58	-1.19	-0.00118	HCD (High Energy Collision Dissociation)	27	MS2	22.412	12.079	37.8222	9990	Wuzhipan.raw	F1	FALSE		3.35	1	0.00125	0.002688	117126736	37.7	C23(Dehydro): 100; C29(Dehydro): 100
				TRUE	High	Sequest HT (A3)	Unambiguous	[R].GLLDTFKNLALNAAK.[S]		2	TRINITY_DN0_c1_g1_i14.p1,TRINITY_DN0_c1_g1_i4.p1	TRINITY_DN24401_c0_g1_i2.p14; TRINITY_DN0_c1_g1_i14.p1,TRINITY_DN0_c1_g1_i4.p1	0	2	0.7151	0	1	1	794.956	1588.9	1588.91	-0.48	-0.00038	HCD (High Energy Collision Dissociation)	27	MS2	3.93537	12.706	37.8609	10011	Wuzhipan.raw	F1	FALSE		5.37	1	0.00125	4.914e-05	182572592	37.98
				TRUE	High	Sequest HT (A3)	Unambiguous	[R].GLLDTFKNLALNAAK.[S]		2	TRINITY_DN0_c1_g1_i14.p1,TRINITY_DN0_c1_g1_i4.p1	TRINITY_DN24401_c0_g1_i2.p14; TRINITY_DN0_c1_g1_i14.p1,TRINITY_DN0_c1_g1_i4.p1	0	3	0.5924	0	1	1	530.306	1588.9	1588.91	-0.57	-0.0003	HCD (High Energy Collision Dissociation)	27	MS2	10.5042	3.7	37.8901	10025	Wuzhipan.raw	F1	FALSE		3.95	1	0.00125	0.006476	97234112	37.98
				TRUE	High	Sequest HT (A3)	Unambiguous	[R].GLFTLIKGAAKLIGKTVAKEA.[G]		2	TRINITY_DN0_c1_g1_i22.p1	TRINITY_DN0_c1_g1_i22.p1; TRINITY_DN0_c1_g1_i7.p1	0	2	0.6742	0	1	1	1065.16	2129.3	2129.31	-1	-0.00106	HCD (High Energy Collision Dissociation)	27	MS2	7.38063	49.796	38.091	10126	Wuzhipan.raw	F1	FALSE		5.74	1	0.00125	5.518e-06	13610056	38.13
				TRUE	High	Sequest HT (A3)	Unambiguous	[R].GIFSILKIA.[T]		2	TRINITY_DN96_c0_g2_i2.p1	TRINITY_DN96_c0_g2_i2.p1; TRINITY_DN96_c0_g2_i1.p1	0	2	0.2959	0	1	1	481.307	961.607	961.608	-1.33	-0.00064	HCD (High Energy Collision Dissociation)	27	MS2	10.9554	87.646	37.9311	10043	Wuzhipan.raw	F1	FALSE		1.96	1	0.00125	0.05916	1.84101e+06	37.93
				TRUE	High	Sequest HT (A3)	Unambiguous	[K].NLALNAAKSAGVSVLNSLScKLSKTc.[-]	C20(Dehydro); C26(Dehydro)	1	TRINITY_DN0_c1_g1_i14.p1,TRINITY_DN0_c1_g1_i4.p1	TRINITY_DN0_c1_g1_i14.p1,TRINITY_DN0_c1_g1_i4.p1	0	3	0.6876	0	1	1	864.127	2590.37	2590.37	-1.16	-0.001	HCD (High Energy Collision Dissociation)	27	MS2	6.77317	10.464	37.9467	10051	Wuzhipan.raw	F1	FALSE		4.29	1	0.00125	0.002156	30277904	37.87	C20(Dehydro): 100; C26(Dehydro): 100
				TRUE	High	Sequest HT (A3)	Unambiguous	[R].GLLDTFKNLALNAAK.[S]		2	TRINITY_DN0_c1_g1_i14.p1,TRINITY_DN0_c1_g1_i4.p1	TRINITY_DN24401_c0_g1_i2.p14; TRINITY_DN0_c1_g1_i14.p1,TRINITY_DN0_c1_g1_i4.p1	0	2	0.6346	0	1	1	794.956	1588.9	1588.91	-0.71	-0.00056	HCD (High Energy Collision Dissociation)	27	MS2	1.0999	0.907	38.007	10079	Wuzhipan.raw	F1	FALSE		3.64	1	0.00125	0.0001442	182572592	37.98
				TRUE	High	Sequest HT (A3)	Unambiguous	[G].LFGKILGVGKKVLcGLSGmc.[-]	C14(Dehydro); M19(Oxidation); C20(Dehydro)	1	TRINITY_DN49_c0_g1_i1.p1_ORF1	TRINITY_DN49_c0_g1_i1.p1_ORF1	0	2	0.2941	0	1	1	1019.06	2037.1	2037.11	-0.42	-0.00043	HCD (High Energy Collision Dissociation)	27	MS2	29.1543	65.076	38.015	10085	Wuzhipan.raw	F1	FALSE		2.72	1	0.00125	0.05663	9649405	37.91	C14(Dehydro): 100; M19(Oxidation): 100; C20(Dehydro): 100
				TRUE	High	Sequest HT (A3)	Unambiguous	[R].GLLDTFKNLALNAAK.[S]		2	TRINITY_DN0_c1_g1_i14.p1,TRINITY_DN0_c1_g1_i4.p1	TRINITY_DN24401_c0_g1_i2.p14; TRINITY_DN0_c1_g1_i14.p1,TRINITY_DN0_c1_g1_i4.p1	0	3	0.6026	0	1	1	530.307	1588.91	1588.91	-0.22	-0.00012	HCD (High Energy Collision Dissociation)	27	MS2	3.62055	1.609	38.0303	10091	Wuzhipan.raw	F1	FALSE		3.12	1	0.00125	0.00621	97234112	37.98
				TRUE	High	Sequest HT (A3)	Unambiguous	[R].GLFSKFAGKGIKDLIFKGVKHIGKEVGMDVIRTGIDVAGcKIKGEc.[-]	C40(Dehydro); C46(Dehydro)	4	TRINITY_DN0_c1_g1_i16.p1	TRINITY_DN0_c1_g1_i16.p1; TRINITY_DN0_c1_g1_i16.p1_ORF1; TRINITY_DN81_c0_g1_i1.p1_ORF2; TRINITY_DN0_c1_g1_i18.p1	0	5	0.6361	0	1	1	972.935	4860.65	4860.65	0.18	0.00018	HCD (High Energy Collision Dissociation)	27	MS2	0	14.993	38.0497	10100	Wuzhipan.raw	F1	FALSE		3.71	1	0.00125	0.0526	21231060	38.13	C40(Dehydro): 100; C46(Dehydro): 100
				TRUE	High	Sequest HT (A3)	Unambiguous	[R].GLFTLIKGAAKLIGKTVAKEA.[G]		2	TRINITY_DN0_c1_g1_i22.p1	TRINITY_DN0_c1_g1_i22.p1; TRINITY_DN0_c1_g1_i7.p1	0	4	0.5506	0	1	1	533.082	2129.31	2129.31	-0.26	-0.00014	HCD (High Energy Collision Dissociation)	27	MS2	38.4143	6.679	38.0509	10101	Wuzhipan.raw	F1	FALSE		4.25	1	0.00125	0.02443	183275360	38.14
				FALSE	High	Sequest HT (A3)	Unambiguous	[R].GLFTLIKGAAKLLGKTVAKEA.[G]		1		TRINITY_DN49_c10_g1_i1.p1	0	4	0.5506	0	1	2	533.082	2129.31	2129.31	-0.26	-0.00014	HCD (High Energy Collision Dissociation)	27	MS2	38.4143	6.679	38.0509	10101	Wuzhipan.raw	F1	FALSE		4.25	1	0.00125	0.02443	183275360	38.14
				TRUE	High	Sequest HT (A3)	Unambiguous	[R].GLFTLIKGAAKLIGKTVAKEA.[G]		2	TRINITY_DN0_c1_g1_i22.p1	TRINITY_DN0_c1_g1_i22.p1; TRINITY_DN0_c1_g1_i7.p1	0	3	0.6754	0	1	1	710.439	2129.3	2129.31	-1.89	-0.00134	HCD (High Energy Collision Dissociation)	27	MS2	45.1299	5.649	38.0665	10110	Wuzhipan.raw	F1	FALSE		4.99	1	0.00125	0.005068	118849352	38.14
				FALSE	High	Sequest HT (A3)	Unambiguous	[R].GLFTLIKGAAKLLGKTVAKEA.[G]		1		TRINITY_DN49_c10_g1_i1.p1	0	3	0.6754	0	1	2	710.439	2129.3	2129.31	-1.89	-0.00134	HCD (High Energy Collision Dissociation)	27	MS2	45.1299	5.649	38.0665	10110	Wuzhipan.raw	F1	FALSE		4.99	1	0.00125	0.005068	118849352	38.14
				TRUE	High	Sequest HT (A3)	Unambiguous	[D].TFKNLALNAAKSAGVSVLnSLScKLSKTc.[-]	N19(Deamidated); C23(Dehydro); C29(Dehydro)	1	TRINITY_DN0_c1_g1_i14.p1,TRINITY_DN0_c1_g1_i4.p1	TRINITY_DN0_c1_g1_i14.p1,TRINITY_DN0_c1_g1_i4.p1	0	4	0.436	0	1	1	742.646	2967.56	2967.56	-0.77	-0.00057	HCD (High Energy Collision Dissociation)	27	MS2	16.855	17.509	38.0844	10121	Wuzhipan.raw	F1	FALSE		5.16	1	0.00125	0.00138	86441608	38.19	N19(Deamidated): 100; C23(Dehydro): 100; C29(Dehydro): 100
				TRUE	High	Sequest HT (A3)	Unambiguous	[R].GLLDTFKNLALN.[A]		4	TRINITY_DN0_c1_g1_i14.p1,TRINITY_DN0_c1_g1_i4.p1	TRINITY_DN24401_c0_g1_i2.p14; TRINITY_DN6490_c1_g1_i1.p1_ORF1; TRINITY_DN0_c1_g1_i14.p1,TRINITY_DN0_c1_g1_i4.p1; TRINITY_DN6490_c1_g1_i1.p1	0	2	0.4351	0	1	1	659.872	1318.74	1318.74	-0.12	-8e-05	HCD (High Energy Collision Dissociation)	27	MS2	38.815	8.974	37.9326	10044	Wuzhipan.raw	F1	FALSE		2.85	1	0.00125	0.02613	95015664	38.02
				FALSE	High	Sequest HT (A3)	Unambiguous	[R].GLFTLIKGAAKLLG.[K]		1		TRINITY_DN49_c10_g1_i1.p1	0	2	0.4901	0	1	2	701.445	1401.88	1401.88	-0.48	-0.00034	HCD (High Energy Collision Dissociation)	27	MS2	41.424	4.129	38.2968	10230	Wuzhipan.raw	F1	FALSE		3.02	1	0.00125	0.01228	361556384	38.4
				TRUE	High	Sequest HT (A3)	Unambiguous	[R].GLLDTFKNLALNAAKS.[A]		2	TRINITY_DN0_c1_g1_i14.p1,TRINITY_DN0_c1_g1_i4.p1	TRINITY_DN24401_c0_g1_i2.p14; TRINITY_DN0_c1_g1_i14.p1,TRINITY_DN0_c1_g1_i4.p1	0	3	0.4892	0	1	1	559.317	1675.94	1675.94	-1.18	-0.00066	HCD (High Energy Collision Dissociation)	27	MS2	33.5681	29.704	38.3006	10233	Wuzhipan.raw	F1	FALSE		4.62	1	0.00125	0.002115	22466058	38.39
				TRUE	High	Sequest HT (A3)	Unambiguous	[R].GLFGKILGVGKKVLCGLSGmC.[-]	M20(Oxidation)	1	TRINITY_DN49_c0_g1_i1.p1_ORF1	TRINITY_DN49_c0_g1_i1.p1_ORF1	0	2	0.3421	0	1	1	1048.57	2096.14	2096.14	-1.98	-0.00208	HCD (High Energy Collision Dissociation)	27	MS2	0	83.203	38.3107	10237	Wuzhipan.raw	F1	FALSE		2.66	1	0.00125	0.01748	4.89185e+06	38.17	M20(Oxidation): 100
				TRUE	High	Sequest HT (A3)	Unambiguous	[R].GLFTLIKGAAKLIGKTVAKEAG.[QK]		2	TRINITY_DN0_c1_g1_i22.p1	TRINITY_DN0_c1_g1_i22.p1; TRINITY_DN0_c1_g1_i7.p1	0	2	0.5706	0	1	1	1093.67	2186.33	2186.33	-0.18	-0.0002	HCD (High Energy Collision Dissociation)	27	MS2	0	25.493	38.5511	10354	Wuzhipan.raw	F1	FALSE		5.03	1	0.00125	7.466e-06	17124452	38.49
				FALSE	High	Sequest HT (A3)	Unambiguous	[R].GLFTLIKGAAKLLGKTVAKEAG.[QK]		1		TRINITY_DN49_c10_g1_i1.p1	0	2	0.5706	0	1	2	1093.67	2186.33	2186.33	-0.18	-0.0002	HCD (High Energy Collision Dissociation)	27	MS2	0	25.493	38.5511	10354	Wuzhipan.raw	F1	FALSE		5.03	1	0.00125	7.466e-06	17124452	38.49
				TRUE	High	Sequest HT (A3)	Selected	[R].GVLGTVKDLLIGAGKSAAQSVLK.[T]		1	TRINITY_DN45_c27_g1_i1.p1	TRINITY_DN45_c27_g1_i1.p1	0	3	0	0	1	1	742.447	2225.33	2225.32	1.28	0.00095	HCD (High Energy Collision Dissociation)	27	MS2	0.168329	1.415	38.5887	10372	Wuzhipan.raw	F1	FALSE		5.58	1	0.00125	0.0001345	87757496	38.56
				TRUE	High	Sequest HT (A3)	Rejected	[R].GVLGTVKnLLIGAGKSAAQSVLK.[T]	N8(Deamidated)	4	TRINITY_DN0_c1_g1_i11.p1	TRINITY_DN0_c1_g1_i15.p1; TRINITY_DN0_c1_g1_i23.p1; TRINITY_DN0_c1_g1_i11.p1; TRINITY_DN0_c1_g1_i10.p1	0	3		0	2	2	742.447	2225.33	2225.32	1.28	0.00095	HCD (High Energy Collision Dissociation)	27	MS2	0.168329	1.415	38.5887	10372	Wuzhipan.raw	F1	FALSE		5.58	1	0.00125	0.0001345	87757496	38.56	N8(Deamidated): 100
				TRUE	High	Sequest HT (A3)	Unambiguous	[R].GLFTLIKGAAKLIGKTVAKEAG.[QK]		2	TRINITY_DN0_c1_g1_i22.p1	TRINITY_DN0_c1_g1_i22.p1; TRINITY_DN0_c1_g1_i7.p1	0	3	0.5297	0	1	1	729.448	2186.33	2186.33	1.32	0.00096	HCD (High Energy Collision Dissociation)	27	MS2	0.639724	1.646	38.5899	10373	Wuzhipan.raw	F1	FALSE		3.7	1	0.00125	0.007819	164194368	38.48
				FALSE	High	Sequest HT (A3)	Unambiguous	[R].GLFTLIKGAAKLLGKTVAKEAG.[QK]		1		TRINITY_DN49_c10_g1_i1.p1	0	3	0.5297	0	1	2	729.448	2186.33	2186.33	1.32	0.00096	HCD (High Energy Collision Dissociation)	27	MS2	0.639724	1.646	38.5899	10373	Wuzhipan.raw	F1	FALSE		3.7	1	0.00125	0.007819	164194368	38.48
				TRUE	High	Sequest HT (A3)	Unambiguous	[ND].LLIGAGKSAAQSVLKTLScKLSnDc.[-]	C19(Dehydro); N23(Deamidated); C25(Dehydro)	5	TRINITY_DN0_c1_g1_i11.p1; TRINITY_DN45_c27_g1_i1.p1	TRINITY_DN0_c1_g1_i15.p1; TRINITY_DN0_c1_g1_i23.p1; TRINITY_DN0_c1_g1_i11.p1; TRINITY_DN45_c27_g1_i1.p1; TRINITY_DN0_c1_g1_i10.p1	0	3	0.497	0	1	1	840.446	2519.32	2519.32	0.46	0.00039	HCD (High Energy Collision Dissociation)	27	MS2	3.33955	5.188	38.5924	10375	Wuzhipan.raw	F1	FALSE		3.34	2	0.00125	0.0661	49551724	38.52	C19(Dehydro): 100; N23(Deamidated): 100; C25(Dehydro): 100
				TRUE	High	Sequest HT (A3)	Unambiguous	[R].GLLDTFKNLALnAAK.[S]	N12(Deamidated)	2	TRINITY_DN0_c1_g1_i14.p1,TRINITY_DN0_c1_g1_i4.p1	TRINITY_DN24401_c0_g1_i2.p14; TRINITY_DN0_c1_g1_i14.p1,TRINITY_DN0_c1_g1_i4.p1	0	3	0.3193	0	1	1	530.636	1589.89	1589.89	2.08	0.0011	HCD (High Energy Collision Dissociation)	27	MS2	12.2495	13.7	38.601	10378	Wuzhipan.raw	F1	FALSE		3.79	1	0.00125	0.006026	23218134	38.81	N12(Deamidated): 100
				TRUE	High	Sequest HT (A3)	Selected	[R].GVLGTVKDLLIGAGKSAAQSVLKTLScKLSnDc.[-]	C27(Dehydro); N31(Deamidated); C33(Dehydro)	1	TRINITY_DN45_c27_g1_i1.p1	TRINITY_DN45_c27_g1_i1.p1	0	3	0	0	1	1	1096.92	3288.75	3288.75	-2.39	-0.00262	HCD (High Energy Collision Dissociation)	27	MS2	2.03848	12.222	50.9735	15729	Wuzhipan.raw	F1	FALSE		4.89	1	0.00125	0.002059	86862440	50.28	C27(Dehydro): 100; N31(Deamidated): 100; C33(Dehydro): 100
				TRUE	High	Sequest HT (A3)	Unambiguous	[R].GLLDTFKNLALnAAKSAGVSVLNSLScKLSKTc.[-]	N12(Deamidated); C27(Dehydro); C33(Dehydro)	1	TRINITY_DN0_c1_g1_i14.p1,TRINITY_DN0_c1_g1_i4.p1	TRINITY_DN0_c1_g1_i14.p1,TRINITY_DN0_c1_g1_i4.p1	0	4	0.2188	0	1	1	842.202	3365.78	3365.78	1.14	0.00096	HCD (High Energy Collision Dissociation)	27	MS2	5.90264	1.959	50.9441	15717	Wuzhipan.raw	F1	FALSE		6.26	1	0.00125	0.002445	1246480640	51.47	N12(Deamidated): 100; C27(Dehydro): 100; C33(Dehydro): 100
				FALSE	High	Sequest HT (A3)	Unambiguous	[R].GLFTLIKGAAKLLGKTVAKEAG.[QK]		1		TRINITY_DN49_c10_g1_i1.p1	0	5	0.4353	0	1	2	438.071	2186.33	2186.33	0.11	5e-05	HCD (High Energy Collision Dissociation)	27	MS2	0	6.549	38.5422	10350	Wuzhipan.raw	F1	FALSE		2.32	1	0.00125	0.0306	22190102	38.49
				TRUE	High	Sequest HT (A3)	Unambiguous	[R].FLPLLAGLAAnFLPKLFcKITKKc.[-]	N11(Deamidated); C18(Dehydro); C24(Dehydro)	3	TRINITY_DN0_c1_g1_i24.p1	TRINITY_DN0_c1_g1_i24.p1_ORF1; TRINITY_DN0_c1_g1_i24.p1; TRINITY_DN0_c1_g1_i6.p1	0	4	0.5576	0	1	1	662.882	2648.51	2648.51	-0.03	-2e-05	HCD (High Energy Collision Dissociation)	27	MS2	0.739816	1.301	50.9243	15709	Wuzhipan.raw	F1	FALSE		3.82	1	0.00125	0.02454	220341984	51.07	N11(Deamidated): 100; C18(Dehydro): 100; C24(Dehydro): 100
				TRUE	High	Sequest HT (A3)	Unambiguous	[R].FLPLLAGLAAnFLPKLFcKITKKc.[-]	N11(Deamidated); C18(Dehydro); C24(Dehydro)	3	TRINITY_DN0_c1_g1_i24.p1	TRINITY_DN0_c1_g1_i24.p1_ORF1; TRINITY_DN0_c1_g1_i24.p1; TRINITY_DN0_c1_g1_i6.p1	0	5	0.5358	0	1	1	530.507	2648.51	2648.51	-0.29	-0.00015	HCD (High Energy Collision Dissociation)	27	MS2	0	10.288	50.8818	15693	Wuzhipan.raw	F1	FALSE		2.65	1	0.00125	0.05536	26079644	51.09	N11(Deamidated): 100; C18(Dehydro): 100; C24(Dehydro): 100
				TRUE	High	Sequest HT (A3)	Unambiguous	[R].GLLDTFKNLALnAAK.[S]	N12(Deamidated)	2	TRINITY_DN0_c1_g1_i14.p1,TRINITY_DN0_c1_g1_i4.p1	TRINITY_DN24401_c0_g1_i2.p14; TRINITY_DN0_c1_g1_i14.p1,TRINITY_DN0_c1_g1_i4.p1	0	2	0.3285	0	1	1	795.45	1589.89	1589.89	2.05	0.00163	HCD (High Energy Collision Dissociation)	27	MS2	11.2681	8.291	38.619	10386	Wuzhipan.raw	F1	FALSE		4.11	1	0.00125	6.412e-05	44352444	38.81	N12(Deamidated): 100
				TRUE	High	Sequest HT (A3)	Unambiguous	[R].GLFTLIKGAAKLIGKTVAKEAGKTGLE.[L]		2	TRINITY_DN0_c1_g1_i22.p1	TRINITY_DN0_c1_g1_i22.p1; TRINITY_DN0_c1_g1_i7.p1	0	3	0.6258	0	1	1	905.546	2714.62	2714.62	2.42	0.00219	HCD (High Energy Collision Dissociation)	27	MS2	0	79.292	38.7055	10429	Wuzhipan.raw	F1	FALSE		6.12	1	0.00125	7.088e-05	4718563	38.73
				TRUE	High	Sequest HT (A3)	Rejected	[R].GVLGTVKnLLIGAGKSAAQSVLKTLScKLSnDc.[-]	N8(Deamidated); C27(Dehydro); N31(Deamidated); C33(Dehydro)	4	TRINITY_DN0_c1_g1_i11.p1	TRINITY_DN0_c1_g1_i15.p1; TRINITY_DN0_c1_g1_i23.p1; TRINITY_DN0_c1_g1_i11.p1; TRINITY_DN0_c1_g1_i10.p1	0	4		0	2	2	822.944	3288.75	3288.75	-0.34	-0.00028	HCD (High Energy Collision Dissociation)	27	MS2	0.216344	2.547	50.8767	15689	Wuzhipan.raw	F1	FALSE		3.82	1	0.00125	0.0176	247301072	50.32	N8(Deamidated): 100; C27(Dehydro): 100; N31(Deamidated): 100; C33(Dehydro): 100
				TRUE	High	Sequest HT (A3)	Selected	[R].GVLGTVKDLLIGAGKSAAQSVLKTLScKLSnDc.[-]	C27(Dehydro); N31(Deamidated); C33(Dehydro)	1	TRINITY_DN45_c27_g1_i1.p1	TRINITY_DN45_c27_g1_i1.p1	0	4	0	0	1	1	822.944	3288.75	3288.75	-0.33	-0.00028	HCD (High Energy Collision Dissociation)	27	MS2	0.216344	2.547	50.8767	15689	Wuzhipan.raw	F1	FALSE		3.82	1	0.00125	0.0176	247301072	50.32	C27(Dehydro): 100; N31(Deamidated): 100; C33(Dehydro): 100
				TRUE	High	Sequest HT (A3)	Unambiguous	[R].GLLDTFKNLALnAAK.[S]	N12(Deamidated)	2	TRINITY_DN0_c1_g1_i14.p1,TRINITY_DN0_c1_g1_i4.p1	TRINITY_DN24401_c0_g1_i2.p14; TRINITY_DN0_c1_g1_i14.p1,TRINITY_DN0_c1_g1_i4.p1	0	3	0.0134	0	1	1	530.636	1589.89	1589.89	1.85	0.00098	HCD (High Energy Collision Dissociation)	27	MS2	26.1725	12.444	38.7452	10449	Wuzhipan.raw	F1	FALSE		3.73	1	0.00125	0.01092	23218134	38.81	N8(Deamidated): 99.99
				TRUE	High	Sequest HT (A3)	Unambiguous	[R].GLLDTFKnLALNAAK.[S]	N8(Deamidated)	2	TRINITY_DN0_c1_g1_i14.p1,TRINITY_DN0_c1_g1_i4.p1	TRINITY_DN24401_c0_g1_i2.p14; TRINITY_DN0_c1_g1_i14.p1,TRINITY_DN0_c1_g1_i4.p1	0	3		0.0134	2	2	530.636	1589.89	1589.89	1.85	0.00098	HCD (High Energy Collision Dissociation)	27	MS2	26.1725	12.444	38.7452	10449	Wuzhipan.raw	F1	FALSE		3.68	1	0.00125	0.00677	23218134	38.81	N8(Deamidated): 99.99
				TRUE	High	Sequest HT (A3)	Unambiguous	[R].GLLDTFKnLALNAAK.[S]	N8(Deamidated)	2	TRINITY_DN0_c1_g1_i14.p1,TRINITY_DN0_c1_g1_i4.p1	TRINITY_DN24401_c0_g1_i2.p14; TRINITY_DN0_c1_g1_i14.p1,TRINITY_DN0_c1_g1_i4.p1	0	2	0.1721	0	1	1	795.449	1589.89	1589.89	0.51	0.00041	HCD (High Energy Collision Dissociation)	27	MS2	25.7539	5.307	38.7709	10462	Wuzhipan.raw	F1	FALSE		4.3	1	0.00125	7.756e-05	44352444	38.81	N8(Deamidated): 100
				TRUE	High	Sequest HT (A3)	Unambiguous	[D].TFKNLALnAAKSAGVSVLNSLScKLSKTc.[-]	N8(Deamidated); C23(Dehydro); C29(Dehydro)	1	TRINITY_DN0_c1_g1_i14.p1,TRINITY_DN0_c1_g1_i4.p1	TRINITY_DN0_c1_g1_i14.p1,TRINITY_DN0_c1_g1_i4.p1	0	4	0.175	0	1	1	742.647	2967.57	2967.56	0.88	0.00065	HCD (High Energy Collision Dissociation)	27	MS2	0.493149	2.615	38.84	10501	Wuzhipan.raw	F1	FALSE		5.37	1	0.00125	0.01027	154134528	38.89	N8(Deamidated): 100; C23(Dehydro): 100; C29(Dehydro): 100
				TRUE	High	Sequest HT (A3)	Unambiguous	[R].GLFGKILGVGKKVLCGLSGmC.[-]	M20(Oxidation)	1	TRINITY_DN49_c0_g1_i1.p1_ORF1	TRINITY_DN49_c0_g1_i1.p1_ORF1	0	2	0.5181	0	1	1	1048.57	2096.14	2096.14	-0.58	-0.00061	HCD (High Energy Collision Dissociation)	27	MS2	0	57.233	38.8428	10503	Wuzhipan.raw	F1	FALSE		3.59	1	0.00125	0.0002269	8.3841e+06	38.88	M20(Oxidation): 100
				TRUE	High	Sequest HT (A3)	Unambiguous	[R].FLPLLAGLAAnFLPKLFcKITKKc.[-]	N11(Deamidated); C18(Dehydro); C24(Dehydro)	3	TRINITY_DN0_c1_g1_i24.p1	TRINITY_DN0_c1_g1_i24.p1_ORF1; TRINITY_DN0_c1_g1_i24.p1; TRINITY_DN0_c1_g1_i6.p1	0	2	0.744	0	1	1	1324.76	2648.51	2648.51	2.88	0.00382	HCD (High Energy Collision Dissociation)	27	MS2	0	42.419	50.9122	15703	Wuzhipan.raw	F1	FALSE		4.61	1	0.00125	0.0001472	14392511	51.05	N11(Deamidated): 100; C18(Dehydro): 100; C24(Dehydro): 100
				TRUE	High	Sequest HT (A3)	Unambiguous	[R].GLFTLIKGAAKLIGKTVAKEAG.[QK]		2	TRINITY_DN0_c1_g1_i22.p1	TRINITY_DN0_c1_g1_i22.p1; TRINITY_DN0_c1_g1_i7.p1	0	5	0.4353	0	1	1	438.071	2186.33	2186.33	0.11	5e-05	HCD (High Energy Collision Dissociation)	27	MS2	0	6.549	38.5422	10350	Wuzhipan.raw	F1	FALSE		2.32	1	0.00125	0.0306	22190102	38.49
				TRUE	High	Sequest HT (A3)	Rejected	[R].GVLGTVKnLLIGAGKSAAQSVLK.[T]	N8(Deamidated)	4	TRINITY_DN0_c1_g1_i11.p1	TRINITY_DN0_c1_g1_i15.p1; TRINITY_DN0_c1_g1_i23.p1; TRINITY_DN0_c1_g1_i11.p1; TRINITY_DN0_c1_g1_i10.p1	0	2		0	2	2	1113.17	2225.32	2225.32	0.25	0.00027	HCD (High Energy Collision Dissociation)	27	MS2	0	72.98	38.5336	10347	Wuzhipan.raw	F1	FALSE		5.77	1	0.00125	9.65e-07	5.19122e+06	38.55	N8(Deamidated): 100
				TRUE	High	Sequest HT (A3)	Selected	[R].GVLGTVKDLLIGAGKSAAQSVLK.[T]		1	TRINITY_DN45_c27_g1_i1.p1	TRINITY_DN45_c27_g1_i1.p1	0	2	0	0	1	1	1113.17	2225.32	2225.32	0.25	0.00027	HCD (High Energy Collision Dissociation)	27	MS2	0	72.98	38.5336	10347	Wuzhipan.raw	F1	FALSE		5.77	1	0.00125	9.65e-07	5.19122e+06	38.55
				TRUE	High	Sequest HT (A3)	Unambiguous	[L].AGLAANFLPKLFcKITKKc.[-]	C13(Dehydro); C19(Dehydro)	3	TRINITY_DN0_c1_g1_i24.p1	TRINITY_DN0_c1_g1_i24.p1_ORF1; TRINITY_DN0_c1_g1_i24.p1; TRINITY_DN0_c1_g1_i6.p1	0	4	0.4803	0	1	1	516.792	2064.15	2064.15	-0.88	-0.00046	HCD (High Energy Collision Dissociation)	27	MS2	3.85331	53.75	38.3152	10240	Wuzhipan.raw	F1	FALSE		3.56	1	0.00125	0.0327	3.00384e+06	38.3	C13(Dehydro): 100; C19(Dehydro): 100
				TRUE	High	Sequest HT (A3)	Unambiguous	[R].GLFTLIKGAAKLIGKTVAKEAG.[QK]		2	TRINITY_DN0_c1_g1_i22.p1	TRINITY_DN0_c1_g1_i22.p1; TRINITY_DN0_c1_g1_i7.p1	0	4	0.5333	0	1	1	547.337	2186.33	2186.33	-0.47	-0.00026	HCD (High Energy Collision Dissociation)	27	MS2	16.9167	4.873	38.3279	10245	Wuzhipan.raw	F1	FALSE		3.3	1	0.00125	0.03745	251262624	38.48
				FALSE	High	Sequest HT (A3)	Unambiguous	[R].GLFTLIKGAAKLLGKTVAKEAG.[QK]		1		TRINITY_DN49_c10_g1_i1.p1	0	4	0.5333	0	1	2	547.337	2186.33	2186.33	-0.47	-0.00026	HCD (High Energy Collision Dissociation)	27	MS2	16.9167	4.873	38.3279	10245	Wuzhipan.raw	F1	FALSE		3.3	1	0.00125	0.03745	251262624	38.48
				TRUE	High	Sequest HT (A3)	Unambiguous	[D].TFKNLALNAAKSAGVSVLnSLScKLSKTc.[-]	N19(Deamidated); C23(Dehydro); C29(Dehydro)	1	TRINITY_DN0_c1_g1_i14.p1,TRINITY_DN0_c1_g1_i4.p1	TRINITY_DN0_c1_g1_i14.p1,TRINITY_DN0_c1_g1_i4.p1	0	3	0.3739	0	1	1	989.859	2967.56	2967.56	-0.15	-0.00014	HCD (High Energy Collision Dissociation)	27	MS2	30.1395	30.533	38.3292	10246	Wuzhipan.raw	F1	FALSE		4.52	1	0.00125	0.0008359	17937646	38.21	N19(Deamidated): 100; C23(Dehydro): 100; C29(Dehydro): 100
				TRUE	High	Sequest HT (A3)	Unambiguous	[A].GLAANFLPKLFcKITKKc.[-]	C12(Dehydro); C18(Dehydro)	3	TRINITY_DN0_c1_g1_i24.p1	TRINITY_DN0_c1_g1_i24.p1_ORF1; TRINITY_DN0_c1_g1_i24.p1; TRINITY_DN0_c1_g1_i6.p1	0	3	0.5375	0	1	1	665.043	1993.11	1993.11	0.44	0.00029	HCD (High Energy Collision Dissociation)	27	MS2	22.4271	21.066	38.3408	10252	Wuzhipan.raw	F1	FALSE		3.07	1	0.00125	0.04688	14966607	38.24	C12(Dehydro): 100; C18(Dehydro): 100
				TRUE	High	Sequest HT (A3)	Unambiguous	[R].FLPLLAGLAAnFLPKLFcKITKKc.[-]	N11(Deamidated); C18(Dehydro); C24(Dehydro)	3	TRINITY_DN0_c1_g1_i24.p1	TRINITY_DN0_c1_g1_i24.p1_ORF1; TRINITY_DN0_c1_g1_i24.p1; TRINITY_DN0_c1_g1_i6.p1	0	5	0.6215	0	1	1	530.507	2648.51	2648.51	-0.52	-0.00027	HCD (High Energy Collision Dissociation)	27	MS2	0.872927	8.089	51.0305	15752	Wuzhipan.raw	F1	FALSE		3.25	1	0.00125	0.05278	26079644	51.09	N11(Deamidated): 100; C18(Dehydro): 100; C24(Dehydro): 100
				TRUE	High	Sequest HT (A3)	Unambiguous	[R].GLLDTFKNLALNAAKS.[A]		2	TRINITY_DN0_c1_g1_i14.p1,TRINITY_DN0_c1_g1_i4.p1	TRINITY_DN24401_c0_g1_i2.p14; TRINITY_DN0_c1_g1_i14.p1,TRINITY_DN0_c1_g1_i4.p1	0	2	0.5667	0	1	1	838.472	1675.94	1675.94	-0.85	-0.00071	HCD (High Energy Collision Dissociation)	27	MS2	8.47884	4.18	38.3891	10276	Wuzhipan.raw	F1	FALSE		4.27	1	0.00125	0.0005535	44602220	38.41
				TRUE	High	Sequest HT (A3)	Unambiguous	[R].GLFTLIKGAAKLIGKTVAKEAG.[QK]		2	TRINITY_DN0_c1_g1_i22.p1	TRINITY_DN0_c1_g1_i22.p1; TRINITY_DN0_c1_g1_i7.p1	0	5	0.5017	0	1	1	438.071	2186.33	2186.33	-0.38	-0.00017	HCD (High Energy Collision Dissociation)	27	MS2	1.42551	12.539	38.3917	10278	Wuzhipan.raw	F1	FALSE		3.03	1	0.00125	0.04954	22190102	38.49
				FALSE	High	Sequest HT (A3)	Unambiguous	[R].GLFTLIKGAAKLLGKTVAKEAG.[QK]		1		TRINITY_DN49_c10_g1_i1.p1	0	5	0.5017	0	1	2	438.071	2186.33	2186.33	-0.38	-0.00017	HCD (High Energy Collision Dissociation)	27	MS2	1.42551	12.539	38.3917	10278	Wuzhipan.raw	F1	FALSE		3.03	1	0.00125	0.04954	22190102	38.49
				TRUE	High	Sequest HT (A3)	Unambiguous	[R].GLFTLIKGAAKLIGKTVAKEAG.[QK]		2	TRINITY_DN0_c1_g1_i22.p1	TRINITY_DN0_c1_g1_i22.p1; TRINITY_DN0_c1_g1_i7.p1	0	2	0.4908	0	1	1	1093.67	2186.32	2186.33	-1.3	-0.00142	HCD (High Energy Collision Dissociation)	27	MS2	2.1564	29.15	38.4084	10288	Wuzhipan.raw	F1	FALSE		4.36	1	0.00125	0.0002808	17124452	38.49
				FALSE	High	Sequest HT (A3)	Unambiguous	[R].GLFTLIKGAAKLLGKTVAKEAG.[QK]		1		TRINITY_DN49_c10_g1_i1.p1	0	2	0.4908	0	1	2	1093.67	2186.32	2186.33	-1.3	-0.00142	HCD (High Energy Collision Dissociation)	27	MS2	2.1564	29.15	38.4084	10288	Wuzhipan.raw	F1	FALSE		4.36	1	0.00125	0.0002808	17124452	38.49
				TRUE	High	Sequest HT (A3)	Unambiguous	[R].GLFTLIKGAAKLIG.[K]		3	TRINITY_DN0_c1_g1_i22.p1	TRINITY_DN0_c1_g1_i22.p1; TRINITY_DN591_c1_g1_i1.p1; TRINITY_DN0_c1_g1_i7.p1	0	2	0.295	0	1	1	701.445	1401.88	1401.88	-0.65	-0.00046	HCD (High Energy Collision Dissociation)	27	MS2	5.88473	0.449	38.4422	10305	Wuzhipan.raw	F1	FALSE		2	1	0.00125	0.04899	361556384	38.4
				FALSE	High	Sequest HT (A3)	Unambiguous	[R].GLFTLIKGAAKLLG.[K]		1		TRINITY_DN49_c10_g1_i1.p1	0	2	0.295	0	1	2	701.445	1401.88	1401.88	-0.65	-0.00046	HCD (High Energy Collision Dissociation)	27	MS2	5.88473	0.449	38.4422	10305	Wuzhipan.raw	F1	FALSE		2	1	0.00125	0.04899	361556384	38.4
				TRUE	High	Sequest HT (A3)	Unambiguous	[ND].LLIGAGKSAAQSVLKTLScKLSnDc.[-]	C19(Dehydro); N23(Deamidated); C25(Dehydro)	5	TRINITY_DN0_c1_g1_i11.p1; TRINITY_DN45_c27_g1_i1.p1	TRINITY_DN0_c1_g1_i15.p1; TRINITY_DN0_c1_g1_i23.p1; TRINITY_DN0_c1_g1_i11.p1; TRINITY_DN45_c27_g1_i1.p1; TRINITY_DN0_c1_g1_i10.p1	0	3	0.6506	0	1	1	840.445	2519.32	2519.32	-0.7	-0.00059	HCD (High Energy Collision Dissociation)	27	MS2	82.8056	15.687	38.4435	10306	Wuzhipan.raw	F1	FALSE		4.78	2	0.00125	3.97e-05	49551724	38.52	C19(Dehydro): 100; N23(Deamidated): 100; C25(Dehydro): 100
				TRUE	High	Sequest HT (A3)	Selected	[R].GVLGTVKDLLIGAGKSAAQSVLK.[T]		1	TRINITY_DN45_c27_g1_i1.p1	TRINITY_DN45_c27_g1_i1.p1	0	3	0	0	1	1	742.445	2225.32	2225.32	-1.19	-0.00088	HCD (High Energy Collision Dissociation)	27	MS2	11.6967	15.297	38.4473	10309	Wuzhipan.raw	F1	FALSE		6.42	1	0.00125	0.0001473	87757496	38.56
				TRUE	High	Sequest HT (A3)	Rejected	[R].GVLGTVKnLLIGAGKSAAQSVLK.[T]	N8(Deamidated)	4	TRINITY_DN0_c1_g1_i11.p1	TRINITY_DN0_c1_g1_i15.p1; TRINITY_DN0_c1_g1_i23.p1; TRINITY_DN0_c1_g1_i11.p1; TRINITY_DN0_c1_g1_i10.p1	0	3		0	2	2	742.445	2225.32	2225.32	-1.19	-0.00088	HCD (High Energy Collision Dissociation)	27	MS2	11.6967	15.297	38.4473	10309	Wuzhipan.raw	F1	FALSE		6.42	1	0.00125	0.0001473	87757496	38.56	N8(Deamidated): 100
				TRUE	High	Sequest HT (A3)	Unambiguous	[R].GLFGKILGVGKKVLCGLSGmC.[-]	M20(Oxidation)	1	TRINITY_DN49_c0_g1_i1.p1_ORF1	TRINITY_DN49_c0_g1_i1.p1_ORF1	0	2	0.4862	0	1	1	1048.57	2096.14	2096.14	-0.47	-0.00049	HCD (High Energy Collision Dissociation)	27	MS2	0	52.077	38.458	10314	Wuzhipan.raw	F1	FALSE		3.25	1	0.00125	0.005304	3.98808e+06	38.44	M20(Oxidation): 100
				TRUE	High	Sequest HT (A3)	Unambiguous	[R].GLLDTFKNLALnAAKSAGVSVLNSLScKLSKTc.[-]	N12(Deamidated); C27(Dehydro); C33(Dehydro)	1	TRINITY_DN0_c1_g1_i14.p1,TRINITY_DN0_c1_g1_i4.p1	TRINITY_DN0_c1_g1_i14.p1,TRINITY_DN0_c1_g1_i4.p1	0	3	0.1399	0	1	1	1122.6	3365.78	3365.78	0.51	0.00057	HCD (High Energy Collision Dissociation)	27	MS2	3.7132	3.321	50.9812	15732	Wuzhipan.raw	F1	FALSE		6.86	1	0.00125	3.946e-06	468637248	51.48	N12(Deamidated): 100; C27(Dehydro): 100; C33(Dehydro): 100
				TRUE	High	Sequest HT (A3)	Unambiguous	[R].FLPLLAGLAAnFLPKLFcKITKKc.[-]	N11(Deamidated); C18(Dehydro); C24(Dehydro)	3	TRINITY_DN0_c1_g1_i24.p1	TRINITY_DN0_c1_g1_i24.p1_ORF1; TRINITY_DN0_c1_g1_i24.p1; TRINITY_DN0_c1_g1_i6.p1	0	3	0.6371	0	1	1	883.509	2648.51	2648.51	1.66	0.00146	HCD (High Energy Collision Dissociation)	27	MS2	22.2982	2.648	50.9748	15730	Wuzhipan.raw	F1	FALSE		4.74	1	0.00125	0.002338	113559040	51.06	N11(Deamidated): 100; C18(Dehydro): 100; C24(Dehydro): 100
				TRUE	High	Sequest HT (A3)	Unambiguous	[ND].LLIGAGKSAAQSVLKTLScKLSnDc.[-]	C19(Dehydro); N23(Deamidated); C25(Dehydro)	5	TRINITY_DN0_c1_g1_i11.p1; TRINITY_DN45_c27_g1_i1.p1	TRINITY_DN0_c1_g1_i15.p1; TRINITY_DN0_c1_g1_i23.p1; TRINITY_DN0_c1_g1_i11.p1; TRINITY_DN45_c27_g1_i1.p1; TRINITY_DN0_c1_g1_i10.p1	0	4	0.4304	0	1	1	630.585	2519.32	2519.32	-0.71	-0.00045	HCD (High Energy Collision Dissociation)	27	MS2	12.7119	10.359	38.4726	10321	Wuzhipan.raw	F1	FALSE		3.16	2	0.00125	0.02269	22437790	38.52	C19(Dehydro): 100; N23(Deamidated): 100; C25(Dehydro): 100
				TRUE	High	Sequest HT (A3)	Selected	[R].GVLGTVKDLLIGAGKSAAQSVLK.[T]		1	TRINITY_DN45_c27_g1_i1.p1	TRINITY_DN45_c27_g1_i1.p1	0	4	0	0	1	1	557.086	2225.32	2225.32	-0.92	-0.00051	HCD (High Energy Collision Dissociation)	27	MS2	16.8627	16.084	38.4839	10325	Wuzhipan.raw	F1	FALSE		4.76	1	0.00125	0.00232	21712280	38.56
				TRUE	High	Sequest HT (A3)	Rejected	[R].GVLGTVKnLLIGAGKSAAQSVLK.[T]	N8(Deamidated)	4	TRINITY_DN0_c1_g1_i11.p1	TRINITY_DN0_c1_g1_i15.p1; TRINITY_DN0_c1_g1_i23.p1; TRINITY_DN0_c1_g1_i11.p1; TRINITY_DN0_c1_g1_i10.p1	0	4		0	2	2	557.086	2225.32	2225.32	-0.92	-0.00051	HCD (High Energy Collision Dissociation)	27	MS2	16.8627	16.084	38.4839	10325	Wuzhipan.raw	F1	FALSE		4.76	1	0.00125	0.00232	21712280	38.56	N8(Deamidated): 100
				TRUE	High	Sequest HT (A3)	Rejected	[R].GVLGTVKnLLIGAGKSAAQSVLKTLScKLSnDc.[-]	N8(Deamidated); C27(Dehydro); N31(Deamidated); C33(Dehydro)	4	TRINITY_DN0_c1_g1_i11.p1	TRINITY_DN0_c1_g1_i15.p1; TRINITY_DN0_c1_g1_i23.p1; TRINITY_DN0_c1_g1_i11.p1; TRINITY_DN0_c1_g1_i10.p1	0	3		0	2	2	1096.92	3288.75	3288.75	-2.39	-0.00262	HCD (High Energy Collision Dissociation)	27	MS2	2.03848	12.222	50.9735	15729	Wuzhipan.raw	F1	FALSE		4.89	1	0.00125	0.002059	86862440	50.28	N8(Deamidated): 100; C27(Dehydro): 100; N31(Deamidated): 100; C33(Dehydro): 100
				TRUE	High	Sequest HT (A3)	Rejected	[R].GVLGTVKnLLIGAGKSAAQSVLKTLScKLSnDc.[-]	N8(Deamidated); C27(Dehydro); N31(Deamidated); C33(Dehydro)	4	TRINITY_DN0_c1_g1_i11.p1	TRINITY_DN0_c1_g1_i15.p1; TRINITY_DN0_c1_g1_i23.p1; TRINITY_DN0_c1_g1_i11.p1; TRINITY_DN0_c1_g1_i10.p1	0	3		0	2	2	1096.92	3288.76	3288.75	1.51	0.00165	HCD (High Energy Collision Dissociation)	27	MS2	0	8.962	50.8327	15672	Wuzhipan.raw	F1	FALSE		4.43	1	0.00125	0.00316	86862440	50.28	N8(Deamidated): 100; C27(Dehydro): 100; N31(Deamidated): 100; C33(Dehydro): 100
				TRUE	High	Sequest HT (A3)	Rejected	[G].TVKnLLIGAGKSAAQSVLKTLScKLSNDc.[-]	N4(Deamidated); C23(Dehydro); C29(Dehydro)	4	TRINITY_DN0_c1_g1_i11.p1	TRINITY_DN0_c1_g1_i15.p1; TRINITY_DN0_c1_g1_i23.p1; TRINITY_DN0_c1_g1_i11.p1; TRINITY_DN0_c1_g1_i10.p1	0	4		0	2	2	741.149	2961.58	2961.57	0.12	9e-05	HCD (High Energy Collision Dissociation)	27	MS2	2.34152	15.301	41.4433	11741	Wuzhipan.raw	F1	FALSE		5.67	1	0.00125	0.002695	30660008	41.51	N4(Deamidated): 100; C23(Dehydro): 100; C29(Dehydro): 100
				TRUE	High	Sequest HT (A3)	Unambiguous	[P].LLAGLAAnFLPKLFcKITKKc.[-]	N8(Deamidated); C15(Dehydro); C21(Dehydro)	3	TRINITY_DN0_c1_g1_i24.p1	TRINITY_DN0_c1_g1_i24.p1_ORF1; TRINITY_DN0_c1_g1_i24.p1; TRINITY_DN0_c1_g1_i6.p1	0	4	0.5565	0	1	1	573.581	2291.3	2291.3	-0.6	-0.00034	HCD (High Energy Collision Dissociation)	27	MS2	14.1035	21.667	41.5336	11785	Wuzhipan.raw	F1	FALSE		3.54	1	0.00125	0.03804	8994569	41.53	N8(Deamidated): 100; C15(Dehydro): 100; C21(Dehydro): 100
				TRUE	High	Sequest HT (A3)	Unambiguous	[R].GLFGKILGVGKKVLcGLSGmc.[-]	C15(Dehydro); M20(Oxidation); C21(Dehydro)	1	TRINITY_DN49_c0_g1_i1.p1_ORF1	TRINITY_DN49_c0_g1_i1.p1_ORF1	0	2	0.5058	0	1	1	1047.57	2094.12	2094.13	-1.15	-0.00121	HCD (High Energy Collision Dissociation)	27	MS2	9.56486	1.091	41.576	11804	Wuzhipan.raw	F1	FALSE		3.46	1	0.00125	0.008796	192942416	41.54	C15(Dehydro): 100; M20(Oxidation): 100; C21(Dehydro): 100
				TRUE	High	Sequest HT (A3)	Selected	[R].GVLGTVKDLLIGAGKSAAQSVLKTLScKLSNDc.[-]	C27(Dehydro); C33(Dehydro)	1	TRINITY_DN45_c27_g1_i1.p1	TRINITY_DN45_c27_g1_i1.p1	0	3	0	0	1	1	1096.59	3287.77	3287.77	-0.61	-0.00067	HCD (High Energy Collision Dissociation)	27	MS2	1.64043	2.732	47.3213	14253	Wuzhipan.raw	F1	FALSE		5.07	1	0.00125	0.003268	246536288	46.86	C27(Dehydro): 100; C33(Dehydro): 100
				TRUE	High	Sequest HT (A3)	Rejected	[R].GVLGTVKnLLIGAGKSAAQSVLKTLScKLSNDc.[-]	N8(Deamidated); C27(Dehydro); C33(Dehydro)	4	TRINITY_DN0_c1_g1_i11.p1	TRINITY_DN0_c1_g1_i15.p1; TRINITY_DN0_c1_g1_i23.p1; TRINITY_DN0_c1_g1_i11.p1; TRINITY_DN0_c1_g1_i10.p1	0	3		0	2	2	1096.59	3287.77	3287.77	-0.61	-0.00067	HCD (High Energy Collision Dissociation)	27	MS2	1.64043	2.732	47.3213	14253	Wuzhipan.raw	F1	FALSE		5.07	1	0.00125	0.003269	246536288	46.86	N8(Deamidated): 100; C27(Dehydro): 100; C33(Dehydro): 100
				TRUE	High	Sequest HT (A3)	Unambiguous	[R].FLPLLAGLAAnFLPKLFcKITKKc.[-]	N11(Deamidated); C18(Dehydro); C24(Dehydro)	3	TRINITY_DN0_c1_g1_i24.p1	TRINITY_DN0_c1_g1_i24.p1_ORF1; TRINITY_DN0_c1_g1_i24.p1; TRINITY_DN0_c1_g1_i6.p1	0	4	0.5539	0	1	1	662.883	2648.51	2648.51	0.71	0.00047	HCD (High Energy Collision Dissociation)	27	MS2	10.6942	21.055	49.935	15322	Wuzhipan.raw	F1	FALSE		4.08	1	0.00125	0.01262	220341984	51.07	N11(Deamidated): 100; C18(Dehydro): 100; C24(Dehydro): 100
				TRUE	High	Sequest HT (A3)	Unambiguous	[R].GLFGKILGVGKKVLcGLSGMc.[-]	C15(Dehydro); C21(Dehydro)	1	TRINITY_DN49_c0_g1_i1.p1_ORF1	TRINITY_DN49_c0_g1_i1.p1_ORF1	0	2	0.4841	0	1	1	1039.57	2078.13	2078.13	-2.08	-0.00216	HCD (High Energy Collision Dissociation)	27	MS2	4.04919	31.596	47.4202	14295	Wuzhipan.raw	F1	FALSE		4.09	1	0.00125	0.002041	9718374	47.54	C15(Dehydro): 100; C21(Dehydro): 100
				TRUE	High	Sequest HT (A3)	Rejected	[R].GVLGTVKnLLIGAGKSAAQSVLKTLScKLSnDc.[-]	N8(Deamidated); C27(Dehydro); N31(Deamidated); C33(Dehydro)	4	TRINITY_DN0_c1_g1_i11.p1	TRINITY_DN0_c1_g1_i15.p1; TRINITY_DN0_c1_g1_i23.p1; TRINITY_DN0_c1_g1_i11.p1; TRINITY_DN0_c1_g1_i10.p1	0	4		0	2	2	822.944	3288.75	3288.75	-0.56	-0.00046	HCD (High Energy Collision Dissociation)	27	MS2	3.39873	11.354	49.8897	15307	Wuzhipan.raw	F1	FALSE		2.77	1	0.00125	0.04047	247301072	50.32	N8(Deamidated): 100; C27(Dehydro): 100; N31(Deamidated): 100; C33(Dehydro): 100
				TRUE	High	Sequest HT (A3)	Selected	[R].GVLGTVKDLLIGAGKSAAQSVLKTLScKLSnDc.[-]	C27(Dehydro); N31(Deamidated); C33(Dehydro)	1	TRINITY_DN45_c27_g1_i1.p1	TRINITY_DN45_c27_g1_i1.p1	0	4	0	0	1	1	822.944	3288.75	3288.75	-0.56	-0.00046	HCD (High Energy Collision Dissociation)	27	MS2	3.39873	11.354	49.8897	15307	Wuzhipan.raw	F1	FALSE		2.77	1	0.00125	0.04047	247301072	50.32	C27(Dehydro): 100; N31(Deamidated): 100; C33(Dehydro): 100
				TRUE	High	Sequest HT (A3)	Selected	[R].GVLGTVKDLLIGAGKSAAQSVLKTLScKLSNDc.[-]	C27(Dehydro); C33(Dehydro)	1	TRINITY_DN45_c27_g1_i1.p1	TRINITY_DN45_c27_g1_i1.p1	0	3	0	0	1	1	1096.59	3287.77	3287.77	-0.16	-0.00018	HCD (High Energy Collision Dissociation)	27	MS2	28.977	4.737	47.4638	14312	Wuzhipan.raw	F1	FALSE		4.65	1	0.00125	7.41e-05	246536288	46.86	C27(Dehydro): 100; C33(Dehydro): 100
				TRUE	High	Sequest HT (A3)	Rejected	[R].GVLGTVKnLLIGAGKSAAQSVLKTLScKLSNDc.[-]	N8(Deamidated); C27(Dehydro); C33(Dehydro)	4	TRINITY_DN0_c1_g1_i11.p1	TRINITY_DN0_c1_g1_i15.p1; TRINITY_DN0_c1_g1_i23.p1; TRINITY_DN0_c1_g1_i11.p1; TRINITY_DN0_c1_g1_i10.p1	0	3		0	2	2	1096.59	3287.77	3287.77	-0.16	-0.00018	HCD (High Energy Collision Dissociation)	27	MS2	28.977	4.737	47.4638	14312	Wuzhipan.raw	F1	FALSE		4.65	1	0.00125	7.411e-05	246536288	46.86	N8(Deamidated): 100; C27(Dehydro): 100; C33(Dehydro): 100
				TRUE	High	Sequest HT (A3)	Unambiguous	[R].GLFGKILGVGKKVLcGLSGMc.[-]	C15(Dehydro); C21(Dehydro)	1	TRINITY_DN49_c0_g1_i1.p1_ORF1	TRINITY_DN49_c0_g1_i1.p1_ORF1	0	3	0.4013	0	1	1	693.381	2078.13	2078.13	-2.32	-0.00161	HCD (High Energy Collision Dissociation)	27	MS2	8.25004	69.178	49.8876	15306	Wuzhipan.raw	F1	FALSE		3.19	1	0.00125	0.0576	5.66234e+06	49.64	C15(Dehydro): 100; C21(Dehydro): 100
				TRUE	High	Sequest HT (A3)	Selected	[R].GVLGTVKDLLIGAGKSAAQSVLKTLScKLSnDc.[-]	C27(Dehydro); N31(Deamidated); C33(Dehydro)	1	TRINITY_DN45_c27_g1_i1.p1	TRINITY_DN45_c27_g1_i1.p1	0	4	0	0	1	1	822.946	3288.76	3288.75	2.19	0.0018	HCD (High Energy Collision Dissociation)	27	MS2	3.57781	1.129	47.5771	14357	Wuzhipan.raw	F1	FALSE		4.96	1	0.00125	0.004865	322948512	47.7	C27(Dehydro): 100; N31(Deamidated): 100; C33(Dehydro): 100
				TRUE	High	Sequest HT (A3)	Unambiguous	[R].GVLGTVKnLLIGASKSAAQSVLKTLScKLSNDc.[-]	N8(Deamidated); C27(Dehydro); C33(Dehydro)	3	TRINITY_DN2658_c0_g2_i1.p1	TRINITY_DN2658_c0_g2_i1.p1_ORF2; TRINITY_DN2658_c0_g2_i1.p1_ORF1; TRINITY_DN2658_c0_g2_i1.p1	0	3	0.5743	0	1	1	1106.6	3317.78	3317.78	-0.14	-0.00016	HCD (High Energy Collision Dissociation)	27	MS2	5.09318	0.975	47.3123	14249	Wuzhipan.raw	F1	FALSE		4.04	1	0.00125	0.02954	269137088	47.29	N8(Deamidated): 100; C27(Dehydro): 100; C33(Dehydro): 100
				TRUE	High	Sequest HT (A3)	Rejected	[R].GVLGTVKnLLIGAGKSAAQSVLKTLScKLSnDc.[-]	N8(Deamidated); C27(Dehydro); N31(Deamidated); C33(Dehydro)	4	TRINITY_DN0_c1_g1_i11.p1	TRINITY_DN0_c1_g1_i15.p1; TRINITY_DN0_c1_g1_i23.p1; TRINITY_DN0_c1_g1_i11.p1; TRINITY_DN0_c1_g1_i10.p1	0	4		0	2	2	822.946	3288.76	3288.75	2.19	0.0018	HCD (High Energy Collision Dissociation)	27	MS2	3.57781	1.129	47.5771	14357	Wuzhipan.raw	F1	FALSE		4.96	1	0.00125	0.004865	322948512	47.7	N8(Deamidated): 100; C27(Dehydro): 100; N31(Deamidated): 100; C33(Dehydro): 100
				TRUE	High	Sequest HT (A3)	Rejected	[R].GVLGTVKnLLIGAGKSAAQSVLKTLScKLSnDc.[-]	N8(Deamidated); C27(Dehydro); N31(Deamidated); C33(Dehydro)	4	TRINITY_DN0_c1_g1_i11.p1	TRINITY_DN0_c1_g1_i15.p1; TRINITY_DN0_c1_g1_i23.p1; TRINITY_DN0_c1_g1_i11.p1; TRINITY_DN0_c1_g1_i10.p1	0	3		0	2	2	1096.92	3288.76	3288.75	0.95	0.00104	HCD (High Energy Collision Dissociation)	27	MS2	2.52125	2.948	47.6021	14367	Wuzhipan.raw	F1	FALSE		3.03	1	0.00125	0.003861	117343224	47.67	N8(Deamidated): 100; C27(Dehydro): 100; N31(Deamidated): 100; C33(Dehydro): 100
				TRUE	High	Sequest HT (A3)	Unambiguous	[R].GLLDTFKNLALNAAKSAGVSVLNSLScKLSKTc.[-]	C27(Dehydro); C33(Dehydro)	1	TRINITY_DN0_c1_g1_i14.p1,TRINITY_DN0_c1_g1_i4.p1	TRINITY_DN0_c1_g1_i14.p1,TRINITY_DN0_c1_g1_i4.p1	0	3	0.7048	0	1	1	1122.27	3364.79	3364.8	-1.01	-0.00113	HCD (High Energy Collision Dissociation)	27	MS2	5.77168	0.484	49.865	15295	Wuzhipan.raw	F1	FALSE		5.59	1	0.00125	5.941e-05	587138176	50.08	C27(Dehydro): 100; C33(Dehydro): 100
				TRUE	High	Sequest HT (A3)	Selected	[R].GVLGTVKDLLIGAGKSAAQSVLKTLScKLSnDc.[-]	C27(Dehydro); N31(Deamidated); C33(Dehydro)	1	TRINITY_DN45_c27_g1_i1.p1	TRINITY_DN45_c27_g1_i1.p1	0	5	0	0	1	1	658.557	3288.75	3288.75	-0.12	-8e-05	HCD (High Energy Collision Dissociation)	27	MS2	20.1751	8.406	47.6302	14378	Wuzhipan.raw	F1	FALSE		3.03	1	0.00125	0.05861	25561986	47.69	C27(Dehydro): 100; N31(Deamidated): 100; C33(Dehydro): 100
				TRUE	High	Sequest HT (A3)	Rejected	[R].GVLGTVKnLLIGAGKSAAQSVLKTLScKLSnDc.[-]	N8(Deamidated); C27(Dehydro); N31(Deamidated); C33(Dehydro)	4	TRINITY_DN0_c1_g1_i11.p1	TRINITY_DN0_c1_g1_i15.p1; TRINITY_DN0_c1_g1_i23.p1; TRINITY_DN0_c1_g1_i11.p1; TRINITY_DN0_c1_g1_i10.p1	0	5		0	2	2	658.557	3288.75	3288.75	-0.12	-8e-05	HCD (High Energy Collision Dissociation)	27	MS2	20.1751	8.406	47.6302	14378	Wuzhipan.raw	F1	FALSE		3.03	1	0.00125	0.05861	25561986	47.69	N8(Deamidated): 100; C27(Dehydro): 100; N31(Deamidated): 100; C33(Dehydro): 100
				TRUE	High	Sequest HT (A3)	Selected	[R].GVLGTVKDLLIGAGKSAAQSVLKTLScKLSnDc.[-]	C27(Dehydro); N31(Deamidated); C33(Dehydro)	1	TRINITY_DN45_c27_g1_i1.p1	TRINITY_DN45_c27_g1_i1.p1	0	4	0	0	1	1	822.944	3288.76	3288.75	0.41	0.00033	HCD (High Energy Collision Dissociation)	27	MS2	1.72352	0.737	47.7156	14414	Wuzhipan.raw	F1	FALSE		4.82	1	0.00125	0.01168	322948512	47.7	C27(Dehydro): 100; N31(Deamidated): 100; C33(Dehydro): 100
				TRUE	High	Sequest HT (A3)	Rejected	[R].GVLGTVKnLLIGAGKSAAQSVLKTLScKLSnDc.[-]	N8(Deamidated); C27(Dehydro); N31(Deamidated); C33(Dehydro)	4	TRINITY_DN0_c1_g1_i11.p1	TRINITY_DN0_c1_g1_i15.p1; TRINITY_DN0_c1_g1_i23.p1; TRINITY_DN0_c1_g1_i11.p1; TRINITY_DN0_c1_g1_i10.p1	0	4		0	2	2	822.944	3288.76	3288.75	0.41	0.00033	HCD (High Energy Collision Dissociation)	27	MS2	1.72352	0.737	47.7156	14414	Wuzhipan.raw	F1	FALSE		4.82	1	0.00125	0.01168	322948512	47.7	N8(Deamidated): 100; C27(Dehydro): 100; N31(Deamidated): 100; C33(Dehydro): 100
				TRUE	High	Sequest HT (A3)	Unambiguous	[R].GLFGKILGVGKKVLcGLSGMc.[-]	C15(Dehydro); C21(Dehydro)	1	TRINITY_DN49_c0_g1_i1.p1_ORF1	TRINITY_DN49_c0_g1_i1.p1_ORF1	0	2	0.487	0	1	1	1039.57	2078.13	2078.13	-0.91	-0.00094	HCD (High Energy Collision Dissociation)	27	MS2	0	35.709	47.7206	14418	Wuzhipan.raw	F1	FALSE		4.23	1	0.00125	0.0005203	9718374	47.54	C15(Dehydro): 100; C21(Dehydro): 100
				TRUE	High	Sequest HT (A3)	Selected	[R].GVLGTVKDLLIGAGKSAAQSVLKTLScKLSnDc.[-]	C27(Dehydro); N31(Deamidated); C33(Dehydro)	1	TRINITY_DN45_c27_g1_i1.p1	TRINITY_DN45_c27_g1_i1.p1	0	3	0	0	1	1	1096.92	3288.75	3288.75	0.06	6e-05	HCD (High Energy Collision Dissociation)	27	MS2	2.80308	2.386	47.7425	14429	Wuzhipan.raw	F1	FALSE		4.94	1	0.00125	2.206e-05	117343224	47.67	C27(Dehydro): 100; N31(Deamidated): 100; C33(Dehydro): 100
				TRUE	High	Sequest HT (A3)	Rejected	[R].GVLGTVKnLLIGAGKSAAQSVLKTLScKLSnDc.[-]	N8(Deamidated); C27(Dehydro); N31(Deamidated); C33(Dehydro)	4	TRINITY_DN0_c1_g1_i11.p1	TRINITY_DN0_c1_g1_i15.p1; TRINITY_DN0_c1_g1_i23.p1; TRINITY_DN0_c1_g1_i11.p1; TRINITY_DN0_c1_g1_i10.p1	0	3		0	2	2	1096.92	3288.75	3288.75	0.06	6e-05	HCD (High Energy Collision Dissociation)	27	MS2	2.80308	2.386	47.7425	14429	Wuzhipan.raw	F1	FALSE		4.94	1	0.00125	2.206e-05	117343224	47.67	N8(Deamidated): 100; C27(Dehydro): 100; N31(Deamidated): 100; C33(Dehydro): 100
				TRUE	High	Sequest HT (A3)	Selected	[R].GVLGTVKDLLIGAGKSAAQSVLKTLScKLSnDc.[-]	C27(Dehydro); N31(Deamidated); C33(Dehydro)	1	TRINITY_DN45_c27_g1_i1.p1	TRINITY_DN45_c27_g1_i1.p1	0	5	0	0	1	1	658.556	3288.75	3288.75	-0.49	-0.00032	HCD (High Energy Collision Dissociation)	27	MS2	13.011	7.149	47.7761	14440	Wuzhipan.raw	F1	FALSE		3.44	1	0.00125	0.01808	25561986	47.69	C27(Dehydro): 100; N31(Deamidated): 100; C33(Dehydro): 100
				TRUE	High	Sequest HT (A3)	Selected	[R].GVLGTVKDLLIGAGKSAAQSVLKTLScKLSnDc.[-]	C27(Dehydro); N31(Deamidated); C33(Dehydro)	1	TRINITY_DN45_c27_g1_i1.p1	TRINITY_DN45_c27_g1_i1.p1	0	3	0	0	1	1	1096.92	3288.76	3288.75	0.95	0.00104	HCD (High Energy Collision Dissociation)	27	MS2	2.52125	2.948	47.6021	14367	Wuzhipan.raw	F1	FALSE		3.03	1	0.00125	0.003861	117343224	47.67	C27(Dehydro): 100; N31(Deamidated): 100; C33(Dehydro): 100
				TRUE	High	Sequest HT (A3)	Rejected	[R].GVLGTVKnLLIGAGKSAAQSVLKTLScKLSnDc.[-]	N8(Deamidated); C27(Dehydro); N31(Deamidated); C33(Dehydro)	4	TRINITY_DN0_c1_g1_i11.p1	TRINITY_DN0_c1_g1_i15.p1; TRINITY_DN0_c1_g1_i23.p1; TRINITY_DN0_c1_g1_i11.p1; TRINITY_DN0_c1_g1_i10.p1	0	5		0	2	2	658.556	3288.75	3288.75	-0.49	-0.00032	HCD (High Energy Collision Dissociation)	27	MS2	13.011	7.149	47.7761	14440	Wuzhipan.raw	F1	FALSE		3.44	1	0.00125	0.01808	25561986	47.69	N8(Deamidated): 100; C27(Dehydro): 100; N31(Deamidated): 100; C33(Dehydro): 100
				TRUE	High	Sequest HT (A3)	Rejected	[R].GVLGTVKnLLIGAGKSAAQSVLKTLScKLSNDc.[-]	N8(Deamidated); C27(Dehydro); C33(Dehydro)	4	TRINITY_DN0_c1_g1_i11.p1	TRINITY_DN0_c1_g1_i15.p1; TRINITY_DN0_c1_g1_i23.p1; TRINITY_DN0_c1_g1_i11.p1; TRINITY_DN0_c1_g1_i10.p1	0	4		0	2	2	822.699	3287.77	3287.77	0.67	0.00055	HCD (High Energy Collision Dissociation)	27	MS2	1.06783	1.118	47.3005	14243	Wuzhipan.raw	F1	FALSE		5.38	1	0.00125	0.002471	514731424	46.85	N8(Deamidated): 100; C27(Dehydro): 100; C33(Dehydro): 100
				TRUE	High	Sequest HT (A3)	Selected	[R].GVLGTVKDLLIGAGKSAAQSVLKTLScKLSnDc.[-]	C27(Dehydro); N31(Deamidated); C33(Dehydro)	1	TRINITY_DN45_c27_g1_i1.p1	TRINITY_DN45_c27_g1_i1.p1	0	3	0	0	1	1	1096.92	3288.75	3288.75	-0.05	-6e-05	HCD (High Energy Collision Dissociation)	27	MS2	0	18.168	49.9609	15335	Wuzhipan.raw	F1	FALSE		3.83	1	0.00125	0.003112	86862440	50.28	C27(Dehydro): 100; N31(Deamidated): 100; C33(Dehydro): 100
				TRUE	High	Sequest HT (A3)	Unambiguous	[R].GLFGKILGVGKKVLcGLSGMc.[-]	C15(Dehydro); C21(Dehydro)	1	TRINITY_DN49_c0_g1_i1.p1_ORF1	TRINITY_DN49_c0_g1_i1.p1_ORF1	0	2	0.5154	0	1	1	1039.57	2078.13	2078.13	-1.14	-0.00119	HCD (High Energy Collision Dissociation)	27	MS2	6.58416	22.877	46.8267	14034	Wuzhipan.raw	F1	FALSE		4.23	1	0.00125	0.0002563	577430208	45.94	C15(Dehydro): 100; C21(Dehydro): 100
				TRUE	High	Sequest HT (A3)	Selected	[R].GVLGTVKDLLIGAGKSAAQSVLKTLScKLSNDc.[-]	C27(Dehydro); C33(Dehydro)	1	TRINITY_DN45_c27_g1_i1.p1	TRINITY_DN45_c27_g1_i1.p1	0	2	0	0	1	1	1644.39	3287.77	3287.77	-1.14	-0.00188	HCD (High Energy Collision Dissociation)	27	MS2	0	36.746	46.8636	14049	Wuzhipan.raw	F1	FALSE		3.38	1	0.00125	0.001367	9869949	46.99	C27(Dehydro): 100; C33(Dehydro): 100
				TRUE	High	Sequest HT (A3)	Rejected	[R].GVLGTVKnLLIGAGKSAAQSVLKTLScKLSNDc.[-]	N8(Deamidated); C27(Dehydro); C33(Dehydro)	4	TRINITY_DN0_c1_g1_i11.p1	TRINITY_DN0_c1_g1_i15.p1; TRINITY_DN0_c1_g1_i23.p1; TRINITY_DN0_c1_g1_i11.p1; TRINITY_DN0_c1_g1_i10.p1	0	2		0	2	2	1644.39	3287.77	3287.77	-1.14	-0.00188	HCD (High Energy Collision Dissociation)	27	MS2	0	36.746	46.8636	14049	Wuzhipan.raw	F1	FALSE		3.38	1	0.00125	0.001367	9869949	46.99	N8(Deamidated): 100; C27(Dehydro): 100; C33(Dehydro): 100
				TRUE	High	Sequest HT (A3)	Selected	[R].GVLGTVKDLLIGAGKSAAQSVLKTLScKLSNDc.[-]	C27(Dehydro); C33(Dehydro)	1	TRINITY_DN45_c27_g1_i1.p1	TRINITY_DN45_c27_g1_i1.p1	0	4	0	0	1	1	822.698	3287.77	3287.77	-0.3	-0.00024	HCD (High Energy Collision Dissociation)	27	MS2	0.357988	0.479	46.8718	14052	Wuzhipan.raw	F1	FALSE		4.56	1	0.00125	0.001473	514731424	46.85	C27(Dehydro): 100; C33(Dehydro): 100
				TRUE	High	Sequest HT (A3)	Rejected	[R].GVLGTVKnLLIGAGKSAAQSVLKTLScKLSNDc.[-]	N8(Deamidated); C27(Dehydro); C33(Dehydro)	4	TRINITY_DN0_c1_g1_i11.p1	TRINITY_DN0_c1_g1_i15.p1; TRINITY_DN0_c1_g1_i23.p1; TRINITY_DN0_c1_g1_i11.p1; TRINITY_DN0_c1_g1_i10.p1	0	4		0	2	2	822.698	3287.77	3287.77	-0.3	-0.00024	HCD (High Energy Collision Dissociation)	27	MS2	0.357988	0.479	46.8718	14052	Wuzhipan.raw	F1	FALSE		4.56	1	0.00125	0.001473	514731424	46.85	N8(Deamidated): 100; C27(Dehydro): 100; C33(Dehydro): 100
				TRUE	High	Sequest HT (A3)	Selected	[R].GVLGTVKDLLIGAGKSAAQSVLKTLScKLSNDc.[-]	C27(Dehydro); C33(Dehydro)	1	TRINITY_DN45_c27_g1_i1.p1	TRINITY_DN45_c27_g1_i1.p1	0	3	0	0	1	1	1096.59	3287.77	3287.77	-1.05	-0.00115	HCD (High Energy Collision Dissociation)	27	MS2	3.48509	1.134	46.8865	14056	Wuzhipan.raw	F1	FALSE		4.85	1	0.00125	1.958e-05	246536288	46.86	C27(Dehydro): 100; C33(Dehydro): 100
				TRUE	High	Sequest HT (A3)	Rejected	[R].GVLGTVKnLLIGAGKSAAQSVLKTLScKLSNDc.[-]	N8(Deamidated); C27(Dehydro); C33(Dehydro)	4	TRINITY_DN0_c1_g1_i11.p1	TRINITY_DN0_c1_g1_i15.p1; TRINITY_DN0_c1_g1_i23.p1; TRINITY_DN0_c1_g1_i11.p1; TRINITY_DN0_c1_g1_i10.p1	0	3		0	2	2	1096.59	3287.77	3287.77	-1.05	-0.00115	HCD (High Energy Collision Dissociation)	27	MS2	3.48509	1.134	46.8865	14056	Wuzhipan.raw	F1	FALSE		4.85	1	0.00125	1.958e-05	246536288	46.86	N8(Deamidated): 100; C27(Dehydro): 100; C33(Dehydro): 100
				TRUE	High	Sequest HT (A3)	Unambiguous	[R].GVLGTVKnLLIGASKSAAQSVLKTLScKLSNDc.[-]	N8(Deamidated); C27(Dehydro); C33(Dehydro)	3	TRINITY_DN2658_c0_g2_i1.p1	TRINITY_DN2658_c0_g2_i1.p1_ORF2; TRINITY_DN2658_c0_g2_i1.p1_ORF1; TRINITY_DN2658_c0_g2_i1.p1	0	3	0.6166	0	1	1	1106.6	3317.78	3317.78	-0.92	-0.00101	HCD (High Energy Collision Dissociation)	27	MS2	4.0689	1.779	46.889	14058	Wuzhipan.raw	F1	FALSE		3.73	1	0.00125	0.03982	269137088	47.29	N8(Deamidated): 100; C27(Dehydro): 100; C33(Dehydro): 100
				TRUE	High	Sequest HT (A3)	Unambiguous	[R].GLLDTFKNLALNAAKSAGVSVLNSLScKLSKTc.[-]	C27(Dehydro); C33(Dehydro)	1	TRINITY_DN0_c1_g1_i14.p1,TRINITY_DN0_c1_g1_i4.p1	TRINITY_DN0_c1_g1_i14.p1,TRINITY_DN0_c1_g1_i4.p1	0	3	0.6886	0	1	1	1122.27	3364.79	3364.8	-1.01	-0.00113	HCD (High Energy Collision Dissociation)	27	MS2	6.58229	0.529	50.004	15352	Wuzhipan.raw	F1	FALSE		6.84	1	0.00125	7.591e-06	587138176	50.08	C27(Dehydro): 100; C33(Dehydro): 100
				TRUE	High	Sequest HT (A3)	Unambiguous	[R].GLFGKILGVGKKVLcGLSGMc.[-]	C15(Dehydro); C21(Dehydro)	1	TRINITY_DN49_c0_g1_i1.p1_ORF1	TRINITY_DN49_c0_g1_i1.p1_ORF1	0	2	0.4838	0	1	1	1039.57	2078.13	2078.13	-1.26	-0.00131	HCD (High Energy Collision Dissociation)	27	MS2	48.7104	25.417	46.9835	14099	Wuzhipan.raw	F1	FALSE		4.63	1	0.00125	0.0001151	577430208	45.94	C15(Dehydro): 100; C21(Dehydro): 100
				TRUE	High	Sequest HT (A3)	Selected	[R].GVLGTVKDLLIGAGKSAAQSVLKTLScKLSNDc.[-]	C27(Dehydro); C33(Dehydro)	1	TRINITY_DN45_c27_g1_i1.p1	TRINITY_DN45_c27_g1_i1.p1	0	4	0	0	1	1	822.699	3287.77	3287.77	0.67	0.00055	HCD (High Energy Collision Dissociation)	27	MS2	1.06783	1.118	47.3005	14243	Wuzhipan.raw	F1	FALSE		5.38	1	0.00125	0.002471	514731424	46.85	C27(Dehydro): 100; C33(Dehydro): 100
				TRUE	High	Sequest HT (A3)	Selected	[R].GVLGTVKDLLIGAGKSAAQSVLKTLScKLSNDc.[-]	C27(Dehydro); C33(Dehydro)	1	TRINITY_DN45_c27_g1_i1.p1	TRINITY_DN45_c27_g1_i1.p1	0	4	0	0	1	1	822.698	3287.77	3287.77	-0.22	-0.00018	HCD (High Energy Collision Dissociation)	27	MS2	0.470578	0.704	47.0154	14113	Wuzhipan.raw	F1	FALSE		4.18	1	0.00125	0.003958	514731424	46.85	C27(Dehydro): 100; C33(Dehydro): 100
				TRUE	High	Sequest HT (A3)	Selected	[R].GVLGTVKDLLIGAGKSAAQSVLKTLScKLSNDc.[-]	C27(Dehydro); C33(Dehydro)	1	TRINITY_DN45_c27_g1_i1.p1	TRINITY_DN45_c27_g1_i1.p1	0	2	0	0	1	1	1644.39	3287.78	3287.77	1.68	0.00276	HCD (High Energy Collision Dissociation)	27	MS2	0	47.858	47.0207	14117	Wuzhipan.raw	F1	FALSE		3.36	1	0.00125	0.0004257	9869949	46.99	C27(Dehydro): 100; C33(Dehydro): 100
				TRUE	High	Sequest HT (A3)	Rejected	[R].GVLGTVKnLLIGAGKSAAQSVLKTLScKLSNDc.[-]	N8(Deamidated); C27(Dehydro); C33(Dehydro)	4	TRINITY_DN0_c1_g1_i11.p1	TRINITY_DN0_c1_g1_i15.p1; TRINITY_DN0_c1_g1_i23.p1; TRINITY_DN0_c1_g1_i11.p1; TRINITY_DN0_c1_g1_i10.p1	0	2		0	2	2	1644.39	3287.78	3287.77	1.68	0.00276	HCD (High Energy Collision Dissociation)	27	MS2	0	47.858	47.0207	14117	Wuzhipan.raw	F1	FALSE		3.36	1	0.00125	0.0004258	9869949	46.99	N8(Deamidated): 100; C27(Dehydro): 100; C33(Dehydro): 100
				TRUE	High	Sequest HT (A3)	Unambiguous	[R].GLLDTFKNLALNAAKSAGVSVLNSLScKLSKTc.[-]	C27(Dehydro); C33(Dehydro)	1	TRINITY_DN0_c1_g1_i14.p1,TRINITY_DN0_c1_g1_i4.p1	TRINITY_DN0_c1_g1_i14.p1,TRINITY_DN0_c1_g1_i4.p1	0	4	0.717	0	1	1	841.956	3364.8	3364.8	1.54	0.0013	HCD (High Energy Collision Dissociation)	27	MS2	0.557322	0.204	49.9963	15349	Wuzhipan.raw	F1	FALSE		6.36	1	0.00125	0.0001142	1222775296	49.97	C27(Dehydro): 100; C33(Dehydro): 100
				TRUE	High	Sequest HT (A3)	Selected	[R].GVLGTVKDLLIGAGKSAAQSVLKTLScKLSNDc.[-]	C27(Dehydro); C33(Dehydro)	1	TRINITY_DN45_c27_g1_i1.p1	TRINITY_DN45_c27_g1_i1.p1	0	3	0	0	1	1	1096.59	3287.76	3287.77	-1.61	-0.00176	HCD (High Energy Collision Dissociation)	27	MS2	0.786852	1.471	47.031	14122	Wuzhipan.raw	F1	FALSE		5.09	1	0.00125	0.0003955	246536288	46.86	C27(Dehydro): 100; C33(Dehydro): 100
				TRUE	High	Sequest HT (A3)	Rejected	[R].GVLGTVKnLLIGAGKSAAQSVLKTLScKLSNDc.[-]	N8(Deamidated); C27(Dehydro); C33(Dehydro)	4	TRINITY_DN0_c1_g1_i11.p1	TRINITY_DN0_c1_g1_i15.p1; TRINITY_DN0_c1_g1_i23.p1; TRINITY_DN0_c1_g1_i11.p1; TRINITY_DN0_c1_g1_i10.p1	0	3		0	2	2	1096.59	3287.76	3287.77	-1.61	-0.00176	HCD (High Energy Collision Dissociation)	27	MS2	0.786852	1.471	47.031	14122	Wuzhipan.raw	F1	FALSE		5.09	1	0.00125	0.0003955	246536288	46.86	N8(Deamidated): 100; C27(Dehydro): 100; C33(Dehydro): 100
				TRUE	High	Sequest HT (A3)	Selected	[R].GVLGTVKDLLIGAGKSAAQSVLKTLScKLSNDc.[-]	C27(Dehydro); C33(Dehydro)	1	TRINITY_DN45_c27_g1_i1.p1	TRINITY_DN45_c27_g1_i1.p1	0	4	0	0	1	1	822.697	3287.77	3287.77	-0.67	-0.00055	HCD (High Energy Collision Dissociation)	27	MS2	0.348121	0.894	47.1586	14183	Wuzhipan.raw	F1	FALSE		4.28	1	0.00125	0.004093	514731424	46.85	C27(Dehydro): 100; C33(Dehydro): 100
				TRUE	High	Sequest HT (A3)	Rejected	[R].GVLGTVKnLLIGAGKSAAQSVLKTLScKLSNDc.[-]	N8(Deamidated); C27(Dehydro); C33(Dehydro)	4	TRINITY_DN0_c1_g1_i11.p1	TRINITY_DN0_c1_g1_i15.p1; TRINITY_DN0_c1_g1_i23.p1; TRINITY_DN0_c1_g1_i11.p1; TRINITY_DN0_c1_g1_i10.p1	0	4		0	2	2	822.697	3287.77	3287.77	-0.67	-0.00055	HCD (High Energy Collision Dissociation)	27	MS2	0.348121	0.894	47.1586	14183	Wuzhipan.raw	F1	FALSE		4.28	1	0.00125	0.004093	514731424	46.85	N8(Deamidated): 100; C27(Dehydro): 100; C33(Dehydro): 100
				TRUE	High	Sequest HT (A3)	Rejected	[R].GVLGTVKnLLIGAGKSAAQSVLKTLScKLSnDc.[-]	N8(Deamidated); C27(Dehydro); N31(Deamidated); C33(Dehydro)	4	TRINITY_DN0_c1_g1_i11.p1	TRINITY_DN0_c1_g1_i15.p1; TRINITY_DN0_c1_g1_i23.p1; TRINITY_DN0_c1_g1_i11.p1; TRINITY_DN0_c1_g1_i10.p1	0	3		0	2	2	1096.92	3288.75	3288.75	-0.05	-6e-05	HCD (High Energy Collision Dissociation)	27	MS2	0	18.168	49.9609	15335	Wuzhipan.raw	F1	FALSE		3.83	1	0.00125	0.003112	86862440	50.28	N8(Deamidated): 100; C27(Dehydro): 100; N31(Deamidated): 100; C33(Dehydro): 100
				TRUE	High	Sequest HT (A3)	Selected	[R].GVLGTVKDLLIGAGKSAAQSVLKTLScKLSNDc.[-]	C27(Dehydro); C33(Dehydro)	1	TRINITY_DN45_c27_g1_i1.p1	TRINITY_DN45_c27_g1_i1.p1	0	3	0	0	1	1	1096.59	3287.77	3287.77	-1.16	-0.00128	HCD (High Energy Collision Dissociation)	27	MS2	2.32516	2.063	47.1792	14193	Wuzhipan.raw	F1	FALSE		4.85	1	0.00125	7.444e-05	246536288	46.86	C27(Dehydro): 100; C33(Dehydro): 100
				TRUE	High	Sequest HT (A3)	Rejected	[R].GVLGTVKnLLIGAGKSAAQSVLKTLScKLSNDc.[-]	N8(Deamidated); C27(Dehydro); C33(Dehydro)	4	TRINITY_DN0_c1_g1_i11.p1	TRINITY_DN0_c1_g1_i15.p1; TRINITY_DN0_c1_g1_i23.p1; TRINITY_DN0_c1_g1_i11.p1; TRINITY_DN0_c1_g1_i10.p1	0	3		0	2	2	1096.59	3287.77	3287.77	-1.16	-0.00128	HCD (High Energy Collision Dissociation)	27	MS2	2.32516	2.063	47.1792	14193	Wuzhipan.raw	F1	FALSE		4.85	1	0.00125	7.445e-05	246536288	46.86	N8(Deamidated): 100; C27(Dehydro): 100; C33(Dehydro): 100
				TRUE	High	Sequest HT (A3)	Rejected	[R].GVLGTVKnLLIGAGKSAAQSVLKTLScKLSNDc.[-]	N8(Deamidated); C27(Dehydro); C33(Dehydro)	4	TRINITY_DN0_c1_g1_i11.p1	TRINITY_DN0_c1_g1_i15.p1; TRINITY_DN0_c1_g1_i23.p1; TRINITY_DN0_c1_g1_i11.p1; TRINITY_DN0_c1_g1_i10.p1	0	4		0	2	2	822.698	3287.77	3287.77	-0.22	-0.00018	HCD (High Energy Collision Dissociation)	27	MS2	0.470578	0.704	47.0154	14113	Wuzhipan.raw	F1	FALSE		4.18	1	0.00125	0.003958	514731424	46.85	N8(Deamidated): 100; C27(Dehydro): 100; C33(Dehydro): 100
				TRUE	High	Sequest HT (A3)	Selected	[R].GVLGTVKDLLIGAGKSAAQSVLKTLScKLSnDc.[-]	C27(Dehydro); N31(Deamidated); C33(Dehydro)	1	TRINITY_DN45_c27_g1_i1.p1	TRINITY_DN45_c27_g1_i1.p1	0	4	0	0	1	1	822.944	3288.75	3288.75	0.11	9e-05	HCD (High Energy Collision Dissociation)	27	MS2	2.15683	1.278	47.8536	14470	Wuzhipan.raw	F1	FALSE		4.4	1	0.00125	0.0002981	322948512	47.7	C27(Dehydro): 100; N31(Deamidated): 100; C33(Dehydro): 100
[truncated: 793 more rows]
