# Supplementary material for: Integrative transcriptomics and peptidomics approach reveals unexpectedly diverse endogenous secretory peptides in Odorrana grahami frog skin
Source: BMC Biol. 2025 Nov 28;23:354. doi: 10.1186/s12915-025-02463-w (PMC12664280; doi:10.1186/s12915-025-02463-w)
Supplement: Supplementary file 3 — Additional file 3. Exported and processed results derived from the native Proteome Discoverer result files (*.pdResult; Data S2 of [44]). SPS/ – Results of searching against the SPS database. All_ESP_sequences_from_this_species/ – Results of searching against all ESP sequences from this species, including previously reported ones; contains suspected false positives (e.g., esculentin-2-OG1/OG2, odorranain-C3). Annotated Spectra.zip, *_export.xlsx, MSMS Scans and PSMs.xlsx – Files exported from *.pdResult, including annotated MS/MS spectra, protein/peptide isoform identifications, and MS/MS scan metadata. Result.xlsx – Final filtered peptide list obtained after processing by the Peptide.py script. [file 12915_2025_2463_MOESM3_ESM.zip › Additional file 3/SPS/Result.xlsx]

## Sheet: Proteins_uni
Accession	Master	ORF_shift	with_stop_codon	with_signal	PSMs	Protein_abundance	Transcript_abundance_for_Protein	Protein_in_Transcript	Protein	Protein_length	Signal_peptide	Signal_peptide_length	Mature_sequence	Mature_sequence_length	Propiece	Propiece_length	Peptide	Peptide_length	Residual_piece	Residual_piece_length	Peptide_name	Family	Source	Peptide_labels_in_Master_Protein	Peptide_Modifications	Peptide_abundance	Peptide_positions_in_Proteins	Transcript_abundance_for_Peptide	Peptide_in_Transcript
TRINITY_DN0_c1_g1_i20.p1	IsMasterProtein	N	Y	S	5	16347546	5522.85	TRINITY_DN0_c1_g1_i20	MFTLNKSLLLLFFLGTISLSLCEEERDANEERRDDPDENEANEGEAKVEEIKRAVNIPFKVHFRCKAAFC	70	MFTLNKSLLLLFFLGTISLSLC	22	EEERDANEERRDDPDENEANEGEAKVEEIKRAVNIPFKVHFRCKAAFC	48	EEERDANEERRDDPDENEANEGEAKVEEIKR	31	AVNIPFKVHFRCKAAFC	17		0	OGTI	OGTI	OG	1-16347546|1-5|1-17|1-E^2-E	1-2xDehydro [C12(100); C17(100)]^2-1xDeamidated [N3(100)];2xDehydro [C12(100); C17(100)]	16347546	TRINITY_DN0_c1_g1_i20.p1 [54-70];TRINITY_DN603_c0_g1_i1.p1_ORF1 [54-70];TRINITY_DN603_c0_g1_i1.p1_ORF2 [51-67];TRINITY_DN603_c0_g1_i1.p1_ORF3 [47-63];TRINITY_DN603_c0_g1_i3.p1_ORF2 [51-67]	5568.62	TRINITY_DN0_c1_g1_i20;TRINITY_DN603_c0_g1_i1;TRINITY_DN603_c0_g1_i3
TRINITY_DN0_c1_g1_i24.p1	IsMasterProtein	Y	Y	S	80	2449886912	1880.86	TRINITY_DN0_c1_g1_i24	MFTLKKSMLLLFFLGTISLSLCEQERDADEEERRDDPEERDVEVEKRFLPLLAGLAANFLPKLFCKITKKC	71	MFTLKKSMLLLFFLGTISLSLC	22	EQERDADEEERRDDPEERDVEVEKRFLPLLAGLAANFLPKLFCKITKKC	49	EQERDADEEERRDDPEERDVEVEKR	25	FLPLLAGLAANFLPKLFCKITKKC	24		0	brevinin-1E-OG3	brevinin-1E	OG	1-2136366166|1-55|1-24|1-E^2-E	1-2xDehydro [C18(100); C24(100)]^2-1xDeamidated [N11(100)];2xDehydro [C18(100); C24(100)]	2136366166	TRINITY_DN0_c1_g1_i24.p1 [48-71];TRINITY_DN0_c1_g1_i24.p1_ORF1 [41-64];TRINITY_DN0_c1_g1_i6.p1 [48-71]	2491.03	TRINITY_DN0_c1_g1_i24;TRINITY_DN0_c1_g1_i6
TRINITY_DN440_c40_g1_i1.p1	IsMasterProtein	N	Y	NS	37	512536253	46.229	TRINITY_DN440_c40_g1_i1	MNRKSSDVEVTEEEVKRGLLDTFKNMALNAAKSAGVSVLNALSCKLSKTC	50			MNRKSSDVEVTEEEVKRGLLDTFKNMALNAAKSAGVSVLNALSCKLSKTC		MNRKSSDVEVTEEEVKR	17	GLLDTFKNMALNAAKSAGVSVLNALSCKLSKTC	33		0	brevinin-2E-OG1	brevinin-2E	OG	1-428993085|1-6|1-33|1-E^20-N^21-N	1-2xDehydro [C27(100); C33(100)]^20-1xDeamidated [N8(100)];2xDehydro [C27(100); C33(100)]^21-1xOxidation [M9(100)];2xDehydro [C27(100); C33(100)]	428993085	TRINITY_DN440_c40_g1_i1.p1 [18-50]	46.229	TRINITY_DN440_c40_g1_i1
TRINITY_DN0_c1_g1_i14.p1,TRINITY_DN0_c1_g1_i4.p1	IsMasterProtein	N	Y	S	256	10148118058	12528.2	TRINITY_DN0_c1_g1_i14;TRINITY_DN0_c1_g1_i4	MFTLKKSLLLLFFLGTISLSLCEEERDADEDDGVEVTEEEVKRGLLDTFKNLALNAAKSAGVSVLNSLSCKLSKTC	76	MFTLKKSLLLLFFLGTISLSLC	22	EEERDADEDDGVEVTEEEVKRGLLDTFKNLALNAAKSAGVSVLNSLSCKLSKTC	54	EEERDADEDDGVEVTEEEVKR	21	GLLDTFKNLALNAAKSAGVSVLNSLSCKLSKTC	33		0	brevinin-2GRa	brevinin-2E	OG	1-9994406359|1-95|1-33|1-E^2-E^3-E^4-E^6-E^7-E^10-E^38-E	1-2xDehydro [C27(100); C33(100)]^2-1xDeamidated [N23(100)];2xDehydro [C27(100); C33(100)]^3-1xDeamidated [N8(100)];2xDehydro [C27(100); C33(100)]^4-1xDeamidated [N12(92.8)];2xDehydro [C27(100); C33(100)]^6-1xDeamidated [N];2xDehydro [C27(100); C33(100)]^7-2xDeamidated [N8(100); N12(100)];2xDehydro [C27(100); C33(100)]^10-2xDeamidated [N8(100); N];2xDehydro [C27(100); C33(100)]^38-2xDeamidated [N8…	9994406359	TRINITY_DN0_c1_g1_i14.p1,TRINITY_DN0_c1_g1_i4.p1 [44-76]	12528.2	TRINITY_DN0_c1_g1_i14;TRINITY_DN0_c1_g1_i4
TRINITY_DN0_c1_g1_i16.p1	IsMasterProtein	Y	Y	S	21	63207135	1.023	TRINITY_DN0_c1_g1_i16	MFTLKKSMLLLFFLGTISLSLCEQERAADEDEGNEIKRGLFSKFAGKGIKDLIFKGVKHIGKEVGMDVIRTGIDVAGCKIKGEC	84	MFTLKKSMLLLFFLGTISLSLC	22	EQERAADEDEGNEIKRGLFSKFAGKGIKDLIFKGVKHIGKEVGMDVIRTGIDVAGCKIKGEC	62	EQERAADEDEGNEIKR	16	GLFSKFAGKGIKDLIFKGVKHIGKEVGMDVIRTGIDVAGCKIKGEC	46		0	esculentin-1-OG5	esculentin-1	OG	1-21231060|7-1|1-46|1-E	1-2xDehydro [C40(100); C46(100)]	21231060	TRINITY_DN0_c1_g1_i16.p1 [39-84];TRINITY_DN0_c1_g1_i16.p1_ORF1 [32-77];TRINITY_DN0_c1_g1_i18.p1 [39-84];TRINITY_DN81_c0_g1_i1.p1_ORF2 [39-84]	12131.7	TRINITY_DN0_c1_g1_i16;TRINITY_DN0_c1_g1_i18;TRINITY_DN81_c0_g1_i1
TRINITY_DN0_c1_g1_i22.p1	IsMasterProtein	N	Y	S	100	3370939307	8324.24	TRINITY_DN0_c1_g1_i22	MFTLNKSLLLLFFLGTISLSLCQEERAADEEDNGEVEEVKRGLFTLIKGAAKLIGKTVAKEAGKTGLELMACKITNQC	78	MFTLNKSLLLLFFLGTISLSLC	22	QEERAADEEDNGEVEEVKRGLFTLIKGAAKLIGKTVAKEAGKTGLELMACKITNQC	56	QEERAADEEDNGEVEEVKR	19	GLFTLIKGAAKLIGKTVAKEAGKTGLELMACKITNQC	37		0	esculentin-2-OG10	esculentin-2	OG	1-651315233|1-19|1-37|6-E^7-E^12-E^13-E	6-2xDehydro [C31(100); C37(100)]^7-1xDeamidated [N35(100)];2xDehydro [C31(100); C37(100)]^12-1xOxidation [M29(100)];1xDeamidated [N35(100)];2xDehydro [C31(100); C37(100)]^13-1xOxidation [M29(100)];2xDehydro [C31(100); C37(100)]	651315233	TRINITY_DN0_c1_g1_i22.p1 [42-78];TRINITY_DN0_c1_g1_i7.p1 [35-71]	8324.61	TRINITY_DN0_c1_g1_i22;TRINITY_DN0_c1_g1_i7
TRINITY_DN96_c0_g2_i2.p1	IsMasterProtein	N	Y	S	3	21940912	142.48	TRINITY_DN96_c0_g2_i2	MFTLKKSLLLLFFLGTISLSLCEQERAADEDDGGEMKGEEVKRGIFSILKIATKLIGKTLAKAAGKAGAELAACKAANQC	80	MFTLKKSLLLLFFLGTISLSLC	22	EQERAADEDDGGEMKGEEVKRGIFSILKIATKLIGKTLAKAAGKAGAELAACKAANQC	58	EQERAADEDDGGEMKGEEVKR	21	GIFSILKIATKLIGKTLAKAAGKAGAELAACKAANQC	37		0	esculentin-2-OG8	esculentin-2	OG	1-20099907|1-2|1-37|1-E^2-E	1-2xDehydro [C31(100); C37(100)]^2-1xDeamidated [N35(100)];2xDehydro [C31(100); C37(100)]	20099907	TRINITY_DN96_c0_g2_i2.p1 [44-80]	142.48	TRINITY_DN96_c0_g2_i2
TRINITY_DN96_c0_g1_i2.p1	IsMasterProtein	N	Y	S	6	221204701	23.032	TRINITY_DN96_c0_g1_i2	MFTLKKSLLLFFFLGTISLSLCEQERSADEDDGGEMKGEEAKRGIFAILKIATKLIGKTLAKAAGKAGTGLLACKAAKEC	80	MFTLKKSLLLFFFLGTISLSLC	22	EQERSADEDDGGEMKGEEAKRGIFAILKIATKLIGKTLAKAAGKAGTGLLACKAAKEC	58	EQERSADEDDGGEMKGEEAKR	21	GIFAILKIATKLIGKTLAKAAGKAGTGLLACKAAKEC	37		0	esculentin-2-RA1	esculentin-2	OD	1-213737435|1-5|1-37|1-E	1-2xDehydro [C31(100); C37(100)]	213737435	TRINITY_DN96_c0_g1_i2.p1 [44-80]	23.032	TRINITY_DN96_c0_g1_i2
TRINITY_DN77_c0_g1_i1.p1_ORF1	IsMasterProtein	Y	Y	S	16	1706519547	73.615	TRINITY_DN77_c0_g1_i1	MFTLKKSMLLLCFLGTISLSLCEQERNAEEEERREEEVAKMEEITRGLLSGILGAGKHIVCGLSGLC	67	MFTLKKSMLLLCFLGTISLSLC	22	EQERNAEEEERREEEVAKMEEITRGLLSGILGAGKHIVCGLSGLC	45	EQERNAEEEERREEEVAKMEEITR	24	GLLSGILGAGKHIVCGLSGLC	21		0	nigrocin-2GRa	nigrocin	OG	1-1588103890|1-11|1-21|1-E	1-2xDehydro [C15(100); C21(100)]	1588103890	TRINITY_DN1399_c0_g1_i1.p1_ORF1 [46-66];TRINITY_DN77_c0_g1_i1.p1_ORF1 [47-67];TRINITY_DN77_c0_g1_i1.p1_ORF2 [40-60]	119.358	TRINITY_DN1399_c0_g1_i1;TRINITY_DN77_c0_g1_i1
TRINITY_DN49_c0_g1_i1.p1_ORF1	IsMasterProtein	N	Y	S	96	4635006708	5787.58	TRINITY_DN49_c0_g1_i1	MFTLKKSLLLLFFLGTINLSLCQDETNAEEERRDEEVAKMEEIKRGLFGKILGVGKKVLCGLSGMC	66	MFTLKKSLLLLFFLGTINLSLC	22	QDETNAEEERRDEEVAKMEEIKRGLFGKILGVGKKVLCGLSGMC	44	QDETNAEEERRDEEVAKMEEIKR	23	GLFGKILGVGKKVLCGLSGMC	21		0	nigrocin-2GRb	nigrocin	OG	1-4357616432|1-69|1-21|1-E^2-E^3-E	1-2xDehydro [C15(100); C21(100)]^2-1xOxidation [M20(100)];2xDehydro [C15(100); C21(100)]^3-1xOxidation [M20(100)]	4357616432	TRINITY_DN49_c0_g1_i1.p1_ORF1 [46-66]	5787.58	TRINITY_DN49_c0_g1_i1
TRINITY_DN0_c1_g1_i17.p1	IsMasterProtein	Y	Y	S	3	8574565	15121.1	TRINITY_DN0_c1_g1_i17	MFTLKKSMLLLFFLGTISLSLCEQERNADEEERRDEEVAKMEEIKRGLLSGILGAGKNIVCGLSGLC	67	MFTLKKSMLLLFFLGTISLSLC	22	EQERNADEEERRDEEVAKMEEIKRGLLSGILGAGKNIVCGLSGLC	45	EQERNADEEERRDEEVAKMEEIKR	24	GLLSGILGAGKNIVCGLSGLC	21		0	nigrocin-2GRc	nigrocin	OG	1-8574565|2-1|1-21|1-E	1-2xDehydro [C15(100); C21(100)]	8574565	TRINITY_DN0_c1_g1_i17.p1 [47-67];TRINITY_DN0_c1_g1_i17.p1_ORF1 [40-60];TRINITY_DN0_c1_g1_i2.p1 [46-66];TRINITY_DN0_c1_g1_i3.p1 [47-67]	36724	TRINITY_DN0_c1_g1_i17;TRINITY_DN0_c1_g1_i2;TRINITY_DN0_c1_g1_i3
TRINITY_DN0_c1_g1_i11.p1	IsMasterProtein	N	Y	S	166	5020204585	1.746	TRINITY_DN0_c1_g1_i11	MFTLKKSLLLLFFLGTISLSLCEEERDADEDDGVEVTEEEVKRGVLGTVKNLLIGAGKSAAQSVLKTLSCKLSNDC	76	MFTLKKSLLLLFFLGTISLSLC	22	EEERDADEDDGVEVTEEEVKRGVLGTVKNLLIGAGKSAAQSVLKTLSCKLSNDC	54	EEERDADEDDGVEVTEEEVKR	21	GVLGTVKNLLIGAGKSAAQSVLKTLSCKLSNDC	33		0	brevinin-2GRb	odorranain-C	OG	1-1708671893|1-35|1-33|1-E^2-E^4-E	1-1xDeamidated [N8(100)];2xDehydro [C27(100); C33(100)]^2-2xDehydro [C27(100); C33(100)]^4-1xDeamidated [N31(100)];2xDehydro [C27(100); C33(100)]	1708671893	TRINITY_DN0_c1_g1_i10.p1 [43-75];TRINITY_DN0_c1_g1_i11.p1 [44-76];TRINITY_DN0_c1_g1_i15.p1 [43-75];TRINITY_DN0_c1_g1_i23.p1 [44-76]	7987.6	TRINITY_DN0_c1_g1_i10;TRINITY_DN0_c1_g1_i11;TRINITY_DN0_c1_g1_i15;TRINITY_DN0_c1_g1_i23
TRINITY_DN2658_c0_g2_i1.p1	IsMasterProtein	Y	Y	S	43	2376852692	0.328	TRINITY_DN2658_c0_g2_i1	KMFTMKKPLLLPFFLRTISLSLCEEERDADEEDGEMTEEEVKRGVLGTVKNLLIGASKSAAQSVLKTLSCKLSNDC	76	KMFTMKKPLLLPFFLRTISLSLC	23	EEERDADEEDGEMTEEEVKRGVLGTVKNLLIGASKSAAQSVLKTLSCKLSNDC	53	EEERDADEEDGEMTEEEVKR	20	GVLGTVKNLLIGASKSAAQSVLKTLSCKLSNDC	33		0	odorranain-C13	odorranain-C	OGP	1-2308462755|1-21|1-33|1-E^2-E^3-E^6-E	1-1xDeamidated [N8(100)];2xDehydro [C27(100); C33(100)]^2-2xDehydro [C27(100); C33(100)]^3-2xDeamidated [N8(100); N31(100)];2xDehydro [C27(100); C33(100)]^6-1xDeamidated [N31(97.2)];2xDehydro [C27(100); C33(100)]	2308462755	TRINITY_DN2658_c0_g2_i1.p1 [44-76];TRINITY_DN2658_c0_g2_i1.p1_ORF1 [43-75];TRINITY_DN2658_c0_g2_i1.p1_ORF2 [40-72]	0.328	TRINITY_DN2658_c0_g2_i1
TRINITY_DN10285_c0_g1_i1.p1	IsMasterProtein	Y	Y	S	35	514655586	2.952	TRINITY_DN10285_c0_g1_i1	MFTMKKSLLVLFFLGIVSLSLCQEERSADDEEGEDIEEEVKRGFMDTAKNVAKNVAVTLLDNLKCKITKAC	71	MFTMKKSLLVLFFLGIVSLSLC	22	QEERSADDEEGEDIEEEVKRGFMDTAKNVAKNVAVTLLDNLKCKITKAC	49	QEERSADDEEGEDIEEEVKR	20	GFMDTAKNVAKNVAVTLLDNLKCKITKAC	29		0	odorranain-F2	odorranain-F	OG	1-505875875|1-22|1-29|1-E^2-E^3-E^5-E^6-E^7-E	1-2xDehydro [C23(100); C29(100)]^2-1xOxidation [M3(100)];2xDehydro [C23(100); C29(100)]^3-1xDeamidated [N8(100)];2xDehydro [C23(100); C29(100)]^5-1xDeamidated [N20(100)];2xDehydro [C23(100); C29(100)]^6-1xOxidation [M3(100)];1xDeamidated [N8(100)];2xDehydro [C23(100); C29(100)]^7-1xOxidation [M3(100)];1xDeamidated [N20(100)];2xDehydro [C23(100); C29(100)]	505875875	TRINITY_DN10285_c0_g1_i1.p1 [43-71];TRINITY_DN10285_c0_g1_i1.p1_ORF1 [40-68];TRINITY_DN6_c27_g1_i1.p1_ORF1 [43-71];TRINITY_DN6_c27_g1_i1.p1_ORF2 [40-68]	4790.82	TRINITY_DN10285_c0_g1_i1;TRINITY_DN6_c27_g1_i1
TRINITY_DN5345_c0_g1_i2.p1	IsMasterProtein	Y	Y	S	22	342542282	5305.04	TRINITY_DN5345_c0_g1_i2	APTAKSSSPKMFTLKKSLLLLFLLGTINLSLCQEVERNADEEERRDERDVEVEKRVIPFVASVAAEMMQHVYCAASKKC	79	APTAKSSSPKMFTLKKSLLLLFLLGTINLSLC	32	QEVERNADEEERRDERDVEVEKRVIPFVASVAAEMMQHVYCAASKKC	47	QEVERNADEEERRDERDVEVEKR	23	VIPFVASVAAEMMQHVYCAASKKC	24		0	odorranain-P1b	odorranain-P1	OG	1-412381108|1-22|1-24|1-E^2-E^3-E^4-E^5-E	1-2xDehydro [C18(100); C24(100)]^2-1xOxidation [M12(97.6)];2xDehydro [C18(100); C24(100)]^3-1xOxidation [M13(99.9)];2xDehydro [C18(100); C24(100)]^4-1xOxidation [M];2xDehydro [C18(100); C24(100)]^5-2xOxidation [M12(100); M13(100)];2xDehydro [C18(100); C24(100)]	412381108	TRINITY_DN0_c3_g1_i1.p2 [30-53];TRINITY_DN5345_c0_g1_i1.p1 [54-77];TRINITY_DN5345_c0_g1_i2.p1 [56-79];TRINITY_DN5345_c0_g1_i2.p1_ORF1 [46-69]	8073.64	TRINITY_DN0_c3_g1_i1;TRINITY_DN5345_c0_g1_i1;TRINITY_DN5345_c0_g1_i2
TRINITY_DN6_c2_g1_i1.p1	IsMasterProtein	N	Y	NS	23	67579030	964.359	TRINITY_DN6_c2_g1_i1	QEERSADEDEGEVIEQEVKRGLMNTVLNVLTNVAGTVKDKIKCKFTGGC	49			QEERSADEDEGEVIEQEVKRGLMNTVLNVLTNVAGTVKDKIKCKFTGGC		QEERSADEDEGEVIEQEVKR	20	GLMNTVLNVLTNVAGTVKDKIKCKFTGGC	29		0	ranatuerin-2P-OG1	ranatuerin-2	ODP	1-66962743|1-22|1-29|1-E^2-E	1-2xDehydro [C23(100); C29(100)]^2-1xDeamidated [N12(100)];2xDehydro [C23(100); C29(100)]	66962743	TRINITY_DN6_c2_g1_i1.p1 [21-49]	964.359	TRINITY_DN6_c2_g1_i1
