# Supplementary material for: Integrative transcriptomics and peptidomics approach reveals unexpectedly diverse endogenous secretory peptides in Odorrana grahami frog skin
Source: BMC Biol. 2025 Nov 28;23:354. doi: 10.1186/s12915-025-02463-w (PMC12664280; doi:10.1186/s12915-025-02463-w)
Supplement: Supplementary file 3 — Additional file 3. Exported and processed results derived from the native Proteome Discoverer result files (*.pdResult; Data S2 of [44]). SPS/ – Results of searching against the SPS database. All_ESP_sequences_from_this_species/ – Results of searching against all ESP sequences from this species, including previously reported ones; contains suspected false positives (e.g., esculentin-2-OG1/OG2, odorranain-C3). Annotated Spectra.zip, *_export.xlsx, MSMS Scans and PSMs.xlsx – Files exported from *.pdResult, including annotated MS/MS spectra, protein/peptide isoform identifications, and MS/MS scan metadata. Result.xlsx – Final filtered peptide list obtained after processing by the Peptide.py script. [file 12915_2025_2463_MOESM3_ESM.zip › Additional file 3/SPS/Search_file_export.xlsx]

## Sheet: Proteins
Checked	Contaminant	Protein FDR Confidence: Combined	Master	Accession	Sequence	Exp. q-value: Combined	Sum PEP Score	Coverage [%]	# Peptides	# Isoforms	# PSMs	# Unique Peptides	# AAs	MW [kDa]	calc. pI	Score Sequest HT: Sequest HT	# Peptides (by Search Engine): Sequest HT	# Razor Peptides	Abundance: F1: Sample	Found in Sample: [S1] F1: Sample	# Protein Groups	Modifications
FALSE	FALSE	High	Master Protein	TRINITY_DN0_c1_g1_i14.p1,TRINITY_DN0_c1_g1_i4.p1	MFTLKKSLLLLFFLGTISLSLCEEERDADEDDGVEVTEEEVKRGLLDTFKNLALNAAKSAGVSVLNSLSCKLSKTC	0	269.415	43	29	66	256	29	76	8.3	4.77	1053.8	29	0	1.01481e+10	High	1	Dehydro [C70(100); C76(100)]
	Contaminant	Checked	PSM Ambiguity	Sequence	Annotated Sequence	Modifications	Modification Pattern	# Isoforms	# Protein Groups	# Proteins	# PSMs	Master Protein Accessions	Positions in Proteins	Modifications in Proteins	# Missed Cleavages	Theo. MH+ [Da]	Sequence Length	Abundance: F1: Sample	Quan Info	Confidence (by Search Engine): Sequest HT	Percolator q-Value (by Search Engine): Sequest HT	Percolator PEP (by Search Engine): Sequest HT	XCorr (by Search Engine): Sequest HT	Top Apex RT [min]	Sequence in Protein	Positions in Proteins
	FALSE	FALSE	Unambiguous	GLLDTFKNLALNAAKSAGVSVLNSLSCKLSKTC	[R].GLLDTFKNLALNAAKSAGVSVLNSLSCKLSKTC.[-]	2xDehydro [C27(100); C33(100)]	--------------------------*-----*	1	1	1	41	TRINITY_DN0_c1_g1_i14.p1,TRINITY_DN0_c1_g1_i4.p1	TRINITY_DN0_c1_g1_i14.p1,TRINITY_DN0_c1_g1_i4.p1 [44-76]	TRINITY_DN0_c1_g1_i14.p1,TRINITY_DN0_c1_g1_i4.p1 2xDehydro [C70(100); C76(100)]	0	3364.8	33	2701163603		High	0.00125	5.093e-06	6.04	49.97	R.GLLDTFKNLALNAAKSAGVSVLNSLSCKLSKTC.-	[44-76]
	FALSE	FALSE	Unambiguous	GLLDTFKNLALNAAKSAGVSVLNSLSCKLSKTC	[R].GLLDTFKNLALNAAKSAGVSVLNSLSCKLSKTC.[-]	1xDeamidated [N23(100)];2xDehydro [C27(100); C33(100)]	----------------------*---*-----*	4	1	1	8	TRINITY_DN0_c1_g1_i14.p1,TRINITY_DN0_c1_g1_i4.p1	TRINITY_DN0_c1_g1_i14.p1,TRINITY_DN0_c1_g1_i4.p1 [44-76]	TRINITY_DN0_c1_g1_i14.p1,TRINITY_DN0_c1_g1_i4.p1 2xDehydro [C70(100); C76(100)]	0	3365.78	33	2239740656		High	0.00125	6.744e-05	5.46	51.47	R.GLLDTFKNLALNAAKSAGVSVLNSLSCKLSKTC.-	[44-76]
	FALSE	FALSE	Unambiguous	GLLDTFKNLALNAAKSAGVSVLNSLSCKLSKTC	[R].GLLDTFKNLALNAAKSAGVSVLNSLSCKLSKTC.[-]	1xDeamidated [N8(100)];2xDehydro [C27(100); C33(100)]	-------*------------------*-----*	4	1	1	17	TRINITY_DN0_c1_g1_i14.p1,TRINITY_DN0_c1_g1_i4.p1	TRINITY_DN0_c1_g1_i14.p1,TRINITY_DN0_c1_g1_i4.p1 [44-76]	TRINITY_DN0_c1_g1_i14.p1,TRINITY_DN0_c1_g1_i4.p1 2xDehydro [C70(100); C76(100)]	0	3365.78	33	1853378920		High	0.00125	1.023e-05	6.72	52.46	R.GLLDTFKNLALNAAKSAGVSVLNSLSCKLSKTC.-	[44-76]
	FALSE	FALSE	Unambiguous	GLLDTFKNLALNAAKSAGVSVLNSLSCKLSKTC	[R].GLLDTFKNLALNAAKSAGVSVLNSLSCKLSKTC.[-]	1xDeamidated [N12(92.8)];2xDehydro [C27(100); C33(100)]	-----------*--------------*-----*	4	1	1	16	TRINITY_DN0_c1_g1_i14.p1,TRINITY_DN0_c1_g1_i4.p1	TRINITY_DN0_c1_g1_i14.p1,TRINITY_DN0_c1_g1_i4.p1 [44-76]	TRINITY_DN0_c1_g1_i14.p1,TRINITY_DN0_c1_g1_i4.p1 2xDehydro [C70(100); C76(100)]	0	3365.78	33	1.83601e+09		High	0.00125	3.946e-06	6.86	51.47	R.GLLDTFKNLALNAAKSAGVSVLNSLSCKLSKTC.-	[44-76]
	FALSE	FALSE	Unambiguous	TFKNLALNAAKSAGVSVLNSLSCKLSKTC	[D].TFKNLALNAAKSAGVSVLNSLSCKLSKTC.[-]	2xDehydro [C23(100); C29(100)]	----------------------*-----*	1	1	1	9	TRINITY_DN0_c1_g1_i14.p1,TRINITY_DN0_c1_g1_i4.p1	TRINITY_DN0_c1_g1_i14.p1,TRINITY_DN0_c1_g1_i4.p1 [48-76]	TRINITY_DN0_c1_g1_i14.p1,TRINITY_DN0_c1_g1_i4.p1 2xDehydro [C70(100); C76(100)]	0	2966.58	29	7.75908e+08		High	0.00125	0.0005791	4.93	37.7	D.TFKNLALNAAKSAGVSVLNSLSCKLSKTC.-	[48-76]
	FALSE	FALSE	Unambiguous	GLLDTFKNLALNAAKSAGVSVLNSLSCKLSKTC	[R].GLLDTFKNLALNAAKSAGVSVLNSLSCKLSKTC.[-]	1xDeamidated [N];2xDehydro [C27(100); C33(100)]	positions not distinguishable	4	1	1	5	TRINITY_DN0_c1_g1_i14.p1,TRINITY_DN0_c1_g1_i4.p1	TRINITY_DN0_c1_g1_i14.p1,TRINITY_DN0_c1_g1_i4.p1 [44-76]	TRINITY_DN0_c1_g1_i14.p1,TRINITY_DN0_c1_g1_i4.p1 2xDehydro [C70(100); C76(100)]	0	3365.78	33	709258698		High	0.00125	7.302e-05	6.36	51.48	R.GLLDTFKNLALNAAKSAGVSVLNSLSCKLSKTC.-	[44-76]
	FALSE	FALSE	Unambiguous	GLLDTFKNLALNAAKSAGVSVLNSLSCKLSKTC	[R].GLLDTFKNLALNAAKSAGVSVLNSLSCKLSKTC.[-]	2xDeamidated [N8(100); N12(100)];2xDehydro [C27(100); C33(100)]	-------*---*--------------*-----*	3	1	1	4	TRINITY_DN0_c1_g1_i14.p1,TRINITY_DN0_c1_g1_i4.p1	TRINITY_DN0_c1_g1_i14.p1,TRINITY_DN0_c1_g1_i4.p1 [44-76]	TRINITY_DN0_c1_g1_i14.p1,TRINITY_DN0_c1_g1_i4.p1 2xDehydro [C70(100); C76(100)]	0	3366.76	33	431378634		High	0.00125	1.132e-06	5.6	52.93	R.GLLDTFKNLALNAAKSAGVSVLNSLSCKLSKTC.-	[44-76]
	FALSE	FALSE	Unambiguous	GLLDTFKNLALNAAK	[R].GLLDTFKNLALNAAK.[S]		---------------	1	1	2	4	TRINITY_DN0_c1_g1_i14.p1,TRINITY_DN0_c1_g1_i4.p1	TRINITY_DN24401_c0_g1_i2.p14 [20-34]; TRINITY_DN0_c1_g1_i14.p1,TRINITY_DN0_c1_g1_i4.p1 [44-58]		0	1588.91	15	279806704		High	0.00125	4.914e-05	5.37	37.98	R.GLLDTFKNLALNAAK.S	[44-58]
	FALSE	FALSE	Unambiguous	TFKNLALNAAKSAGVSVLNSLSCKLSKTC	[D].TFKNLALNAAKSAGVSVLNSLSCKLSKTC.[-]	1xDeamidated [N8(100)];2xDehydro [C23(100); C29(100)]	-------*--------------*-----*	3	1	1	4	TRINITY_DN0_c1_g1_i14.p1,TRINITY_DN0_c1_g1_i4.p1	TRINITY_DN0_c1_g1_i14.p1,TRINITY_DN0_c1_g1_i4.p1 [48-76]	TRINITY_DN0_c1_g1_i14.p1,TRINITY_DN0_c1_g1_i4.p1 2xDehydro [C70(100); C76(100)]	0	2967.56	29	209767960		High	0.00125	0.0008764	4.4	38.89	D.TFKNLALNAAKSAGVSVLNSLSCKLSKTC.-	[48-76]
	FALSE	FALSE	Unambiguous	GLLDTFKNLALNAAKSAGVSVLNSLSCKLSKTC	[R].GLLDTFKNLALNAAKSAGVSVLNSLSCKLSKTC.[-]	2xDeamidated [N8(100); N];2xDehydro [C27(100); C33(100)]	positions not distinguishable	3	1	1	2	TRINITY_DN0_c1_g1_i14.p1,TRINITY_DN0_c1_g1_i4.p1	TRINITY_DN0_c1_g1_i14.p1,TRINITY_DN0_c1_g1_i4.p1 [44-76]	TRINITY_DN0_c1_g1_i14.p1,TRINITY_DN0_c1_g1_i4.p1 2xDehydro [C70(100); C76(100)]	0	3366.76	33	198442192		High	0.00125	3.56e-06	7.13	52.93	R.GLLDTFKNLALNAAKSAGVSVLNSLSCKLSKTC.-	[44-76]
	FALSE	FALSE	Unambiguous	SAGVSVLNSLSCKLSKTC	[K].SAGVSVLNSLSCKLSKTC.[-]	2xDehydro [C12(100); C18(100)]	-----------*-----*	1	1	1	3	TRINITY_DN0_c1_g1_i14.p1,TRINITY_DN0_c1_g1_i4.p1	TRINITY_DN0_c1_g1_i14.p1,TRINITY_DN0_c1_g1_i4.p1 [59-76]	TRINITY_DN0_c1_g1_i14.p1,TRINITY_DN0_c1_g1_i4.p1 2xDehydro [C70(100); C76(100)]	0	1794.91	18	165170300		High	0.00125	0.01382	2.56	32.93	K.SAGVSVLNSLSCKLSKTC.-	[59-76]
	FALSE	FALSE	Unambiguous	GLLDTFKNLALNAAKSAG	[R].GLLDTFKNLALNAAKSAG.[V]		------------------	1	1	1	5	TRINITY_DN0_c1_g1_i14.p1,TRINITY_DN0_c1_g1_i4.p1	TRINITY_DN0_c1_g1_i14.p1,TRINITY_DN0_c1_g1_i4.p1 [44-61]		0	1804	18	1.63538e+08		High	0.00125	8.433e-05	5.91	39.79	R.GLLDTFKNLALNAAKSAG.V	[44-61]
	FALSE	FALSE	Unambiguous	LALNAAKSAGVSVLNSLSCKLSKTC	[N].LALNAAKSAGVSVLNSLSCKLSKTC.[-]	2xDehydro [C19(100); C25(100)]	------------------*-----*	1	1	1	4	TRINITY_DN0_c1_g1_i14.p1,TRINITY_DN0_c1_g1_i4.p1	TRINITY_DN0_c1_g1_i14.p1,TRINITY_DN0_c1_g1_i4.p1 [52-76]	TRINITY_DN0_c1_g1_i14.p1,TRINITY_DN0_c1_g1_i4.p1 2xDehydro [C70(100); C76(100)]	0	2476.33	25	126333584		High	0.00125	0.00234	3.95	36.12	N.LALNAAKSAGVSVLNSLSCKLSKTC.-	[52-76]
	FALSE	FALSE	Unambiguous	GLLDTFKNLALNAAKSA	[R].GLLDTFKNLALNAAKSA.[VG]		-----------------	1	1	2	4	TRINITY_DN0_c1_g1_i14.p1,TRINITY_DN0_c1_g1_i4.p1	TRINITY_DN24401_c0_g1_i2.p14 [20-36]; TRINITY_DN0_c1_g1_i14.p1,TRINITY_DN0_c1_g1_i4.p1 [44-60]		0	1746.97	17	123085328		High	0.00125	0.001126	5.21	40.13	R.GLLDTFKNLALNAAKSA.G	[44-60]
	FALSE	FALSE	Unambiguous	TFKNLALNAAKSAGVSVLNSLSCKLSKTC	[D].TFKNLALNAAKSAGVSVLNSLSCKLSKTC.[-]	1xDeamidated [N19(100)];2xDehydro [C23(100); C29(100)]	------------------*---*-----*	3	1	1	7	TRINITY_DN0_c1_g1_i14.p1,TRINITY_DN0_c1_g1_i4.p1	TRINITY_DN0_c1_g1_i14.p1,TRINITY_DN0_c1_g1_i4.p1 [48-76]	TRINITY_DN0_c1_g1_i14.p1,TRINITY_DN0_c1_g1_i4.p1 2xDehydro [C70(100); C76(100)]	0	2967.56	29	1.20929e+08		High	0.00125	0.0005892	4.56	38.19	D.TFKNLALNAAKSAGVSVLNSLSCKLSKTC.-	[48-76]
	FALSE	FALSE	Unambiguous	TFKNLALNAAKSAGVSVLNSLSCKLSKTC	[D].TFKNLALNAAKSAGVSVLNSLSCKLSKTC.[-]	1xDeamidated [N4(100)];2xDehydro [C23(100); C29(100)]	---*------------------*-----*	3	1	1	3	TRINITY_DN0_c1_g1_i14.p1,TRINITY_DN0_c1_g1_i4.p1	TRINITY_DN0_c1_g1_i14.p1,TRINITY_DN0_c1_g1_i4.p1 [48-76]	TRINITY_DN0_c1_g1_i14.p1,TRINITY_DN0_c1_g1_i4.p1 2xDehydro [C70(100); C76(100)]	0	2967.56	29	108449547		High	0.00125	1.793e-06	6.21	39.81	D.TFKNLALNAAKSAGVSVLNSLSCKLSKTC.-	[48-76]
	FALSE	FALSE	Unambiguous	GLLDTFKNLALN	[R].GLLDTFKNLALN.[A]		------------	1	1	4	1	TRINITY_DN0_c1_g1_i14.p1,TRINITY_DN0_c1_g1_i4.p1	TRINITY_DN24401_c0_g1_i2.p14 [20-31]; TRINITY_DN6490_c1_g1_i1.p1_ORF1 [41-52]; TRINITY_DN0_c1_g1_i14.p1,TRINITY_DN0_c1_g1_i4.p1 [44-55]; TRINITY_DN6490_c1_g1_i1.p1 [44-55]		0	1318.74	12	95015664		High	0.00125	0.02613	2.85	38.02	R.GLLDTFKNLALN.A	[44-55]
	FALSE	FALSE	Unambiguous	VSVLNSLSCKLSKTC	[G].VSVLNSLSCKLSKTC.[-]	2xDehydro [C9(100); C15(100)]	--------*-----*	1	1	1	2	TRINITY_DN0_c1_g1_i14.p1,TRINITY_DN0_c1_g1_i4.p1	TRINITY_DN0_c1_g1_i14.p1,TRINITY_DN0_c1_g1_i4.p1 [62-76]	TRINITY_DN0_c1_g1_i14.p1,TRINITY_DN0_c1_g1_i4.p1 2xDehydro [C70(100); C76(100)]	0	1579.82	15	87253486		High	0.00125	0.0593	2.19	30.74	G.VSVLNSLSCKLSKTC.-	[62-76]
	FALSE	FALSE	Unambiguous	GLLDTFKNLAL	[R].GLLDTFKNLAL.[N]		-----------	1	1	4	2	TRINITY_DN0_c1_g1_i14.p1,TRINITY_DN0_c1_g1_i4.p1	TRINITY_DN24401_c0_g1_i2.p14 [20-30]; TRINITY_DN6490_c1_g1_i1.p1_ORF1 [41-51]; TRINITY_DN0_c1_g1_i14.p1,TRINITY_DN0_c1_g1_i4.p1 [44-54]; TRINITY_DN6490_c1_g1_i1.p1 [44-54]		0	1204.69	11	81729600		High	0.00125	0.002825	2.51	39.94	R.GLLDTFKNLAL.N	[44-54]
	FALSE	FALSE	Unambiguous	GLLDTFKNLALNAAK	[R].GLLDTFKNLALNAAK.[S]	1xDeamidated [N8(100)]	-------*-------	2	1	2	3	TRINITY_DN0_c1_g1_i14.p1,TRINITY_DN0_c1_g1_i4.p1	TRINITY_DN24401_c0_g1_i2.p14 [20-34]; TRINITY_DN0_c1_g1_i14.p1,TRINITY_DN0_c1_g1_i4.p1 [44-58]		0	1589.89	15	67570578		High	0.00125	7.756e-05	4.3	38.81	R.GLLDTFKNLALNAAK.S	[44-58]
	FALSE	FALSE	Unambiguous	GLLDTFKNLALNAAK	[R].GLLDTFKNLALNAAK.[S]	1xDeamidated [N12(100)]	-----------*---	2	1	2	2	TRINITY_DN0_c1_g1_i14.p1,TRINITY_DN0_c1_g1_i4.p1	TRINITY_DN24401_c0_g1_i2.p14 [20-34]; TRINITY_DN0_c1_g1_i14.p1,TRINITY_DN0_c1_g1_i4.p1 [44-58]		0	1589.89	15	67570578		High	0.00125	6.412e-05	4.11	38.81	R.GLLDTFKNLALNAAK.S	[44-58]
	FALSE	FALSE	Unambiguous	GLLDTFKNLALNAAKS	[R].GLLDTFKNLALNAAKS.[A]		----------------	1	1	2	3	TRINITY_DN0_c1_g1_i14.p1,TRINITY_DN0_c1_g1_i4.p1	TRINITY_DN24401_c0_g1_i2.p14 [20-35]; TRINITY_DN0_c1_g1_i14.p1,TRINITY_DN0_c1_g1_i4.p1 [44-59]		0	1675.94	16	67068278		High	0.00125	0.0005535	4.27	38.41	R.GLLDTFKNLALNAAKS.A	[44-59]
	FALSE	FALSE	Unambiguous	GVSVLNSLSCKLSKTC	[A].GVSVLNSLSCKLSKTC.[-]	2xDehydro [C10(100); C16(100)]	---------*-----*	1	1	1	3	TRINITY_DN0_c1_g1_i14.p1,TRINITY_DN0_c1_g1_i4.p1	TRINITY_DN0_c1_g1_i14.p1,TRINITY_DN0_c1_g1_i4.p1 [61-76]	TRINITY_DN0_c1_g1_i14.p1,TRINITY_DN0_c1_g1_i4.p1 2xDehydro [C70(100); C76(100)]	0	1636.84	16	61437268		High	0.00125	0.05435	2.17	31.76	A.GVSVLNSLSCKLSKTC.-	[61-76]
	FALSE	FALSE	Unambiguous	AAKSAGVSVLNSLSCKLSKTC	[N].AAKSAGVSVLNSLSCKLSKTC.[-]	2xDehydro [C15(100); C21(100)]	--------------*-----*	1	1	1	6	TRINITY_DN0_c1_g1_i14.p1,TRINITY_DN0_c1_g1_i4.p1	TRINITY_DN0_c1_g1_i14.p1,TRINITY_DN0_c1_g1_i4.p1 [56-76]	TRINITY_DN0_c1_g1_i14.p1,TRINITY_DN0_c1_g1_i4.p1 2xDehydro [C70(100); C76(100)]	0	2065.08	21	6.04785e+07		High	0.00125	0.000545	3.62	30.48	N.AAKSAGVSVLNSLSCKLSKTC.-	[56-76]
	FALSE	FALSE	Unambiguous	GLLDTFKNLALNA	[R].GLLDTFKNLALNA.[A]		-------------	1	1	4	1	TRINITY_DN0_c1_g1_i14.p1,TRINITY_DN0_c1_g1_i4.p1	TRINITY_DN24401_c0_g1_i2.p14 [20-32]; TRINITY_DN6490_c1_g1_i1.p1_ORF1 [41-53]; TRINITY_DN0_c1_g1_i14.p1,TRINITY_DN0_c1_g1_i4.p1 [44-56]; TRINITY_DN6490_c1_g1_i1.p1 [44-56]		0	1389.77	13	50237424		High	0.00125	0.06566	2.24	39.95	R.GLLDTFKNLALNA.A	[44-56]
	FALSE	FALSE	Unambiguous	KNLALNAAKSAGVSVLNSLSCKLSKTC	[F].KNLALNAAKSAGVSVLNSLSCKLSKTC.[-]	2xDehydro [C21(100); C27(100)]	--------------------*-----*	1	1	1	6	TRINITY_DN0_c1_g1_i14.p1,TRINITY_DN0_c1_g1_i4.p1	TRINITY_DN0_c1_g1_i14.p1,TRINITY_DN0_c1_g1_i4.p1 [50-76]	TRINITY_DN0_c1_g1_i14.p1,TRINITY_DN0_c1_g1_i4.p1 2xDehydro [C70(100); C76(100)]	0	2718.46	27	47928256		High	0.00125	0.0001621	5.32	34.7	F.KNLALNAAKSAGVSVLNSLSCKLSKTC.-	[50-76]
	FALSE	FALSE	Unambiguous	NLALNAAKSAGVSVLNSLSCKLSKTC	[K].NLALNAAKSAGVSVLNSLSCKLSKTC.[-]	2xDehydro [C20(100); C26(100)]	-------------------*-----*	1	1	1	3	TRINITY_DN0_c1_g1_i14.p1,TRINITY_DN0_c1_g1_i4.p1	TRINITY_DN0_c1_g1_i14.p1,TRINITY_DN0_c1_g1_i4.p1 [51-76]	TRINITY_DN0_c1_g1_i14.p1,TRINITY_DN0_c1_g1_i4.p1 2xDehydro [C70(100); C76(100)]	0	2590.37	26	44797619		High	0.00125	4.727e-05	7	37.87	K.NLALNAAKSAGVSVLNSLSCKLSKTC.-	[51-76]
	FALSE	FALSE	Unambiguous	ALNAAKSAGVSVLNSLSCKLSKTC	[L].ALNAAKSAGVSVLNSLSCKLSKTC.[-]	2xDehydro [C18(100); C24(100)]	-----------------*-----*	1	1	1	4	TRINITY_DN0_c1_g1_i14.p1,TRINITY_DN0_c1_g1_i4.p1	TRINITY_DN0_c1_g1_i14.p1,TRINITY_DN0_c1_g1_i4.p1 [53-76]	TRINITY_DN0_c1_g1_i14.p1,TRINITY_DN0_c1_g1_i4.p1 2xDehydro [C70(100); C76(100)]	0	2363.24	24	4.41343e+07		High	0.00125	0.0001808	3.53	33.05	L.ALNAAKSAGVSVLNSLSCKLSKTC.-	[53-76]
	FALSE	FALSE	Unambiguous	GLLDTFKNLALNAAKSAG	[R].GLLDTFKNLALNAAKSAG.[V]	1xDeamidated [N8(100)]	-------*----------	2	1	1	4	TRINITY_DN0_c1_g1_i14.p1,TRINITY_DN0_c1_g1_i4.p1	TRINITY_DN0_c1_g1_i14.p1,TRINITY_DN0_c1_g1_i4.p1 [44-61]		0	1804.98	18	39919277		High	0.00125	8.43e-05	5.2	40.55	R.GLLDTFKNLALNAAKSAG.V	[44-61]
	FALSE	FALSE	Unambiguous	GLLDTFKNLALNAAKSAG	[R].GLLDTFKNLALNAAKSAG.[V]	1xDeamidated [N12(100)]	-----------*------	2	1	1	3	TRINITY_DN0_c1_g1_i14.p1,TRINITY_DN0_c1_g1_i4.p1	TRINITY_DN0_c1_g1_i14.p1,TRINITY_DN0_c1_g1_i4.p1 [44-61]		0	1804.98	18	37914264		High	0.00125	0.0003967	3.66	40.55	R.GLLDTFKNLALNAAKSAG.V	[44-61]
	FALSE	FALSE	Unambiguous	GLLDTFKNLALNAA	[R].GLLDTFKNLALNAA.[KT]		--------------	1	1	4	1	TRINITY_DN0_c1_g1_i14.p1,TRINITY_DN0_c1_g1_i4.p1	TRINITY_DN24401_c0_g1_i2.p14 [20-33]; TRINITY_DN6490_c1_g1_i1.p1_ORF1 [41-54]; TRINITY_DN0_c1_g1_i14.p1,TRINITY_DN0_c1_g1_i4.p1 [44-57]; TRINITY_DN6490_c1_g1_i1.p1 [44-57]		0	1460.81	14	36765836		High	0.002381	0.07053	2.72	40	R.GLLDTFKNLALNAA.K	[44-57]
	FALSE	FALSE	Unambiguous	DTFKNLALNAAKSAGVSVLNSLSCKLSKTC	[L].DTFKNLALNAAKSAGVSVLNSLSCKLSKTC.[-]	2xDehydro [C24(100); C30(100)]	-----------------------*-----*	1	1	1	2	TRINITY_DN0_c1_g1_i14.p1,TRINITY_DN0_c1_g1_i4.p1	TRINITY_DN0_c1_g1_i14.p1,TRINITY_DN0_c1_g1_i4.p1 [47-76]	TRINITY_DN0_c1_g1_i14.p1,TRINITY_DN0_c1_g1_i4.p1 2xDehydro [C70(100); C76(100)]	0	3081.61	30	3.24091e+07		High	0.00125	3.977e-05	5.15	39.96	L.DTFKNLALNAAKSAGVSVLNSLSCKLSKTC.-	[47-76]
	FALSE	FALSE	Unambiguous	LNAAKSAGVSVLNSLSCKLSKTC	[A].LNAAKSAGVSVLNSLSCKLSKTC.[-]	2xDehydro [C17(100); C23(100)]	----------------*-----*	1	1	1	5	TRINITY_DN0_c1_g1_i14.p1,TRINITY_DN0_c1_g1_i4.p1	TRINITY_DN0_c1_g1_i14.p1,TRINITY_DN0_c1_g1_i4.p1 [54-76]	TRINITY_DN0_c1_g1_i14.p1,TRINITY_DN0_c1_g1_i4.p1 2xDehydro [C70(100); C76(100)]	0	2292.21	23	3.16349e+07		High	0.00125	0.0007362	5.88	32.1	A.LNAAKSAGVSVLNSLSCKLSKTC.-	[54-76]
	FALSE	FALSE	Unambiguous	AGVSVLNSLSCKLSKTC	[S].AGVSVLNSLSCKLSKTC.[-]	2xDehydro [C11(100); C17(100)]	----------*-----*	1	1	1	1	TRINITY_DN0_c1_g1_i14.p1,TRINITY_DN0_c1_g1_i4.p1	TRINITY_DN0_c1_g1_i14.p1,TRINITY_DN0_c1_g1_i4.p1 [60-76]	TRINITY_DN0_c1_g1_i14.p1,TRINITY_DN0_c1_g1_i4.p1 2xDehydro [C70(100); C76(100)]	0	1707.88	17	28123824		High	0.00125	0.04036	3.15	32.52	S.AGVSVLNSLSCKLSKTC.-	[60-76]
	FALSE	FALSE	Unambiguous	KSAGVSVLNSLSCKLSKTC	[A].KSAGVSVLNSLSCKLSKTC.[-]	2xDehydro [C13(100); C19(100)]	------------*-----*	1	1	1	6	TRINITY_DN0_c1_g1_i14.p1,TRINITY_DN0_c1_g1_i4.p1	TRINITY_DN0_c1_g1_i14.p1,TRINITY_DN0_c1_g1_i4.p1 [58-76]	TRINITY_DN0_c1_g1_i14.p1,TRINITY_DN0_c1_g1_i4.p1 2xDehydro [C70(100); C76(100)]	0	1923	19	2.73165e+07		High	0.00125	0.0009287	3.52	29.84	A.KSAGVSVLNSLSCKLSKTC.-	[58-76]
	FALSE	FALSE	Unambiguous	NAAKSAGVSVLNSLSCKLSKTC	[L].NAAKSAGVSVLNSLSCKLSKTC.[-]	2xDehydro [C16(100); C22(100)]	---------------*-----*	1	1	1	4	TRINITY_DN0_c1_g1_i14.p1,TRINITY_DN0_c1_g1_i4.p1	TRINITY_DN0_c1_g1_i14.p1,TRINITY_DN0_c1_g1_i4.p1 [55-76]	TRINITY_DN0_c1_g1_i14.p1,TRINITY_DN0_c1_g1_i4.p1 2xDehydro [C70(100); C76(100)]	0	2179.12	22	2.69946e+07		High	0.00125	0.0009201	4.06	30.97	L.NAAKSAGVSVLNSLSCKLSKTC.-	[55-76]
	FALSE	FALSE	Unambiguous	SAGVSVLNSLSCKLSKTC	[K].SAGVSVLNSLSCKLSKTC.[-]	1xDeamidated [N8(100)];2xDehydro [C12(100); C18(100)]	-------*---*-----*	1	1	1	3	TRINITY_DN0_c1_g1_i14.p1,TRINITY_DN0_c1_g1_i4.p1	TRINITY_DN0_c1_g1_i14.p1,TRINITY_DN0_c1_g1_i4.p1 [59-76]	TRINITY_DN0_c1_g1_i14.p1,TRINITY_DN0_c1_g1_i4.p1 2xDehydro [C70(100); C76(100)]	0	1795.89	18	26661795		High	0.00125	0.01289	4.19	34.21	K.SAGVSVLNSLSCKLSKTC.-	[59-76]
	FALSE	FALSE	Unambiguous	GLLDTFKNLALNAAKSAGVSVLNSLSCKLSKTC	[R].GLLDTFKNLALNAAKSAGVSVLNSLSCKLSKTC.[-]	2xDeamidated [N8(100); N23(100)];2xDehydro [C27(100); C33(100)]	-------*--------------*---*-----*	3	1	1	2	TRINITY_DN0_c1_g1_i14.p1,TRINITY_DN0_c1_g1_i4.p1	TRINITY_DN0_c1_g1_i14.p1,TRINITY_DN0_c1_g1_i4.p1 [44-76]	TRINITY_DN0_c1_g1_i14.p1,TRINITY_DN0_c1_g1_i4.p1 2xDehydro [C70(100); C76(100)]	0	3366.76	33	25033991		High	0.00125	0.03527	4.03	52.95	R.GLLDTFKNLALNAAKSAGVSVLNSLSCKLSKTC.-	[44-76]
	FALSE	FALSE	Unambiguous	GLLDTFKNL	[R].GLLDTFKNL.[A]	1xDeamidated [N8(100)]	-------*-	1	1	4	2	TRINITY_DN0_c1_g1_i14.p1,TRINITY_DN0_c1_g1_i4.p1	TRINITY_DN24401_c0_g1_i2.p14 [20-28]; TRINITY_DN6490_c1_g1_i1.p1_ORF1 [41-49]; TRINITY_DN0_c1_g1_i14.p1,TRINITY_DN0_c1_g1_i4.p1 [44-52]; TRINITY_DN6490_c1_g1_i1.p1 [44-52]		0	1021.56	9	21818304		High	0.00125	0.0212	1.87	36.64	R.GLLDTFKNL.A	[44-52]
	FALSE	FALSE	Unambiguous	LLDTFKNLALNAAKSAGVSVLNSLSCKLSKTC	[G].LLDTFKNLALNAAKSAGVSVLNSLSCKLSKTC.[-]	2xDehydro [C26(100); C32(100)]	-------------------------*-----*	1	1	1	2	TRINITY_DN0_c1_g1_i14.p1,TRINITY_DN0_c1_g1_i4.p1	TRINITY_DN0_c1_g1_i14.p1,TRINITY_DN0_c1_g1_i4.p1 [45-76]	TRINITY_DN0_c1_g1_i14.p1,TRINITY_DN0_c1_g1_i4.p1 2xDehydro [C70(100); C76(100)]	0	3307.78	32	20738830		High	0.00125	8.176e-05	6.74	42.25	G.LLDTFKNLALNAAKSAGVSVLNSLSCKLSKTC.-	[45-76]
	FALSE	FALSE	Unambiguous	GLLDTFKNLAL	[R].GLLDTFKNLAL.[N]	1xDeamidated [N8(100)]	-------*---	1	1	4	1	TRINITY_DN0_c1_g1_i14.p1,TRINITY_DN0_c1_g1_i4.p1	TRINITY_DN24401_c0_g1_i2.p14 [20-30]; TRINITY_DN6490_c1_g1_i1.p1_ORF1 [41-51]; TRINITY_DN0_c1_g1_i14.p1,TRINITY_DN0_c1_g1_i4.p1 [44-54]; TRINITY_DN6490_c1_g1_i1.p1 [44-54]		0	1205.68	11	18467100		High	0.00125	0.03501	2.8	40.92	R.GLLDTFKNLAL.N	[44-54]
	FALSE	FALSE	Unambiguous	GLLDTFKNLALNAAKS	[R].GLLDTFKNLALNAAKS.[A]	1xDeamidated [N8(100)]	-------*--------	1	1	2	1	TRINITY_DN0_c1_g1_i14.p1,TRINITY_DN0_c1_g1_i4.p1	TRINITY_DN24401_c0_g1_i2.p14 [20-35]; TRINITY_DN0_c1_g1_i14.p1,TRINITY_DN0_c1_g1_i4.p1 [44-59]		0	1676.92	16	18137514		High	0.00125	0.004618	4.22	39.14	R.GLLDTFKNLALNAAKS.A	[44-59]
	FALSE	FALSE	Unambiguous	GVSVLNSLSCKLSKTC	[A].GVSVLNSLSCKLSKTC.[-]	1xDeamidated [N6(100)];2xDehydro [C10(100); C16(100)]	-----*---*-----*	1	1	1	2	TRINITY_DN0_c1_g1_i14.p1,TRINITY_DN0_c1_g1_i4.p1	TRINITY_DN0_c1_g1_i14.p1,TRINITY_DN0_c1_g1_i4.p1 [61-76]	TRINITY_DN0_c1_g1_i14.p1,TRINITY_DN0_c1_g1_i4.p1 2xDehydro [C70(100); C76(100)]	0	1637.82	16	14420769		High	0.00125	0.038	2.93	33.34	A.GVSVLNSLSCKLSKTC.-	[61-76]
	FALSE	FALSE	Unambiguous	TFKNLALNAAKSAGVSVLNSLSCKLSKTC	[D].TFKNLALNAAKSAGVSVLNSLSCKLSKTC.[-]	2xDeamidated [N8(100); N19(100)];2xDehydro [C23(100); C29(100)]	-------*----------*---*-----*	2	1	1	1	TRINITY_DN0_c1_g1_i14.p1,TRINITY_DN0_c1_g1_i4.p1	TRINITY_DN0_c1_g1_i14.p1,TRINITY_DN0_c1_g1_i4.p1 [48-76]	TRINITY_DN0_c1_g1_i14.p1,TRINITY_DN0_c1_g1_i4.p1 2xDehydro [C70(100); C76(100)]	0	2968.55	29	14410208		High	0.003873	0.1672	2.66	39.26	D.TFKNLALNAAKSAGVSVLNSLSCKLSKTC.-	[48-76]
	FALSE	FALSE	Unambiguous	AAKSAGVSVLNSLSCKLSKTC	[N].AAKSAGVSVLNSLSCKLSKTC.[-]	1xDeamidated [N11(100)];2xDehydro [C15(100); C21(100)]	----------*---*-----*	1	1	1	3	TRINITY_DN0_c1_g1_i14.p1,TRINITY_DN0_c1_g1_i4.p1	TRINITY_DN0_c1_g1_i14.p1,TRINITY_DN0_c1_g1_i4.p1 [56-76]	TRINITY_DN0_c1_g1_i14.p1,TRINITY_DN0_c1_g1_i4.p1 2xDehydro [C70(100); C76(100)]	0	2066.06	21	1.38056e+07		High	0.00125	0.0001684	4.24	31.99	N.AAKSAGVSVLNSLSCKLSKTC.-	[56-76]
	FALSE	FALSE	Unambiguous	GLLDTFKNLALNAAKSA	[R].GLLDTFKNLALNAAKSA.[VG]	1xDeamidated [N12(98.7)]	-----------*-----	2	1	2	1	TRINITY_DN0_c1_g1_i14.p1,TRINITY_DN0_c1_g1_i4.p1	TRINITY_DN24401_c0_g1_i2.p14 [20-36]; TRINITY_DN0_c1_g1_i14.p1,TRINITY_DN0_c1_g1_i4.p1 [44-60]		0	1747.96	17	13689226		High	0.00125	0.04228	3.05	40.9	R.GLLDTFKNLALNAAKSA.G	[44-60]
	FALSE	FALSE	Unambiguous	GLLDTFKNLALNAAKSA	[R].GLLDTFKNLALNAAKSA.[VG]	1xDeamidated [N8(100)]	-------*---------	2	1	2	1	TRINITY_DN0_c1_g1_i14.p1,TRINITY_DN0_c1_g1_i4.p1	TRINITY_DN24401_c0_g1_i2.p14 [20-36]; TRINITY_DN0_c1_g1_i14.p1,TRINITY_DN0_c1_g1_i4.p1 [44-60]		0	1747.96	17	13689226		High	0.00125	0.007652	4.06	40.9	R.GLLDTFKNLALNAAKSA.G	[44-60]
	FALSE	FALSE	Unambiguous	TFKNLALNAAKSAGVSVLNSLSCKLSKTC	[D].TFKNLALNAAKSAGVSVLNSLSCKLSKTC.[-]	2xDeamidated [N4(100); N8(100)];2xDehydro [C23(100); C29(100)]	---*---*--------------*-----*	2	1	1	1	TRINITY_DN0_c1_g1_i14.p1,TRINITY_DN0_c1_g1_i4.p1	TRINITY_DN0_c1_g1_i14.p1,TRINITY_DN0_c1_g1_i4.p1 [48-76]	TRINITY_DN0_c1_g1_i14.p1,TRINITY_DN0_c1_g1_i4.p1 2xDehydro [C70(100); C76(100)]	0	2968.55	29	11818431		High	0.00125	0.00169	5.65	40.48	D.TFKNLALNAAKSAGVSVLNSLSCKLSKTC.-	[48-76]
	FALSE	FALSE	Unambiguous	AKSAGVSVLNSLSCKLSKTC	[A].AKSAGVSVLNSLSCKLSKTC.[-]	2xDehydro [C14(100); C20(100)]	-------------*-----*	1	1	1	4	TRINITY_DN0_c1_g1_i14.p1,TRINITY_DN0_c1_g1_i4.p1	TRINITY_DN0_c1_g1_i14.p1,TRINITY_DN0_c1_g1_i4.p1 [57-76]	TRINITY_DN0_c1_g1_i14.p1,TRINITY_DN0_c1_g1_i4.p1 2xDehydro [C70(100); C76(100)]	0	1994.04	20	11200576		High	0.00125	0.0005856	3.22	30.23	A.AKSAGVSVLNSLSCKLSKTC.-	[57-76]
	FALSE	FALSE	Unambiguous	ALNAAKSAGVSVLNSLSCKLSKTC	[L].ALNAAKSAGVSVLNSLSCKLSKTC.[-]	1xDeamidated [N3(100)];2xDehydro [C18(100); C24(100)]	--*--------------*-----*	2	1	1	3	TRINITY_DN0_c1_g1_i14.p1,TRINITY_DN0_c1_g1_i4.p1	TRINITY_DN0_c1_g1_i14.p1,TRINITY_DN0_c1_g1_i4.p1 [53-76]	TRINITY_DN0_c1_g1_i14.p1,TRINITY_DN0_c1_g1_i4.p1 2xDehydro [C70(100); C76(100)]	0	2364.23	24	11082910		High	0.00125	0.0001854	5.44	34.51	L.ALNAAKSAGVSVLNSLSCKLSKTC.-	[53-76]
	FALSE	FALSE	Unambiguous	NLALNAAKSAGVSVLNSLSCKLSKTC	[K].NLALNAAKSAGVSVLNSLSCKLSKTC.[-]	1xDeamidated [N1(98.7)];2xDehydro [C20(100); C26(100)]	*------------------*-----*	1	1	1	1	TRINITY_DN0_c1_g1_i14.p1,TRINITY_DN0_c1_g1_i4.p1	TRINITY_DN0_c1_g1_i14.p1,TRINITY_DN0_c1_g1_i4.p1 [51-76]	TRINITY_DN0_c1_g1_i14.p1,TRINITY_DN0_c1_g1_i4.p1 2xDehydro [C70(100); C76(100)]	0	2591.35	26	10760527		High	0.00125	0.0004876	5.62	38.96	K.NLALNAAKSAGVSVLNSLSCKLSKTC.-	[51-76]
	FALSE	FALSE	Unambiguous	VSVLNSLSCKLSKTC	[G].VSVLNSLSCKLSKTC.[-]	1xDeamidated [N5(100)];2xDehydro [C9(100); C15(100)]	----*---*-----*	1	1	1	2	TRINITY_DN0_c1_g1_i14.p1,TRINITY_DN0_c1_g1_i4.p1	TRINITY_DN0_c1_g1_i14.p1,TRINITY_DN0_c1_g1_i4.p1 [62-76]	TRINITY_DN0_c1_g1_i14.p1,TRINITY_DN0_c1_g1_i4.p1 2xDehydro [C70(100); C76(100)]	0	1580.8	15	10635875		High	0.002381	0.0768	1.72	32.9	G.VSVLNSLSCKLSKTC.-	[62-76]
	FALSE	FALSE	Unambiguous	ALNAAKSAGVSVLNSLSCKLSKTC	[L].ALNAAKSAGVSVLNSLSCKLSKTC.[-]	1xDeamidated [N14(100)];2xDehydro [C18(100); C24(100)]	-------------*---*-----*	2	1	1	3	TRINITY_DN0_c1_g1_i14.p1,TRINITY_DN0_c1_g1_i4.p1	TRINITY_DN0_c1_g1_i14.p1,TRINITY_DN0_c1_g1_i4.p1 [53-76]	TRINITY_DN0_c1_g1_i14.p1,TRINITY_DN0_c1_g1_i4.p1 2xDehydro [C70(100); C76(100)]	0	2364.23	24	8.96028e+06		High	0.00125	0.0008599	4.94	34.14	L.ALNAAKSAGVSVLNSLSCKLSKTC.-	[53-76]
	FALSE	FALSE	Unambiguous	AGVSVLNSLSCKLSKTC	[S].AGVSVLNSLSCKLSKTC.[-]	1xDeamidated [N7(100)];2xDehydro [C11(100); C17(100)]	------*---*-----*	1	1	1	2	TRINITY_DN0_c1_g1_i14.p1,TRINITY_DN0_c1_g1_i4.p1	TRINITY_DN0_c1_g1_i14.p1,TRINITY_DN0_c1_g1_i4.p1 [60-76]	TRINITY_DN0_c1_g1_i14.p1,TRINITY_DN0_c1_g1_i4.p1 2xDehydro [C70(100); C76(100)]	0	1708.86	17	8.50035e+06		High	0.00125	0.01381	2.68	33.77	S.AGVSVLNSLSCKLSKTC.-	[60-76]
	FALSE	FALSE	Unambiguous	GLLDTFKNLALNAAKSAG	[R].GLLDTFKNLALNAAKSAG.[V]	2xDeamidated [N8(100); N12(100)]	-------*---*------	1	1	1	1	TRINITY_DN0_c1_g1_i14.p1,TRINITY_DN0_c1_g1_i4.p1	TRINITY_DN0_c1_g1_i14.p1,TRINITY_DN0_c1_g1_i4.p1 [44-61]		0	1805.96	18	8407651		High	0.00125	0.0002094	4.66	41.15	R.GLLDTFKNLALNAAKSAG.V	[44-61]
	FALSE	FALSE	Unambiguous	NAAKSAGVSVLNSLSCKLSKTC	[L].NAAKSAGVSVLNSLSCKLSKTC.[-]	1xDeamidated [N1(100)];2xDehydro [C16(100); C22(100)]	*--------------*-----*	1	1	1	2	TRINITY_DN0_c1_g1_i14.p1,TRINITY_DN0_c1_g1_i4.p1	TRINITY_DN0_c1_g1_i14.p1,TRINITY_DN0_c1_g1_i4.p1 [55-76]	TRINITY_DN0_c1_g1_i14.p1,TRINITY_DN0_c1_g1_i4.p1 2xDehydro [C70(100); C76(100)]	0	2180.1	22	5.81505e+06		High	0.00125	0.04027	3.23	32.64	L.NAAKSAGVSVLNSLSCKLSKTC.-	[55-76]
	FALSE	FALSE	Unambiguous	KSAGVSVLNSLSCKLSKTC	[A].KSAGVSVLNSLSCKLSKTC.[-]	1xDeamidated [N9(100)];2xDehydro [C13(100); C19(100)]	--------*---*-----*	1	1	1	4	TRINITY_DN0_c1_g1_i14.p1,TRINITY_DN0_c1_g1_i4.p1	TRINITY_DN0_c1_g1_i14.p1,TRINITY_DN0_c1_g1_i4.p1 [58-76]	TRINITY_DN0_c1_g1_i14.p1,TRINITY_DN0_c1_g1_i4.p1 2xDehydro [C70(100); C76(100)]	0	1923.99	19	5.51392e+06		High	0.00125	0.0003905	2.07	31.45	A.KSAGVSVLNSLSCKLSKTC.-	[58-76]
	FALSE	FALSE	Unambiguous	FKNLALNAAKSAGVSVLNSLSCKLSKTC	[T].FKNLALNAAKSAGVSVLNSLSCKLSKTC.[-]	2xDehydro [C22(100); C28(100)]	---------------------*-----*	1	1	1	2	TRINITY_DN0_c1_g1_i14.p1,TRINITY_DN0_c1_g1_i4.p1	TRINITY_DN0_c1_g1_i14.p1,TRINITY_DN0_c1_g1_i4.p1 [49-76]	TRINITY_DN0_c1_g1_i14.p1,TRINITY_DN0_c1_g1_i4.p1 2xDehydro [C70(100); C76(100)]	0	2865.53	28	5.49612e+06		High	0.00125	0.0002122	5.12	36.93	T.FKNLALNAAKSAGVSVLNSLSCKLSKTC.-	[49-76]
	FALSE	FALSE	Unambiguous	GLLDTFKNLALNAAK	[R].GLLDTFKNLALNAAK.[S]	2xDeamidated [N8(100); N12(100)]	-------*---*---	1	1	2	1	TRINITY_DN0_c1_g1_i14.p1,TRINITY_DN0_c1_g1_i4.p1	TRINITY_DN24401_c0_g1_i2.p14 [20-34]; TRINITY_DN0_c1_g1_i14.p1,TRINITY_DN0_c1_g1_i4.p1 [44-58]		0	1590.87	15	5293962		High	0.00125	0.005879	3.87	39.28	R.GLLDTFKNLALNAAK.S	[44-58]
	FALSE	FALSE	Unambiguous	LNAAKSAGVSVLNSLSCKLSKTC	[A].LNAAKSAGVSVLNSLSCKLSKTC.[-]	1xDeamidated [N2(100)];2xDehydro [C17(100); C23(100)]	-*--------------*-----*	2	1	1	2	TRINITY_DN0_c1_g1_i14.p1,TRINITY_DN0_c1_g1_i4.p1	TRINITY_DN0_c1_g1_i14.p1,TRINITY_DN0_c1_g1_i4.p1 [54-76]	TRINITY_DN0_c1_g1_i14.p1,TRINITY_DN0_c1_g1_i4.p1 2xDehydro [C70(100); C76(100)]	0	2293.19	23	5.184e+06		High	0.00125	0.001094	4.82	33.22	A.LNAAKSAGVSVLNSLSCKLSKTC.-	[54-76]
	FALSE	FALSE	Unambiguous	LNAAKSAGVSVLNSLSCKLSKTC	[A].LNAAKSAGVSVLNSLSCKLSKTC.[-]	1xDeamidated [N13(100)];2xDehydro [C17(100); C23(100)]	------------*---*-----*	2	1	1	3	TRINITY_DN0_c1_g1_i14.p1,TRINITY_DN0_c1_g1_i4.p1	TRINITY_DN0_c1_g1_i14.p1,TRINITY_DN0_c1_g1_i4.p1 [54-76]	TRINITY_DN0_c1_g1_i14.p1,TRINITY_DN0_c1_g1_i4.p1 2xDehydro [C70(100); C76(100)]	0	2293.19	23	5.184e+06		High	0.00125	0.002321	5.4	33.22	A.LNAAKSAGVSVLNSLSCKLSKTC.-	[54-76]
	FALSE	FALSE	Unambiguous	NAAKSAGVSVLNSLSCKLSKTC	[L].NAAKSAGVSVLNSLSCKLSKTC.[-]	2xDeamidated [N1(100); N12(100)];2xDehydro [C16(100); C22(100)]	*----------*---*-----*	1	1	1	1	TRINITY_DN0_c1_g1_i14.p1,TRINITY_DN0_c1_g1_i4.p1	TRINITY_DN0_c1_g1_i14.p1,TRINITY_DN0_c1_g1_i4.p1 [55-76]	TRINITY_DN0_c1_g1_i14.p1,TRINITY_DN0_c1_g1_i4.p1 2xDehydro [C70(100); C76(100)]	0	2181.09	22	4.61653e+06		High	0.00125	0.001332	5.36	34.07	L.NAAKSAGVSVLNSLSCKLSKTC.-	[55-76]
	FALSE	FALSE	Unambiguous	AKSAGVSVLNSLSCKLSKTC	[A].AKSAGVSVLNSLSCKLSKTC.[-]	1xDeamidated [N10(100)];2xDehydro [C14(100); C20(100)]	---------*---*-----*	1	1	1	3	TRINITY_DN0_c1_g1_i14.p1,TRINITY_DN0_c1_g1_i4.p1	TRINITY_DN0_c1_g1_i14.p1,TRINITY_DN0_c1_g1_i4.p1 [57-76]	TRINITY_DN0_c1_g1_i14.p1,TRINITY_DN0_c1_g1_i4.p1 2xDehydro [C70(100); C76(100)]	0	1995.02	20	4.08048e+06		High	0.00125	0.002162	4.45	31.82	A.AKSAGVSVLNSLSCKLSKTC.-	[57-76]
	FALSE	FALSE	Unambiguous	LDTFKNLALNAAKSAGVSVLNSLSCKLSKTC	[L].LDTFKNLALNAAKSAGVSVLNSLSCKLSKTC.[-]	2xDehydro [C25(100); C31(100)]	------------------------*-----*	1	1	1	1	TRINITY_DN0_c1_g1_i14.p1,TRINITY_DN0_c1_g1_i4.p1	TRINITY_DN0_c1_g1_i14.p1,TRINITY_DN0_c1_g1_i4.p1 [46-76]	TRINITY_DN0_c1_g1_i14.p1,TRINITY_DN0_c1_g1_i4.p1 2xDehydro [C70(100); C76(100)]	0	3194.69	31		No Quan Values	High	0.00125	0.0003636	4.29		L.LDTFKNLALNAAKSAGVSVLNSLSCKLSKTC.-	[46-76]
	FALSE	FALSE	Unambiguous	TFKNLALNAAKSAGVSVL	[D].TFKNLALNAAKSAGVSVL.[N]		------------------	1	1	1	1	TRINITY_DN0_c1_g1_i14.p1,TRINITY_DN0_c1_g1_i4.p1	TRINITY_DN0_c1_g1_i14.p1,TRINITY_DN0_c1_g1_i4.p1 [48-65]		0	1804.03	18		No Quan Values	High	0.002381	0.07048	2.76		D.TFKNLALNAAKSAGVSVL.N	[48-65]
	FALSE	FALSE	Unambiguous	AKSAGVSVLNSLSCKLSKTC	[A].AKSAGVSVLNSLSCKLSKTC.[-]	1xDehydro [C]	positions not distinguishable	1	1	1	2	TRINITY_DN0_c1_g1_i14.p1,TRINITY_DN0_c1_g1_i4.p1	TRINITY_DN0_c1_g1_i14.p1,TRINITY_DN0_c1_g1_i4.p1 [57-76]		0	1995.05	20		Not Reliable	High	0.00125	0.03254	3.4		A.AKSAGVSVLNSLSCKLSKTC.-	[57-76]
FALSE	FALSE	High	Master Protein	TRINITY_DN0_c1_g1_i11.p1	MFTLKKSLLLLFFLGTISLSLCEEERDADEDDGVEVTEEEVKRGVLGTVKNLLIGAGKSAAQSVLKTLSCKLSNDC	0	200.681	43	22	43	166	13	76	8.2	4.77	599.02	22	14	5.0202e+09	High	1	Dehydro [C70(100); C76(100)]
	Contaminant	Checked	PSM Ambiguity	Sequence	Annotated Sequence	Modifications	Modification Pattern	# Isoforms	# Protein Groups	# Proteins	# PSMs	Master Protein Accessions	Positions in Proteins	Modifications in Proteins	# Missed Cleavages	Theo. MH+ [Da]	Sequence Length	Abundance: F1: Sample	Quan Info	Confidence (by Search Engine): Sequest HT	Percolator q-Value (by Search Engine): Sequest HT	Percolator PEP (by Search Engine): Sequest HT	XCorr (by Search Engine): Sequest HT	Top Apex RT [min]	Sequence in Protein	Positions in Proteins
	FALSE	FALSE	Unambiguous	GVLGTVKNLLIGAGKSAAQSVLKTLSCKLSNDC	[R].GVLGTVKNLLIGAGKSAAQSVLKTLSCKLSNDC.[-]	1xDeamidated [N8(100)];2xDehydro [C27(100); C33(100)]	-------*------------------*-----*	3	1	4	18	TRINITY_DN0_c1_g1_i11.p1	TRINITY_DN0_c1_g1_i15.p1 [43-75]; TRINITY_DN0_c1_g1_i23.p1 [44-76]; TRINITY_DN0_c1_g1_i11.p1 [44-76]; TRINITY_DN0_c1_g1_i10.p1 [43-75]	TRINITY_DN0_c1_g1_i15.p1 2xDehydro [C69(100); C75(100)]; TRINITY_DN0_c1_g1_i23.p1 2xDehydro [C70(100); C76(100)]; TRINITY_DN0_c1_g1_i11.p1 2xDehydro [C70(100); C76(100)]; TRINITY_DN0_c1_g1_i10.p1 2xDehydro [C69(100); C75(100)]	0	3287.77	33	8.73627e+08		High	0.00125	1.958e-05	4.85	46.85	R.GVLGTVKNLLIGAGKSAAQSVLKTLSCKLSNDC.-	[44-76]
	FALSE	FALSE	Rejected	GVLGTVKNLLIGAGKSAAQSVLKTLSCKLSNDC	[R].GVLGTVKNLLIGAGKSAAQSVLKTLSCKLSNDC.[-]	2xDeamidated [N8(100); N31(100)];2xDehydro [C27(100); C33(100)]	-------*------------------*---*-*	1	1	4	28	TRINITY_DN0_c1_g1_i11.p1	TRINITY_DN0_c1_g1_i15.p1 [43-75]; TRINITY_DN0_c1_g1_i23.p1 [44-76]; TRINITY_DN0_c1_g1_i11.p1 [44-76]; TRINITY_DN0_c1_g1_i10.p1 [43-75]	TRINITY_DN0_c1_g1_i15.p1 2xDehydro [C69(100); C75(100)]; TRINITY_DN0_c1_g1_i23.p1 2xDehydro [C70(100); C76(100)]; TRINITY_DN0_c1_g1_i11.p1 2xDehydro [C70(100); C76(100)]; TRINITY_DN0_c1_g1_i10.p1 2xDehydro [C69(100); C75(100)]	0	3288.75	33	816481605		High	0.00125	2.206e-05	4.94	47.7	R.GVLGTVKNLLIGAGKSAAQSVLKTLSCKLSNDC.-	[44-76]
	FALSE	FALSE	Unambiguous	GVLGTVKNLLIGAGKSAAQSVLKTLSCKLSNDC	[R].GVLGTVKNLLIGAGKSAAQSVLKTLSCKLSNDC.[-]	2xDehydro [C27(100); C33(100)]	--------------------------*-----*	1	1	4	8	TRINITY_DN0_c1_g1_i11.p1	TRINITY_DN0_c1_g1_i15.p1 [43-75]; TRINITY_DN0_c1_g1_i23.p1 [44-76]; TRINITY_DN0_c1_g1_i11.p1 [44-76]; TRINITY_DN0_c1_g1_i10.p1 [43-75]	TRINITY_DN0_c1_g1_i15.p1 2xDehydro [C69(100); C75(100)]; TRINITY_DN0_c1_g1_i23.p1 2xDehydro [C70(100); C76(100)]; TRINITY_DN0_c1_g1_i11.p1 2xDehydro [C70(100); C76(100)]; TRINITY_DN0_c1_g1_i10.p1 2xDehydro [C69(100); C75(100)]	0	3286.79	33	578318914		High	0.00125	0.0001609	5.3	44.45	R.GVLGTVKNLLIGAGKSAAQSVLKTLSCKLSNDC.-	[44-76]
	FALSE	FALSE	Rejected	GVLGTVKNLLIGAGKSAAQSVLKTLSCKLSNDC	[R].GVLGTVKNLLIGAGKSAAQSVLKTLSCKLSNDC.[-]	1xDeamidated [N];2xDehydro [C27(100); C33(100)]	positions not distinguishable	3	1	4	1	TRINITY_DN0_c1_g1_i11.p1	TRINITY_DN0_c1_g1_i15.p1 [43-75]; TRINITY_DN0_c1_g1_i23.p1 [44-76]; TRINITY_DN0_c1_g1_i11.p1 [44-76]; TRINITY_DN0_c1_g1_i10.p1 [43-75]	TRINITY_DN0_c1_g1_i15.p1 2xDehydro [C69(100); C75(100)]; TRINITY_DN0_c1_g1_i23.p1 2xDehydro [C70(100); C76(100)]; TRINITY_DN0_c1_g1_i11.p1 2xDehydro [C70(100); C76(100)]; TRINITY_DN0_c1_g1_i10.p1 2xDehydro [C69(100); C75(100)]	0	3287.77	33	514731424		High	0.003873	0.1611	2.67	46.85	R.GVLGTVKNLLIGAGKSAAQSVLKTLSCKLSNDC.-	[44-76]
	FALSE	FALSE	Rejected	GVLGTVKNLLIGAG	[R].GVLGTVKNLLIGAG.[K]	1xDeamidated [N8(100)]	-------*------	1	1	5	4	TRINITY_DN0_c1_g1_i11.p1	TRINITY_DN0_c1_g1_i15.p1 [43-56]; TRINITY_DN0_c1_g1_i23.p1 [44-57]; TRINITY_DN0_c1_g1_i11.p1 [44-57]; TRINITY_DN0_c1_g1_i10.p1 [43-56]; TRINITY_DN106_c7_g1_i1.p1 [33-46]		0	1312.78	14	490970912		High	0.00125	0.06677	2.56	37.57	R.GVLGTVKNLLIGAG.K	[44-57]
	FALSE	FALSE	Rejected	GVLGTVKNLLIGAGK	[R].GVLGTVKNLLIGAGK.[S]	1xDeamidated [N8(100)]	-------*-------	1	1	5	10	TRINITY_DN0_c1_g1_i11.p1	TRINITY_DN0_c1_g1_i15.p1 [43-57]; TRINITY_DN0_c1_g1_i23.p1 [44-58]; TRINITY_DN0_c1_g1_i11.p1 [44-58]; TRINITY_DN0_c1_g1_i10.p1 [43-57]; TRINITY_DN106_c7_g1_i1.p1 [33-47]		0	1440.88	15	369971184		High	0.00125	0.0007915	2.8	34.64	R.GVLGTVKNLLIGAGK.S	[44-58]
	FALSE	FALSE	Unambiguous	GVLGTVKNLLIGAGKSAAQSVLKTLSCKLSNDC	[R].GVLGTVKNLLIGAGKSAAQSVLKTLSCKLSNDC.[-]	1xDeamidated [N31];1xDehydro [C27]	--------------------------*---*--	2	1	4	1	TRINITY_DN0_c1_g1_i11.p1	TRINITY_DN0_c1_g1_i15.p1 [43-75]; TRINITY_DN0_c1_g1_i23.p1 [44-76]; TRINITY_DN0_c1_g1_i11.p1 [44-76]; TRINITY_DN0_c1_g1_i10.p1 [43-75]	TRINITY_DN0_c1_g1_i15.p1 1xDehydro [C69]; TRINITY_DN0_c1_g1_i23.p1 1xDehydro [C70]; TRINITY_DN0_c1_g1_i11.p1 1xDehydro [C70]; TRINITY_DN0_c1_g1_i10.p1 1xDehydro [C69]	0	3288.78	33	322948512		High	0.00125	0.04374	3.2	47.7	R.GVLGTVKNLLIGAGKSAAQSVLKTLSCKLSNDC.-	[44-76]
	FALSE	FALSE	Unambiguous	GVLGTVKNLLIGAGKSAAQSVLKTLSCKLSNDC	[R].GVLGTVKNLLIGAGKSAAQSVLKTLSCKLSNDC.[-]	1xDeamidated [N8(100)];1xDehydro [C]	positions not distinguishable	2	1	4	3	TRINITY_DN0_c1_g1_i11.p1	TRINITY_DN0_c1_g1_i15.p1 [43-75]; TRINITY_DN0_c1_g1_i23.p1 [44-76]; TRINITY_DN0_c1_g1_i11.p1 [44-76]; TRINITY_DN0_c1_g1_i10.p1 [43-75]		0	3288.78	33	322948512		High	0.00125	0.04374	3.2	47.7	R.GVLGTVKNLLIGAGKSAAQSVLKTLSCKLSNDC.-	[44-76]
	FALSE	FALSE	Unambiguous	LLIGAGKSAAQSVLKTLSCKLSNDC	[ND].LLIGAGKSAAQSVLKTLSCKLSNDC.[-]	2xDehydro [C19(100); C25(100)]	------------------*-----*	1	2	5	4	TRINITY_DN0_c1_g1_i11.p1; TRINITY_DN45_c27_g1_i1.p1	TRINITY_DN0_c1_g1_i15.p1 [51-75]; TRINITY_DN0_c1_g1_i23.p1 [52-76]; TRINITY_DN0_c1_g1_i11.p1 [52-76]; TRINITY_DN45_c27_g1_i1.p1 [51-75]; TRINITY_DN0_c1_g1_i10.p1 [51-75]	TRINITY_DN0_c1_g1_i15.p1 2xDehydro [C69(100); C75(100)]; TRINITY_DN0_c1_g1_i23.p1 2xDehydro [C70(100); C76(100)]; TRINITY_DN0_c1_g1_i11.p1 2xDehydro [C70(100); C76(100)]; TRINITY_DN45_c27_g1_i1.p1 2xDehydro [C69(100); C75(100)]; TRINITY_DN0_c1_g1_i10.p1 2xDehydro [C69(100); C75(100)]	0	2518.34	25	3.08511e+08	Shared	High	0.00125	0.0001287	4.88	38.22	N.LLIGAGKSAAQSVLKTLSCKLSNDC.-	[52-76]
	FALSE	FALSE	Unambiguous	GVLGTVKNLLIGAGKSAAQSVLKTLSCKLSNDC	[R].GVLGTVKNLLIGAGKSAAQSVLKTLSCKLSNDC.[-]	1xDeamidated [N31(100)];2xDehydro [C27(100); C33(100)]	--------------------------*---*-*	3	1	4	9	TRINITY_DN0_c1_g1_i11.p1	TRINITY_DN0_c1_g1_i15.p1 [43-75]; TRINITY_DN0_c1_g1_i23.p1 [44-76]; TRINITY_DN0_c1_g1_i11.p1 [44-76]; TRINITY_DN0_c1_g1_i10.p1 [43-75]	TRINITY_DN0_c1_g1_i15.p1 2xDehydro [C69(100); C75(100)]; TRINITY_DN0_c1_g1_i23.p1 2xDehydro [C70(100); C76(100)]; TRINITY_DN0_c1_g1_i11.p1 2xDehydro [C70(100); C76(100)]; TRINITY_DN0_c1_g1_i10.p1 2xDehydro [C69(100); C75(100)]	0	3287.77	33	2.56726e+08		High	0.00125	0.0001026	4.48	46.27	R.GVLGTVKNLLIGAGKSAAQSVLKTLSCKLSNDC.-	[44-76]
	FALSE	FALSE	Rejected	GVLGTVKNLLIGAGKSAAQSVLK	[R].GVLGTVKNLLIGAGKSAAQSVLK.[T]	1xDeamidated [N8(100)]	-------*---------------	1	1	4	4	TRINITY_DN0_c1_g1_i11.p1	TRINITY_DN0_c1_g1_i15.p1 [43-65]; TRINITY_DN0_c1_g1_i23.p1 [44-66]; TRINITY_DN0_c1_g1_i11.p1 [44-66]; TRINITY_DN0_c1_g1_i10.p1 [43-65]		0	2225.32	23	1.14661e+08		High	0.00125	9.65e-07	5.77	38.56	R.GVLGTVKNLLIGAGKSAAQSVLK.T	[44-66]
	FALSE	FALSE	Unambiguous	LLIGAGKSAAQSVLKTLSCKLSNDC	[ND].LLIGAGKSAAQSVLKTLSCKLSNDC.[-]	1xDeamidated [N23(100)];2xDehydro [C19(100); C25(100)]	------------------*---*-*	1	2	5	5	TRINITY_DN0_c1_g1_i11.p1; TRINITY_DN45_c27_g1_i1.p1	TRINITY_DN0_c1_g1_i15.p1 [51-75]; TRINITY_DN0_c1_g1_i23.p1 [52-76]; TRINITY_DN0_c1_g1_i11.p1 [52-76]; TRINITY_DN45_c27_g1_i1.p1 [51-75]; TRINITY_DN0_c1_g1_i10.p1 [51-75]	TRINITY_DN0_c1_g1_i15.p1 2xDehydro [C69(100); C75(100)]; TRINITY_DN0_c1_g1_i23.p1 2xDehydro [C70(100); C76(100)]; TRINITY_DN0_c1_g1_i11.p1 2xDehydro [C70(100); C76(100)]; TRINITY_DN45_c27_g1_i1.p1 2xDehydro [C69(100); C75(100)]; TRINITY_DN0_c1_g1_i10.p1 2xDehydro [C69(100); C75(100)]	0	2519.32	25	110850246	Shared	High	0.00125	3.97e-05	4.78	38.52	N.LLIGAGKSAAQSVLKTLSCKLSNDC.-	[52-76]
	FALSE	FALSE	Unambiguous	GVLGTVKNLLIGA	[R].GVLGTVKNLLIGA.[GS]		-------------	1	2	8	2	TRINITY_DN0_c1_g1_i11.p1; TRINITY_DN2658_c0_g2_i1.p1	TRINITY_DN0_c1_g1_i15.p1 [43-55]; TRINITY_DN0_c1_g1_i23.p1 [44-56]; TRINITY_DN0_c1_g1_i11.p1 [44-56]; TRINITY_DN2658_c0_g2_i1.p1_ORF2 [40-52]; TRINITY_DN0_c1_g1_i10.p1 [43-55]; TRINITY_DN106_c7_g1_i1.p1 [33-45]; TRINITY_DN2658_c0_g2_i1.p1_ORF1 [43-55]; TRINITY_DN2658_c0_g2_i1.p1 [44-56]		0	1254.78	13	104514656	Shared	High	0.00125	0.06637	2.86	36.47	R.GVLGTVKNLLIGA.G	[44-56]
	FALSE	FALSE	Unambiguous	GVLGTVKNLLIGAGK	[R].GVLGTVKNLLIGAGK.[S]		---------------	1	1	5	8	TRINITY_DN0_c1_g1_i11.p1	TRINITY_DN0_c1_g1_i15.p1 [43-57]; TRINITY_DN0_c1_g1_i23.p1 [44-58]; TRINITY_DN0_c1_g1_i11.p1 [44-58]; TRINITY_DN0_c1_g1_i10.p1 [43-57]; TRINITY_DN106_c7_g1_i1.p1 [33-47]		0	1439.89	15	81529168		High	0.00125	0.0006036	3.18	33.31	R.GVLGTVKNLLIGAGK.S	[44-58]
	FALSE	FALSE	Unambiguous	AGKSAAQSVLKTLSCKLSNDC	[G].AGKSAAQSVLKTLSCKLSNDC.[-]	2xDehydro [C15(100); C21(100)]	--------------*-----*	1	2	5	5	TRINITY_DN0_c1_g1_i11.p1; TRINITY_DN45_c27_g1_i1.p1	TRINITY_DN0_c1_g1_i15.p1 [55-75]; TRINITY_DN0_c1_g1_i23.p1 [56-76]; TRINITY_DN0_c1_g1_i11.p1 [56-76]; TRINITY_DN45_c27_g1_i1.p1 [55-75]; TRINITY_DN0_c1_g1_i10.p1 [55-75]	TRINITY_DN0_c1_g1_i15.p1 2xDehydro [C69(100); C75(100)]; TRINITY_DN0_c1_g1_i23.p1 2xDehydro [C70(100); C76(100)]; TRINITY_DN0_c1_g1_i11.p1 2xDehydro [C70(100); C76(100)]; TRINITY_DN45_c27_g1_i1.p1 2xDehydro [C69(100); C75(100)]; TRINITY_DN0_c1_g1_i10.p1 2xDehydro [C69(100); C75(100)]	0	2122.06	21	71533849	Shared	High	0.00125	0.0001634	5.34	32.81	G.AGKSAAQSVLKTLSCKLSNDC.-	[56-76]
	FALSE	FALSE	Rejected	GVLGTVKNLLIGAGKSA	[R].GVLGTVKNLLIGAGKSA.[A]	1xDeamidated [N8(100)]	-------*---------	1	1	5	8	TRINITY_DN0_c1_g1_i11.p1	TRINITY_DN0_c1_g1_i15.p1 [43-59]; TRINITY_DN0_c1_g1_i23.p1 [44-60]; TRINITY_DN0_c1_g1_i11.p1 [44-60]; TRINITY_DN0_c1_g1_i10.p1 [43-59]; TRINITY_DN106_c7_g1_i1.p1 [33-49]		0	1598.95	17	69099784		High	0.00125	5.921e-06	3.73	35.22	R.GVLGTVKNLLIGAGKSA.A	[44-60]
	FALSE	FALSE	Rejected	GVLGTVKNLLIGAGKSAA	[R].GVLGTVKNLLIGAGKSAA.[QP]	1xDeamidated [N8(100)]	-------*----------	1	1	5	6	TRINITY_DN0_c1_g1_i11.p1	TRINITY_DN0_c1_g1_i15.p1 [43-60]; TRINITY_DN0_c1_g1_i23.p1 [44-61]; TRINITY_DN0_c1_g1_i11.p1 [44-61]; TRINITY_DN0_c1_g1_i10.p1 [43-60]; TRINITY_DN106_c7_g1_i1.p1 [33-50]		0	1669.98	18	68824924		High	0.00125	2.47e-05	4.25	35.14	R.GVLGTVKNLLIGAGKSAA.Q	[44-61]
	FALSE	FALSE	Unambiguous	SAAQSVLKTLSCKLSNDC	[K].SAAQSVLKTLSCKLSNDC.[-]	2xDehydro [C12(100); C18(100)]	-----------*-----*	1	3	8	4	TRINITY_DN0_c1_g1_i11.p1; TRINITY_DN45_c27_g1_i1.p1; TRINITY_DN2658_c0_g2_i1.p1	TRINITY_DN0_c1_g1_i15.p1 [58-75]; TRINITY_DN0_c1_g1_i23.p1 [59-76]; TRINITY_DN0_c1_g1_i11.p1 [59-76]; TRINITY_DN45_c27_g1_i1.p1 [58-75]; TRINITY_DN2658_c0_g2_i1.p1_ORF2 [55-72]; TRINITY_DN0_c1_g1_i10.p1 [58-75]; TRINITY_DN2658_c0_g2_i1.p1_ORF1 [58-75]; TRINITY_DN2658_c0_g2_i1.p1 [59-76]	TRINITY_DN0_c1_g1_i15.p1 2xDehydro [C69(100); C75(100)]; TRINITY_DN0_c1_g1_i23.p1 2xDehydro [C70(100); C76(100)]; TRINITY_DN0_c1_g1_i11.p1 2xDehydro [C70(100); C76(100)]; TRINITY_DN45_c27_g1_i1.p1 2xDehydro [C69(100); C75(100)]; TRINITY_DN2658_c0_g2_i1.p1_ORF2 2xDehydro [C66(100); C72(100)]; TRINITY_DN0_c1_g1_i10.p1 2xDehydro [C69(100); C75(100)]; TRINITY_DN2658_c0_g2_i1.p1_ORF1 2xDehydro [C69(10…	0	1865.91	18	59554038	Shared	High	0.00125	0.003735	4.4	35.94	K.SAAQSVLKTLSCKLSNDC.-	[59-76]
	FALSE	FALSE	Rejected	GVLGTVKNLLIGAGKSAAQ	[R].GVLGTVKNLLIGAGKSAAQ.[S]	1xDeamidated [N8(100)]	-------*-----------	1	1	4	4	TRINITY_DN0_c1_g1_i11.p1	TRINITY_DN0_c1_g1_i15.p1 [43-61]; TRINITY_DN0_c1_g1_i23.p1 [44-62]; TRINITY_DN0_c1_g1_i11.p1 [44-62]; TRINITY_DN0_c1_g1_i10.p1 [43-61]		0	1798.04	19	44959615		High	0.00125	1.636e-06	3.85	34.93	R.GVLGTVKNLLIGAGKSAAQ.S	[44-62]
	FALSE	FALSE	Rejected	GVLGTVKNLLIGAGKS	[R].GVLGTVKNLLIGAGKS.[A]	1xDeamidated [N8(100)]	-------*--------	1	1	5	6	TRINITY_DN0_c1_g1_i11.p1	TRINITY_DN0_c1_g1_i15.p1 [43-58]; TRINITY_DN0_c1_g1_i23.p1 [44-59]; TRINITY_DN0_c1_g1_i11.p1 [44-59]; TRINITY_DN0_c1_g1_i10.p1 [43-58]; TRINITY_DN106_c7_g1_i1.p1 [33-48]		0	1527.91	16	43227294		High	0.00125	0.0002101	3.63	34.52	R.GVLGTVKNLLIGAGKS.A	[44-59]
	FALSE	FALSE	Unambiguous	GVLGTVKNLLIGAGKSAAQSVLK	[R].GVLGTVKNLLIGAGKSAAQSVLK.[T]		-----------------------	1	1	4	3	TRINITY_DN0_c1_g1_i11.p1	TRINITY_DN0_c1_g1_i15.p1 [43-65]; TRINITY_DN0_c1_g1_i23.p1 [44-66]; TRINITY_DN0_c1_g1_i11.p1 [44-66]; TRINITY_DN0_c1_g1_i10.p1 [43-65]		0	2224.34	23	43172800		High	0.00125	1.753e-05	6.71	37.39	R.GVLGTVKNLLIGAGKSAAQSVLK.T	[44-66]
	FALSE	FALSE	Unambiguous	TVKNLLIGAGKSAAQSVLKTLSCKLSNDC	[G].TVKNLLIGAGKSAAQSVLKTLSCKLSNDC.[-]	2xDehydro [C23(100); C29(100)]	----------------------*-----*	1	1	4	2	TRINITY_DN0_c1_g1_i11.p1	TRINITY_DN0_c1_g1_i15.p1 [47-75]; TRINITY_DN0_c1_g1_i23.p1 [48-76]; TRINITY_DN0_c1_g1_i11.p1 [48-76]; TRINITY_DN0_c1_g1_i10.p1 [47-75]	TRINITY_DN0_c1_g1_i15.p1 2xDehydro [C69(100); C75(100)]; TRINITY_DN0_c1_g1_i23.p1 2xDehydro [C70(100); C76(100)]; TRINITY_DN0_c1_g1_i11.p1 2xDehydro [C70(100); C76(100)]; TRINITY_DN0_c1_g1_i10.p1 2xDehydro [C69(100); C75(100)]	0	2960.59	29	4.07228e+07		High	0.00125	0.01602	5.11	39.19	G.TVKNLLIGAGKSAAQSVLKTLSCKLSNDC.-	[48-76]
	FALSE	FALSE	Unambiguous	KSAAQSVLKTLSCKLSNDC	[GS].KSAAQSVLKTLSCKLSNDC.[-]	2xDehydro [C13(100); C19(100)]	------------*-----*	1	3	8	4	TRINITY_DN0_c1_g1_i11.p1; TRINITY_DN45_c27_g1_i1.p1; TRINITY_DN2658_c0_g2_i1.p1	TRINITY_DN0_c1_g1_i15.p1 [57-75]; TRINITY_DN0_c1_g1_i23.p1 [58-76]; TRINITY_DN0_c1_g1_i11.p1 [58-76]; TRINITY_DN45_c27_g1_i1.p1 [57-75]; TRINITY_DN2658_c0_g2_i1.p1_ORF2 [54-72]; TRINITY_DN0_c1_g1_i10.p1 [57-75]; TRINITY_DN2658_c0_g2_i1.p1_ORF1 [57-75]; TRINITY_DN2658_c0_g2_i1.p1 [58-76]	TRINITY_DN0_c1_g1_i15.p1 2xDehydro [C69(100); C75(100)]; TRINITY_DN0_c1_g1_i23.p1 2xDehydro [C70(100); C76(100)]; TRINITY_DN0_c1_g1_i11.p1 2xDehydro [C70(100); C76(100)]; TRINITY_DN45_c27_g1_i1.p1 2xDehydro [C69(100); C75(100)]; TRINITY_DN2658_c0_g2_i1.p1_ORF2 2xDehydro [C66(100); C72(100)]; TRINITY_DN0_c1_g1_i10.p1 2xDehydro [C69(100); C75(100)]; TRINITY_DN2658_c0_g2_i1.p1_ORF1 2xDehydro [C69(10…	0	1994	19	3.0978e+07	Shared	High	0.00125	0.00439	2.27	32.44	G.KSAAQSVLKTLSCKLSNDC.-	[58-76]
	FALSE	FALSE	Rejected	TVKNLLIGAGKSAAQSVLKTLSCKLSNDC	[G].TVKNLLIGAGKSAAQSVLKTLSCKLSNDC.[-]	1xDeamidated [N4(100)];2xDehydro [C23(100); C29(100)]	---*------------------*-----*	2	1	4	2	TRINITY_DN0_c1_g1_i11.p1	TRINITY_DN0_c1_g1_i15.p1 [47-75]; TRINITY_DN0_c1_g1_i23.p1 [48-76]; TRINITY_DN0_c1_g1_i11.p1 [48-76]; TRINITY_DN0_c1_g1_i10.p1 [47-75]	TRINITY_DN0_c1_g1_i15.p1 2xDehydro [C69(100); C75(100)]; TRINITY_DN0_c1_g1_i23.p1 2xDehydro [C70(100); C76(100)]; TRINITY_DN0_c1_g1_i11.p1 2xDehydro [C70(100); C76(100)]; TRINITY_DN0_c1_g1_i10.p1 2xDehydro [C69(100); C75(100)]	0	2961.57	29	30660008		High	0.00125	0.002695	5.67	41.51	G.TVKNLLIGAGKSAAQSVLKTLSCKLSNDC.-	[48-76]
	FALSE	FALSE	Unambiguous	GKSAAQSVLKTLSCKLSNDC	[A].GKSAAQSVLKTLSCKLSNDC.[-]	2xDehydro [C14(100); C20(100)]	-------------*-----*	1	2	5	3	TRINITY_DN0_c1_g1_i11.p1; TRINITY_DN45_c27_g1_i1.p1	TRINITY_DN0_c1_g1_i15.p1 [56-75]; TRINITY_DN0_c1_g1_i23.p1 [57-76]; TRINITY_DN0_c1_g1_i11.p1 [57-76]; TRINITY_DN45_c27_g1_i1.p1 [56-75]; TRINITY_DN0_c1_g1_i10.p1 [56-75]	TRINITY_DN0_c1_g1_i15.p1 2xDehydro [C69(100); C75(100)]; TRINITY_DN0_c1_g1_i23.p1 2xDehydro [C70(100); C76(100)]; TRINITY_DN0_c1_g1_i11.p1 2xDehydro [C70(100); C76(100)]; TRINITY_DN45_c27_g1_i1.p1 2xDehydro [C69(100); C75(100)]; TRINITY_DN0_c1_g1_i10.p1 2xDehydro [C69(100); C75(100)]	0	2051.03	20	2.74006e+07	Shared	High	0.00125	0.001248	2.87	32.66	A.GKSAAQSVLKTLSCKLSNDC.-	[57-76]
	FALSE	FALSE	Unambiguous	SAAQSVLKTLSCKLSNDC	[K].SAAQSVLKTLSCKLSNDC.[-]	1xDeamidated [N16(100)];2xDehydro [C12(100); C18(100)]	-----------*---*-*	1	3	8	2	TRINITY_DN0_c1_g1_i11.p1; TRINITY_DN45_c27_g1_i1.p1; TRINITY_DN2658_c0_g2_i1.p1	TRINITY_DN0_c1_g1_i15.p1 [58-75]; TRINITY_DN0_c1_g1_i23.p1 [59-76]; TRINITY_DN0_c1_g1_i11.p1 [59-76]; TRINITY_DN45_c27_g1_i1.p1 [58-75]; TRINITY_DN2658_c0_g2_i1.p1_ORF2 [55-72]; TRINITY_DN0_c1_g1_i10.p1 [58-75]; TRINITY_DN2658_c0_g2_i1.p1_ORF1 [58-75]; TRINITY_DN2658_c0_g2_i1.p1 [59-76]	TRINITY_DN0_c1_g1_i15.p1 2xDehydro [C69(100); C75(100)]; TRINITY_DN0_c1_g1_i23.p1 2xDehydro [C70(100); C76(100)]; TRINITY_DN0_c1_g1_i11.p1 2xDehydro [C70(100); C76(100)]; TRINITY_DN45_c27_g1_i1.p1 2xDehydro [C69(100); C75(100)]; TRINITY_DN2658_c0_g2_i1.p1_ORF2 2xDehydro [C66(100); C72(100)]; TRINITY_DN0_c1_g1_i10.p1 2xDehydro [C69(100); C75(100)]; TRINITY_DN2658_c0_g2_i1.p1_ORF1 2xDehydro [C69(10…	0	1866.89	18	18096250	Shared	High	0.00125	0.001328	4.33	36.22	K.SAAQSVLKTLSCKLSNDC.-	[59-76]
	FALSE	FALSE	Rejected	GVLGTVKNLLIGAGKSAAQSVLKTL	[R].GVLGTVKNLLIGAGKSAAQSVLKTL.[S]	1xDeamidated [N8(100)]	-------*-----------------	1	1	4	1	TRINITY_DN0_c1_g1_i11.p1	TRINITY_DN0_c1_g1_i15.p1 [43-67]; TRINITY_DN0_c1_g1_i23.p1 [44-68]; TRINITY_DN0_c1_g1_i11.p1 [44-68]; TRINITY_DN0_c1_g1_i10.p1 [43-67]		0	2439.45	25	16238097		High	0.00125	0.01201	4.26	42.1	R.GVLGTVKNLLIGAGKSAAQSVLKTL.S	[44-68]
	FALSE	FALSE	Unambiguous	GVLGTVKNLLIGAGKSA	[R].GVLGTVKNLLIGAGKSA.[A]		-----------------	1	1	5	6	TRINITY_DN0_c1_g1_i11.p1	TRINITY_DN0_c1_g1_i15.p1 [43-59]; TRINITY_DN0_c1_g1_i23.p1 [44-60]; TRINITY_DN0_c1_g1_i11.p1 [44-60]; TRINITY_DN0_c1_g1_i10.p1 [43-59]; TRINITY_DN106_c7_g1_i1.p1 [33-49]		0	1597.96	17	15102180		High	0.00125	0.0001118	3.01	33.93	R.GVLGTVKNLLIGAGKSA.A	[44-60]
	FALSE	FALSE	Unambiguous	GVLGTVKNLLIGAGKSAA	[R].GVLGTVKNLLIGAGKSAA.[QP]		------------------	1	1	5	8	TRINITY_DN0_c1_g1_i11.p1	TRINITY_DN0_c1_g1_i15.p1 [43-60]; TRINITY_DN0_c1_g1_i23.p1 [44-61]; TRINITY_DN0_c1_g1_i11.p1 [44-61]; TRINITY_DN0_c1_g1_i10.p1 [43-60]; TRINITY_DN106_c7_g1_i1.p1 [33-50]		0	1669	18	1.42682e+07		High	0.00125	0.0001102	4.68	33.89	R.GVLGTVKNLLIGAGKSAA.Q	[44-61]
	FALSE	FALSE	Unambiguous	GVLGTVKNLLIGAGKSAAQ	[R].GVLGTVKNLLIGAGKSAAQ.[S]		-------------------	1	1	4	2	TRINITY_DN0_c1_g1_i11.p1	TRINITY_DN0_c1_g1_i15.p1 [43-61]; TRINITY_DN0_c1_g1_i23.p1 [44-62]; TRINITY_DN0_c1_g1_i11.p1 [44-62]; TRINITY_DN0_c1_g1_i10.p1 [43-61]		0	1797.06	19	13751103		High	0.00125	0.001776	3.63	33.63	R.GVLGTVKNLLIGAGKSAAQ.S	[44-62]
	FALSE	FALSE	Unambiguous	GKSAAQSVLKTLSCKLSNDC	[A].GKSAAQSVLKTLSCKLSNDC.[-]	1xDeamidated [N18(100)];2xDehydro [C14(100); C20(100)]	-------------*---*-*	1	2	5	3	TRINITY_DN0_c1_g1_i11.p1; TRINITY_DN45_c27_g1_i1.p1	TRINITY_DN0_c1_g1_i15.p1 [56-75]; TRINITY_DN0_c1_g1_i23.p1 [57-76]; TRINITY_DN0_c1_g1_i11.p1 [57-76]; TRINITY_DN45_c27_g1_i1.p1 [56-75]; TRINITY_DN0_c1_g1_i10.p1 [56-75]	TRINITY_DN0_c1_g1_i15.p1 2xDehydro [C69(100); C75(100)]; TRINITY_DN0_c1_g1_i23.p1 2xDehydro [C70(100); C76(100)]; TRINITY_DN0_c1_g1_i11.p1 2xDehydro [C70(100); C76(100)]; TRINITY_DN45_c27_g1_i1.p1 2xDehydro [C69(100); C75(100)]; TRINITY_DN0_c1_g1_i10.p1 2xDehydro [C69(100); C75(100)]	0	2052.01	20	13135597	Shared	High	0.00125	0.006501	3.15	34.38	A.GKSAAQSVLKTLSCKLSNDC.-	[57-76]
	FALSE	FALSE	Unambiguous	AGKSAAQSVLKTLSCKLSNDC	[G].AGKSAAQSVLKTLSCKLSNDC.[-]	1xDeamidated [N19(100)];2xDehydro [C15(100); C21(100)]	--------------*---*-*	1	2	5	3	TRINITY_DN0_c1_g1_i11.p1; TRINITY_DN45_c27_g1_i1.p1	TRINITY_DN0_c1_g1_i15.p1 [55-75]; TRINITY_DN0_c1_g1_i23.p1 [56-76]; TRINITY_DN0_c1_g1_i11.p1 [56-76]; TRINITY_DN45_c27_g1_i1.p1 [55-75]; TRINITY_DN0_c1_g1_i10.p1 [55-75]	TRINITY_DN0_c1_g1_i15.p1 2xDehydro [C69(100); C75(100)]; TRINITY_DN0_c1_g1_i23.p1 2xDehydro [C70(100); C76(100)]; TRINITY_DN0_c1_g1_i11.p1 2xDehydro [C70(100); C76(100)]; TRINITY_DN45_c27_g1_i1.p1 2xDehydro [C69(100); C75(100)]; TRINITY_DN0_c1_g1_i10.p1 2xDehydro [C69(100); C75(100)]	0	2123.05	21	11944625	Shared	High	0.00125	0.0004751	2.85	33.07	G.AGKSAAQSVLKTLSCKLSNDC.-	[56-76]
	FALSE	FALSE	Rejected	GVLGTVKNLLIGAGKSAAQS	[R].GVLGTVKNLLIGAGKSAAQS.[V]	1xDeamidated [N8(100)]	-------*------------	1	1	4	2	TRINITY_DN0_c1_g1_i11.p1	TRINITY_DN0_c1_g1_i15.p1 [43-62]; TRINITY_DN0_c1_g1_i23.p1 [44-63]; TRINITY_DN0_c1_g1_i11.p1 [44-63]; TRINITY_DN0_c1_g1_i10.p1 [43-62]		0	1885.08	20	11749662		High	0.00125	2.265e-05	4.39	35.08	R.GVLGTVKNLLIGAGKSAAQS.V	[44-63]
	FALSE	FALSE	Unambiguous	KSAAQSVLKTLSCKLSNDC	[GS].KSAAQSVLKTLSCKLSNDC.[-]	1xDeamidated [N17(100)];2xDehydro [C13(100); C19(100)]	------------*---*-*	1	3	8	3	TRINITY_DN0_c1_g1_i11.p1; TRINITY_DN45_c27_g1_i1.p1; TRINITY_DN2658_c0_g2_i1.p1	TRINITY_DN0_c1_g1_i15.p1 [57-75]; TRINITY_DN0_c1_g1_i23.p1 [58-76]; TRINITY_DN0_c1_g1_i11.p1 [58-76]; TRINITY_DN45_c27_g1_i1.p1 [57-75]; TRINITY_DN2658_c0_g2_i1.p1_ORF2 [54-72]; TRINITY_DN0_c1_g1_i10.p1 [57-75]; TRINITY_DN2658_c0_g2_i1.p1_ORF1 [57-75]; TRINITY_DN2658_c0_g2_i1.p1 [58-76]	TRINITY_DN0_c1_g1_i15.p1 2xDehydro [C69(100); C75(100)]; TRINITY_DN0_c1_g1_i23.p1 2xDehydro [C70(100); C76(100)]; TRINITY_DN0_c1_g1_i11.p1 2xDehydro [C70(100); C76(100)]; TRINITY_DN45_c27_g1_i1.p1 2xDehydro [C69(100); C75(100)]; TRINITY_DN2658_c0_g2_i1.p1_ORF2 2xDehydro [C66(100); C72(100)]; TRINITY_DN0_c1_g1_i10.p1 2xDehydro [C69(100); C75(100)]; TRINITY_DN2658_c0_g2_i1.p1_ORF1 2xDehydro [C69(10…	0	1994.99	19	1.06092e+07	Shared	High	0.00125	0.02625	2.84	32.67	G.KSAAQSVLKTLSCKLSNDC.-	[58-76]
	FALSE	FALSE	Rejected	GTVKNLLIGAGKSAAQSVLKTLSCKLSNDC	[L].GTVKNLLIGAGKSAAQSVLKTLSCKLSNDC.[-]	1xDeamidated [N5(100)];2xDehydro [C24(100); C30(100)]	----*------------------*-----*	1	1	4	1	TRINITY_DN0_c1_g1_i11.p1	TRINITY_DN0_c1_g1_i15.p1 [46-75]; TRINITY_DN0_c1_g1_i23.p1 [47-76]; TRINITY_DN0_c1_g1_i11.p1 [47-76]; TRINITY_DN0_c1_g1_i10.p1 [46-75]	TRINITY_DN0_c1_g1_i15.p1 2xDehydro [C69(100); C75(100)]; TRINITY_DN0_c1_g1_i23.p1 2xDehydro [C70(100); C76(100)]; TRINITY_DN0_c1_g1_i11.p1 2xDehydro [C70(100); C76(100)]; TRINITY_DN0_c1_g1_i10.p1 2xDehydro [C69(100); C75(100)]	0	3018.6	30	10244574		High	0.00125	0.005131	4.17	41.85	L.GTVKNLLIGAGKSAAQSVLKTLSCKLSNDC.-	[47-76]
	FALSE	FALSE	Unambiguous	IGAGKSAAQSVLKTLSCKLSNDC	[L].IGAGKSAAQSVLKTLSCKLSNDC.[-]	2xDehydro [C17(100); C23(100)]	----------------*-----*	1	2	5	2	TRINITY_DN0_c1_g1_i11.p1; TRINITY_DN45_c27_g1_i1.p1	TRINITY_DN0_c1_g1_i15.p1 [53-75]; TRINITY_DN0_c1_g1_i23.p1 [54-76]; TRINITY_DN0_c1_g1_i11.p1 [54-76]; TRINITY_DN45_c27_g1_i1.p1 [53-75]; TRINITY_DN0_c1_g1_i10.p1 [53-75]	TRINITY_DN0_c1_g1_i15.p1 2xDehydro [C69(100); C75(100)]; TRINITY_DN0_c1_g1_i23.p1 2xDehydro [C70(100); C76(100)]; TRINITY_DN0_c1_g1_i11.p1 2xDehydro [C70(100); C76(100)]; TRINITY_DN45_c27_g1_i1.p1 2xDehydro [C69(100); C75(100)]; TRINITY_DN0_c1_g1_i10.p1 2xDehydro [C69(100); C75(100)]	0	2292.17	23	9.47278e+06	Shared	High	0.00125	0.002678	3.45	34.14	L.IGAGKSAAQSVLKTLSCKLSNDC.-	[54-76]
	FALSE	FALSE	Unambiguous	GVLGTVKNLLIGAGKS	[R].GVLGTVKNLLIGAGKS.[A]		----------------	1	1	5	4	TRINITY_DN0_c1_g1_i11.p1	TRINITY_DN0_c1_g1_i15.p1 [43-58]; TRINITY_DN0_c1_g1_i23.p1 [44-59]; TRINITY_DN0_c1_g1_i11.p1 [44-59]; TRINITY_DN0_c1_g1_i10.p1 [43-58]; TRINITY_DN106_c7_g1_i1.p1 [33-48]		0	1526.93	16	7.46492e+06		High	0.00125	0.005672	5.29	33.19	R.GVLGTVKNLLIGAGKS.A	[44-59]
	FALSE	FALSE	Rejected	GVLGTVKNLLIGAGKSAAQSVL	[R].GVLGTVKNLLIGAGKSAAQSVL.[K]	1xDeamidated [N8(100)]	-------*--------------	1	1	4	1	TRINITY_DN0_c1_g1_i11.p1	TRINITY_DN0_c1_g1_i15.p1 [43-64]; TRINITY_DN0_c1_g1_i23.p1 [44-65]; TRINITY_DN0_c1_g1_i11.p1 [44-65]; TRINITY_DN0_c1_g1_i10.p1 [43-64]		0	2097.23	22	6.1317e+06		High	0.00125	0.0005252	4.93	39.79	R.GVLGTVKNLLIGAGKSAAQSVL.K	[44-65]
	FALSE	FALSE	Unambiguous	GVLGTVKNLLIGAGKSAAQS	[R].GVLGTVKNLLIGAGKSAAQS.[V]		--------------------	1	1	4	2	TRINITY_DN0_c1_g1_i11.p1	TRINITY_DN0_c1_g1_i15.p1 [43-62]; TRINITY_DN0_c1_g1_i23.p1 [44-63]; TRINITY_DN0_c1_g1_i11.p1 [44-63]; TRINITY_DN0_c1_g1_i10.p1 [43-62]		0	1884.09	20	2.69941e+06		High	0.00125	0.01013	2.05	33.81	R.GVLGTVKNLLIGAGKSAAQS.V	[44-63]
	FALSE	FALSE	Unambiguous	AAQSVLKTLSCKLSNDC	[S].AAQSVLKTLSCKLSNDC.[-]	2xDehydro [C11(100); C17(100)]	----------*-----*	1	3	8	1	TRINITY_DN0_c1_g1_i11.p1; TRINITY_DN45_c27_g1_i1.p1; TRINITY_DN2658_c0_g2_i1.p1	TRINITY_DN0_c1_g1_i15.p1 [59-75]; TRINITY_DN0_c1_g1_i23.p1 [60-76]; TRINITY_DN0_c1_g1_i11.p1 [60-76]; TRINITY_DN45_c27_g1_i1.p1 [59-75]; TRINITY_DN2658_c0_g2_i1.p1_ORF2 [56-72]; TRINITY_DN0_c1_g1_i10.p1 [59-75]; TRINITY_DN2658_c0_g2_i1.p1_ORF1 [59-75]; TRINITY_DN2658_c0_g2_i1.p1 [60-76]	TRINITY_DN0_c1_g1_i15.p1 2xDehydro [C69(100); C75(100)]; TRINITY_DN0_c1_g1_i23.p1 2xDehydro [C70(100); C76(100)]; TRINITY_DN0_c1_g1_i11.p1 2xDehydro [C70(100); C76(100)]; TRINITY_DN45_c27_g1_i1.p1 2xDehydro [C69(100); C75(100)]; TRINITY_DN2658_c0_g2_i1.p1_ORF2 2xDehydro [C66(100); C72(100)]; TRINITY_DN0_c1_g1_i10.p1 2xDehydro [C69(100); C75(100)]; TRINITY_DN2658_c0_g2_i1.p1_ORF1 2xDehydro [C69(10…	0	1778.88	17	1.13746e+06	Shared	High	0.00125	0.008315	3.29	33.05	S.AAQSVLKTLSCKLSNDC.-	[60-76]
	FALSE	FALSE	Unambiguous	AQSVLKTLSCKLSNDC	[A].AQSVLKTLSCKLSNDC.[-]	1xDeamidated [N14(100)];2xDehydro [C10(100); C16(100)]	---------*---*-*	1	3	8	1	TRINITY_DN0_c1_g1_i11.p1; TRINITY_DN45_c27_g1_i1.p1; TRINITY_DN2658_c0_g2_i1.p1	TRINITY_DN0_c1_g1_i15.p1 [60-75]; TRINITY_DN0_c1_g1_i23.p1 [61-76]; TRINITY_DN0_c1_g1_i11.p1 [61-76]; TRINITY_DN45_c27_g1_i1.p1 [60-75]; TRINITY_DN2658_c0_g2_i1.p1_ORF2 [57-72]; TRINITY_DN0_c1_g1_i10.p1 [60-75]; TRINITY_DN2658_c0_g2_i1.p1_ORF1 [60-75]; TRINITY_DN2658_c0_g2_i1.p1 [61-76]	TRINITY_DN0_c1_g1_i15.p1 2xDehydro [C69(100); C75(100)]; TRINITY_DN0_c1_g1_i23.p1 2xDehydro [C70(100); C76(100)]; TRINITY_DN0_c1_g1_i11.p1 2xDehydro [C70(100); C76(100)]; TRINITY_DN45_c27_g1_i1.p1 2xDehydro [C69(100); C75(100)]; TRINITY_DN2658_c0_g2_i1.p1_ORF2 2xDehydro [C66(100); C72(100)]; TRINITY_DN0_c1_g1_i10.p1 2xDehydro [C69(100); C75(100)]; TRINITY_DN2658_c0_g2_i1.p1_ORF1 2xDehydro [C69(10…	0	1708.82	16	878286	Shared	High	0.002381	0.07088	2.69	32.82	A.AQSVLKTLSCKLSNDC.-	[61-76]
	FALSE	FALSE	Unambiguous	TVKNLLIGAGKSAAQSVLKTLSCKLSNDC	[G].TVKNLLIGAGKSAAQSVLKTLSCKLSNDC.[-]	1xDeamidated [N27(100)];2xDehydro [C23(100); C29(100)]	----------------------*---*-*	2	1	4	1	TRINITY_DN0_c1_g1_i11.p1	TRINITY_DN0_c1_g1_i15.p1 [47-75]; TRINITY_DN0_c1_g1_i23.p1 [48-76]; TRINITY_DN0_c1_g1_i11.p1 [48-76]; TRINITY_DN0_c1_g1_i10.p1 [47-75]	TRINITY_DN0_c1_g1_i15.p1 2xDehydro [C69(100); C75(100)]; TRINITY_DN0_c1_g1_i23.p1 2xDehydro [C70(100); C76(100)]; TRINITY_DN0_c1_g1_i11.p1 2xDehydro [C70(100); C76(100)]; TRINITY_DN0_c1_g1_i10.p1 2xDehydro [C69(100); C75(100)]	0	2961.57	29		Not Reliable	High	0.00125	0.0178	3.82		G.TVKNLLIGAGKSAAQSVLKTLSCKLSNDC.-	[48-76]
	FALSE	FALSE	Unambiguous	IGAGKSAAQSVLKTLSCKLSNDC	[L].IGAGKSAAQSVLKTLSCKLSNDC.[-]	1xDeamidated [N21(100)];2xDehydro [C17(100); C23(100)]	----------------*---*-*	1	2	5	2	TRINITY_DN0_c1_g1_i11.p1; TRINITY_DN45_c27_g1_i1.p1	TRINITY_DN0_c1_g1_i15.p1 [53-75]; TRINITY_DN0_c1_g1_i23.p1 [54-76]; TRINITY_DN0_c1_g1_i11.p1 [54-76]; TRINITY_DN45_c27_g1_i1.p1 [53-75]; TRINITY_DN0_c1_g1_i10.p1 [53-75]	TRINITY_DN0_c1_g1_i15.p1 2xDehydro [C69(100); C75(100)]; TRINITY_DN0_c1_g1_i23.p1 2xDehydro [C70(100); C76(100)]; TRINITY_DN0_c1_g1_i11.p1 2xDehydro [C70(100); C76(100)]; TRINITY_DN45_c27_g1_i1.p1 2xDehydro [C69(100); C75(100)]; TRINITY_DN0_c1_g1_i10.p1 2xDehydro [C69(100); C75(100)]	0	2293.15	23		Not Reliable	High	0.00125	0.003355	5.01		L.IGAGKSAAQSVLKTLSCKLSNDC.-	[54-76]
FALSE	FALSE	High	Master Protein	TRINITY_DN0_c1_g1_i22.p1	MFTLNKSLLLLFFLGTISLSLCQEERAADEEDNGEVEEVKRGLFTLIKGAAKLIGKTVAKEAGKTGLELMACKITNQC	0	146.671	47	27	32	100	27	78	8.5	5.4	406.78	27	0	3.37094e+09	High	1	Dehydro [C72(100); C78(100)]
	Contaminant	Checked	PSM Ambiguity	Sequence	Annotated Sequence	Modifications	Modification Pattern	# Isoforms	# Protein Groups	# Proteins	# PSMs	Master Protein Accessions	Positions in Proteins	Modifications in Proteins	# Missed Cleavages	Theo. MH+ [Da]	Sequence Length	Abundance: F1: Sample	Quan Info	Confidence (by Search Engine): Sequest HT	Percolator q-Value (by Search Engine): Sequest HT	Percolator PEP (by Search Engine): Sequest HT	XCorr (by Search Engine): Sequest HT	Top Apex RT [min]	Sequence in Protein	Positions in Proteins
	FALSE	FALSE	Unambiguous	GLFTLIKGAAKLIG	[R].GLFTLIKGAAKLIG.[K]		--------------	1	1	4	6	TRINITY_DN0_c1_g1_i22.p1	TRINITY_DN49_c10_g1_i1.p1 [36-49]; TRINITY_DN0_c1_g1_i22.p1 [42-55]; TRINITY_DN591_c1_g1_i1.p1 [13-26]; TRINITY_DN0_c1_g1_i7.p1 [35-48]		0	1401.88	14	514156272		High	0.00125	0.01228	3.02	38.4	R.GLFTLIKGAAKLIG.K	[42-55]
	FALSE	FALSE	Unambiguous	GLFTLIKGAAKLIGKTVAKEAGK	[R].GLFTLIKGAAKLIGKTVAKEAGK.[T]		-----------------------	1	1	2	7	TRINITY_DN0_c1_g1_i22.p1	TRINITY_DN0_c1_g1_i22.p1 [42-64]; TRINITY_DN0_c1_g1_i7.p1 [35-57]		0	2314.42	23	4.96738e+08		High	0.00125036	9.28079e-07	5.8	37.32	R.GLFTLIKGAAKLIGKTVAKEAGK.T	[42-64]
	FALSE	FALSE	Unambiguous	GLFTLIKGAAKLIGKTVAKEAG	[R].GLFTLIKGAAKLIGKTVAKEAG.[QK]		----------------------	1	1	3	18	TRINITY_DN0_c1_g1_i22.p1	TRINITY_DN49_c10_g1_i1.p1 [36-57]; TRINITY_DN0_c1_g1_i22.p1 [42-63]; TRINITY_DN0_c1_g1_i7.p1 [35-56]		0	2186.33	22	454771546		High	0.00125	7.466e-06	5.03	38.48	R.GLFTLIKGAAKLIGKTVAKEAG.K	[42-63]
	FALSE	FALSE	Unambiguous	GLFTLIKGAAKLIGKTVAKEA	[R].GLFTLIKGAAKLIGKTVAKEA.[G]		---------------------	1	1	3	12	TRINITY_DN0_c1_g1_i22.p1	TRINITY_DN49_c10_g1_i1.p1 [36-56]; TRINITY_DN0_c1_g1_i22.p1 [42-62]; TRINITY_DN0_c1_g1_i7.p1 [35-55]		0	2129.31	21	331223246		High	0.00125	5.518e-06	5.74	38.14	R.GLFTLIKGAAKLIGKTVAKEA.G	[42-62]
	FALSE	FALSE	Unambiguous	GLFTLIKGAAKLIGK	[R].GLFTLIKGAAKLIGK.[T]		---------------	1	1	4	12	TRINITY_DN0_c1_g1_i22.p1	TRINITY_DN49_c10_g1_i1.p1 [36-50]; TRINITY_DN0_c1_g1_i22.p1 [42-56]; TRINITY_DN591_c1_g1_i1.p1 [13-27]; TRINITY_DN0_c1_g1_i7.p1 [35-49]		0	1529.98	15	319016152		High	0.00125	0.001824	3.45	36.4	R.GLFTLIKGAAKLIGK.T	[42-56]
	FALSE	FALSE	Unambiguous	GLFTLIKGAAKLIGKTVAKEAGKTGLELMACKITNQC	[R].GLFTLIKGAAKLIGKTVAKEAGKTGLELMACKITNQC.[-]	2xDehydro [C31(100); C37(100)]	------------------------------*-----*	1	1	2	6	TRINITY_DN0_c1_g1_i22.p1	TRINITY_DN0_c1_g1_i22.p1 [42-78]; TRINITY_DN0_c1_g1_i7.p1 [35-71]	TRINITY_DN0_c1_g1_i22.p1 2xDehydro [C72(100); C78(100)]; TRINITY_DN0_c1_g1_i7.p1 2xDehydro [C65(100); C71(100)]	0	3818.11	37	297401064		High	0.00125	0.0009418	5	42.47	R.GLFTLIKGAAKLIGKTVAKEAGKTGLELMACKITNQC.-	[42-78]
	FALSE	FALSE	Unambiguous	GLFTLIKGAAKLIGKTVAKEAGKTGLELMACKITNQC	[R].GLFTLIKGAAKLIGKTVAKEAGKTGLELMACKITNQC.[-]	1xDeamidated [N35(100)];2xDehydro [C31(100); C37(100)]	------------------------------*---*-*	1	1	2	7	TRINITY_DN0_c1_g1_i22.p1	TRINITY_DN0_c1_g1_i22.p1 [42-78]; TRINITY_DN0_c1_g1_i7.p1 [35-71]	TRINITY_DN0_c1_g1_i22.p1 2xDehydro [C72(100); C78(100)]; TRINITY_DN0_c1_g1_i7.p1 2xDehydro [C65(100); C71(100)]	0	3819.09	37	242009252		High	0.00125	0.0009332	5.95	42.83	R.GLFTLIKGAAKLIGKTVAKEAGKTGLELMACKITNQC.-	[42-78]
	FALSE	FALSE	Unambiguous	GLFTLIKGAAKLIGKTVAKEAGKTG	[R].GLFTLIKGAAKLIGKTVAKEAGKTG.[L]		-------------------------	1	1	2	4	TRINITY_DN0_c1_g1_i22.p1	TRINITY_DN0_c1_g1_i22.p1 [42-66]; TRINITY_DN0_c1_g1_i7.p1 [35-59]		0	2472.49	25	180776872		High	0.00125	0.001394	5.82	37.46	R.GLFTLIKGAAKLIGKTVAKEAGKTG.L	[42-66]
	FALSE	FALSE	Unambiguous	GLFTLIKGAAKLIGKTVAKE	[R].GLFTLIKGAAKLIGKTVAKE.[A]		--------------------	1	1	3	12	TRINITY_DN0_c1_g1_i22.p1	TRINITY_DN49_c10_g1_i1.p1 [36-55]; TRINITY_DN0_c1_g1_i22.p1 [42-61]; TRINITY_DN0_c1_g1_i7.p1 [35-54]		0	2058.27	20	1.27468e+08		High	0.00125	1.469e-05	5.21	37.41	R.GLFTLIKGAAKLIGKTVAKE.A	[42-61]
	FALSE	FALSE	Unambiguous	GLFTLIKGAAKLIGKTVAKEAGKTGL	[R].GLFTLIKGAAKLIGKTVAKEAGKTGL.[E]		--------------------------	1	1	2	4	TRINITY_DN0_c1_g1_i22.p1	TRINITY_DN0_c1_g1_i22.p1 [42-67]; TRINITY_DN0_c1_g1_i7.p1 [35-60]		0	2585.58	26	63350549		High	0.00125	3.164e-05	5.77	39.06	R.GLFTLIKGAAKLIGKTVAKEAGKTGL.E	[42-67]
	FALSE	FALSE	Unambiguous	GLFTLIKGAAKLIGKTVAKEAGKT	[R].GLFTLIKGAAKLIGKTVAKEAGKT.[G]		------------------------	1	1	2	4	TRINITY_DN0_c1_g1_i22.p1	TRINITY_DN0_c1_g1_i22.p1 [42-65]; TRINITY_DN0_c1_g1_i7.p1 [35-58]		0	2415.47	24	63210823		High	0.00125	0.0001433	6.94	37.46	R.GLFTLIKGAAKLIGKTVAKEAGKT.G	[42-65]
	FALSE	FALSE	Unambiguous	GLFTLIKGAAKLIGKTVAKEAGKTGLELMACKITNQC	[R].GLFTLIKGAAKLIGKTVAKEAGKTGLELMACKITNQC.[-]	1xOxidation [M29(100)];1xDeamidated [N35(100)];2xDehydro [C31(100); C37(100)]	----------------------------*-*---*-*	1	1	2	4	TRINITY_DN0_c1_g1_i22.p1	TRINITY_DN0_c1_g1_i22.p1 [42-78]; TRINITY_DN0_c1_g1_i7.p1 [35-71]	TRINITY_DN0_c1_g1_i22.p1 2xDehydro [C72(100); C78(100)]; TRINITY_DN0_c1_g1_i7.p1 2xDehydro [C65(100); C71(100)]	0	3835.09	37	57353474		High	0.00125	0.02115	3.92	40.68	R.GLFTLIKGAAKLIGKTVAKEAGKTGLELMACKITNQC.-	[42-78]
	FALSE	FALSE	Unambiguous	GLFTLIKGAAKLIGKTVAKEAGKTGLELMACKITNQC	[R].GLFTLIKGAAKLIGKTVAKEAGKTGLELMACKITNQC.[-]	1xOxidation [M29(100)];2xDehydro [C31(100); C37(100)]	----------------------------*-*-----*	1	1	2	2	TRINITY_DN0_c1_g1_i22.p1	TRINITY_DN0_c1_g1_i22.p1 [42-78]; TRINITY_DN0_c1_g1_i7.p1 [35-71]	TRINITY_DN0_c1_g1_i22.p1 2xDehydro [C72(100); C78(100)]; TRINITY_DN0_c1_g1_i7.p1 2xDehydro [C65(100); C71(100)]	0	3834.11	37	54551443		High	0.00125	0.06116	3.88	40.23	R.GLFTLIKGAAKLIGKTVAKEAGKTGLELMACKITNQC.-	[42-78]
	FALSE	FALSE	Unambiguous	GLFTLIKGAAKLIGKTVAK	[R].GLFTLIKGAAKLIGKTVAK.[E]		-------------------	1	1	3	16	TRINITY_DN0_c1_g1_i22.p1	TRINITY_DN49_c10_g1_i1.p1 [36-54]; TRINITY_DN0_c1_g1_i22.p1 [42-60]; TRINITY_DN0_c1_g1_i7.p1 [35-53]		0	1929.23	19	5.38206e+07		High	0.00125	6.44e-05	4.59	36.69	R.GLFTLIKGAAKLIGKTVAK.E	[42-60]
	FALSE	FALSE	Unambiguous	GLFTLIKGAAKL	[R].GLFTLIKGAAKL.[LI]		------------	1	1	4	2	TRINITY_DN0_c1_g1_i22.p1	TRINITY_DN49_c10_g1_i1.p1 [36-47]; TRINITY_DN0_c1_g1_i22.p1 [42-53]; TRINITY_DN591_c1_g1_i1.p1 [13-24]; TRINITY_DN0_c1_g1_i7.p1 [35-46]		0	1231.78	12	22692440		High	0.00125	0.006424	3.01	33.78	R.GLFTLIKGAAKL.I	[42-53]
	FALSE	FALSE	Unambiguous	GLFTLIKGAAKLIGKT	[R].GLFTLIKGAAKLIGKT.[V]		----------------	1	1	4	4	TRINITY_DN0_c1_g1_i22.p1	TRINITY_DN49_c10_g1_i1.p1 [36-51]; TRINITY_DN0_c1_g1_i22.p1 [42-57]; TRINITY_DN591_c1_g1_i1.p1 [13-28]; TRINITY_DN0_c1_g1_i7.p1 [35-50]		0	1631.03	16	19017524		High	0.00125	0.04278	3.25	36.52	R.GLFTLIKGAAKLIGKT.V	[42-57]
	FALSE	FALSE	Unambiguous	GLFTLIKGAAKLIGKTVAKEAGKTGLEL	[R].GLFTLIKGAAKLIGKTVAKEAGKTGLEL.[M]		----------------------------	1	1	2	2	TRINITY_DN0_c1_g1_i22.p1	TRINITY_DN0_c1_g1_i22.p1 [42-69]; TRINITY_DN0_c1_g1_i7.p1 [35-62]		0	2827.7	28	1.56973e+07		High	0.00125	0.0005702	5.61	40	R.GLFTLIKGAAKLIGKTVAKEAGKTGLEL.M	[42-69]
	FALSE	FALSE	Unambiguous	GLFTLIKGAAKLIGKTVA	[R].GLFTLIKGAAKLIGKTVA.[KT]		------------------	1	1	4	2	TRINITY_DN0_c1_g1_i22.p1	TRINITY_DN49_c10_g1_i1.p1 [36-53]; TRINITY_DN0_c1_g1_i22.p1 [42-59]; TRINITY_DN591_c1_g1_i1.p1 [13-30]; TRINITY_DN0_c1_g1_i7.p1 [35-52]		0	1801.13	18	11921235		High	0.002381	0.07472	3.83	38.75	R.GLFTLIKGAAKLIGKTVA.K	[42-59]
	FALSE	FALSE	Unambiguous	GLFTLIKGAAKLIGKTVAKEAGKTGLELM	[R].GLFTLIKGAAKLIGKTVAKEAGKTGLELM.[A]		-----------------------------	1	1	2	2	TRINITY_DN0_c1_g1_i22.p1	TRINITY_DN0_c1_g1_i22.p1 [42-70]; TRINITY_DN0_c1_g1_i7.p1 [35-63]		0	2958.74	29	10149513		High	0.002381	0.07248	6.23	40.64	R.GLFTLIKGAAKLIGKTVAKEAGKTGLELM.A	[42-70]
	FALSE	FALSE	Unambiguous	GLFTLIKGAAK	[R].GLFTLIKGAAK.[L]		-----------	1	1	4	3	TRINITY_DN0_c1_g1_i22.p1	TRINITY_DN49_c10_g1_i1.p1 [36-46]; TRINITY_DN0_c1_g1_i22.p1 [42-52]; TRINITY_DN591_c1_g1_i1.p1 [13-23]; TRINITY_DN0_c1_g1_i7.p1 [35-45]		0	1118.69	11	6.64425e+06		High	0.002381	0.07934	2.22	27.42	R.GLFTLIKGAAK.L	[42-52]
	FALSE	FALSE	Unambiguous	GLFTLIKGAAKLIGKTVAKEAGKTGLE	[R].GLFTLIKGAAKLIGKTVAKEAGKTGLE.[L]		---------------------------	1	1	2	1	TRINITY_DN0_c1_g1_i22.p1	TRINITY_DN0_c1_g1_i22.p1 [42-68]; TRINITY_DN0_c1_g1_i7.p1 [35-61]		0	2714.62	27	4718563		High	0.00125	7.088e-05	6.12	38.73	R.GLFTLIKGAAKLIGKTVAKEAGKTGLE.L	[42-68]
	FALSE	FALSE	Unambiguous	GLFTLIKGAAKLIGKTV	[R].GLFTLIKGAAKLIGKTV.[A]		-----------------	1	1	4	2	TRINITY_DN0_c1_g1_i22.p1	TRINITY_DN49_c10_g1_i1.p1 [36-52]; TRINITY_DN0_c1_g1_i22.p1 [42-58]; TRINITY_DN591_c1_g1_i1.p1 [13-29]; TRINITY_DN0_c1_g1_i7.p1 [35-51]		0	1730.09	17	4.50842e+06		High	0.002381	0.08034	3.31	38.9	R.GLFTLIKGAAKLIGKTV.A	[42-58]
	FALSE	FALSE	Unambiguous	KTGLELMACKITNQC	[G].KTGLELMACKITNQC.[-]	2xDehydro [C9(100); C15(100)]	--------*-----*	1	1	3	1	TRINITY_DN0_c1_g1_i22.p1	TRINITY_DN0_c1_g1_i22.p1 [64-78]; TRINITY_DN591_c1_g1_i1.p1 [35-49]; TRINITY_DN0_c1_g1_i7.p1 [57-71]	TRINITY_DN0_c1_g1_i22.p1 2xDehydro [C72(100); C78(100)]; TRINITY_DN591_c1_g1_i1.p1 2xDehydro [C43(100); C49(100)]; TRINITY_DN0_c1_g1_i7.p1 2xDehydro [C65(100); C71(100)]	0	1650.8	15	4.19772e+06		High	0.00125	0.007429	2.62	35.39	G.KTGLELMACKITNQC.-	[64-78]
	FALSE	FALSE	Unambiguous	KTGLELMACKITNQC	[G].KTGLELMACKITNQC.[-]	1xDeamidated [N13(100)];2xDehydro [C9(100); C15(100)]	--------*---*-*	1	1	3	1	TRINITY_DN0_c1_g1_i22.p1	TRINITY_DN0_c1_g1_i22.p1 [64-78]; TRINITY_DN591_c1_g1_i1.p1 [35-49]; TRINITY_DN0_c1_g1_i7.p1 [57-71]	TRINITY_DN0_c1_g1_i22.p1 2xDehydro [C72(100); C78(100)]; TRINITY_DN591_c1_g1_i1.p1 2xDehydro [C43(100); C49(100)]; TRINITY_DN0_c1_g1_i7.p1 2xDehydro [C65(100); C71(100)]	0	1651.79	15	3.38144e+06		High	0.00125	0.05775	1.85	36.07	G.KTGLELMACKITNQC.-	[64-78]
	FALSE	FALSE	Unambiguous	TVAKEAGKTGLELMACKITNQC	[K].TVAKEAGKTGLELMACKITNQC.[-]	2xDehydro [C16(100); C22(100)]	---------------*-----*	1	1	2	1	TRINITY_DN0_c1_g1_i22.p1	TRINITY_DN0_c1_g1_i22.p1 [57-78]; TRINITY_DN0_c1_g1_i7.p1 [50-71]	TRINITY_DN0_c1_g1_i22.p1 2xDehydro [C72(100); C78(100)]; TRINITY_DN0_c1_g1_i7.p1 2xDehydro [C65(100); C71(100)]	0	2307.15	22	2.68948e+06		High	0.00125	0.05979	3.04	34.14	K.TVAKEAGKTGLELMACKITNQC.-	[57-78]
	FALSE	FALSE	Unambiguous	GAAKLIGKTVAKEAGKTGLELMACKITNQC	[K].GAAKLIGKTVAKEAGKTGLELMACKITNQC.[-]	1xDeamidated [N28(100)];2xDehydro [C24(100); C30(100)]	-----------------------*---*-*	1	1	2	1	TRINITY_DN0_c1_g1_i22.p1	TRINITY_DN0_c1_g1_i22.p1 [49-78]; TRINITY_DN0_c1_g1_i7.p1 [42-71]	TRINITY_DN0_c1_g1_i22.p1 2xDehydro [C72(100); C78(100)]; TRINITY_DN0_c1_g1_i7.p1 2xDehydro [C65(100); C71(100)]	0	3046.61	30	2.07868e+06		High	0.00125	0.03543	3.83	32.77	K.GAAKLIGKTVAKEAGKTGLELMACKITNQC.-	[49-78]
	FALSE	FALSE	Unambiguous	GKTGLELMACKITNQC	[A].GKTGLELMACKITNQC.[-]	2xDehydro [C10(100); C16(100)]	---------*-----*	1	1	3	1	TRINITY_DN0_c1_g1_i22.p1	TRINITY_DN0_c1_g1_i22.p1 [63-78]; TRINITY_DN591_c1_g1_i1.p1 [34-49]; TRINITY_DN0_c1_g1_i7.p1 [56-71]	TRINITY_DN0_c1_g1_i22.p1 2xDehydro [C72(100); C78(100)]; TRINITY_DN591_c1_g1_i1.p1 2xDehydro [C43(100); C49(100)]; TRINITY_DN0_c1_g1_i7.p1 2xDehydro [C65(100); C71(100)]	0	1707.82	16	1.96641e+06		High	0.00125	0.03039	3.29	35.91	A.GKTGLELMACKITNQC.-	[63-78]
	FALSE	FALSE	Unambiguous	GAAKLIGKTVAKEAGKTGLELMACKITNQC	[K].GAAKLIGKTVAKEAGKTGLELMACKITNQC.[-]	2xDehydro [C24(100); C30(100)]	-----------------------*-----*	1	1	2	1	TRINITY_DN0_c1_g1_i22.p1	TRINITY_DN0_c1_g1_i22.p1 [49-78]; TRINITY_DN0_c1_g1_i7.p1 [42-71]	TRINITY_DN0_c1_g1_i22.p1 2xDehydro [C72(100); C78(100)]; TRINITY_DN0_c1_g1_i7.p1 2xDehydro [C65(100); C71(100)]	0	3045.63	30	1.50818e+06		High	0.00125	0.04022	2.77	32.35	K.GAAKLIGKTVAKEAGKTGLELMACKITNQC.-	[49-78]
	FALSE	FALSE	Unambiguous	AAKLIGKTVAKEAGKTGLELMACKITNQC	[G].AAKLIGKTVAKEAGKTGLELMACKITNQC.[-]	2xDehydro [C23(100); C29(100)]	----------------------*-----*	1	1	2	1	TRINITY_DN0_c1_g1_i22.p1	TRINITY_DN0_c1_g1_i22.p1 [50-78]; TRINITY_DN0_c1_g1_i7.p1 [43-71]	TRINITY_DN0_c1_g1_i22.p1 2xDehydro [C72(100); C78(100)]; TRINITY_DN0_c1_g1_i7.p1 2xDehydro [C65(100); C71(100)]	0	2988.6	29	1.22434e+06		High	0.00125	0.03238	2.77	31.15	G.AAKLIGKTVAKEAGKTGLELMACKITNQC.-	[50-78]
	FALSE	FALSE	Unambiguous	KTVAKEAGKTGLELMACKITNQC	[G].KTVAKEAGKTGLELMACKITNQC.[-]	1xDeamidated [N21(100)];2xDehydro [C17(100); C23(100)]	----------------*---*-*	1	1	2	1	TRINITY_DN0_c1_g1_i22.p1	TRINITY_DN0_c1_g1_i22.p1 [56-78]; TRINITY_DN0_c1_g1_i7.p1 [49-71]	TRINITY_DN0_c1_g1_i22.p1 2xDehydro [C72(100); C78(100)]; TRINITY_DN0_c1_g1_i7.p1 2xDehydro [C65(100); C71(100)]	0	2436.23	23	1.07826e+06		High	0.00125	0.02591	2.5	32.32	G.KTVAKEAGKTGLELMACKITNQC.-	[56-78]
	FALSE	FALSE	Unambiguous	LFTLIKGAAKLIGKTVAKEAG	[G].LFTLIKGAAKLIGKTVAKEAG.[QK]		---------------------	1	1	3	2	TRINITY_DN0_c1_g1_i22.p1	TRINITY_DN49_c10_g1_i1.p1 [37-57]; TRINITY_DN0_c1_g1_i22.p1 [43-63]; TRINITY_DN0_c1_g1_i7.p1 [36-56]		0	2129.31	21	955790		High	0.00125	0.006315	3.15	32.55	G.LFTLIKGAAKLIGKTVAKEAG.K	[43-63]
	FALSE	FALSE	Unambiguous	LFTLIKGAAKLIGKTVAKEAGK	[G].LFTLIKGAAKLIGKTVAKEAGK.[T]		----------------------	1	1	2	1	TRINITY_DN0_c1_g1_i22.p1	TRINITY_DN0_c1_g1_i22.p1 [43-64]; TRINITY_DN0_c1_g1_i7.p1 [36-57]		0	2257.4	22	662903		High	0.00125	0.0048	4.59	31.35	G.LFTLIKGAAKLIGKTVAKEAGK.T	[43-64]
FALSE	FALSE	High	Master Protein	TRINITY_DN45_c27_g1_i1.p1	MFTLKKSLLLLFFIGTISLSLCEEERDADEEEGEMTEEEVKRGVLGTVKDLLIGAGKSAAQSVLKTLSCKLSNDC	0	145.396	44	21	28	120	13	75	8.2	4.67	435.74	21	0	2.90829e+09	High	1	Dehydro [C69(100); C75(100)]
	Contaminant	Checked	PSM Ambiguity	Sequence	Annotated Sequence	Modifications	Modification Pattern	# Isoforms	# Protein Groups	# Proteins	# PSMs	Master Protein Accessions	Positions in Proteins	Modifications in Proteins	# Missed Cleavages	Theo. MH+ [Da]	Sequence Length	Abundance: F1: Sample	Quan Info	Confidence (by Search Engine): Sequest HT	Percolator q-Value (by Search Engine): Sequest HT	Percolator PEP (by Search Engine): Sequest HT	XCorr (by Search Engine): Sequest HT	Top Apex RT [min]	Sequence in Protein	Positions in Proteins
	FALSE	FALSE	Selected	GVLGTVKDLLIGAGKSAAQSVLKTLSCKLSNDC	[R].GVLGTVKDLLIGAGKSAAQSVLKTLSCKLSNDC.[-]	1xDeamidated [N31(100)];2xDehydro [C27(100); C33(100)]	--------------------------*---*-*	1	1	1	28	TRINITY_DN45_c27_g1_i1.p1	TRINITY_DN45_c27_g1_i1.p1 [43-75]	TRINITY_DN45_c27_g1_i1.p1 2xDehydro [C69(100); C75(100)]	0	3288.75	33	816481605		High	0.00125	2.206e-05	4.94	47.7	R.GVLGTVKDLLIGAGKSAAQSVLKTLSCKLSNDC.-	[43-75]
	FALSE	FALSE	Selected	GVLGTVKDLLIGAGKSAAQSVLKTLSCKLSNDC	[R].GVLGTVKDLLIGAGKSAAQSVLKTLSCKLSNDC.[-]	2xDehydro [C27(100); C33(100)]	--------------------------*-----*	1	1	1	18	TRINITY_DN45_c27_g1_i1.p1	TRINITY_DN45_c27_g1_i1.p1 [43-75]	TRINITY_DN45_c27_g1_i1.p1 2xDehydro [C69(100); C75(100)]	0	3287.77	33	8.15069e+08		High	0.00125	1.958e-05	4.85	46.85	R.GVLGTVKDLLIGAGKSAAQSVLKTLSCKLSNDC.-	[43-75]
	FALSE	FALSE	Selected	GVLGTVKDLLIGAG	[R].GVLGTVKDLLIGAG.[K]		--------------	1	1	3	2	TRINITY_DN45_c27_g1_i1.p1	TRINITY_DN23046_c1_g1_i1.p1 [3-16]; TRINITY_DN45_c27_g1_i1.p1 [43-56]; TRINITY_DN49_c24_g1_i1.p1 [37-50]		0	1312.78	14	490970912		High	0.00125	0.06676	2.56	37.57	R.GVLGTVKDLLIGAG.K	[43-56]
	FALSE	FALSE	Selected	GVLGTVKDLLIGAGK	[R].GVLGTVKDLLIGAGK.[S]		---------------	1	1	3	5	TRINITY_DN45_c27_g1_i1.p1	TRINITY_DN23046_c1_g1_i1.p1 [3-17]; TRINITY_DN45_c27_g1_i1.p1 [43-57]; TRINITY_DN49_c24_g1_i1.p1 [37-51]		0	1440.88	15	369971184		High	0.00125	0.0007914	2.8	34.64	R.GVLGTVKDLLIGAGK.S	[43-57]
	FALSE	FALSE	Unambiguous	LLIGAGKSAAQSVLKTLSCKLSNDC	[ND].LLIGAGKSAAQSVLKTLSCKLSNDC.[-]	2xDehydro [C19(100); C25(100)]	------------------*-----*	1	2	5	4	TRINITY_DN0_c1_g1_i11.p1; TRINITY_DN45_c27_g1_i1.p1	TRINITY_DN0_c1_g1_i15.p1 [51-75]; TRINITY_DN0_c1_g1_i23.p1 [52-76]; TRINITY_DN0_c1_g1_i11.p1 [52-76]; TRINITY_DN45_c27_g1_i1.p1 [51-75]; TRINITY_DN0_c1_g1_i10.p1 [51-75]	TRINITY_DN0_c1_g1_i15.p1 2xDehydro [C69(100); C75(100)]; TRINITY_DN0_c1_g1_i23.p1 2xDehydro [C70(100); C76(100)]; TRINITY_DN0_c1_g1_i11.p1 2xDehydro [C70(100); C76(100)]; TRINITY_DN45_c27_g1_i1.p1 2xDehydro [C69(100); C75(100)]; TRINITY_DN0_c1_g1_i10.p1 2xDehydro [C69(100); C75(100)]	0	2518.34	25	3.08511e+08	Shared	High	0.00125	0.0001287	4.88	38.22	D.LLIGAGKSAAQSVLKTLSCKLSNDC.-	[51-75]
	FALSE	FALSE	Selected	GVLGTVKDLLIGAGKSAAQSVLK	[R].GVLGTVKDLLIGAGKSAAQSVLK.[T]		-----------------------	1	1	1	4	TRINITY_DN45_c27_g1_i1.p1	TRINITY_DN45_c27_g1_i1.p1 [43-65]		0	2225.32	23	1.14661e+08		High	0.00125	9.65e-07	5.77	38.56	R.GVLGTVKDLLIGAGKSAAQSVLK.T	[43-65]
	FALSE	FALSE	Unambiguous	LLIGAGKSAAQSVLKTLSCKLSNDC	[ND].LLIGAGKSAAQSVLKTLSCKLSNDC.[-]	1xDeamidated [N23(100)];2xDehydro [C19(100); C25(100)]	------------------*---*-*	1	2	5	5	TRINITY_DN0_c1_g1_i11.p1; TRINITY_DN45_c27_g1_i1.p1	TRINITY_DN0_c1_g1_i15.p1 [51-75]; TRINITY_DN0_c1_g1_i23.p1 [52-76]; TRINITY_DN0_c1_g1_i11.p1 [52-76]; TRINITY_DN45_c27_g1_i1.p1 [51-75]; TRINITY_DN0_c1_g1_i10.p1 [51-75]	TRINITY_DN0_c1_g1_i15.p1 2xDehydro [C69(100); C75(100)]; TRINITY_DN0_c1_g1_i23.p1 2xDehydro [C70(100); C76(100)]; TRINITY_DN0_c1_g1_i11.p1 2xDehydro [C70(100); C76(100)]; TRINITY_DN45_c27_g1_i1.p1 2xDehydro [C69(100); C75(100)]; TRINITY_DN0_c1_g1_i10.p1 2xDehydro [C69(100); C75(100)]	0	2519.32	25	110850246	Shared	High	0.00125	3.97e-05	4.78	38.52	D.LLIGAGKSAAQSVLKTLSCKLSNDC.-	[51-75]
	FALSE	FALSE	Unambiguous	AGKSAAQSVLKTLSCKLSNDC	[G].AGKSAAQSVLKTLSCKLSNDC.[-]	2xDehydro [C15(100); C21(100)]	--------------*-----*	1	2	5	5	TRINITY_DN0_c1_g1_i11.p1; TRINITY_DN45_c27_g1_i1.p1	TRINITY_DN0_c1_g1_i15.p1 [55-75]; TRINITY_DN0_c1_g1_i23.p1 [56-76]; TRINITY_DN0_c1_g1_i11.p1 [56-76]; TRINITY_DN45_c27_g1_i1.p1 [55-75]; TRINITY_DN0_c1_g1_i10.p1 [55-75]	TRINITY_DN0_c1_g1_i15.p1 2xDehydro [C69(100); C75(100)]; TRINITY_DN0_c1_g1_i23.p1 2xDehydro [C70(100); C76(100)]; TRINITY_DN0_c1_g1_i11.p1 2xDehydro [C70(100); C76(100)]; TRINITY_DN45_c27_g1_i1.p1 2xDehydro [C69(100); C75(100)]; TRINITY_DN0_c1_g1_i10.p1 2xDehydro [C69(100); C75(100)]	0	2122.06	21	71533849	Shared	High	0.00125	0.0001634	5.34	32.81	G.AGKSAAQSVLKTLSCKLSNDC.-	[55-75]
	FALSE	FALSE	Selected	GVLGTVKDLLIGAGKSA	[R].GVLGTVKDLLIGAGKSA.[A]		-----------------	1	1	3	4	TRINITY_DN45_c27_g1_i1.p1	TRINITY_DN23046_c1_g1_i1.p1 [3-19]; TRINITY_DN45_c27_g1_i1.p1 [43-59]; TRINITY_DN49_c24_g1_i1.p1 [37-53]		0	1598.95	17	69099784		High	0.00125	5.921e-06	3.73	35.22	R.GVLGTVKDLLIGAGKSA.A	[43-59]
	FALSE	FALSE	Selected	GVLGTVKDLLIGAGKSAA	[R].GVLGTVKDLLIGAGKSAA.[Q]		------------------	1	1	3	3	TRINITY_DN45_c27_g1_i1.p1	TRINITY_DN23046_c1_g1_i1.p1 [3-20]; TRINITY_DN45_c27_g1_i1.p1 [43-60]; TRINITY_DN49_c24_g1_i1.p1 [37-54]		0	1669.98	18	68824924		High	0.00125	2.47e-05	4.25	35.14	R.GVLGTVKDLLIGAGKSAA.Q	[43-60]
	FALSE	FALSE	Unambiguous	SAAQSVLKTLSCKLSNDC	[K].SAAQSVLKTLSCKLSNDC.[-]	2xDehydro [C12(100); C18(100)]	-----------*-----*	1	3	8	4	TRINITY_DN0_c1_g1_i11.p1; TRINITY_DN45_c27_g1_i1.p1; TRINITY_DN2658_c0_g2_i1.p1	TRINITY_DN0_c1_g1_i15.p1 [58-75]; TRINITY_DN0_c1_g1_i23.p1 [59-76]; TRINITY_DN0_c1_g1_i11.p1 [59-76]; TRINITY_DN45_c27_g1_i1.p1 [58-75]; TRINITY_DN2658_c0_g2_i1.p1_ORF2 [55-72]; TRINITY_DN0_c1_g1_i10.p1 [58-75]; TRINITY_DN2658_c0_g2_i1.p1_ORF1 [58-75]; TRINITY_DN2658_c0_g2_i1.p1 [59-76]	TRINITY_DN0_c1_g1_i15.p1 2xDehydro [C69(100); C75(100)]; TRINITY_DN0_c1_g1_i23.p1 2xDehydro [C70(100); C76(100)]; TRINITY_DN0_c1_g1_i11.p1 2xDehydro [C70(100); C76(100)]; TRINITY_DN45_c27_g1_i1.p1 2xDehydro [C69(100); C75(100)]; TRINITY_DN2658_c0_g2_i1.p1_ORF2 2xDehydro [C66(100); C72(100)]; TRINITY_DN0_c1_g1_i10.p1 2xDehydro [C69(100); C75(100)]; TRINITY_DN2658_c0_g2_i1.p1_ORF1 2xDehydro [C69(10…	0	1865.91	18	59554038	Shared	High	0.00125	0.003735	4.4	35.94	K.SAAQSVLKTLSCKLSNDC.-	[58-75]
	FALSE	FALSE	Selected	GVLGTVKDLLIGAGKSAAQ	[R].GVLGTVKDLLIGAGKSAAQ.[RSG]		-------------------	1	1	3	4	TRINITY_DN45_c27_g1_i1.p1	TRINITY_DN23046_c1_g1_i1.p1 [3-21]; TRINITY_DN45_c27_g1_i1.p1 [43-61]; TRINITY_DN49_c24_g1_i1.p1 [37-55]		0	1798.04	19	44959615		High	0.00125	1.636e-06	3.85	34.93	R.GVLGTVKDLLIGAGKSAAQ.S	[43-61]
	FALSE	FALSE	Selected	GVLGTVKDLLIGAGKS	[R].GVLGTVKDLLIGAGKS.[A]		----------------	1	1	3	3	TRINITY_DN45_c27_g1_i1.p1	TRINITY_DN23046_c1_g1_i1.p1 [3-18]; TRINITY_DN45_c27_g1_i1.p1 [43-58]; TRINITY_DN49_c24_g1_i1.p1 [37-52]		0	1527.91	16	43227294		High	0.00125	0.0002101	3.63	34.52	R.GVLGTVKDLLIGAGKS.A	[43-58]
	FALSE	FALSE	Unambiguous	KSAAQSVLKTLSCKLSNDC	[GS].KSAAQSVLKTLSCKLSNDC.[-]	2xDehydro [C13(100); C19(100)]	------------*-----*	1	3	8	4	TRINITY_DN0_c1_g1_i11.p1; TRINITY_DN45_c27_g1_i1.p1; TRINITY_DN2658_c0_g2_i1.p1	TRINITY_DN0_c1_g1_i15.p1 [57-75]; TRINITY_DN0_c1_g1_i23.p1 [58-76]; TRINITY_DN0_c1_g1_i11.p1 [58-76]; TRINITY_DN45_c27_g1_i1.p1 [57-75]; TRINITY_DN2658_c0_g2_i1.p1_ORF2 [54-72]; TRINITY_DN0_c1_g1_i10.p1 [57-75]; TRINITY_DN2658_c0_g2_i1.p1_ORF1 [57-75]; TRINITY_DN2658_c0_g2_i1.p1 [58-76]	TRINITY_DN0_c1_g1_i15.p1 2xDehydro [C69(100); C75(100)]; TRINITY_DN0_c1_g1_i23.p1 2xDehydro [C70(100); C76(100)]; TRINITY_DN0_c1_g1_i11.p1 2xDehydro [C70(100); C76(100)]; TRINITY_DN45_c27_g1_i1.p1 2xDehydro [C69(100); C75(100)]; TRINITY_DN2658_c0_g2_i1.p1_ORF2 2xDehydro [C66(100); C72(100)]; TRINITY_DN0_c1_g1_i10.p1 2xDehydro [C69(100); C75(100)]; TRINITY_DN2658_c0_g2_i1.p1_ORF1 2xDehydro [C69(10…	0	1994	19	3.0978e+07	Shared	High	0.00125	0.00439	2.27	32.44	G.KSAAQSVLKTLSCKLSNDC.-	[57-75]
	FALSE	FALSE	Selected	TVKDLLIGAGKSAAQSVLKTLSCKLSNDC	[G].TVKDLLIGAGKSAAQSVLKTLSCKLSNDC.[-]	2xDehydro [C23(100); C29(100)]	----------------------*-----*	1	1	1	2	TRINITY_DN45_c27_g1_i1.p1	TRINITY_DN45_c27_g1_i1.p1 [47-75]	TRINITY_DN45_c27_g1_i1.p1 2xDehydro [C69(100); C75(100)]	0	2961.57	29	30660008		High	0.00125	0.002695	5.67	41.51	G.TVKDLLIGAGKSAAQSVLKTLSCKLSNDC.-	[47-75]
	FALSE	FALSE	Unambiguous	GKSAAQSVLKTLSCKLSNDC	[A].GKSAAQSVLKTLSCKLSNDC.[-]	2xDehydro [C14(100); C20(100)]	-------------*-----*	1	2	5	3	TRINITY_DN0_c1_g1_i11.p1; TRINITY_DN45_c27_g1_i1.p1	TRINITY_DN0_c1_g1_i15.p1 [56-75]; TRINITY_DN0_c1_g1_i23.p1 [57-76]; TRINITY_DN0_c1_g1_i11.p1 [57-76]; TRINITY_DN45_c27_g1_i1.p1 [56-75]; TRINITY_DN0_c1_g1_i10.p1 [56-75]	TRINITY_DN0_c1_g1_i15.p1 2xDehydro [C69(100); C75(100)]; TRINITY_DN0_c1_g1_i23.p1 2xDehydro [C70(100); C76(100)]; TRINITY_DN0_c1_g1_i11.p1 2xDehydro [C70(100); C76(100)]; TRINITY_DN45_c27_g1_i1.p1 2xDehydro [C69(100); C75(100)]; TRINITY_DN0_c1_g1_i10.p1 2xDehydro [C69(100); C75(100)]	0	2051.03	20	2.74006e+07	Shared	High	0.00125	0.001248	2.87	32.66	A.GKSAAQSVLKTLSCKLSNDC.-	[56-75]
	FALSE	FALSE	Unambiguous	SAAQSVLKTLSCKLSNDC	[K].SAAQSVLKTLSCKLSNDC.[-]	1xDeamidated [N16(100)];2xDehydro [C12(100); C18(100)]	-----------*---*-*	1	3	8	2	TRINITY_DN0_c1_g1_i11.p1; TRINITY_DN45_c27_g1_i1.p1; TRINITY_DN2658_c0_g2_i1.p1	TRINITY_DN0_c1_g1_i15.p1 [58-75]; TRINITY_DN0_c1_g1_i23.p1 [59-76]; TRINITY_DN0_c1_g1_i11.p1 [59-76]; TRINITY_DN45_c27_g1_i1.p1 [58-75]; TRINITY_DN2658_c0_g2_i1.p1_ORF2 [55-72]; TRINITY_DN0_c1_g1_i10.p1 [58-75]; TRINITY_DN2658_c0_g2_i1.p1_ORF1 [58-75]; TRINITY_DN2658_c0_g2_i1.p1 [59-76]	TRINITY_DN0_c1_g1_i15.p1 2xDehydro [C69(100); C75(100)]; TRINITY_DN0_c1_g1_i23.p1 2xDehydro [C70(100); C76(100)]; TRINITY_DN0_c1_g1_i11.p1 2xDehydro [C70(100); C76(100)]; TRINITY_DN45_c27_g1_i1.p1 2xDehydro [C69(100); C75(100)]; TRINITY_DN2658_c0_g2_i1.p1_ORF2 2xDehydro [C66(100); C72(100)]; TRINITY_DN0_c1_g1_i10.p1 2xDehydro [C69(100); C75(100)]; TRINITY_DN2658_c0_g2_i1.p1_ORF1 2xDehydro [C69(10…	0	1866.89	18	18096250	Shared	High	0.00125	0.001328	4.33	36.22	K.SAAQSVLKTLSCKLSNDC.-	[58-75]
	FALSE	FALSE	Selected	GVLGTVKDLLIGAGKSAAQSVLKTL	[R].GVLGTVKDLLIGAGKSAAQSVLKTL.[S]		-------------------------	1	1	1	1	TRINITY_DN45_c27_g1_i1.p1	TRINITY_DN45_c27_g1_i1.p1 [43-67]		0	2439.45	25	16238097		High	0.00125	0.01201	4.26	42.1	R.GVLGTVKDLLIGAGKSAAQSVLKTL.S	[43-67]
	FALSE	FALSE	Unambiguous	GKSAAQSVLKTLSCKLSNDC	[A].GKSAAQSVLKTLSCKLSNDC.[-]	1xDeamidated [N18(100)];2xDehydro [C14(100); C20(100)]	-------------*---*-*	1	2	5	3	TRINITY_DN0_c1_g1_i11.p1; TRINITY_DN45_c27_g1_i1.p1	TRINITY_DN0_c1_g1_i15.p1 [56-75]; TRINITY_DN0_c1_g1_i23.p1 [57-76]; TRINITY_DN0_c1_g1_i11.p1 [57-76]; TRINITY_DN45_c27_g1_i1.p1 [56-75]; TRINITY_DN0_c1_g1_i10.p1 [56-75]	TRINITY_DN0_c1_g1_i15.p1 2xDehydro [C69(100); C75(100)]; TRINITY_DN0_c1_g1_i23.p1 2xDehydro [C70(100); C76(100)]; TRINITY_DN0_c1_g1_i11.p1 2xDehydro [C70(100); C76(100)]; TRINITY_DN45_c27_g1_i1.p1 2xDehydro [C69(100); C75(100)]; TRINITY_DN0_c1_g1_i10.p1 2xDehydro [C69(100); C75(100)]	0	2052.01	20	13135597	Shared	High	0.00125	0.006501	3.15	34.38	A.GKSAAQSVLKTLSCKLSNDC.-	[56-75]
	FALSE	FALSE	Unambiguous	AGKSAAQSVLKTLSCKLSNDC	[G].AGKSAAQSVLKTLSCKLSNDC.[-]	1xDeamidated [N19(100)];2xDehydro [C15(100); C21(100)]	--------------*---*-*	1	2	5	3	TRINITY_DN0_c1_g1_i11.p1; TRINITY_DN45_c27_g1_i1.p1	TRINITY_DN0_c1_g1_i15.p1 [55-75]; TRINITY_DN0_c1_g1_i23.p1 [56-76]; TRINITY_DN0_c1_g1_i11.p1 [56-76]; TRINITY_DN45_c27_g1_i1.p1 [55-75]; TRINITY_DN0_c1_g1_i10.p1 [55-75]	TRINITY_DN0_c1_g1_i15.p1 2xDehydro [C69(100); C75(100)]; TRINITY_DN0_c1_g1_i23.p1 2xDehydro [C70(100); C76(100)]; TRINITY_DN0_c1_g1_i11.p1 2xDehydro [C70(100); C76(100)]; TRINITY_DN45_c27_g1_i1.p1 2xDehydro [C69(100); C75(100)]; TRINITY_DN0_c1_g1_i10.p1 2xDehydro [C69(100); C75(100)]	0	2123.05	21	11944625	Shared	High	0.00125	0.0004751	2.85	33.07	G.AGKSAAQSVLKTLSCKLSNDC.-	[55-75]
	FALSE	FALSE	Selected	GVLGTVKDLLIGAGKSAAQS	[R].GVLGTVKDLLIGAGKSAAQS.[V]		--------------------	1	1	1	2	TRINITY_DN45_c27_g1_i1.p1	TRINITY_DN45_c27_g1_i1.p1 [43-62]		0	1885.08	20	11749662		High	0.00125	2.265e-05	4.39	35.08	R.GVLGTVKDLLIGAGKSAAQS.V	[43-62]
	FALSE	FALSE	Unambiguous	KSAAQSVLKTLSCKLSNDC	[GS].KSAAQSVLKTLSCKLSNDC.[-]	1xDeamidated [N17(100)];2xDehydro [C13(100); C19(100)]	------------*---*-*	1	3	8	3	TRINITY_DN0_c1_g1_i11.p1; TRINITY_DN45_c27_g1_i1.p1; TRINITY_DN2658_c0_g2_i1.p1	TRINITY_DN0_c1_g1_i15.p1 [57-75]; TRINITY_DN0_c1_g1_i23.p1 [58-76]; TRINITY_DN0_c1_g1_i11.p1 [58-76]; TRINITY_DN45_c27_g1_i1.p1 [57-75]; TRINITY_DN2658_c0_g2_i1.p1_ORF2 [54-72]; TRINITY_DN0_c1_g1_i10.p1 [57-75]; TRINITY_DN2658_c0_g2_i1.p1_ORF1 [57-75]; TRINITY_DN2658_c0_g2_i1.p1 [58-76]	TRINITY_DN0_c1_g1_i15.p1 2xDehydro [C69(100); C75(100)]; TRINITY_DN0_c1_g1_i23.p1 2xDehydro [C70(100); C76(100)]; TRINITY_DN0_c1_g1_i11.p1 2xDehydro [C70(100); C76(100)]; TRINITY_DN45_c27_g1_i1.p1 2xDehydro [C69(100); C75(100)]; TRINITY_DN2658_c0_g2_i1.p1_ORF2 2xDehydro [C66(100); C72(100)]; TRINITY_DN0_c1_g1_i10.p1 2xDehydro [C69(100); C75(100)]; TRINITY_DN2658_c0_g2_i1.p1_ORF1 2xDehydro [C69(10…	0	1994.99	19	1.06092e+07	Shared	High	0.00125	0.02625	2.84	32.67	G.KSAAQSVLKTLSCKLSNDC.-	[57-75]
	FALSE	FALSE	Selected	GTVKDLLIGAGKSAAQSVLKTLSCKLSNDC	[L].GTVKDLLIGAGKSAAQSVLKTLSCKLSNDC.[-]	2xDehydro [C24(100); C30(100)]	-----------------------*-----*	1	1	1	1	TRINITY_DN45_c27_g1_i1.p1	TRINITY_DN45_c27_g1_i1.p1 [46-75]	TRINITY_DN45_c27_g1_i1.p1 2xDehydro [C69(100); C75(100)]	0	3018.6	30	10244574		High	0.00125	0.00513	4.17	41.85	L.GTVKDLLIGAGKSAAQSVLKTLSCKLSNDC.-	[46-75]
	FALSE	FALSE	Unambiguous	IGAGKSAAQSVLKTLSCKLSNDC	[L].IGAGKSAAQSVLKTLSCKLSNDC.[-]	2xDehydro [C17(100); C23(100)]	----------------*-----*	1	2	5	2	TRINITY_DN0_c1_g1_i11.p1; TRINITY_DN45_c27_g1_i1.p1	TRINITY_DN0_c1_g1_i15.p1 [53-75]; TRINITY_DN0_c1_g1_i23.p1 [54-76]; TRINITY_DN0_c1_g1_i11.p1 [54-76]; TRINITY_DN45_c27_g1_i1.p1 [53-75]; TRINITY_DN0_c1_g1_i10.p1 [53-75]	TRINITY_DN0_c1_g1_i15.p1 2xDehydro [C69(100); C75(100)]; TRINITY_DN0_c1_g1_i23.p1 2xDehydro [C70(100); C76(100)]; TRINITY_DN0_c1_g1_i11.p1 2xDehydro [C70(100); C76(100)]; TRINITY_DN45_c27_g1_i1.p1 2xDehydro [C69(100); C75(100)]; TRINITY_DN0_c1_g1_i10.p1 2xDehydro [C69(100); C75(100)]	0	2292.17	23	9.47278e+06	Shared	High	0.00125	0.002678	3.45	34.14	L.IGAGKSAAQSVLKTLSCKLSNDC.-	[53-75]
	FALSE	FALSE	Selected	GVLGTVKDLLIGAGKSAAQSVL	[R].GVLGTVKDLLIGAGKSAAQSVL.[K]		----------------------	1	1	1	1	TRINITY_DN45_c27_g1_i1.p1	TRINITY_DN45_c27_g1_i1.p1 [43-64]		0	2097.23	22	6.1317e+06		High	0.00125	0.0005252	4.93	39.79	R.GVLGTVKDLLIGAGKSAAQSVL.K	[43-64]
	FALSE	FALSE	Unambiguous	AAQSVLKTLSCKLSNDC	[S].AAQSVLKTLSCKLSNDC.[-]	2xDehydro [C11(100); C17(100)]	----------*-----*	1	3	8	1	TRINITY_DN0_c1_g1_i11.p1; TRINITY_DN45_c27_g1_i1.p1; TRINITY_DN2658_c0_g2_i1.p1	TRINITY_DN0_c1_g1_i15.p1 [59-75]; TRINITY_DN0_c1_g1_i23.p1 [60-76]; TRINITY_DN0_c1_g1_i11.p1 [60-76]; TRINITY_DN45_c27_g1_i1.p1 [59-75]; TRINITY_DN2658_c0_g2_i1.p1_ORF2 [56-72]; TRINITY_DN0_c1_g1_i10.p1 [59-75]; TRINITY_DN2658_c0_g2_i1.p1_ORF1 [59-75]; TRINITY_DN2658_c0_g2_i1.p1 [60-76]	TRINITY_DN0_c1_g1_i15.p1 2xDehydro [C69(100); C75(100)]; TRINITY_DN0_c1_g1_i23.p1 2xDehydro [C70(100); C76(100)]; TRINITY_DN0_c1_g1_i11.p1 2xDehydro [C70(100); C76(100)]; TRINITY_DN45_c27_g1_i1.p1 2xDehydro [C69(100); C75(100)]; TRINITY_DN2658_c0_g2_i1.p1_ORF2 2xDehydro [C66(100); C72(100)]; TRINITY_DN0_c1_g1_i10.p1 2xDehydro [C69(100); C75(100)]; TRINITY_DN2658_c0_g2_i1.p1_ORF1 2xDehydro [C69(10…	0	1778.88	17	1.13746e+06	Shared	High	0.00125	0.008315	3.29	33.05	S.AAQSVLKTLSCKLSNDC.-	[59-75]
	FALSE	FALSE	Unambiguous	AQSVLKTLSCKLSNDC	[A].AQSVLKTLSCKLSNDC.[-]	1xDeamidated [N14(100)];2xDehydro [C10(100); C16(100)]	---------*---*-*	1	3	8	1	TRINITY_DN0_c1_g1_i11.p1; TRINITY_DN45_c27_g1_i1.p1; TRINITY_DN2658_c0_g2_i1.p1	TRINITY_DN0_c1_g1_i15.p1 [60-75]; TRINITY_DN0_c1_g1_i23.p1 [61-76]; TRINITY_DN0_c1_g1_i11.p1 [61-76]; TRINITY_DN45_c27_g1_i1.p1 [60-75]; TRINITY_DN2658_c0_g2_i1.p1_ORF2 [57-72]; TRINITY_DN0_c1_g1_i10.p1 [60-75]; TRINITY_DN2658_c0_g2_i1.p1_ORF1 [60-75]; TRINITY_DN2658_c0_g2_i1.p1 [61-76]	TRINITY_DN0_c1_g1_i15.p1 2xDehydro [C69(100); C75(100)]; TRINITY_DN0_c1_g1_i23.p1 2xDehydro [C70(100); C76(100)]; TRINITY_DN0_c1_g1_i11.p1 2xDehydro [C70(100); C76(100)]; TRINITY_DN45_c27_g1_i1.p1 2xDehydro [C69(100); C75(100)]; TRINITY_DN2658_c0_g2_i1.p1_ORF2 2xDehydro [C66(100); C72(100)]; TRINITY_DN0_c1_g1_i10.p1 2xDehydro [C69(100); C75(100)]; TRINITY_DN2658_c0_g2_i1.p1_ORF1 2xDehydro [C69(10…	0	1708.82	16	878286	Shared	High	0.002381	0.07088	2.69	32.82	A.AQSVLKTLSCKLSNDC.-	[60-75]
	FALSE	FALSE	Unambiguous	IGAGKSAAQSVLKTLSCKLSNDC	[L].IGAGKSAAQSVLKTLSCKLSNDC.[-]	1xDeamidated [N21(100)];2xDehydro [C17(100); C23(100)]	----------------*---*-*	1	2	5	2	TRINITY_DN0_c1_g1_i11.p1; TRINITY_DN45_c27_g1_i1.p1	TRINITY_DN0_c1_g1_i15.p1 [53-75]; TRINITY_DN0_c1_g1_i23.p1 [54-76]; TRINITY_DN0_c1_g1_i11.p1 [54-76]; TRINITY_DN45_c27_g1_i1.p1 [53-75]; TRINITY_DN0_c1_g1_i10.p1 [53-75]	TRINITY_DN0_c1_g1_i15.p1 2xDehydro [C69(100); C75(100)]; TRINITY_DN0_c1_g1_i23.p1 2xDehydro [C70(100); C76(100)]; TRINITY_DN0_c1_g1_i11.p1 2xDehydro [C70(100); C76(100)]; TRINITY_DN45_c27_g1_i1.p1 2xDehydro [C69(100); C75(100)]; TRINITY_DN0_c1_g1_i10.p1 2xDehydro [C69(100); C75(100)]	0	2293.15	23		Not Reliable	High	0.00125	0.003355	5.01		L.IGAGKSAAQSVLKTLSCKLSNDC.-	[53-75]
FALSE	FALSE	High	Master Protein	TRINITY_DN440_c40_g1_i1.p1	MNRKSSDVEVTEEEVKRGLLDTFKNMALNAAKSAGVSVLNALSCKLSKTC	0	68.423	66	14	23	37	14	50	5.4	8.53	124.51	14	0	5.12536e+08	High	1	Dehydro [C44(100); C50(100)]
	Contaminant	Checked	PSM Ambiguity	Sequence	Annotated Sequence	Modifications	Modification Pattern	# Isoforms	# Protein Groups	# Proteins	# PSMs	Master Protein Accessions	Positions in Proteins	Modifications in Proteins	# Missed Cleavages	Theo. MH+ [Da]	Sequence Length	Abundance: F1: Sample	Quan Info	Confidence (by Search Engine): Sequest HT	Percolator q-Value (by Search Engine): Sequest HT	Percolator PEP (by Search Engine): Sequest HT	XCorr (by Search Engine): Sequest HT	Top Apex RT [min]	Sequence in Protein	Positions in Proteins
	FALSE	FALSE	Unambiguous	GLLDTFKNMALNAAKSAGVSVLNALSCKLSKTC	[R].GLLDTFKNMALNAAKSAGVSVLNALSCKLSKTC.[-]	2xDehydro [C27(100); C33(100)]	--------------------------*-----*	1	1	1	3	TRINITY_DN440_c40_g1_i1.p1	TRINITY_DN440_c40_g1_i1.p1 [18-50]	TRINITY_DN440_c40_g1_i1.p1 2xDehydro [C44(100); C50(100)]	0	3366.76	33	428993085		High	0.00125	0.0001038	5.72	52.93	R.GLLDTFKNMALNAAKSAGVSVLNALSCKLSKTC.-	[18-50]
	FALSE	FALSE	Unambiguous	GLLDTFKNMALN	[SR].GLLDTFKNMALN.[A]	1xDeamidated [N12(100)]	-----------*	1	1	3	1	TRINITY_DN440_c40_g1_i1.p1	TRINITY_DN113_c1_g1_i1.p1 [47-58]; [103-114]; TRINITY_DN440_c40_g1_i1.p1 [18-29]; TRINITY_DN113_c1_g1_i1.p1_ORF1 [41-52]; [97-108]		0	1337.68	12	16281063		High	0.00125	0.01178	2.63	37.43	R.GLLDTFKNMALN.A	[18-29]
	FALSE	FALSE	Unambiguous	AAKSAGVSVLNALSCKLSKTC	[N].AAKSAGVSVLNALSCKLSKTC.[-]	2xDehydro [C15(100); C21(100)]	--------------*-----*	1	1	1	3	TRINITY_DN440_c40_g1_i1.p1	TRINITY_DN440_c40_g1_i1.p1 [30-50]	TRINITY_DN440_c40_g1_i1.p1 2xDehydro [C44(100); C50(100)]	0	2049.08	21	1.13891e+07		High	0.00125	0.01716	3	32.69	N.AAKSAGVSVLNALSCKLSKTC.-	[30-50]
	FALSE	FALSE	Unambiguous	GVSVLNALSCKLSKTC	[A].GVSVLNALSCKLSKTC.[-]	2xDehydro [C10(100); C16(100)]	---------*-----*	1	1	1	2	TRINITY_DN440_c40_g1_i1.p1	TRINITY_DN440_c40_g1_i1.p1 [35-50]	TRINITY_DN440_c40_g1_i1.p1 2xDehydro [C44(100); C50(100)]	0	1620.84	16	9.25063e+06		High	0.00125	0.03331	3.3	34.14	A.GVSVLNALSCKLSKTC.-	[35-50]
	FALSE	FALSE	Unambiguous	GLLDTFKNMALNAAK	[SR].GLLDTFKNMALNAAK.[S]		---------------	1	1	3	2	TRINITY_DN440_c40_g1_i1.p1	TRINITY_DN113_c1_g1_i1.p1 [47-61]; [103-117]; TRINITY_DN440_c40_g1_i1.p1 [18-32]; TRINITY_DN113_c1_g1_i1.p1_ORF1 [41-55]; [97-111]		0	1606.86	15	7532026		High	0.00125	0.0006098	2.31	36.96	R.GLLDTFKNMALNAAK.S	[18-32]
	FALSE	FALSE	Unambiguous	ALNAAKSAGVSVLNALSCKLSKTC	[M].ALNAAKSAGVSVLNALSCKLSKTC.[-]	2xDehydro [C18(100); C24(100)]	-----------------*-----*	1	1	1	2	TRINITY_DN440_c40_g1_i1.p1	TRINITY_DN440_c40_g1_i1.p1 [27-50]	TRINITY_DN440_c40_g1_i1.p1 2xDehydro [C44(100); C50(100)]	0	2347.25	24	5.34235e+06		High	0.00125	0.00349	4.28	35.15	M.ALNAAKSAGVSVLNALSCKLSKTC.-	[27-50]
	FALSE	FALSE	Unambiguous	AGVSVLNALSCKLSKTC	[S].AGVSVLNALSCKLSKTC.[-]	2xDehydro [C11(100); C17(100)]	----------*-----*	1	1	1	3	TRINITY_DN440_c40_g1_i1.p1	TRINITY_DN440_c40_g1_i1.p1 [34-50]	TRINITY_DN440_c40_g1_i1.p1 2xDehydro [C44(100); C50(100)]	0	1691.88	17	5.19778e+06		High	0.00125	0.01956	3.02	34.59	S.AGVSVLNALSCKLSKTC.-	[34-50]
	FALSE	FALSE	Unambiguous	SAGVSVLNALSCKLSKTC	[K].SAGVSVLNALSCKLSKTC.[-]	1xDeamidated [N8(100)];2xDehydro [C12(100); C18(100)]	-------*---*-----*	1	1	1	1	TRINITY_DN440_c40_g1_i1.p1	TRINITY_DN440_c40_g1_i1.p1 [33-50]	TRINITY_DN440_c40_g1_i1.p1 2xDehydro [C44(100); C50(100)]	0	1779.9	18	4268667		High	0.00125	0.0131	2.97	36.41	K.SAGVSVLNALSCKLSKTC.-	[33-50]
	FALSE	FALSE	Unambiguous	GLLDTFKNMALNAAKSAG	[SR].GLLDTFKNMALNAAKSAG.[V]		------------------	1	1	3	1	TRINITY_DN440_c40_g1_i1.p1	TRINITY_DN113_c1_g1_i1.p1 [47-64]; TRINITY_DN440_c40_g1_i1.p1 [18-35]; TRINITY_DN113_c1_g1_i1.p1_ORF1 [41-58]		0	1821.95	18	4.03765e+06		High	0.00125	9.494e-05	5.11	39	R.GLLDTFKNMALNAAKSAG.V	[18-35]
	FALSE	FALSE	Unambiguous	KSAGVSVLNALSCKLSKTC	[A].KSAGVSVLNALSCKLSKTC.[-]	2xDehydro [C13(100); C19(100)]	------------*-----*	1	1	1	2	TRINITY_DN440_c40_g1_i1.p1	TRINITY_DN440_c40_g1_i1.p1 [32-50]	TRINITY_DN440_c40_g1_i1.p1 2xDehydro [C44(100); C50(100)]	0	1907.01	19	2.92785e+06		High	0.00125	0.0192	3.92	32.15	A.KSAGVSVLNALSCKLSKTC.-	[32-50]
	FALSE	FALSE	Unambiguous	GLLDTFKNMALNAAK	[SR].GLLDTFKNMALNAAK.[S]	1xDeamidated [N12(100)]	-----------*---	2	1	3	1	TRINITY_DN440_c40_g1_i1.p1	TRINITY_DN113_c1_g1_i1.p1 [47-61]; [103-117]; TRINITY_DN440_c40_g1_i1.p1 [18-32]; TRINITY_DN113_c1_g1_i1.p1_ORF1 [41-55]; [97-111]		0	1607.85	15	2.7583e+06		High	0.00125	0.01232	3.9	37.31	R.GLLDTFKNMALNAAK.S	[18-32]
	FALSE	FALSE	Unambiguous	GLLDTFKNMALNAAK	[SR].GLLDTFKNMALNAAK.[S]	1xDeamidated [N8(100)]	-------*-------	2	1	3	1	TRINITY_DN440_c40_g1_i1.p1	TRINITY_DN113_c1_g1_i1.p1 [47-61]; [103-117]; TRINITY_DN440_c40_g1_i1.p1 [18-32]; TRINITY_DN113_c1_g1_i1.p1_ORF1 [41-55]; [97-111]		0	1607.85	15	2636131		High	0.00125	0.0007339	3.97	37.6	R.GLLDTFKNMALNAAK.S	[18-32]
	FALSE	FALSE	Unambiguous	NAAKSAGVSVLNALSCKLSKTC	[L].NAAKSAGVSVLNALSCKLSKTC.[-]	2xDehydro [C16(100); C22(100)]	---------------*-----*	1	1	1	2	TRINITY_DN440_c40_g1_i1.p1	TRINITY_DN440_c40_g1_i1.p1 [29-50]	TRINITY_DN440_c40_g1_i1.p1 2xDehydro [C44(100); C50(100)]	0	2163.13	22	2.51538e+06		High	0.00125	0.003294	3.5	33.16	L.NAAKSAGVSVLNALSCKLSKTC.-	[29-50]
	FALSE	FALSE	Unambiguous	NAAKSAGVSVLNALSCKLSKTC	[L].NAAKSAGVSVLNALSCKLSKTC.[-]	1xDeamidated [N1(100)];2xDehydro [C16(100); C22(100)]	*--------------*-----*	1	1	1	2	TRINITY_DN440_c40_g1_i1.p1	TRINITY_DN440_c40_g1_i1.p1 [29-50]	TRINITY_DN440_c40_g1_i1.p1 2xDehydro [C44(100); C50(100)]	0	2164.11	22	2.27943e+06		High	0.00125	0.004013	4.03	34.87	L.NAAKSAGVSVLNALSCKLSKTC.-	[29-50]
	FALSE	FALSE	Unambiguous	GLLDTFKNMALN	[SR].GLLDTFKNMALN.[A]	1xOxidation [M9(100)];1xDeamidated [N12(100)]	--------*--*	1	1	3	2	TRINITY_DN440_c40_g1_i1.p1	TRINITY_DN113_c1_g1_i1.p1 [47-58]; [103-114]; TRINITY_DN440_c40_g1_i1.p1 [18-29]; TRINITY_DN113_c1_g1_i1.p1_ORF1 [41-52]; [97-108]		0	1353.67	12	2.24857e+06		High	0.00125	0.0346	2.89	31.06	R.GLLDTFKNMALN.A	[18-29]
	FALSE	FALSE	Unambiguous	LNAAKSAGVSVLNALSCKLSKTC	[A].LNAAKSAGVSVLNALSCKLSKTC.[-]	2xDehydro [C17(100); C23(100)]	----------------*-----*	1	1	1	1	TRINITY_DN440_c40_g1_i1.p1	TRINITY_DN440_c40_g1_i1.p1 [28-50]	TRINITY_DN440_c40_g1_i1.p1 2xDehydro [C44(100); C50(100)]	0	2276.21	23	1.59664e+06		High	0.00125	0.00124	5.34	34.25	A.LNAAKSAGVSVLNALSCKLSKTC.-	[28-50]
	FALSE	FALSE	Unambiguous	KNMALNAAKSAGVSVLNALSCKLSKTC	[F].KNMALNAAKSAGVSVLNALSCKLSKTC.[-]	2xDehydro [C21(100); C27(100)]	--------------------*-----*	1	1	1	1	TRINITY_DN440_c40_g1_i1.p1	TRINITY_DN440_c40_g1_i1.p1 [24-50]	TRINITY_DN440_c40_g1_i1.p1 2xDehydro [C44(100); C50(100)]	0	2720.43	27	1252014		High	0.00125	0.01317	4	36.04	F.KNMALNAAKSAGVSVLNALSCKLSKTC.-	[24-50]
	FALSE	FALSE	Unambiguous	GLLDTFKNMAL	[SR].GLLDTFKNMAL.[N]	1xOxidation [M9(100)]	--------*--	1	1	3	1	TRINITY_DN440_c40_g1_i1.p1	TRINITY_DN113_c1_g1_i1.p1 [47-57]; [103-113]; TRINITY_DN440_c40_g1_i1.p1 [18-28]; TRINITY_DN113_c1_g1_i1.p1_ORF1 [41-51]; [97-107]		0	1238.64	11	1128420		High	0.00125	0.03674	1.95	32.52	R.GLLDTFKNMAL.N	[18-28]
	FALSE	FALSE	Unambiguous	GLLDTFKNMALN	[SR].GLLDTFKNMALN.[A]	1xOxidation [M9(100)];2xDeamidated [N8(100); N12(100)]	-------**--*	1	1	3	1	TRINITY_DN440_c40_g1_i1.p1	TRINITY_DN113_c1_g1_i1.p1 [47-58]; [103-114]; TRINITY_DN440_c40_g1_i1.p1 [18-29]; TRINITY_DN113_c1_g1_i1.p1_ORF1 [41-52]; [97-108]		0	1354.66	12	901198		High	0.002381	0.08272	1.51	31.9	R.GLLDTFKNMALN.A	[18-29]
	FALSE	FALSE	Unambiguous	GLLDTFKNMALNAAKSAGVSVLNALSCKLSKTC	[R].GLLDTFKNMALNAAKSAGVSVLNALSCKLSKTC.[-]	1xOxidation [M9(100)];2xDehydro [C27(100); C33(100)]	--------*-----------------*-----*	1	1	1	1	TRINITY_DN440_c40_g1_i1.p1	TRINITY_DN440_c40_g1_i1.p1 [18-50]	TRINITY_DN440_c40_g1_i1.p1 2xDehydro [C44(100); C50(100)]	0	3382.75	33		No Quan Values	High	0.00125	0.0003672	5.83		R.GLLDTFKNMALNAAKSAGVSVLNALSCKLSKTC.-	[18-50]
	FALSE	FALSE	Unambiguous	GLLDTFKNMALNAAKSAGVSVLNALSCKLSKTC	[R].GLLDTFKNMALNAAKSAGVSVLNALSCKLSKTC.[-]	1xDeamidated [N8(100)];2xDehydro [C27(100); C33(100)]	-------*------------------*-----*	1	1	1	2	TRINITY_DN440_c40_g1_i1.p1	TRINITY_DN440_c40_g1_i1.p1 [18-50]	TRINITY_DN440_c40_g1_i1.p1 2xDehydro [C44(100); C50(100)]	0	3367.74	33		Not Reliable	High	0.00125	0.001245	5.18		R.GLLDTFKNMALNAAKSAGVSVLNALSCKLSKTC.-	[18-50]
	FALSE	FALSE	Unambiguous	AAKSAGVSVLNALSCKLSKTC	[N].AAKSAGVSVLNALSCKLSKTC.[-]	1xDeamidated [N11(100)];2xDehydro [C15(100); C21(100)]	----------*---*-----*	1	1	1	1	TRINITY_DN440_c40_g1_i1.p1	TRINITY_DN440_c40_g1_i1.p1 [30-50]	TRINITY_DN440_c40_g1_i1.p1 2xDehydro [C44(100); C50(100)]	0	2050.07	21		No Quan Values	High	0.00125	0.03811	2.82		N.AAKSAGVSVLNALSCKLSKTC.-	[30-50]
	FALSE	FALSE	Unambiguous	KSAGVSVLNALSCKLSKTC	[A].KSAGVSVLNALSCKLSKTC.[-]	1xDeamidated [N9(100)];2xDehydro [C13(100); C19(100)]	--------*---*-----*	1	1	1	1	TRINITY_DN440_c40_g1_i1.p1	TRINITY_DN440_c40_g1_i1.p1 [32-50]	TRINITY_DN440_c40_g1_i1.p1 2xDehydro [C44(100); C50(100)]	0	1907.99	19		No Quan Values	High	0.00125	0.02742	3.08		A.KSAGVSVLNALSCKLSKTC.-	[32-50]
FALSE	FALSE	High	Master Protein	TRINITY_DN10285_c0_g1_i1.p1	MFTMKKSLLVLFFLGIVSLSLCQEERSADDEEGEDIEEEVKRGFMDTAKNVAKNVAVTLLDNLKCKITKAC	0	46.662	41	4	12	35	4	71	8	4.93	159.05	4	0	5.14656e+08	High	1	Dehydro [C65(100); C71(100)]
	Contaminant	Checked	PSM Ambiguity	Sequence	Annotated Sequence	Modifications	Modification Pattern	# Isoforms	# Protein Groups	# Proteins	# PSMs	Master Protein Accessions	Positions in Proteins	Modifications in Proteins	# Missed Cleavages	Theo. MH+ [Da]	Sequence Length	Abundance: F1: Sample	Quan Info	Confidence (by Search Engine): Sequest HT	Percolator q-Value (by Search Engine): Sequest HT	Percolator PEP (by Search Engine): Sequest HT	XCorr (by Search Engine): Sequest HT	Top Apex RT [min]	Sequence in Protein	Positions in Proteins
	FALSE	FALSE	Unambiguous	GFMDTAKNVAKNVAVTLLDNLKCKITKAC	[R].GFMDTAKNVAKNVAVTLLDNLKCKITKAC.[-]	2xDehydro [C23(100); C29(100)]	----------------------*-----*	1	1	4	5	TRINITY_DN10285_c0_g1_i1.p1	TRINITY_DN6_c27_g1_i1.p1_ORF2 [40-68]; TRINITY_DN10285_c0_g1_i1.p1_ORF1 [40-68]; TRINITY_DN6_c27_g1_i1.p1_ORF1 [43-71]; TRINITY_DN10285_c0_g1_i1.p1 [43-71]	TRINITY_DN6_c27_g1_i1.p1_ORF2 2xDehydro [C62(100); C68(100)]; TRINITY_DN10285_c0_g1_i1.p1_ORF1 2xDehydro [C62(100); C68(100)]; TRINITY_DN6_c27_g1_i1.p1_ORF1 2xDehydro [C65(100); C71(100)]; TRINITY_DN10285_c0_g1_i1.p1 2xDehydro [C65(100); C71(100)]	0	3107.64	29	177070384		High	0.00125	4.926e-06	5.62	43.73	R.GFMDTAKNVAKNVAVTLLDNLKCKITKAC.-	[43-71]
	FALSE	FALSE	Unambiguous	GFMDTAKNVAKNVAVTLLDNLKCKITKAC	[R].GFMDTAKNVAKNVAVTLLDNLKCKITKAC.[-]	1xOxidation [M3(100)];2xDehydro [C23(100); C29(100)]	--*-------------------*-----*	1	1	4	5	TRINITY_DN10285_c0_g1_i1.p1	TRINITY_DN6_c27_g1_i1.p1_ORF2 [40-68]; TRINITY_DN10285_c0_g1_i1.p1_ORF1 [40-68]; TRINITY_DN6_c27_g1_i1.p1_ORF1 [43-71]; TRINITY_DN10285_c0_g1_i1.p1 [43-71]	TRINITY_DN6_c27_g1_i1.p1_ORF2 2xDehydro [C62(100); C68(100)]; TRINITY_DN10285_c0_g1_i1.p1_ORF1 2xDehydro [C62(100); C68(100)]; TRINITY_DN6_c27_g1_i1.p1_ORF1 2xDehydro [C65(100); C71(100)]; TRINITY_DN10285_c0_g1_i1.p1 2xDehydro [C65(100); C71(100)]	0	3123.64	29	158632754		High	0.00125	0.0005421	5.07	40.81	R.GFMDTAKNVAKNVAVTLLDNLKCKITKAC.-	[43-71]
	FALSE	FALSE	Unambiguous	GFMDTAKNVAKNVAVTLLDNLKCKITKAC	[R].GFMDTAKNVAKNVAVTLLDNLKCKITKAC.[-]	1xDeamidated [N8(100)];2xDehydro [C23(100); C29(100)]	-------*--------------*-----*	2	1	4	7	TRINITY_DN10285_c0_g1_i1.p1	TRINITY_DN6_c27_g1_i1.p1_ORF2 [40-68]; TRINITY_DN10285_c0_g1_i1.p1_ORF1 [40-68]; TRINITY_DN6_c27_g1_i1.p1_ORF1 [43-71]; TRINITY_DN10285_c0_g1_i1.p1 [43-71]	TRINITY_DN6_c27_g1_i1.p1_ORF2 2xDehydro [C62(100); C68(100)]; TRINITY_DN10285_c0_g1_i1.p1_ORF1 2xDehydro [C62(100); C68(100)]; TRINITY_DN6_c27_g1_i1.p1_ORF1 2xDehydro [C65(100); C71(100)]; TRINITY_DN10285_c0_g1_i1.p1 2xDehydro [C65(100); C71(100)]	0	3108.63	29	66067837		High	0.00125	5.736e-05	6.26	44.39	R.GFMDTAKNVAKNVAVTLLDNLKCKITKAC.-	[43-71]
	FALSE	FALSE	Unambiguous	TAKNVAKNVAVTLLDNLKCKITKAC	[D].TAKNVAKNVAVTLLDNLKCKITKAC.[-]	2xDehydro [C19(100); C25(100)]	------------------*-----*	1	1	4	6	TRINITY_DN10285_c0_g1_i1.p1	TRINITY_DN6_c27_g1_i1.p1_ORF2 [44-68]; TRINITY_DN10285_c0_g1_i1.p1_ORF1 [44-68]; TRINITY_DN6_c27_g1_i1.p1_ORF1 [47-71]; TRINITY_DN10285_c0_g1_i1.p1 [47-71]	TRINITY_DN6_c27_g1_i1.p1_ORF2 2xDehydro [C62(100); C68(100)]; TRINITY_DN10285_c0_g1_i1.p1_ORF1 2xDehydro [C62(100); C68(100)]; TRINITY_DN6_c27_g1_i1.p1_ORF1 2xDehydro [C65(100); C71(100)]; TRINITY_DN10285_c0_g1_i1.p1 2xDehydro [C65(100); C71(100)]	0	2657.48	25	65036348		High	0.00125	1.927e-05	5.79	36.62	D.TAKNVAKNVAVTLLDNLKCKITKAC.-	[47-71]
	FALSE	FALSE	Unambiguous	GFMDTAKNVAKNVAVTLLDNLKCKITKAC	[R].GFMDTAKNVAKNVAVTLLDNLKCKITKAC.[-]	1xDeamidated [N20(100)];2xDehydro [C23(100); C29(100)]	-------------------*--*-----*	2	1	4	2	TRINITY_DN10285_c0_g1_i1.p1	TRINITY_DN6_c27_g1_i1.p1_ORF2 [40-68]; TRINITY_DN10285_c0_g1_i1.p1_ORF1 [40-68]; TRINITY_DN6_c27_g1_i1.p1_ORF1 [43-71]; TRINITY_DN10285_c0_g1_i1.p1 [43-71]	TRINITY_DN6_c27_g1_i1.p1_ORF2 2xDehydro [C62(100); C68(100)]; TRINITY_DN10285_c0_g1_i1.p1_ORF1 2xDehydro [C62(100); C68(100)]; TRINITY_DN6_c27_g1_i1.p1_ORF1 2xDehydro [C65(100); C71(100)]; TRINITY_DN10285_c0_g1_i1.p1 2xDehydro [C65(100); C71(100)]	0	3108.63	29	52453890		High	0.00125	0.0003288	5.61	44.39	R.GFMDTAKNVAKNVAVTLLDNLKCKITKAC.-	[43-71]
	FALSE	FALSE	Unambiguous	GFMDTAKNVAKNVAVTLLDNLKCKITKAC	[R].GFMDTAKNVAKNVAVTLLDNLKCKITKAC.[-]	1xOxidation [M3(100)];1xDeamidated [N8(100)];2xDehydro [C23(100); C29(100)]	--*----*--------------*-----*	2	1	4	2	TRINITY_DN10285_c0_g1_i1.p1	TRINITY_DN6_c27_g1_i1.p1_ORF2 [40-68]; TRINITY_DN10285_c0_g1_i1.p1_ORF1 [40-68]; TRINITY_DN6_c27_g1_i1.p1_ORF1 [43-71]; TRINITY_DN10285_c0_g1_i1.p1 [43-71]	TRINITY_DN6_c27_g1_i1.p1_ORF2 2xDehydro [C62(100); C68(100)]; TRINITY_DN10285_c0_g1_i1.p1_ORF1 2xDehydro [C62(100); C68(100)]; TRINITY_DN6_c27_g1_i1.p1_ORF1 2xDehydro [C65(100); C71(100)]; TRINITY_DN10285_c0_g1_i1.p1 2xDehydro [C65(100); C71(100)]	0	3124.62	29	2.96638e+07		High	0.00125	0.003396	5.33	41.25	R.GFMDTAKNVAKNVAVTLLDNLKCKITKAC.-	[43-71]
	FALSE	FALSE	Unambiguous	GFMDTAKNVAKNVAVTLLDNLKCKITKAC	[R].GFMDTAKNVAKNVAVTLLDNLKCKITKAC.[-]	1xOxidation [M3(100)];1xDeamidated [N20(100)];2xDehydro [C23(100); C29(100)]	--*----------------*--*-----*	2	1	4	1	TRINITY_DN10285_c0_g1_i1.p1	TRINITY_DN6_c27_g1_i1.p1_ORF2 [40-68]; TRINITY_DN10285_c0_g1_i1.p1_ORF1 [40-68]; TRINITY_DN6_c27_g1_i1.p1_ORF1 [43-71]; TRINITY_DN10285_c0_g1_i1.p1 [43-71]	TRINITY_DN6_c27_g1_i1.p1_ORF2 2xDehydro [C62(100); C68(100)]; TRINITY_DN10285_c0_g1_i1.p1_ORF1 2xDehydro [C62(100); C68(100)]; TRINITY_DN6_c27_g1_i1.p1_ORF1 2xDehydro [C65(100); C71(100)]; TRINITY_DN10285_c0_g1_i1.p1 2xDehydro [C65(100); C71(100)]	0	3124.62	29	21987230		High	0.00125	0.001046	4.51	41.25	R.GFMDTAKNVAKNVAVTLLDNLKCKITKAC.-	[43-71]
	FALSE	FALSE	Unambiguous	VAVTLLDNLKCKITKAC	[N].VAVTLLDNLKCKITKAC.[-]	2xDehydro [C11(100); C17(100)]	----------*-----*	1	1	4	2	TRINITY_DN10285_c0_g1_i1.p1	TRINITY_DN6_c27_g1_i1.p1_ORF2 [52-68]; TRINITY_DN10285_c0_g1_i1.p1_ORF1 [52-68]; TRINITY_DN6_c27_g1_i1.p1_ORF1 [55-71]; TRINITY_DN10285_c0_g1_i1.p1 [55-71]	TRINITY_DN6_c27_g1_i1.p1_ORF2 2xDehydro [C62(100); C68(100)]; TRINITY_DN10285_c0_g1_i1.p1_ORF1 2xDehydro [C62(100); C68(100)]; TRINITY_DN6_c27_g1_i1.p1_ORF1 2xDehydro [C65(100); C71(100)]; TRINITY_DN10285_c0_g1_i1.p1 2xDehydro [C65(100); C71(100)]	0	1831.02	17	7014719		High	0.00125	0.05672	4.05	34.51	N.VAVTLLDNLKCKITKAC.-	[55-71]
	FALSE	FALSE	Unambiguous	TAKNVAKNVAVTLLDNLKCKITKAC	[D].TAKNVAKNVAVTLLDNLKCKITKAC.[-]	1xDeamidated [N8(100)];2xDehydro [C19(100); C25(100)]	-------*----------*-----*	2	1	4	1	TRINITY_DN10285_c0_g1_i1.p1	TRINITY_DN6_c27_g1_i1.p1_ORF2 [44-68]; TRINITY_DN10285_c0_g1_i1.p1_ORF1 [44-68]; TRINITY_DN6_c27_g1_i1.p1_ORF1 [47-71]; TRINITY_DN10285_c0_g1_i1.p1 [47-71]	TRINITY_DN6_c27_g1_i1.p1_ORF2 2xDehydro [C62(100); C68(100)]; TRINITY_DN10285_c0_g1_i1.p1_ORF1 2xDehydro [C62(100); C68(100)]; TRINITY_DN6_c27_g1_i1.p1_ORF1 2xDehydro [C65(100); C71(100)]; TRINITY_DN10285_c0_g1_i1.p1 2xDehydro [C65(100); C71(100)]	0	2658.47	25	4.99033e+06		High	0.00306	0.1349	5.48	37.5	D.TAKNVAKNVAVTLLDNLKCKITKAC.-	[47-71]
	FALSE	FALSE	Unambiguous	TAKNVAKNVAVTLLDNLKCKITKAC	[D].TAKNVAKNVAVTLLDNLKCKITKAC.[-]	1xDeamidated [N16(100)];2xDehydro [C19(100); C25(100)]	---------------*--*-----*	2	1	4	1	TRINITY_DN10285_c0_g1_i1.p1	TRINITY_DN6_c27_g1_i1.p1_ORF2 [44-68]; TRINITY_DN10285_c0_g1_i1.p1_ORF1 [44-68]; TRINITY_DN6_c27_g1_i1.p1_ORF1 [47-71]; TRINITY_DN10285_c0_g1_i1.p1 [47-71]	TRINITY_DN6_c27_g1_i1.p1_ORF2 2xDehydro [C62(100); C68(100)]; TRINITY_DN10285_c0_g1_i1.p1_ORF1 2xDehydro [C62(100); C68(100)]; TRINITY_DN6_c27_g1_i1.p1_ORF1 2xDehydro [C65(100); C71(100)]; TRINITY_DN10285_c0_g1_i1.p1 2xDehydro [C65(100); C71(100)]	0	2658.47	25	3.8112e+06		High	0.00125	0.01028	4.62	37.79	D.TAKNVAKNVAVTLLDNLKCKITKAC.-	[47-71]
	FALSE	FALSE	Unambiguous	KNVAVTLLDNLKCKITKAC	[A].KNVAVTLLDNLKCKITKAC.[-]	2xDehydro [C13(100); C19(100)]	------------*-----*	1	1	4	1	TRINITY_DN10285_c0_g1_i1.p1	TRINITY_DN6_c27_g1_i1.p1_ORF2 [50-68]; TRINITY_DN10285_c0_g1_i1.p1_ORF1 [50-68]; TRINITY_DN6_c27_g1_i1.p1_ORF1 [53-71]; TRINITY_DN10285_c0_g1_i1.p1 [53-71]	TRINITY_DN6_c27_g1_i1.p1_ORF2 2xDehydro [C62(100); C68(100)]; TRINITY_DN10285_c0_g1_i1.p1_ORF1 2xDehydro [C62(100); C68(100)]; TRINITY_DN6_c27_g1_i1.p1_ORF1 2xDehydro [C65(100); C71(100)]; TRINITY_DN10285_c0_g1_i1.p1 2xDehydro [C65(100); C71(100)]	0	2073.16	19	2.36824e+06		High	0.00125	0.0487	3.21	36.66	A.KNVAVTLLDNLKCKITKAC.-	[53-71]
	FALSE	FALSE	Unambiguous	KNVAVTLLDNLKCKITKAC	[A].KNVAVTLLDNLKCKITKAC.[-]	1xDehydro [C]	positions not distinguishable	1	1	4	2	TRINITY_DN10285_c0_g1_i1.p1	TRINITY_DN6_c27_g1_i1.p1_ORF2 [50-68]; TRINITY_DN10285_c0_g1_i1.p1_ORF1 [50-68]; TRINITY_DN6_c27_g1_i1.p1_ORF1 [53-71]; TRINITY_DN10285_c0_g1_i1.p1 [53-71]		0	2074.16	19		Not Reliable	High	0.002381	0.07895	4.27		A.KNVAVTLLDNLKCKITKAC.-	[53-71]
FALSE	FALSE	High	Master Protein	TRINITY_DN49_c0_g1_i1.p1_ORF1	MFTLKKSLLLLFFLGTINLSLCQDETNAEEERRDEEVAKMEEIKRGLFGKILGVGKKVLCGLSGMC	0	44.765	32	7	11	96	7	66	7.4	6.55	308.82	7	0	4.63501e+09	High	1	Dehydro [C60(100); C66(100)]
	Contaminant	Checked	PSM Ambiguity	Sequence	Annotated Sequence	Modifications	Modification Pattern	# Isoforms	# Protein Groups	# Proteins	# PSMs	Master Protein Accessions	Positions in Proteins	Modifications in Proteins	# Missed Cleavages	Theo. MH+ [Da]	Sequence Length	Abundance: F1: Sample	Quan Info	Confidence (by Search Engine): Sequest HT	Percolator q-Value (by Search Engine): Sequest HT	Percolator PEP (by Search Engine): Sequest HT	XCorr (by Search Engine): Sequest HT	Top Apex RT [min]	Sequence in Protein	Positions in Proteins
	FALSE	FALSE	Unambiguous	GLFGKILGVGKKVLCGLSGMC	[R].GLFGKILGVGKKVLCGLSGMC.[-]	2xDehydro [C15(100); C21(100)]	--------------*-----*	1	1	1	45	TRINITY_DN49_c0_g1_i1.p1_ORF1	TRINITY_DN49_c0_g1_i1.p1_ORF1 [46-66]	TRINITY_DN49_c0_g1_i1.p1_ORF1 2xDehydro [C60(100); C66(100)]	0	2078.13	21	2.6766e+09		High	0.00125	2.591e-05	4.3	45.94	R.GLFGKILGVGKKVLCGLSGMC.-	[46-66]
	FALSE	FALSE	Unambiguous	GLFGKILGVGKKVLCGLSGMC	[R].GLFGKILGVGKKVLCGLSGMC.[-]	1xOxidation [M20(100)];2xDehydro [C15(100); C21(100)]	--------------*----**	1	1	1	6	TRINITY_DN49_c0_g1_i1.p1_ORF1	TRINITY_DN49_c0_g1_i1.p1_ORF1 [46-66]	TRINITY_DN49_c0_g1_i1.p1_ORF1 2xDehydro [C60(100); C66(100)]	0	2094.13	21	1488403184		High	0.00125	0.004857	3.93	41.82	R.GLFGKILGVGKKVLCGLSGMC.-	[46-66]
	FALSE	FALSE	Unambiguous	GLFGKILGVGKKVLCGLSGMC	[R].GLFGKILGVGKKVLCGLSGMC.[-]	1xOxidation [M20(100)]	-------------------*-	1	1	1	18	TRINITY_DN49_c0_g1_i1.p1_ORF1	TRINITY_DN49_c0_g1_i1.p1_ORF1 [46-66]		0	2096.14	21	1.92611e+08		High	0.00125	0.0002269	3.59	36.44	R.GLFGKILGVGKKVLCGLSGMC.-	[46-66]
	FALSE	FALSE	Unambiguous	LFGKILGVGKKVLCGLSGMC	[G].LFGKILGVGKKVLCGLSGMC.[-]	2xDehydro [C14(100); C20(100)]	-------------*-----*	1	1	1	5	TRINITY_DN49_c0_g1_i1.p1_ORF1	TRINITY_DN49_c0_g1_i1.p1_ORF1 [47-66]	TRINITY_DN49_c0_g1_i1.p1_ORF1 2xDehydro [C60(100); C66(100)]	0	2021.11	20	166363506		High	0.00125	0.0009015	4.03	40.79	G.LFGKILGVGKKVLCGLSGMC.-	[47-66]
	FALSE	FALSE	Unambiguous	LFGKILGVGKKVLCGLSGMC	[G].LFGKILGVGKKVLCGLSGMC.[-]	1xOxidation [M19(100)];2xDehydro [C14(100); C20(100)]	-------------*----**	1	1	1	4	TRINITY_DN49_c0_g1_i1.p1_ORF1	TRINITY_DN49_c0_g1_i1.p1_ORF1 [47-66]	TRINITY_DN49_c0_g1_i1.p1_ORF1 2xDehydro [C60(100); C66(100)]	0	2037.11	20	64117001		High	0.00125	0.001247	3.55	37.37	G.LFGKILGVGKKVLCGLSGMC.-	[47-66]
	FALSE	FALSE	Unambiguous	KILGVGKKVLCGLSGMC	[G].KILGVGKKVLCGLSGMC.[-]	2xDehydro [C11(100); C17(100)]	----------*-----*	1	1	1	2	TRINITY_DN49_c0_g1_i1.p1_ORF1	TRINITY_DN49_c0_g1_i1.p1_ORF1 [50-66]	TRINITY_DN49_c0_g1_i1.p1_ORF1 2xDehydro [C60(100); C66(100)]	0	1703.94	17	15649752		High	0.00125	0.0004545	4.38	32.12	G.KILGVGKKVLCGLSGMC.-	[50-66]
	FALSE	FALSE	Unambiguous	GLFGKILGVG	[R].GLFGKILGVG.[K]		----------	1	1	1	1	TRINITY_DN49_c0_g1_i1.p1_ORF1	TRINITY_DN49_c0_g1_i1.p1_ORF1 [46-55]		0	960.588	10	12409436		High	0.00125	0.03205	1.72	34.38	R.GLFGKILGVG.K	[46-55]
	FALSE	FALSE	Unambiguous	GLFGKILGVGKKVL	[R].GLFGKILGVGKKVL.[C]		--------------	1	1	1	6	TRINITY_DN49_c0_g1_i1.p1_ORF1	TRINITY_DN49_c0_g1_i1.p1_ORF1 [46-59]		0	1428.93	14	8.43316e+06		High	0.00125	0.0007287	3.08	31.41	R.GLFGKILGVGKKVL.C	[46-59]
	FALSE	FALSE	Unambiguous	GKILGVGKKVLCGLSGMC	[F].GKILGVGKKVLCGLSGMC.[-]	2xDehydro [C12(100); C18(100)]	-----------*-----*	1	1	1	1	TRINITY_DN49_c0_g1_i1.p1_ORF1	TRINITY_DN49_c0_g1_i1.p1_ORF1 [49-66]	TRINITY_DN49_c0_g1_i1.p1_ORF1 2xDehydro [C60(100); C66(100)]	0	1760.96	18	8.09369e+06		High	0.00125	0.008138	3.04	33.62	F.GKILGVGKKVLCGLSGMC.-	[49-66]
	FALSE	FALSE	Unambiguous	GLFGKILGVGK	[R].GLFGKILGVGK.[K]		-----------	1	1	1	6	TRINITY_DN49_c0_g1_i1.p1_ORF1	TRINITY_DN49_c0_g1_i1.p1_ORF1 [46-56]		0	1088.68	11	2.32374e+06		High	0.00125	0.01364	2.64	28.94	R.GLFGKILGVGK.K	[46-56]
	FALSE	FALSE	Unambiguous	LFGKILGVGKKVLCGLSGMC	[G].LFGKILGVGKKVLCGLSGMC.[-]	1xDehydro [C]	positions not distinguishable	1	1	1	2	TRINITY_DN49_c0_g1_i1.p1_ORF1	TRINITY_DN49_c0_g1_i1.p1_ORF1 [47-66]		0	2022.12	20		Not Reliable	High	0.00125	0.002327	3.94		G.LFGKILGVGKKVLCGLSGMC.-	[47-66]
FALSE	FALSE	High	Master Protein	TRINITY_DN0_c1_g1_i24.p1	MFTLKKSMLLLFFLGTISLSLCEQERDADEEERRDDPEERDVEVEKRFLPLLAGLAANFLPKLFCKITKKC	0	43.398	34	8	12	80	8	71	8.3	5.19	269.94	8	0	2.44989e+09	High	1	Dehydro [C65(100); C71(100)]
	Contaminant	Checked	PSM Ambiguity	Sequence	Annotated Sequence	Modifications	Modification Pattern	# Isoforms	# Protein Groups	# Proteins	# PSMs	Master Protein Accessions	Positions in Proteins	Modifications in Proteins	# Missed Cleavages	Theo. MH+ [Da]	Sequence Length	Abundance: F1: Sample	Quan Info	Confidence (by Search Engine): Sequest HT	Percolator q-Value (by Search Engine): Sequest HT	Percolator PEP (by Search Engine): Sequest HT	XCorr (by Search Engine): Sequest HT	Top Apex RT [min]	Sequence in Protein	Positions in Proteins
	FALSE	FALSE	Unambiguous	FLPLLAGLAANFLPKLFCKITKKC	[R].FLPLLAGLAANFLPKLFCKITKKC.[-]	2xDehydro [C18(100); C24(100)]	-----------------*-----*	1	1	3	21	TRINITY_DN0_c1_g1_i24.p1	TRINITY_DN0_c1_g1_i24.p1_ORF1 [41-64]; TRINITY_DN0_c1_g1_i24.p1 [48-71]; TRINITY_DN0_c1_g1_i6.p1 [48-71]	TRINITY_DN0_c1_g1_i24.p1_ORF1 2xDehydro [C58(100); C64(100)]; TRINITY_DN0_c1_g1_i24.p1 2xDehydro [C65(100); C71(100)]; TRINITY_DN0_c1_g1_i6.p1 2xDehydro [C65(100); C71(100)]	0	2647.52	24	1.75103e+09		High	0.00125	0.0004692	4.37	48.46	R.FLPLLAGLAANFLPKLFCKITKKC.-	[48-71]
	FALSE	FALSE	Unambiguous	FLPLLAGLAANFLPKLFCKITKKC	[R].FLPLLAGLAANFLPKLFCKITKKC.[-]	1xDeamidated [N11(100)];2xDehydro [C18(100); C24(100)]	----------*------*-----*	1	1	3	34	TRINITY_DN0_c1_g1_i24.p1	TRINITY_DN0_c1_g1_i24.p1_ORF1 [41-64]; TRINITY_DN0_c1_g1_i24.p1 [48-71]; TRINITY_DN0_c1_g1_i6.p1 [48-71]	TRINITY_DN0_c1_g1_i24.p1_ORF1 2xDehydro [C58(100); C64(100)]; TRINITY_DN0_c1_g1_i24.p1 2xDehydro [C65(100); C71(100)]; TRINITY_DN0_c1_g1_i6.p1 2xDehydro [C65(100); C71(100)]	0	2648.51	24	385339949		High	0.00125	0.0001183	5.18	51.07	R.FLPLLAGLAANFLPKLFCKITKKC.-	[48-71]
	FALSE	FALSE	Unambiguous	LLAGLAANFLPKLFCKITKKC	[P].LLAGLAANFLPKLFCKITKKC.[-]	2xDehydro [C15(100); C21(100)]	--------------*-----*	1	1	3	4	TRINITY_DN0_c1_g1_i24.p1	TRINITY_DN0_c1_g1_i24.p1_ORF1 [44-64]; TRINITY_DN0_c1_g1_i24.p1 [51-71]; TRINITY_DN0_c1_g1_i6.p1 [51-71]	TRINITY_DN0_c1_g1_i24.p1_ORF1 2xDehydro [C58(100); C64(100)]; TRINITY_DN0_c1_g1_i24.p1 2xDehydro [C65(100); C71(100)]; TRINITY_DN0_c1_g1_i6.p1 2xDehydro [C65(100); C71(100)]	0	2290.32	21	181863452		High	0.00125	0.00299	4.18	41.1	P.LLAGLAANFLPKLFCKITKKC.-	[51-71]
	FALSE	FALSE	Unambiguous	LAANFLPKLFCKITKKC	[G].LAANFLPKLFCKITKKC.[-]	2xDehydro [C11(100); C17(100)]	----------*-----*	1	1	3	4	TRINITY_DN0_c1_g1_i24.p1	TRINITY_DN0_c1_g1_i24.p1_ORF1 [48-64]; TRINITY_DN0_c1_g1_i24.p1 [55-71]; TRINITY_DN0_c1_g1_i6.p1 [55-71]	TRINITY_DN0_c1_g1_i24.p1_ORF1 2xDehydro [C58(100); C64(100)]; TRINITY_DN0_c1_g1_i24.p1 2xDehydro [C65(100); C71(100)]; TRINITY_DN0_c1_g1_i6.p1 2xDehydro [C65(100); C71(100)]	0	1936.09	17	54251216		High	0.00125	0.02228	3.8	37.43	G.LAANFLPKLFCKITKKC.-	[55-71]
	FALSE	FALSE	Unambiguous	GLAANFLPKLFCKITKKC	[A].GLAANFLPKLFCKITKKC.[-]	2xDehydro [C12(100); C18(100)]	-----------*-----*	1	1	3	4	TRINITY_DN0_c1_g1_i24.p1	TRINITY_DN0_c1_g1_i24.p1_ORF1 [47-64]; TRINITY_DN0_c1_g1_i24.p1 [54-71]; TRINITY_DN0_c1_g1_i6.p1 [54-71]	TRINITY_DN0_c1_g1_i24.p1_ORF1 2xDehydro [C58(100); C64(100)]; TRINITY_DN0_c1_g1_i24.p1 2xDehydro [C65(100); C71(100)]; TRINITY_DN0_c1_g1_i6.p1 2xDehydro [C65(100); C71(100)]	0	1993.11	18	29669488		High	0.00125	0.04688	3.07	38.24	A.GLAANFLPKLFCKITKKC.-	[54-71]
	FALSE	FALSE	Unambiguous	AGLAANFLPKLFCKITKKC	[L].AGLAANFLPKLFCKITKKC.[-]	2xDehydro [C13(100); C19(100)]	------------*-----*	1	1	3	4	TRINITY_DN0_c1_g1_i24.p1	TRINITY_DN0_c1_g1_i24.p1_ORF1 [46-64]; TRINITY_DN0_c1_g1_i24.p1 [53-71]; TRINITY_DN0_c1_g1_i6.p1 [53-71]	TRINITY_DN0_c1_g1_i24.p1_ORF1 2xDehydro [C58(100); C64(100)]; TRINITY_DN0_c1_g1_i24.p1 2xDehydro [C65(100); C71(100)]; TRINITY_DN0_c1_g1_i6.p1 2xDehydro [C65(100); C71(100)]	0	2064.15	19	1.91218e+07		High	0.00125	0.0327	3.56	38.66	L.AGLAANFLPKLFCKITKKC.-	[53-71]
	FALSE	FALSE	Unambiguous	LLAGLAANFLPKLFCKITKKC	[P].LLAGLAANFLPKLFCKITKKC.[-]	1xDeamidated [N8(100)];2xDehydro [C15(100); C21(100)]	-------*------*-----*	1	1	3	2	TRINITY_DN0_c1_g1_i24.p1	TRINITY_DN0_c1_g1_i24.p1_ORF1 [44-64]; TRINITY_DN0_c1_g1_i24.p1 [51-71]; TRINITY_DN0_c1_g1_i6.p1 [51-71]	TRINITY_DN0_c1_g1_i24.p1_ORF1 2xDehydro [C58(100); C64(100)]; TRINITY_DN0_c1_g1_i24.p1 2xDehydro [C65(100); C71(100)]; TRINITY_DN0_c1_g1_i6.p1 2xDehydro [C65(100); C71(100)]	0	2291.3	21	8994569		High	0.00125	0.03804	3.54	41.53	P.LLAGLAANFLPKLFCKITKKC.-	[51-71]
	FALSE	FALSE	Unambiguous	LPLLAGLAANFLPKLFCKITKKC	[F].LPLLAGLAANFLPKLFCKITKKC.[-]	2xDehydro [C17(100); C23(100)]	----------------*-----*	1	1	3	2	TRINITY_DN0_c1_g1_i24.p1	TRINITY_DN0_c1_g1_i24.p1_ORF1 [42-64]; TRINITY_DN0_c1_g1_i24.p1 [49-71]; TRINITY_DN0_c1_g1_i6.p1 [49-71]	TRINITY_DN0_c1_g1_i24.p1_ORF1 2xDehydro [C58(100); C64(100)]; TRINITY_DN0_c1_g1_i24.p1 2xDehydro [C65(100); C71(100)]; TRINITY_DN0_c1_g1_i6.p1 2xDehydro [C65(100); C71(100)]	0	2500.45	23	8294411		High	0.00125	0.005524	3.98	44.77	F.LPLLAGLAANFLPKLFCKITKKC.-	[49-71]
	FALSE	FALSE	Unambiguous	PLLAGLAANFLPKLFCKITKKC	[L].PLLAGLAANFLPKLFCKITKKC.[-]	2xDehydro [C16(100); C22(100)]	---------------*-----*	1	1	3	1	TRINITY_DN0_c1_g1_i24.p1	TRINITY_DN0_c1_g1_i24.p1_ORF1 [43-64]; TRINITY_DN0_c1_g1_i24.p1 [50-71]; TRINITY_DN0_c1_g1_i6.p1 [50-71]	TRINITY_DN0_c1_g1_i24.p1_ORF1 2xDehydro [C58(100); C64(100)]; TRINITY_DN0_c1_g1_i24.p1 2xDehydro [C65(100); C71(100)]; TRINITY_DN0_c1_g1_i6.p1 2xDehydro [C65(100); C71(100)]	0	2387.37	22	5315353		High	0.00125	0.006129	3.9	42.07	L.PLLAGLAANFLPKLFCKITKKC.-	[50-71]
	FALSE	FALSE	Unambiguous	AANFLPKLFCKITKKC	[L].AANFLPKLFCKITKKC.[-]	2xDehydro [C10(100); C16(100)]	---------*-----*	1	1	3	1	TRINITY_DN0_c1_g1_i24.p1	TRINITY_DN0_c1_g1_i24.p1_ORF1 [49-64]; TRINITY_DN0_c1_g1_i24.p1 [56-71]; TRINITY_DN0_c1_g1_i6.p1 [56-71]	TRINITY_DN0_c1_g1_i24.p1_ORF1 2xDehydro [C58(100); C64(100)]; TRINITY_DN0_c1_g1_i24.p1 2xDehydro [C65(100); C71(100)]; TRINITY_DN0_c1_g1_i6.p1 2xDehydro [C65(100); C71(100)]	0	1823.01	16	3.42329e+06		High	0.00125	0.0534	2.35	35.52	L.AANFLPKLFCKITKKC.-	[56-71]
	FALSE	FALSE	Unambiguous	LAANFLPKLFCKITKKC	[G].LAANFLPKLFCKITKKC.[-]	1xDeamidated [N4(100)];2xDehydro [C11(100); C17(100)]	---*------*-----*	1	1	3	1	TRINITY_DN0_c1_g1_i24.p1	TRINITY_DN0_c1_g1_i24.p1_ORF1 [48-64]; TRINITY_DN0_c1_g1_i24.p1 [55-71]; TRINITY_DN0_c1_g1_i6.p1 [55-71]	TRINITY_DN0_c1_g1_i24.p1_ORF1 2xDehydro [C58(100); C64(100)]; TRINITY_DN0_c1_g1_i24.p1 2xDehydro [C65(100); C71(100)]; TRINITY_DN0_c1_g1_i6.p1 2xDehydro [C65(100); C71(100)]	0	1937.08	17	2.58714e+06		High	0.00125	0.0234	3.01	39.05	G.LAANFLPKLFCKITKKC.-	[55-71]
	FALSE	FALSE	Unambiguous	FLPLLAGLAANFLPKLFCKITKKC	[R].FLPLLAGLAANFLPKLFCKITKKC.[-]	1xDeamidated [N11(100)];1xDehydro [C]	positions not distinguishable	1	1	3	2	TRINITY_DN0_c1_g1_i24.p1	TRINITY_DN0_c1_g1_i24.p1_ORF1 [41-64]; TRINITY_DN0_c1_g1_i24.p1 [48-71]; TRINITY_DN0_c1_g1_i6.p1 [48-71]		0	2649.51	24		Not Reliable	High	0.00125	0.03303	2.63		R.FLPLLAGLAANFLPKLFCKITKKC.-	[48-71]
FALSE	FALSE	High	Master Protein	TRINITY_DN2658_c0_g2_i1.p1	KMFTMKKPLLLPFFLRTISLSLCEEERDADEEDGEMTEEEVKRGVLGTVKNLLIGASKSAAQSVLKTLSCKLSNDC	0	37.98	43	11	17	43	6	76	8.4	5.15	139.45	11	0	2.37685e+09	High	1	Dehydro [C70(100); C76(100)]
	Contaminant	Checked	PSM Ambiguity	Sequence	Annotated Sequence	Modifications	Modification Pattern	# Isoforms	# Protein Groups	# Proteins	# PSMs	Master Protein Accessions	Positions in Proteins	Modifications in Proteins	# Missed Cleavages	Theo. MH+ [Da]	Sequence Length	Abundance: F1: Sample	Quan Info	Confidence (by Search Engine): Sequest HT	Percolator q-Value (by Search Engine): Sequest HT	Percolator PEP (by Search Engine): Sequest HT	XCorr (by Search Engine): Sequest HT	Top Apex RT [min]	Sequence in Protein	Positions in Proteins
	FALSE	FALSE	Unambiguous	GVLGTVKNLLIGASKSAAQSVLKTLSCKLSNDC	[R].GVLGTVKNLLIGASKSAAQSVLKTLSCKLSNDC.[-]	1xDeamidated [N8(100)];2xDehydro [C27(100); C33(100)]	-------*------------------*-----*	2	1	3	13	TRINITY_DN2658_c0_g2_i1.p1	TRINITY_DN2658_c0_g2_i1.p1_ORF2 [40-72]; TRINITY_DN2658_c0_g2_i1.p1_ORF1 [43-75]; TRINITY_DN2658_c0_g2_i1.p1 [44-76]	TRINITY_DN2658_c0_g2_i1.p1_ORF2 2xDehydro [C66(100); C72(100)]; TRINITY_DN2658_c0_g2_i1.p1_ORF1 2xDehydro [C69(100); C75(100)]; TRINITY_DN2658_c0_g2_i1.p1 2xDehydro [C70(100); C76(100)]	0	3317.78	33	1.58773e+09		High	0.00125	0.01103	4.06	47.37	R.GVLGTVKNLLIGASKSAAQSVLKTLSCKLSNDC.-	[44-76]
	FALSE	FALSE	Unambiguous	GVLGTVKNLLIGASKSAAQSVLKTLSCKLSNDC	[R].GVLGTVKNLLIGASKSAAQSVLKTLSCKLSNDC.[-]	2xDehydro [C27(100); C33(100)]	--------------------------*-----*	1	1	3	5	TRINITY_DN2658_c0_g2_i1.p1	TRINITY_DN2658_c0_g2_i1.p1_ORF2 [40-72]; TRINITY_DN2658_c0_g2_i1.p1_ORF1 [43-75]; TRINITY_DN2658_c0_g2_i1.p1 [44-76]	TRINITY_DN2658_c0_g2_i1.p1_ORF2 2xDehydro [C66(100); C72(100)]; TRINITY_DN2658_c0_g2_i1.p1_ORF1 2xDehydro [C69(100); C75(100)]; TRINITY_DN2658_c0_g2_i1.p1 2xDehydro [C70(100); C76(100)]	0	3316.8	33	547017440		High	0.00125	0.05984	4.23	45.19	R.GVLGTVKNLLIGASKSAAQSVLKTLSCKLSNDC.-	[44-76]
	FALSE	FALSE	Unambiguous	GVLGTVKNLLIGASKSAAQSVLKTLSCKLSNDC	[R].GVLGTVKNLLIGASKSAAQSVLKTLSCKLSNDC.[-]	2xDeamidated [N8(100); N31(100)];2xDehydro [C27(100); C33(100)]	-------*------------------*---*-*	1	1	3	1	TRINITY_DN2658_c0_g2_i1.p1	TRINITY_DN2658_c0_g2_i1.p1_ORF2 [40-72]; TRINITY_DN2658_c0_g2_i1.p1_ORF1 [43-75]; TRINITY_DN2658_c0_g2_i1.p1 [44-76]	TRINITY_DN2658_c0_g2_i1.p1_ORF2 2xDehydro [C66(100); C72(100)]; TRINITY_DN2658_c0_g2_i1.p1_ORF1 2xDehydro [C69(100); C75(100)]; TRINITY_DN2658_c0_g2_i1.p1 2xDehydro [C70(100); C76(100)]	0	3318.76	33	123656000		High	0.00125	0.03413	2.84	50.32	R.GVLGTVKNLLIGASKSAAQSVLKTLSCKLSNDC.-	[44-76]
	FALSE	FALSE	Unambiguous	GVLGTVKNLLIGA	[R].GVLGTVKNLLIGA.[GS]		-------------	1	2	8	2	TRINITY_DN0_c1_g1_i11.p1; TRINITY_DN2658_c0_g2_i1.p1	TRINITY_DN0_c1_g1_i15.p1 [43-55]; TRINITY_DN0_c1_g1_i23.p1 [44-56]; TRINITY_DN0_c1_g1_i11.p1 [44-56]; TRINITY_DN2658_c0_g2_i1.p1_ORF2 [40-52]; TRINITY_DN0_c1_g1_i10.p1 [43-55]; TRINITY_DN106_c7_g1_i1.p1 [33-45]; TRINITY_DN2658_c0_g2_i1.p1_ORF1 [43-55]; TRINITY_DN2658_c0_g2_i1.p1 [44-56]		0	1254.78	13	104514656	Shared	High	0.00125	0.06637	2.86	36.47	R.GVLGTVKNLLIGA.S	[44-56]
	FALSE	FALSE	Unambiguous	SAAQSVLKTLSCKLSNDC	[K].SAAQSVLKTLSCKLSNDC.[-]	2xDehydro [C12(100); C18(100)]	-----------*-----*	1	3	8	4	TRINITY_DN0_c1_g1_i11.p1; TRINITY_DN45_c27_g1_i1.p1; TRINITY_DN2658_c0_g2_i1.p1	TRINITY_DN0_c1_g1_i15.p1 [58-75]; TRINITY_DN0_c1_g1_i23.p1 [59-76]; TRINITY_DN0_c1_g1_i11.p1 [59-76]; TRINITY_DN45_c27_g1_i1.p1 [58-75]; TRINITY_DN2658_c0_g2_i1.p1_ORF2 [55-72]; TRINITY_DN0_c1_g1_i10.p1 [58-75]; TRINITY_DN2658_c0_g2_i1.p1_ORF1 [58-75]; TRINITY_DN2658_c0_g2_i1.p1 [59-76]	TRINITY_DN0_c1_g1_i15.p1 2xDehydro [C69(100); C75(100)]; TRINITY_DN0_c1_g1_i23.p1 2xDehydro [C70(100); C76(100)]; TRINITY_DN0_c1_g1_i11.p1 2xDehydro [C70(100); C76(100)]; TRINITY_DN45_c27_g1_i1.p1 2xDehydro [C69(100); C75(100)]; TRINITY_DN2658_c0_g2_i1.p1_ORF2 2xDehydro [C66(100); C72(100)]; TRINITY_DN0_c1_g1_i10.p1 2xDehydro [C69(100); C75(100)]; TRINITY_DN2658_c0_g2_i1.p1_ORF1 2xDehydro [C69(10…	0	1865.91	18	59554038	Shared	High	0.00125	0.003735	4.4	35.94	K.SAAQSVLKTLSCKLSNDC.-	[59-76]
	FALSE	FALSE	Unambiguous	GVLGTVKNLLIGASKSAAQSVLKTLSCKLSNDC	[R].GVLGTVKNLLIGASKSAAQSVLKTLSCKLSNDC.[-]	1xDeamidated [N31(97.2)];2xDehydro [C27(100); C33(100)]	--------------------------*---*-*	2	1	3	2	TRINITY_DN2658_c0_g2_i1.p1	TRINITY_DN2658_c0_g2_i1.p1_ORF2 [40-72]; TRINITY_DN2658_c0_g2_i1.p1_ORF1 [43-75]; TRINITY_DN2658_c0_g2_i1.p1 [44-76]	TRINITY_DN2658_c0_g2_i1.p1_ORF2 2xDehydro [C66(100); C72(100)]; TRINITY_DN2658_c0_g2_i1.p1_ORF1 2xDehydro [C69(100); C75(100)]; TRINITY_DN2658_c0_g2_i1.p1 2xDehydro [C70(100); C76(100)]	0	3317.78	33	50061184		High	0.00125	0.04034	3.28	52.24	R.GVLGTVKNLLIGASKSAAQSVLKTLSCKLSNDC.-	[44-76]
	FALSE	FALSE	Unambiguous	KSAAQSVLKTLSCKLSNDC	[GS].KSAAQSVLKTLSCKLSNDC.[-]	2xDehydro [C13(100); C19(100)]	------------*-----*	1	3	8	4	TRINITY_DN0_c1_g1_i11.p1; TRINITY_DN45_c27_g1_i1.p1; TRINITY_DN2658_c0_g2_i1.p1	TRINITY_DN0_c1_g1_i15.p1 [57-75]; TRINITY_DN0_c1_g1_i23.p1 [58-76]; TRINITY_DN0_c1_g1_i11.p1 [58-76]; TRINITY_DN45_c27_g1_i1.p1 [57-75]; TRINITY_DN2658_c0_g2_i1.p1_ORF2 [54-72]; TRINITY_DN0_c1_g1_i10.p1 [57-75]; TRINITY_DN2658_c0_g2_i1.p1_ORF1 [57-75]; TRINITY_DN2658_c0_g2_i1.p1 [58-76]	TRINITY_DN0_c1_g1_i15.p1 2xDehydro [C69(100); C75(100)]; TRINITY_DN0_c1_g1_i23.p1 2xDehydro [C70(100); C76(100)]; TRINITY_DN0_c1_g1_i11.p1 2xDehydro [C70(100); C76(100)]; TRINITY_DN45_c27_g1_i1.p1 2xDehydro [C69(100); C75(100)]; TRINITY_DN2658_c0_g2_i1.p1_ORF2 2xDehydro [C66(100); C72(100)]; TRINITY_DN0_c1_g1_i10.p1 2xDehydro [C69(100); C75(100)]; TRINITY_DN2658_c0_g2_i1.p1_ORF1 2xDehydro [C69(10…	0	1994	19	3.0978e+07	Shared	High	0.00125	0.00439	2.27	32.44	S.KSAAQSVLKTLSCKLSNDC.-	[58-76]
	FALSE	FALSE	Unambiguous	TVKNLLIGASKSAAQSVLKTLSCKLSNDC	[G].TVKNLLIGASKSAAQSVLKTLSCKLSNDC.[-]	1xDeamidated [N4(100)];2xDehydro [C23(100); C29(100)]	---*------------------*-----*	1	1	3	1	TRINITY_DN2658_c0_g2_i1.p1	TRINITY_DN2658_c0_g2_i1.p1_ORF2 [44-72]; TRINITY_DN2658_c0_g2_i1.p1_ORF1 [47-75]; TRINITY_DN2658_c0_g2_i1.p1 [48-76]	TRINITY_DN2658_c0_g2_i1.p1_ORF2 2xDehydro [C66(100); C72(100)]; TRINITY_DN2658_c0_g2_i1.p1_ORF1 2xDehydro [C69(100); C75(100)]; TRINITY_DN2658_c0_g2_i1.p1 2xDehydro [C70(100); C76(100)]	0	2991.59	29	28930970		High	0.00125	0.02326	3.93	41.52	G.TVKNLLIGASKSAAQSVLKTLSCKLSNDC.-	[48-76]
	FALSE	FALSE	Unambiguous	SAAQSVLKTLSCKLSNDC	[K].SAAQSVLKTLSCKLSNDC.[-]	1xDeamidated [N16(100)];2xDehydro [C12(100); C18(100)]	-----------*---*-*	1	3	8	2	TRINITY_DN0_c1_g1_i11.p1; TRINITY_DN45_c27_g1_i1.p1; TRINITY_DN2658_c0_g2_i1.p1	TRINITY_DN0_c1_g1_i15.p1 [58-75]; TRINITY_DN0_c1_g1_i23.p1 [59-76]; TRINITY_DN0_c1_g1_i11.p1 [59-76]; TRINITY_DN45_c27_g1_i1.p1 [58-75]; TRINITY_DN2658_c0_g2_i1.p1_ORF2 [55-72]; TRINITY_DN0_c1_g1_i10.p1 [58-75]; TRINITY_DN2658_c0_g2_i1.p1_ORF1 [58-75]; TRINITY_DN2658_c0_g2_i1.p1 [59-76]	TRINITY_DN0_c1_g1_i15.p1 2xDehydro [C69(100); C75(100)]; TRINITY_DN0_c1_g1_i23.p1 2xDehydro [C70(100); C76(100)]; TRINITY_DN0_c1_g1_i11.p1 2xDehydro [C70(100); C76(100)]; TRINITY_DN45_c27_g1_i1.p1 2xDehydro [C69(100); C75(100)]; TRINITY_DN2658_c0_g2_i1.p1_ORF2 2xDehydro [C66(100); C72(100)]; TRINITY_DN0_c1_g1_i10.p1 2xDehydro [C69(100); C75(100)]; TRINITY_DN2658_c0_g2_i1.p1_ORF1 2xDehydro [C69(10…	0	1866.89	18	18096250	Shared	High	0.00125	0.001328	4.33	36.22	K.SAAQSVLKTLSCKLSNDC.-	[59-76]
	FALSE	FALSE	Unambiguous	GVLGTVKNLLIGASKSAAQSVLK	[R].GVLGTVKNLLIGASKSAAQSVLK.[T]		-----------------------	1	1	3	1	TRINITY_DN2658_c0_g2_i1.p1	TRINITY_DN2658_c0_g2_i1.p1_ORF2 [40-62]; TRINITY_DN2658_c0_g2_i1.p1_ORF1 [43-65]; TRINITY_DN2658_c0_g2_i1.p1 [44-66]		0	2254.35	23	16562867		High	0.00125	0.04824	3.73	37.49	R.GVLGTVKNLLIGASKSAAQSVLK.T	[44-66]
	FALSE	FALSE	Unambiguous	GVLGTVKNLLIGASKSAAQ	[R].GVLGTVKNLLIGASKSAAQ.[S]	1xDeamidated [N8(100)]	-------*-----------	1	1	3	1	TRINITY_DN2658_c0_g2_i1.p1	TRINITY_DN2658_c0_g2_i1.p1_ORF2 [40-58]; TRINITY_DN2658_c0_g2_i1.p1_ORF1 [43-61]; TRINITY_DN2658_c0_g2_i1.p1 [44-62]		0	1828.05	19	11662650		High	0.00125	0.007462	3.31	34.93	R.GVLGTVKNLLIGASKSAAQ.S	[44-62]
	FALSE	FALSE	Unambiguous	KSAAQSVLKTLSCKLSNDC	[GS].KSAAQSVLKTLSCKLSNDC.[-]	1xDeamidated [N17(100)];2xDehydro [C13(100); C19(100)]	------------*---*-*	1	3	8	3	TRINITY_DN0_c1_g1_i11.p1; TRINITY_DN45_c27_g1_i1.p1; TRINITY_DN2658_c0_g2_i1.p1	TRINITY_DN0_c1_g1_i15.p1 [57-75]; TRINITY_DN0_c1_g1_i23.p1 [58-76]; TRINITY_DN0_c1_g1_i11.p1 [58-76]; TRINITY_DN45_c27_g1_i1.p1 [57-75]; TRINITY_DN2658_c0_g2_i1.p1_ORF2 [54-72]; TRINITY_DN0_c1_g1_i10.p1 [57-75]; TRINITY_DN2658_c0_g2_i1.p1_ORF1 [57-75]; TRINITY_DN2658_c0_g2_i1.p1 [58-76]	TRINITY_DN0_c1_g1_i15.p1 2xDehydro [C69(100); C75(100)]; TRINITY_DN0_c1_g1_i23.p1 2xDehydro [C70(100); C76(100)]; TRINITY_DN0_c1_g1_i11.p1 2xDehydro [C70(100); C76(100)]; TRINITY_DN45_c27_g1_i1.p1 2xDehydro [C69(100); C75(100)]; TRINITY_DN2658_c0_g2_i1.p1_ORF2 2xDehydro [C66(100); C72(100)]; TRINITY_DN0_c1_g1_i10.p1 2xDehydro [C69(100); C75(100)]; TRINITY_DN2658_c0_g2_i1.p1_ORF1 2xDehydro [C69(10…	0	1994.99	19	1.06092e+07	Shared	High	0.00125	0.02625	2.84	32.67	S.KSAAQSVLKTLSCKLSNDC.-	[58-76]
	FALSE	FALSE	Unambiguous	LLIGASKSAAQSVLKTLSCKLSNDC	[N].LLIGASKSAAQSVLKTLSCKLSNDC.[-]	2xDehydro [C19(100); C25(100)]	------------------*-----*	1	1	3	1	TRINITY_DN2658_c0_g2_i1.p1	TRINITY_DN2658_c0_g2_i1.p1_ORF2 [48-72]; TRINITY_DN2658_c0_g2_i1.p1_ORF1 [51-75]; TRINITY_DN2658_c0_g2_i1.p1 [52-76]	TRINITY_DN2658_c0_g2_i1.p1_ORF2 2xDehydro [C66(100); C72(100)]; TRINITY_DN2658_c0_g2_i1.p1_ORF1 2xDehydro [C69(100); C75(100)]; TRINITY_DN2658_c0_g2_i1.p1 2xDehydro [C70(100); C76(100)]	0	2548.35	25	4481767		High	0.00125	0.06178	1.92	38.05	N.LLIGASKSAAQSVLKTLSCKLSNDC.-	[52-76]
	FALSE	FALSE	Unambiguous	GVLGTVKNLLIGASKSAAQ	[R].GVLGTVKNLLIGASKSAAQ.[S]		-------------------	1	1	3	1	TRINITY_DN2658_c0_g2_i1.p1	TRINITY_DN2658_c0_g2_i1.p1_ORF2 [40-58]; TRINITY_DN2658_c0_g2_i1.p1_ORF1 [43-61]; TRINITY_DN2658_c0_g2_i1.p1 [44-62]		0	1827.07	19	3.86126e+06		High	0.00125	0.01762	2.85	33.66	R.GVLGTVKNLLIGASKSAAQ.S	[44-62]
	FALSE	FALSE	Unambiguous	ASKSAAQSVLKTLSCKLSNDC	[G].ASKSAAQSVLKTLSCKLSNDC.[-]	2xDehydro [C15(100); C21(100)]	--------------*-----*	1	1	3	1	TRINITY_DN2658_c0_g2_i1.p1	TRINITY_DN2658_c0_g2_i1.p1_ORF2 [52-72]; TRINITY_DN2658_c0_g2_i1.p1_ORF1 [55-75]; TRINITY_DN2658_c0_g2_i1.p1 [56-76]	TRINITY_DN2658_c0_g2_i1.p1_ORF2 2xDehydro [C66(100); C72(100)]; TRINITY_DN2658_c0_g2_i1.p1_ORF1 2xDehydro [C69(100); C75(100)]; TRINITY_DN2658_c0_g2_i1.p1 2xDehydro [C70(100); C76(100)]	0	2152.07	21	2.89042e+06		High	0.00125	0.04293	1.92	32.67	G.ASKSAAQSVLKTLSCKLSNDC.-	[56-76]
	FALSE	FALSE	Unambiguous	AAQSVLKTLSCKLSNDC	[S].AAQSVLKTLSCKLSNDC.[-]	2xDehydro [C11(100); C17(100)]	----------*-----*	1	3	8	1	TRINITY_DN0_c1_g1_i11.p1; TRINITY_DN45_c27_g1_i1.p1; TRINITY_DN2658_c0_g2_i1.p1	TRINITY_DN0_c1_g1_i15.p1 [59-75]; TRINITY_DN0_c1_g1_i23.p1 [60-76]; TRINITY_DN0_c1_g1_i11.p1 [60-76]; TRINITY_DN45_c27_g1_i1.p1 [59-75]; TRINITY_DN2658_c0_g2_i1.p1_ORF2 [56-72]; TRINITY_DN0_c1_g1_i10.p1 [59-75]; TRINITY_DN2658_c0_g2_i1.p1_ORF1 [59-75]; TRINITY_DN2658_c0_g2_i1.p1 [60-76]	TRINITY_DN0_c1_g1_i15.p1 2xDehydro [C69(100); C75(100)]; TRINITY_DN0_c1_g1_i23.p1 2xDehydro [C70(100); C76(100)]; TRINITY_DN0_c1_g1_i11.p1 2xDehydro [C70(100); C76(100)]; TRINITY_DN45_c27_g1_i1.p1 2xDehydro [C69(100); C75(100)]; TRINITY_DN2658_c0_g2_i1.p1_ORF2 2xDehydro [C66(100); C72(100)]; TRINITY_DN0_c1_g1_i10.p1 2xDehydro [C69(100); C75(100)]; TRINITY_DN2658_c0_g2_i1.p1_ORF1 2xDehydro [C69(10…	0	1778.88	17	1.13746e+06	Shared	High	0.00125	0.008315	3.29	33.05	S.AAQSVLKTLSCKLSNDC.-	[60-76]
	FALSE	FALSE	Unambiguous	AQSVLKTLSCKLSNDC	[A].AQSVLKTLSCKLSNDC.[-]	1xDeamidated [N14(100)];2xDehydro [C10(100); C16(100)]	---------*---*-*	1	3	8	1	TRINITY_DN0_c1_g1_i11.p1; TRINITY_DN45_c27_g1_i1.p1; TRINITY_DN2658_c0_g2_i1.p1	TRINITY_DN0_c1_g1_i15.p1 [60-75]; TRINITY_DN0_c1_g1_i23.p1 [61-76]; TRINITY_DN0_c1_g1_i11.p1 [61-76]; TRINITY_DN45_c27_g1_i1.p1 [60-75]; TRINITY_DN2658_c0_g2_i1.p1_ORF2 [57-72]; TRINITY_DN0_c1_g1_i10.p1 [60-75]; TRINITY_DN2658_c0_g2_i1.p1_ORF1 [60-75]; TRINITY_DN2658_c0_g2_i1.p1 [61-76]	TRINITY_DN0_c1_g1_i15.p1 2xDehydro [C69(100); C75(100)]; TRINITY_DN0_c1_g1_i23.p1 2xDehydro [C70(100); C76(100)]; TRINITY_DN0_c1_g1_i11.p1 2xDehydro [C70(100); C76(100)]; TRINITY_DN45_c27_g1_i1.p1 2xDehydro [C69(100); C75(100)]; TRINITY_DN2658_c0_g2_i1.p1_ORF2 2xDehydro [C66(100); C72(100)]; TRINITY_DN0_c1_g1_i10.p1 2xDehydro [C69(100); C75(100)]; TRINITY_DN2658_c0_g2_i1.p1_ORF1 2xDehydro [C69(10…	0	1708.82	16	878286	Shared	High	0.002381	0.07088	2.69	32.82	A.AQSVLKTLSCKLSNDC.-	[61-76]
FALSE	FALSE	High	Master Protein	TRINITY_DN0_c1_g1_i16.p1	MFTLKKSMLLLFFLGTISLSLCEQERAADEDEGNEIKRGLFSKFAGKGIKDLIFKGVKHIGKEVGMDVIRTGIDVAGCKIKGEC	0	32.858	55	11	12	21	10	84	9.2	8.29	66.22	11	1	6.32071e+07	High	1	Dehydro [C78(100); C84(100)]
	Contaminant	Checked	PSM Ambiguity	Sequence	Annotated Sequence	Modifications	Modification Pattern	# Isoforms	# Protein Groups	# Proteins	# PSMs	Master Protein Accessions	Positions in Proteins	Modifications in Proteins	# Missed Cleavages	Theo. MH+ [Da]	Sequence Length	Abundance: F1: Sample	Quan Info	Confidence (by Search Engine): Sequest HT	Percolator q-Value (by Search Engine): Sequest HT	Percolator PEP (by Search Engine): Sequest HT	XCorr (by Search Engine): Sequest HT	Top Apex RT [min]	Sequence in Protein	Positions in Proteins
	FALSE	FALSE	Unambiguous	GLFSKFAGKGIKDLIFKGVKHIGKEVGMDVIRTGIDVAGCKIKGEC	[R].GLFSKFAGKGIKDLIFKGVKHIGKEVGMDVIRTGIDVAGCKIKGEC.[-]	2xDehydro [C40(100); C46(100)]	---------------------------------------*-----*	1	1	4	1	TRINITY_DN0_c1_g1_i16.p1	TRINITY_DN0_c1_g1_i16.p1 [39-84]; TRINITY_DN0_c1_g1_i16.p1_ORF1 [32-77]; TRINITY_DN81_c0_g1_i1.p1_ORF2 [39-84]; TRINITY_DN0_c1_g1_i18.p1 [39-84]	TRINITY_DN0_c1_g1_i16.p1 2xDehydro [C78(100); C84(100)]; TRINITY_DN0_c1_g1_i16.p1_ORF1 2xDehydro [C71(100); C77(100)]; TRINITY_DN81_c0_g1_i1.p1_ORF2 2xDehydro [C78(100); C84(100)]; TRINITY_DN0_c1_g1_i18.p1 2xDehydro [C78(100); C84(100)]	0	4860.65	46	21231060		High	0.00125	0.0526	3.71	38.13	R.GLFSKFAGKGIKDLIFKGVKHIGKEVGMDVIRTGIDVAGCKIKGEC.-	[39-84]
	FALSE	FALSE	Unambiguous	GLFSKFAGKGIKDLIFKGVKHIGKEVGMD	[R].GLFSKFAGKGIKDLIFKGVKHIGKEVGMD.[V]		-----------------------------	1	1	4	3	TRINITY_DN0_c1_g1_i16.p1	TRINITY_DN0_c1_g1_i16.p1 [39-67]; TRINITY_DN0_c1_g1_i16.p1_ORF1 [32-60]; TRINITY_DN81_c0_g1_i1.p1_ORF2 [39-67]; TRINITY_DN0_c1_g1_i18.p1 [39-67]		0	3119.74	29	1.21041e+07		High	0.00125	0.0004119	3.08	34.3	R.GLFSKFAGKGIKDLIFKGVKHIGKEVGMD.V	[39-67]
	FALSE	FALSE	Unambiguous	LIFKGVKHIGKEVGMDVIRTGIDVAGCKIKGEC	[D].LIFKGVKHIGKEVGMDVIRTGIDVAGCKIKGEC.[-]	2xDehydro [C27(100); C33(100)]	--------------------------*-----*	1	1	4	4	TRINITY_DN0_c1_g1_i16.p1	TRINITY_DN0_c1_g1_i16.p1 [52-84]; TRINITY_DN0_c1_g1_i16.p1_ORF1 [45-77]; TRINITY_DN81_c0_g1_i1.p1_ORF2 [52-84]; TRINITY_DN0_c1_g1_i18.p1 [52-84]	TRINITY_DN0_c1_g1_i16.p1 2xDehydro [C78(100); C84(100)]; TRINITY_DN0_c1_g1_i16.p1_ORF1 2xDehydro [C71(100); C77(100)]; TRINITY_DN81_c0_g1_i1.p1_ORF2 2xDehydro [C78(100); C84(100)]; TRINITY_DN0_c1_g1_i18.p1 2xDehydro [C78(100); C84(100)]	0	3511.89	33	9800949		High	0.00125	0.01421	3.45	32.94	D.LIFKGVKHIGKEVGMDVIRTGIDVAGCKIKGEC.-	[52-84]
	FALSE	FALSE	Unambiguous	GLFSKFAGKGIKDLIFKGVKHIGKEVGMDVIRTGID	[R].GLFSKFAGKGIKDLIFKGVKHIGKEVGMDVIRTGID.[V]		------------------------------------	1	1	4	1	TRINITY_DN0_c1_g1_i16.p1	TRINITY_DN0_c1_g1_i16.p1 [39-74]; TRINITY_DN0_c1_g1_i16.p1_ORF1 [32-67]; TRINITY_DN81_c0_g1_i1.p1_ORF2 [39-74]; TRINITY_DN0_c1_g1_i18.p1 [39-74]		0	3874.18	36	5.76239e+06		High	0.00125	0.004944	4.4	35.81	R.GLFSKFAGKGIKDLIFKGVKHIGKEVGMDVIRTGID.V	[39-74]
	FALSE	FALSE	Unambiguous	MDVIRTGIDVAGCKIKGEC	[G].MDVIRTGIDVAGCKIKGEC.[-]	2xDehydro [C13(100); C19(100)]	------------*-----*	1	1	5	2	TRINITY_DN0_c1_g1_i16.p1	TRINITY_DN0_c1_g1_i16.p1 [66-84]; TRINITY_DN0_c1_g1_i16.p1_ORF1 [59-77]; TRINITY_DN81_c0_g1_i1.p1_ORF2 [66-84]; TRINITY_DN836_c5_g1_i1.p1 [45-63]; TRINITY_DN0_c1_g1_i18.p1 [66-84]	TRINITY_DN0_c1_g1_i16.p1 2xDehydro [C78(100); C84(100)]; TRINITY_DN0_c1_g1_i16.p1_ORF1 2xDehydro [C71(100); C77(100)]; TRINITY_DN81_c0_g1_i1.p1_ORF2 2xDehydro [C78(100); C84(100)]; TRINITY_DN836_c5_g1_i1.p1 2xDehydro [C57(100); C63(100)]; TRINITY_DN0_c1_g1_i18.p1 2xDehydro [C78(100); C84(100)]	0	2005.99	19	3.81666e+06		High	0.00125	0.02199	3.32	29.81	G.MDVIRTGIDVAGCKIKGEC.-	[66-84]
	FALSE	FALSE	Unambiguous	GLFSKFAGKGIKDLIFKGVKHIG	[R].GLFSKFAGKGIKDLIFKGVKHIG.[K]		-----------------------	1	1	4	2	TRINITY_DN0_c1_g1_i16.p1	TRINITY_DN0_c1_g1_i16.p1 [39-61]; TRINITY_DN0_c1_g1_i16.p1_ORF1 [32-54]; TRINITY_DN81_c0_g1_i1.p1_ORF2 [39-61]; TRINITY_DN0_c1_g1_i18.p1 [39-61]		0	2460.45	23	3.05445e+06		High	0.00125	0.03744	3.49	31.35	R.GLFSKFAGKGIKDLIFKGVKHIG.K	[39-61]
	FALSE	FALSE	Unambiguous	GLFSKFAGKGIKDLIFKGVK	[R].GLFSKFAGKGIKDLIFKGVK.[H]		--------------------	1	1	4	2	TRINITY_DN0_c1_g1_i16.p1	TRINITY_DN0_c1_g1_i16.p1 [39-58]; TRINITY_DN0_c1_g1_i16.p1_ORF1 [32-51]; TRINITY_DN81_c0_g1_i1.p1_ORF2 [39-58]; TRINITY_DN0_c1_g1_i18.p1 [39-58]		0	2153.28	20	2.1667e+06		High	0.00125	0.002721	4.81	31.04	R.GLFSKFAGKGIKDLIFKGVK.H	[39-58]
	FALSE	FALSE	Unambiguous	GLFSKFAGKGIKDLIFKG	[R].GLFSKFAGKGIKDLIFKG.[V]		------------------	1	1	4	2	TRINITY_DN0_c1_g1_i16.p1	TRINITY_DN0_c1_g1_i16.p1 [39-56]; TRINITY_DN0_c1_g1_i16.p1_ORF1 [32-49]; TRINITY_DN81_c0_g1_i1.p1_ORF2 [39-56]; TRINITY_DN0_c1_g1_i18.p1 [39-56]		0	1926.12	18	1.3047e+06		High	0.00125	0.00133	4.28	31.98	R.GLFSKFAGKGIKDLIFKG.V	[39-56]
	FALSE	FALSE	Unambiguous	LIFKGVKHIGKEVGMDVIRTGIDVAGCKIKGEC	[D].LIFKGVKHIGKEVGMDVIRTGIDVAGCKIKGEC.[-]	1xOxidation [M15(100)];2xDehydro [C27(100); C33(100)]	--------------*-----------*-----*	1	1	4	1	TRINITY_DN0_c1_g1_i16.p1	TRINITY_DN0_c1_g1_i16.p1 [52-84]; TRINITY_DN0_c1_g1_i16.p1_ORF1 [45-77]; TRINITY_DN81_c0_g1_i1.p1_ORF2 [52-84]; TRINITY_DN0_c1_g1_i18.p1 [52-84]	TRINITY_DN0_c1_g1_i16.p1 2xDehydro [C78(100); C84(100)]; TRINITY_DN0_c1_g1_i16.p1_ORF1 2xDehydro [C71(100); C77(100)]; TRINITY_DN81_c0_g1_i1.p1_ORF2 2xDehydro [C78(100); C84(100)]; TRINITY_DN0_c1_g1_i18.p1 2xDehydro [C78(100); C84(100)]	0	3527.89	33	1234613		High	0.00125	0.04878	3.79	31.04	D.LIFKGVKHIGKEVGMDVIRTGIDVAGCKIKGEC.-	[52-84]
	FALSE	FALSE	Selected	GLFSKFAGKGIKD	[R].GLFSKFAGKGIKD.[L]		-------------	1	1	6	1	TRINITY_DN0_c1_g1_i16.p1	TRINITY_DN0_c1_g1_i16.p1 [39-51]; TRINITY_DN0_c1_g1_i16.p1_ORF1 [32-44]; TRINITY_DN81_c0_g1_i1.p1_ORF2 [39-51]; TRINITY_DN12814_c1_g1_i1.p1 [19-31]; TRINITY_DN45_c31_g1_i1.p1 [20-32]; TRINITY_DN0_c1_g1_i18.p1 [39-51]		0	1367.77	13	1.16757e+06		High	0.00125	0.05656	2.62	21.43	R.GLFSKFAGKGIKD.L	[39-51]
	FALSE	FALSE	Unambiguous	GLFSKFAGKGIKDLIFK	[R].GLFSKFAGKGIKDLIFK.[G]		-----------------	1	1	4	1	TRINITY_DN0_c1_g1_i16.p1	TRINITY_DN0_c1_g1_i16.p1 [39-55]; TRINITY_DN0_c1_g1_i16.p1_ORF1 [32-48]; TRINITY_DN81_c0_g1_i1.p1_ORF2 [39-55]; TRINITY_DN0_c1_g1_i18.p1 [39-55]		0	1869.1	17	798639		High	0.00125	0.01524	2.84	31.89	R.GLFSKFAGKGIKDLIFK.G	[39-55]
	FALSE	FALSE	Unambiguous	GLFSKFAGK	[R].GLFSKFAGK.[GV]		---------	1	3	15	1	TRINITY_DN8697_c0_g1_i1.p1; TRINITY_DN21_c2_g1_i1.p1; TRINITY_DN0_c1_g1_i16.p1	TRINITY_DN8697_c0_g1_i1.p1 [59-67]; TRINITY_DN259_c0_g1_i1.p1_ORF1 [39-47]; TRINITY_DN21_c2_g1_i1.p1 [38-46]; TRINITY_DN12856_c2_g1_i1.p1_ORF1 [39-47]; TRINITY_DN8697_c0_g1_i2.p1_ORF1 [39-47]; TRINITY_DN750_c3_g1_i1.p1 [40-48]; TRINITY_DN12856_c2_g1_i1.p1 [46-54]; TRINITY_DN0_c1_g1_i16.p1 [39-47]; TRINITY_DN8697_c0_g1_i1.p1_ORF1 [39-47]; TRINITY_DN0_c1_g1_i16.p1_ORF1 [32-40]; TRINITY_DN81_c0_g1_i…		0	954.541	9	765277	Shared	High	0.002381	0.08526	1.47	21.73	R.GLFSKFAGK.G	[39-47]
FALSE	FALSE	High	Master Protein	TRINITY_DN6_c2_g1_i1.p1	QEERSADEDEGEVIEQEVKRGLMNTVLNVLTNVAGTVKDKIKCKFTGGC	0	17.807	59	2	3	23	2	49	5.4	4.78	83.14	2	0	6.7579e+07	High	1	Dehydro [C43(100); C49(100)]
	Contaminant	Checked	PSM Ambiguity	Sequence	Annotated Sequence	Modifications	Modification Pattern	# Isoforms	# Protein Groups	# Proteins	# PSMs	Master Protein Accessions	Positions in Proteins	Modifications in Proteins	# Missed Cleavages	Theo. MH+ [Da]	Sequence Length	Abundance: F1: Sample	Quan Info	Confidence (by Search Engine): Sequest HT	Percolator q-Value (by Search Engine): Sequest HT	Percolator PEP (by Search Engine): Sequest HT	XCorr (by Search Engine): Sequest HT	Top Apex RT [min]	Sequence in Protein	Positions in Proteins
	FALSE	FALSE	Unambiguous	GLMNTVLNVLTNVAGTVKDKIKCKFTGGC	[R].GLMNTVLNVLTNVAGTVKDKIKCKFTGGC.[-]	2xDehydro [C23(100); C29(100)]	----------------------*-----*	1	1	1	5	TRINITY_DN6_c2_g1_i1.p1	TRINITY_DN6_c2_g1_i1.p1 [21-49]	TRINITY_DN6_c2_g1_i1.p1 2xDehydro [C43(100); C49(100)]	0	3022.59	29	44397642		High	0.00125	0.0003286	4.41	48.77	R.GLMNTVLNVLTNVAGTVKDKIKCKFTGGC.-	[21-49]
	FALSE	FALSE	Unambiguous	GLMNTVLNVLTNVAGTVKDKIKCKFTGGC	[R].GLMNTVLNVLTNVAGTVKDKIKCKFTGGC.[-]	1xDeamidated [N12(100)];2xDehydro [C23(100); C29(100)]	-----------*----------*-----*	1	1	1	17	TRINITY_DN6_c2_g1_i1.p1	TRINITY_DN6_c2_g1_i1.p1 [21-49]	TRINITY_DN6_c2_g1_i1.p1 2xDehydro [C43(100); C49(100)]	0	3023.57	29	2.25651e+07		High	0.00125	0.0003712	6.04	52.5	R.GLMNTVLNVLTNVAGTVKDKIKCKFTGGC.-	[21-49]
	FALSE	FALSE	Unambiguous	VLTNVAGTVKDKIKCKFTGGC	[N].VLTNVAGTVKDKIKCKFTGGC.[-]	2xDehydro [C15(100); C21(100)]	--------------*-----*	1	1	1	1	TRINITY_DN6_c2_g1_i1.p1	TRINITY_DN6_c2_g1_i1.p1 [29-49]	TRINITY_DN6_c2_g1_i1.p1 2xDehydro [C43(100); C49(100)]	0	2180.16	21	616287		High	0.00125	0.02313	3.1	26.78	N.VLTNVAGTVKDKIKCKFTGGC.-	[29-49]
FALSE	FALSE	High	Master Protein	TRINITY_DN5345_c0_g1_i2.p1	APTAKSSSPKMFTLKKSLLLLFLLGTINLSLCQEVERNADEEERRDERDVEVEKRVIPFVASVAAEMMQHVYCAASKKC	0	15.061	30	1	5	22	1	79	8.9	7.09	65.77	1	0	3.42542e+08	High	1	Dehydro [C73(100); C79(100)]
	Contaminant	Checked	PSM Ambiguity	Sequence	Annotated Sequence	Modifications	Modification Pattern	# Isoforms	# Protein Groups	# Proteins	# PSMs	Master Protein Accessions	Positions in Proteins	Modifications in Proteins	# Missed Cleavages	Theo. MH+ [Da]	Sequence Length	Abundance: F1: Sample	Quan Info	Confidence (by Search Engine): Sequest HT	Percolator q-Value (by Search Engine): Sequest HT	Percolator PEP (by Search Engine): Sequest HT	XCorr (by Search Engine): Sequest HT	Top Apex RT [min]	Sequence in Protein	Positions in Proteins
	FALSE	FALSE	Unambiguous	VIPFVASVAAEMMQHVYCAASKKC	[R].VIPFVASVAAEMMQHVYCAASKKC.[-]	2xDehydro [C18(100); C24(100)]	-----------------*-----*	1	1	4	4	TRINITY_DN5345_c0_g1_i2.p1	TRINITY_DN5345_c0_g1_i1.p1 [54-77]; TRINITY_DN5345_c0_g1_i2.p1_ORF1 [46-69]; TRINITY_DN5345_c0_g1_i2.p1 [56-79]; TRINITY_DN0_c3_g1_i1.p2 [30-53]	TRINITY_DN5345_c0_g1_i1.p1 2xDehydro [C71(100); C77(100)]; TRINITY_DN5345_c0_g1_i2.p1_ORF1 2xDehydro [C63(100); C69(100)]; TRINITY_DN5345_c0_g1_i2.p1 2xDehydro [C73(100); C79(100)]; TRINITY_DN0_c3_g1_i1.p2 2xDehydro [C47(100); C53(100)]	0	2581.24	24	233377456		High	0.00125	0.0002271	4.12	44.19	R.VIPFVASVAAEMMQHVYCAASKKC.-	[56-79]
	FALSE	FALSE	Unambiguous	VIPFVASVAAEMMQHVYCAASKKC	[R].VIPFVASVAAEMMQHVYCAASKKC.[-]	1xOxidation [M12(97.6)];2xDehydro [C18(100); C24(100)]	-----------*-----*-----*	3	1	4	8	TRINITY_DN5345_c0_g1_i2.p1	TRINITY_DN5345_c0_g1_i1.p1 [54-77]; TRINITY_DN5345_c0_g1_i2.p1_ORF1 [46-69]; TRINITY_DN5345_c0_g1_i2.p1 [56-79]; TRINITY_DN0_c3_g1_i1.p2 [30-53]	TRINITY_DN5345_c0_g1_i1.p1 2xDehydro [C71(100); C77(100)]; TRINITY_DN5345_c0_g1_i2.p1_ORF1 2xDehydro [C63(100); C69(100)]; TRINITY_DN5345_c0_g1_i2.p1 2xDehydro [C73(100); C79(100)]; TRINITY_DN0_c3_g1_i1.p2 2xDehydro [C47(100); C53(100)]	0	2597.24	24	83219668		High	0.00125	0.01	4.28	39.8	R.VIPFVASVAAEMMQHVYCAASKKC.-	[56-79]
	FALSE	FALSE	Unambiguous	VIPFVASVAAEMMQHVYCAASKKC	[R].VIPFVASVAAEMMQHVYCAASKKC.[-]	1xOxidation [M13(99.9)];2xDehydro [C18(100); C24(100)]	------------*----*-----*	3	1	4	2	TRINITY_DN5345_c0_g1_i2.p1	TRINITY_DN5345_c0_g1_i1.p1 [54-77]; TRINITY_DN5345_c0_g1_i2.p1_ORF1 [46-69]; TRINITY_DN5345_c0_g1_i2.p1 [56-79]; TRINITY_DN0_c3_g1_i1.p2 [30-53]	TRINITY_DN5345_c0_g1_i1.p1 2xDehydro [C71(100); C77(100)]; TRINITY_DN5345_c0_g1_i2.p1_ORF1 2xDehydro [C63(100); C69(100)]; TRINITY_DN5345_c0_g1_i2.p1 2xDehydro [C73(100); C79(100)]; TRINITY_DN0_c3_g1_i1.p2 2xDehydro [C47(100); C53(100)]	0	2597.24	24	43216304		High	0.00306	0.1127	3.76	39.8	R.VIPFVASVAAEMMQHVYCAASKKC.-	[56-79]
	FALSE	FALSE	Unambiguous	VIPFVASVAAEMMQHVYCAASKKC	[R].VIPFVASVAAEMMQHVYCAASKKC.[-]	1xOxidation [M];2xDehydro [C18(100); C24(100)]	positions not distinguishable	3	1	4	1	TRINITY_DN5345_c0_g1_i2.p1	TRINITY_DN5345_c0_g1_i1.p1 [54-77]; TRINITY_DN5345_c0_g1_i2.p1_ORF1 [46-69]; TRINITY_DN5345_c0_g1_i2.p1 [56-79]; TRINITY_DN0_c3_g1_i1.p2 [30-53]	TRINITY_DN5345_c0_g1_i1.p1 2xDehydro [C71(100); C77(100)]; TRINITY_DN5345_c0_g1_i2.p1_ORF1 2xDehydro [C63(100); C69(100)]; TRINITY_DN5345_c0_g1_i2.p1 2xDehydro [C73(100); C79(100)]; TRINITY_DN0_c3_g1_i1.p2 2xDehydro [C47(100); C53(100)]	0	2597.24	24	26622522		High	0.00125	0.01281	3.45	39.77	R.VIPFVASVAAEMMQHVYCAASKKC.-	[56-79]
	FALSE	FALSE	Unambiguous	VIPFVASVAAEMMQHVYCAASKKC	[R].VIPFVASVAAEMMQHVYCAASKKC.[-]	2xOxidation [M12(100); M13(100)];2xDehydro [C18(100); C24(100)]	-----------**----*-----*	1	1	4	7	TRINITY_DN5345_c0_g1_i2.p1	TRINITY_DN5345_c0_g1_i1.p1 [54-77]; TRINITY_DN5345_c0_g1_i2.p1_ORF1 [46-69]; TRINITY_DN5345_c0_g1_i2.p1 [56-79]; TRINITY_DN0_c3_g1_i1.p2 [30-53]	TRINITY_DN5345_c0_g1_i1.p1 2xDehydro [C71(100); C77(100)]; TRINITY_DN5345_c0_g1_i2.p1_ORF1 2xDehydro [C63(100); C69(100)]; TRINITY_DN5345_c0_g1_i2.p1 2xDehydro [C73(100); C79(100)]; TRINITY_DN0_c3_g1_i1.p2 2xDehydro [C47(100); C53(100)]	0	2613.23	24	2.59452e+07		High	0.00125	0.0113	2.63	32.94	R.VIPFVASVAAEMMQHVYCAASKKC.-	[56-79]
FALSE	FALSE	High	Master Protein	TRINITY_DN96_c0_g1_i2.p1	MFTLKKSLLLFFFLGTISLSLCEQERSADEDDGGEMKGEEAKRGIFAILKIATKLIGKTLAKAAGKAGTGLLACKAAKEC	0	12.747	46	2	2	6	2	80	8.5	8.63	33.55	2	0	221204701	High	1	Dehydro [C74(100); C80(100)]
	Contaminant	Checked	PSM Ambiguity	Sequence	Annotated Sequence	Modifications	Modification Pattern	# Isoforms	# Protein Groups	# Proteins	# PSMs	Master Protein Accessions	Positions in Proteins	Modifications in Proteins	# Missed Cleavages	Theo. MH+ [Da]	Sequence Length	Abundance: F1: Sample	Quan Info	Confidence (by Search Engine): Sequest HT	Percolator q-Value (by Search Engine): Sequest HT	Percolator PEP (by Search Engine): Sequest HT	XCorr (by Search Engine): Sequest HT	Top Apex RT [min]	Sequence in Protein	Positions in Proteins
	FALSE	FALSE	Unambiguous	GIFAILKIATKLIGKTLAKAAGKAGTGLLACKAAKEC	[R].GIFAILKIATKLIGKTLAKAAGKAGTGLLACKAAKEC.[-]	2xDehydro [C31(100); C37(100)]	------------------------------*-----*	1	1	1	5	TRINITY_DN96_c0_g1_i2.p1	TRINITY_DN96_c0_g1_i2.p1 [44-80]	TRINITY_DN96_c0_g1_i2.p1 2xDehydro [C74(100); C80(100)]	0	3641.14	37	213737435		High	0.00125	0.000254	4.98	41.17	R.GIFAILKIATKLIGKTLAKAAGKAGTGLLACKAAKEC.-	[44-80]
	FALSE	FALSE	Unambiguous	GIFAILKIATKLIGKTLAKAAGKAG	[R].GIFAILKIATKLIGKTLAKAAGKAG.[TA]		-------------------------	1	1	2	1	TRINITY_DN96_c0_g1_i2.p1	TRINITY_DN96_c0_g1_i2.p1 [44-68]; TRINITY_DN96_c0_g1_i1.p1 [44-68]		0	2454.55	25	7467266		High	0.00125	0.002799	5.56	41.87	R.GIFAILKIATKLIGKTLAKAAGKAG.T	[44-68]
FALSE	FALSE	High	Master Protein	TRINITY_DN77_c0_g1_i1.p1_ORF1	MFTLKKSMLLLCFLGTISLSLCEQERNAEEEERREEEVAKMEEITRGLLSGILGAGKHIVCGLSGLC	0	9.63	31	4	4	16	3	67	7.4	5.06	41.35	4	1	1.70652e+09	High	1	Dehydro [C61(100); C67(100)]
	Contaminant	Checked	PSM Ambiguity	Sequence	Annotated Sequence	Modifications	Modification Pattern	# Isoforms	# Protein Groups	# Proteins	# PSMs	Master Protein Accessions	Positions in Proteins	Modifications in Proteins	# Missed Cleavages	Theo. MH+ [Da]	Sequence Length	Abundance: F1: Sample	Quan Info	Confidence (by Search Engine): Sequest HT	Percolator q-Value (by Search Engine): Sequest HT	Percolator PEP (by Search Engine): Sequest HT	XCorr (by Search Engine): Sequest HT	Top Apex RT [min]	Sequence in Protein	Positions in Proteins
	FALSE	FALSE	Unambiguous	GLLSGILGAGKHIVCGLSGLC	[R].GLLSGILGAGKHIVCGLSGLC.[-]	2xDehydro [C15(100); C21(100)]	--------------*-----*	1	1	3	11	TRINITY_DN77_c0_g1_i1.p1_ORF1	TRINITY_DN77_c0_g1_i1.p1_ORF2 [40-60]; TRINITY_DN1399_c0_g1_i1.p1_ORF1 [46-66]; TRINITY_DN77_c0_g1_i1.p1_ORF1 [47-67]	TRINITY_DN77_c0_g1_i1.p1_ORF2 2xDehydro [C54(100); C60(100)]; TRINITY_DN1399_c0_g1_i1.p1_ORF1 2xDehydro [C60(100); C66(100)]; TRINITY_DN77_c0_g1_i1.p1_ORF1 2xDehydro [C61(100); C67(100)]	0	1966.06	21	1.5881e+09		High	0.00125	0.0009292	3.53	52.61	R.GLLSGILGAGKHIVCGLSGLC.-	[47-67]
	FALSE	FALSE	Unambiguous	SGILGAGKHIVCGLSGLC	[L].SGILGAGKHIVCGLSGLC.[-]	2xDehydro [C12(100); C18(100)]	-----------*-----*	1	1	5	2	TRINITY_DN77_c0_g1_i1.p1_ORF1	TRINITY_DN9643_c0_g1_i4.p5_ORF1 [46-63]; TRINITY_DN77_c0_g1_i1.p1_ORF2 [43-60]; TRINITY_DN1399_c0_g1_i1.p1_ORF1 [49-66]; TRINITY_DN77_c0_g1_i1.p1_ORF1 [50-67]; TRINITY_DN9643_c0_g1_i4.p5 [49-66]	TRINITY_DN9643_c0_g1_i4.p5_ORF1 2xDehydro [C57(100); C63(100)]; TRINITY_DN77_c0_g1_i1.p1_ORF2 2xDehydro [C54(100); C60(100)]; TRINITY_DN1399_c0_g1_i1.p1_ORF1 2xDehydro [C60(100); C66(100)]; TRINITY_DN77_c0_g1_i1.p1_ORF1 2xDehydro [C61(100); C67(100)]; TRINITY_DN9643_c0_g1_i4.p5 2xDehydro [C60(100); C66(100)]	0	1682.87	18	58584450		High	0.00125	0.01889	2.69	37.36	L.SGILGAGKHIVCGLSGLC.-	[50-67]
	FALSE	FALSE	Unambiguous	ILGAGKHIVCGLSGLC	[G].ILGAGKHIVCGLSGLC.[-]	2xDehydro [C10(100); C16(100)]	---------*-----*	1	1	5	1	TRINITY_DN77_c0_g1_i1.p1_ORF1	TRINITY_DN9643_c0_g1_i4.p5_ORF1 [48-63]; TRINITY_DN77_c0_g1_i1.p1_ORF2 [45-60]; TRINITY_DN1399_c0_g1_i1.p1_ORF1 [51-66]; TRINITY_DN77_c0_g1_i1.p1_ORF1 [52-67]; TRINITY_DN9643_c0_g1_i4.p5 [51-66]	TRINITY_DN9643_c0_g1_i4.p5_ORF1 2xDehydro [C57(100); C63(100)]; TRINITY_DN77_c0_g1_i1.p1_ORF2 2xDehydro [C54(100); C60(100)]; TRINITY_DN1399_c0_g1_i1.p1_ORF1 2xDehydro [C60(100); C66(100)]; TRINITY_DN77_c0_g1_i1.p1_ORF1 2xDehydro [C61(100); C67(100)]; TRINITY_DN9643_c0_g1_i4.p5 2xDehydro [C60(100); C66(100)]	0	1538.82	16	53487644		High	0.002381	0.08524	2.21	31.76	G.ILGAGKHIVCGLSGLC.-	[52-67]
	FALSE	FALSE	Unambiguous	GLLSGILGAGK	[R].GLLSGILGAGK.[HN]		-----------	1	2	11	2	TRINITY_DN0_c1_g1_i17.p1; TRINITY_DN77_c0_g1_i1.p1_ORF1	TRINITY_DN4414_c6_g1_i1.p1_ORF2 [46-56]; TRINITY_DN4414_c6_g1_i1.p1 [56-66]; TRINITY_DN4414_c6_g1_i1.p1_ORF1 [47-57]; TRINITY_DN0_c1_g1_i17.p1_ORF1 [40-50]; TRINITY_DN77_c0_g1_i1.p1_ORF2 [40-50]; TRINITY_DN39_c0_g1_i2.p3 [46-56]; TRINITY_DN0_c1_g1_i2.p1 [46-56]; TRINITY_DN0_c1_g1_i3.p1 [47-57]; TRINITY_DN1399_c0_g1_i1.p1_ORF1 [46-56]; TRINITY_DN0_c1_g1_i17.p1 [47-57]; TRINITY_DN77_c0_g1_i1.p1_ORF…		0	985.604	11	6343563	Shared	High	0.00125	0.007836	2.7	32.71	R.GLLSGILGAGK.H	[47-57]
FALSE	FALSE	High	Master Protein	TRINITY_DN8697_c0_g1_i1.p1	SLRSFSCLHSQHQLNYPSPKMFTLKKPLLLIVLLGCISLSLCEQERASDEDEGSEIKRGLFSKFAGKGIKNFLIKGVKHIGNEVGMDVIRTG	0	7.851	25	5	5	6	4	92	10.2	8.97	11.63	5	0	2.15734e+06	High	1
	Contaminant	Checked	PSM Ambiguity	Sequence	Annotated Sequence	Modifications	Modification Pattern	# Isoforms	# Protein Groups	# Proteins	# PSMs	Master Protein Accessions	Positions in Proteins	Modifications in Proteins	# Missed Cleavages	Theo. MH+ [Da]	Sequence Length	Abundance: F1: Sample	Quan Info	Confidence (by Search Engine): Sequest HT	Percolator q-Value (by Search Engine): Sequest HT	Percolator PEP (by Search Engine): Sequest HT	XCorr (by Search Engine): Sequest HT	Top Apex RT [min]	Sequence in Protein	Positions in Proteins
	FALSE	FALSE	Rejected	GLFSKFAGKGIKN	[R].GLFSKFAGKGIKN.[F]	1xDeamidated [N13(100)]	------------*	1	1	4	1	TRINITY_DN8697_c0_g1_i1.p1	TRINITY_DN8697_c0_g1_i1.p1 [59-71]; TRINITY_DN8697_c0_g1_i2.p1_ORF1 [39-51]; TRINITY_DN8697_c0_g1_i1.p1_ORF1 [39-51]; TRINITY_DN8697_c0_g1_i2.p1 [59-71]		0	1367.77	13	1.16757e+06		High	0.00125	0.05656	2.62	21.43	R.GLFSKFAGKGIKN.F	[59-71]
	FALSE	FALSE	Unambiguous	GLFSKFAGK	[R].GLFSKFAGK.[GV]		---------	1	3	15	1	TRINITY_DN8697_c0_g1_i1.p1; TRINITY_DN21_c2_g1_i1.p1; TRINITY_DN0_c1_g1_i16.p1	TRINITY_DN8697_c0_g1_i1.p1 [59-67]; TRINITY_DN259_c0_g1_i1.p1_ORF1 [39-47]; TRINITY_DN21_c2_g1_i1.p1 [38-46]; TRINITY_DN12856_c2_g1_i1.p1_ORF1 [39-47]; TRINITY_DN8697_c0_g1_i2.p1_ORF1 [39-47]; TRINITY_DN750_c3_g1_i1.p1 [40-48]; TRINITY_DN12856_c2_g1_i1.p1 [46-54]; TRINITY_DN0_c1_g1_i16.p1 [39-47]; TRINITY_DN8697_c0_g1_i1.p1_ORF1 [39-47]; TRINITY_DN0_c1_g1_i16.p1_ORF1 [32-40]; TRINITY_DN81_c0_g1_i…		0	954.541	9	765277	Shared	High	0.002381	0.08526	1.47	21.73	R.GLFSKFAGK.G	[59-67]
	FALSE	FALSE	Unambiguous	GLFSKFAGKGIKNFLIKGVKHIG	[R].GLFSKFAGKGIKNFLIKGVKHIG.[N]		-----------------------	1	1	4	1	TRINITY_DN8697_c0_g1_i1.p1	TRINITY_DN8697_c0_g1_i1.p1 [59-81]; TRINITY_DN8697_c0_g1_i2.p1_ORF1 [39-61]; TRINITY_DN8697_c0_g1_i1.p1_ORF1 [39-61]; TRINITY_DN8697_c0_g1_i2.p1 [59-81]		0	2459.46	23	439927		High	0.00125	0.05967	2.34	29.2	R.GLFSKFAGKGIKNFLIKGVKHIG.N	[59-81]
	FALSE	FALSE	Unambiguous	GLFSKFAGKGIKNFLIK	[R].GLFSKFAGKGIKNFLIK.[G]		-----------------	1	1	4	2	TRINITY_DN8697_c0_g1_i1.p1	TRINITY_DN8697_c0_g1_i1.p1 [59-75]; TRINITY_DN8697_c0_g1_i2.p1_ORF1 [39-55]; TRINITY_DN8697_c0_g1_i1.p1_ORF1 [39-55]; TRINITY_DN8697_c0_g1_i2.p1 [59-75]		0	1868.12	17	338970		High	0.00125	0.01658	3.22	29.89	R.GLFSKFAGKGIKNFLIK.G	[59-75]
	FALSE	FALSE	Unambiguous	GLFSKFAGKGIKNFLIKGVK	[R].GLFSKFAGKGIKNFLIKGVK.[H]		--------------------	1	1	4	1	TRINITY_DN8697_c0_g1_i1.p1	TRINITY_DN8697_c0_g1_i1.p1 [59-78]; TRINITY_DN8697_c0_g1_i2.p1_ORF1 [39-58]; TRINITY_DN8697_c0_g1_i1.p1_ORF1 [39-58]; TRINITY_DN8697_c0_g1_i2.p1 [59-78]		0	2152.3	20	210868		High	0.00125	0.02851	3.07	28.84	R.GLFSKFAGKGIKNFLIKGVK.H	[59-78]
FALSE	FALSE	High	Master Protein	TRINITY_DN96_c0_g2_i2.p1	MFTLKKSLLLLFFLGTISLSLCEQERAADEDDGGEMKGEEVKRGIFSILKIATKLIGKTLAKAAGKAGAELAACKAANQC	0	6.299	46	2	3	3	2	80	8.5	8.29	13.4	2	0	2.19409e+07	High	1	Dehydro [C74(100); C80(100)]
	Contaminant	Checked	PSM Ambiguity	Sequence	Annotated Sequence	Modifications	Modification Pattern	# Isoforms	# Protein Groups	# Proteins	# PSMs	Master Protein Accessions	Positions in Proteins	Modifications in Proteins	# Missed Cleavages	Theo. MH+ [Da]	Sequence Length	Abundance: F1: Sample	Quan Info	Confidence (by Search Engine): Sequest HT	Percolator q-Value (by Search Engine): Sequest HT	Percolator PEP (by Search Engine): Sequest HT	XCorr (by Search Engine): Sequest HT	Top Apex RT [min]	Sequence in Protein	Positions in Proteins
	FALSE	FALSE	Unambiguous	GIFSILKIATKLIGKTLAKAAGKAGAELAACKAANQC	[R].GIFSILKIATKLIGKTLAKAAGKAGAELAACKAANQC.[-]	2xDehydro [C31(100); C37(100)]	------------------------------*-----*	1	1	1	1	TRINITY_DN96_c0_g2_i2.p1	TRINITY_DN96_c0_g2_i2.p1 [44-80]	TRINITY_DN96_c0_g2_i2.p1 2xDehydro [C74(100); C80(100)]	0	3642.06	37	11140530		High	0.00125	0.001933	5.81	41.67	R.GIFSILKIATKLIGKTLAKAAGKAGAELAACKAANQC.-	[44-80]
	FALSE	FALSE	Unambiguous	GIFSILKIATKLIGKTLAKAAGKAGAELAACKAANQC	[R].GIFSILKIATKLIGKTLAKAAGKAGAELAACKAANQC.[-]	1xDeamidated [N35(100)];2xDehydro [C31(100); C37(100)]	------------------------------*---*-*	1	1	1	1	TRINITY_DN96_c0_g2_i2.p1	TRINITY_DN96_c0_g2_i2.p1 [44-80]	TRINITY_DN96_c0_g2_i2.p1 2xDehydro [C74(100); C80(100)]	0	3643.04	37	8959377		High	0.00125	0.004392	5.64	41.96	R.GIFSILKIATKLIGKTLAKAAGKAGAELAACKAANQC.-	[44-80]
	FALSE	FALSE	Unambiguous	GIFSILKIA	[R].GIFSILKIA.[T]		---------	1	1	2	1	TRINITY_DN96_c0_g2_i2.p1	TRINITY_DN96_c0_g2_i2.p1 [44-52]; TRINITY_DN96_c0_g2_i1.p1 [44-52]		0	961.608	9	1.84101e+06		High	0.00125	0.05916	1.96	37.93	R.GIFSILKIA.T	[44-52]
FALSE	FALSE	High	Master Protein	TRINITY_DN0_c1_g1_i20.p1	MFTLNKSLLLLFFLGTISLSLCEEERDANEERRDDPDENEANEGEAKVEEIKRAVNIPFKVHFRCKAAFC	0	5.212	24	1	2	5	1	70	8.1	4.84	5.1	1	0	1.63475e+07	High	1	Dehydro [C65(100); C70(100)]
	Contaminant	Checked	PSM Ambiguity	Sequence	Annotated Sequence	Modifications	Modification Pattern	# Isoforms	# Protein Groups	# Proteins	# PSMs	Master Protein Accessions	Positions in Proteins	Modifications in Proteins	# Missed Cleavages	Theo. MH+ [Da]	Sequence Length	Abundance: F1: Sample	Quan Info	Confidence (by Search Engine): Sequest HT	Percolator q-Value (by Search Engine): Sequest HT	Percolator PEP (by Search Engine): Sequest HT	XCorr (by Search Engine): Sequest HT	Top Apex RT [min]	Sequence in Protein	Positions in Proteins
	FALSE	FALSE	Unambiguous	AVNIPFKVHFRCKAAFC	[R].AVNIPFKVHFRCKAAFC.[-]	2xDehydro [C12(100); C17(100)]	-----------*----*	1	1	5	3	TRINITY_DN0_c1_g1_i20.p1	TRINITY_DN603_c0_g1_i1.p1_ORF1 [54-70]; TRINITY_DN603_c0_g1_i3.p1_ORF2 [51-67]; TRINITY_DN0_c1_g1_i20.p1 [54-70]; TRINITY_DN603_c0_g1_i1.p1_ORF3 [47-63]; TRINITY_DN603_c0_g1_i1.p1_ORF2 [51-67]	TRINITY_DN603_c0_g1_i1.p1_ORF1 2xDehydro [C65(100); C70(100)]; TRINITY_DN603_c0_g1_i3.p1_ORF2 2xDehydro [C62(100); C67(100)]; TRINITY_DN0_c1_g1_i20.p1 2xDehydro [C65(100); C70(100)]; TRINITY_DN603_c0_g1_i1.p1_ORF3 2xDehydro [C58(100); C63(100)]; TRINITY_DN603_c0_g1_i1.p1_ORF2 2xDehydro [C62(100); C67(100)]	0	1949	17	1.57704e+07		High	0.00125	0.03541	2.68	27.42	R.AVNIPFKVHFRCKAAFC.-	[54-70]
	FALSE	FALSE	Unambiguous	AVNIPFKVHFRCKAAFC	[R].AVNIPFKVHFRCKAAFC.[-]	1xDeamidated [N3(100)];2xDehydro [C12(100); C17(100)]	--*--------*----*	1	1	5	2	TRINITY_DN0_c1_g1_i20.p1	TRINITY_DN603_c0_g1_i1.p1_ORF1 [54-70]; TRINITY_DN603_c0_g1_i3.p1_ORF2 [51-67]; TRINITY_DN0_c1_g1_i20.p1 [54-70]; TRINITY_DN603_c0_g1_i1.p1_ORF3 [47-63]; TRINITY_DN603_c0_g1_i1.p1_ORF2 [51-67]	TRINITY_DN603_c0_g1_i1.p1_ORF1 2xDehydro [C65(100); C70(100)]; TRINITY_DN603_c0_g1_i3.p1_ORF2 2xDehydro [C62(100); C67(100)]; TRINITY_DN0_c1_g1_i20.p1 2xDehydro [C65(100); C70(100)]; TRINITY_DN603_c0_g1_i1.p1_ORF3 2xDehydro [C58(100); C63(100)]; TRINITY_DN603_c0_g1_i1.p1_ORF2 2xDehydro [C62(100); C67(100)]	0	1949.99	17	577186		High	0.002381	0.07042	2.42	28.24	R.AVNIPFKVHFRCKAAFC.-	[54-70]
FALSE	FALSE	High	Master Protein	TRINITY_DN0_c1_g1_i17.p1	MFTLKKSMLLLFFLGTISLSLCEQERNADEEERRDEEVAKMEEIKRGLLSGILGAGKNIVCGLSGLC	0	4.156	31	2	2	3	1	67	7.4	5.06	6.55	2	0	8574565	High	1	Dehydro [C61(100); C67(100)]
	Contaminant	Checked	PSM Ambiguity	Sequence	Annotated Sequence	Modifications	Modification Pattern	# Isoforms	# Protein Groups	# Proteins	# PSMs	Master Protein Accessions	Positions in Proteins	Modifications in Proteins	# Missed Cleavages	Theo. MH+ [Da]	Sequence Length	Abundance: F1: Sample	Quan Info	Confidence (by Search Engine): Sequest HT	Percolator q-Value (by Search Engine): Sequest HT	Percolator PEP (by Search Engine): Sequest HT	XCorr (by Search Engine): Sequest HT	Top Apex RT [min]	Sequence in Protein	Positions in Proteins
	FALSE	FALSE	Unambiguous	GLLSGILGAGKNIVCGLSGLC	[R].GLLSGILGAGKNIVCGLSGLC.[-]	2xDehydro [C15(100); C21(100)]	--------------*-----*	1	1	4	1	TRINITY_DN0_c1_g1_i17.p1	TRINITY_DN0_c1_g1_i17.p1_ORF1 [40-60]; TRINITY_DN0_c1_g1_i2.p1 [46-66]; TRINITY_DN0_c1_g1_i3.p1 [47-67]; TRINITY_DN0_c1_g1_i17.p1 [47-67]	TRINITY_DN0_c1_g1_i17.p1_ORF1 2xDehydro [C54(100); C60(100)]; TRINITY_DN0_c1_g1_i2.p1 2xDehydro [C60(100); C66(100)]; TRINITY_DN0_c1_g1_i3.p1 2xDehydro [C61(100); C67(100)]; TRINITY_DN0_c1_g1_i17.p1 2xDehydro [C61(100); C67(100)]	0	1943.05	21	8574565		High	0.00125	0.008912	3.85	53.84	R.GLLSGILGAGKNIVCGLSGLC.-	[47-67]
	FALSE	FALSE	Unambiguous	GLLSGILGAGK	[R].GLLSGILGAGK.[HN]		-----------	1	2	11	2	TRINITY_DN0_c1_g1_i17.p1; TRINITY_DN77_c0_g1_i1.p1_ORF1	TRINITY_DN4414_c6_g1_i1.p1_ORF2 [46-56]; TRINITY_DN4414_c6_g1_i1.p1 [56-66]; TRINITY_DN4414_c6_g1_i1.p1_ORF1 [47-57]; TRINITY_DN0_c1_g1_i17.p1_ORF1 [40-50]; TRINITY_DN77_c0_g1_i1.p1_ORF2 [40-50]; TRINITY_DN39_c0_g1_i2.p3 [46-56]; TRINITY_DN0_c1_g1_i2.p1 [46-56]; TRINITY_DN0_c1_g1_i3.p1 [47-57]; TRINITY_DN1399_c0_g1_i1.p1_ORF1 [46-56]; TRINITY_DN0_c1_g1_i17.p1 [47-57]; TRINITY_DN77_c0_g1_i1.p1_ORF…		0	985.604	11	6343563	Shared	High	0.00125	0.007836	2.7	32.71	R.GLLSGILGAGK.N	[47-57]
FALSE	FALSE	High	Master Protein	TRINITY_DN21_c2_g1_i1.p1	FTVKKPLLRIVLRGIISLSLCERERAADEDDGSEIKRGLFSKFAGKGNKNFLIKGVKHIGKEVGMDVIRTGIDVAGSKIQGACSNL	0	3.5	42	2	2	2	1	86	9.3	9.66	5.08	2	0	3.00134e+06	High	1
	Contaminant	Checked	PSM Ambiguity	Sequence	Annotated Sequence	Modifications	Modification Pattern	# Isoforms	# Protein Groups	# Proteins	# PSMs	Master Protein Accessions	Positions in Proteins	Modifications in Proteins	# Missed Cleavages	Theo. MH+ [Da]	Sequence Length	Abundance: F1: Sample	Quan Info	Confidence (by Search Engine): Sequest HT	Percolator q-Value (by Search Engine): Sequest HT	Percolator PEP (by Search Engine): Sequest HT	XCorr (by Search Engine): Sequest HT	Top Apex RT [min]	Sequence in Protein	Positions in Proteins
	FALSE	FALSE	Unambiguous	GLFSKFAGKGNKNFLIKGVKHIGKEVGMDVIRTGID	[R].GLFSKFAGKGNKNFLIKGVKHIGKEVGMDVIRTGID.[V]		------------------------------------	1	1	1	1	TRINITY_DN21_c2_g1_i1.p1	TRINITY_DN21_c2_g1_i1.p1 [38-73]		0	3874.15	36	3.00134e+06		High	0.00125	0.003705	5.08	35.8	R.GLFSKFAGKGNKNFLIKGVKHIGKEVGMDVIRTGID.V	[38-73]
	FALSE	FALSE	Unambiguous	GLFSKFAGK	[R].GLFSKFAGK.[GV]		---------	1	3	15	1	TRINITY_DN8697_c0_g1_i1.p1; TRINITY_DN21_c2_g1_i1.p1; TRINITY_DN0_c1_g1_i16.p1	TRINITY_DN8697_c0_g1_i1.p1 [59-67]; TRINITY_DN259_c0_g1_i1.p1_ORF1 [39-47]; TRINITY_DN21_c2_g1_i1.p1 [38-46]; TRINITY_DN12856_c2_g1_i1.p1_ORF1 [39-47]; TRINITY_DN8697_c0_g1_i2.p1_ORF1 [39-47]; TRINITY_DN750_c3_g1_i1.p1 [40-48]; TRINITY_DN12856_c2_g1_i1.p1 [46-54]; TRINITY_DN0_c1_g1_i16.p1 [39-47]; TRINITY_DN8697_c0_g1_i1.p1_ORF1 [39-47]; TRINITY_DN0_c1_g1_i16.p1_ORF1 [32-40]; TRINITY_DN81_c0_g1_i…		0	954.541	9	765277	Shared	High	0.002381	0.08526	1.47	21.73	R.GLFSKFAGK.G	[38-46]
FALSE	FALSE	High	Master Protein	TRINITY_DN25_c0_g1_i2.p1_ORF1	MFTLKKFLLLLFFLGIVSSSPCFRKRDADEEGNEENGGEAKMEDIKRATALGIPPRGFLPIVNKFKDIILC	0	1.226	28	1	1	1	1	71	8	7.97	2.87	1	0	564145	High	1
	Contaminant	Checked	PSM Ambiguity	Sequence	Annotated Sequence	Modifications	Modification Pattern	# Isoforms	# Protein Groups	# Proteins	# PSMs	Master Protein Accessions	Positions in Proteins	Modifications in Proteins	# Missed Cleavages	Theo. MH+ [Da]	Sequence Length	Abundance: F1: Sample	Quan Info	Confidence (by Search Engine): Sequest HT	Percolator q-Value (by Search Engine): Sequest HT	Percolator PEP (by Search Engine): Sequest HT	XCorr (by Search Engine): Sequest HT	Top Apex RT [min]	Sequence in Protein	Positions in Proteins
	FALSE	FALSE	Unambiguous	ATALGIPPRGFLPIVNKFKD	[R].ATALGIPPRGFLPIVNKFKD.[I]		--------------------	1	1	1	1	TRINITY_DN25_c0_g1_i2.p1_ORF1	TRINITY_DN25_c0_g1_i2.p1_ORF1 [48-67]		0	2154.24	20	564145		High	0.00125	0.05938	2.87	31.87	R.ATALGIPPRGFLPIVNKFKD.I	[48-67]
FALSE	FALSE	High	Master Protein	TRINITY_DN120331_c0_g1_i1.p1	VLISGVVLGPGVVLAHGVVMDPGVALAPGGHRFQSCLGESLLGEAQALLPGEAEAVGPTHRHTQPWLWSVLSVGRGAAALSSPTMLTERCYPRRSLLELPWQAGP	0	1.186	19	1	1	1	1	105	10.9	6.92	2.25	1	0	3.90003e+06	High	1
	Contaminant	Checked	PSM Ambiguity	Sequence	Annotated Sequence	Modifications	Modification Pattern	# Isoforms	# Protein Groups	# Proteins	# PSMs	Master Protein Accessions	Positions in Proteins	Modifications in Proteins	# Missed Cleavages	Theo. MH+ [Da]	Sequence Length	Abundance: F1: Sample	Quan Info	Confidence (by Search Engine): Sequest HT	Percolator q-Value (by Search Engine): Sequest HT	Percolator PEP (by Search Engine): Sequest HT	XCorr (by Search Engine): Sequest HT	Top Apex RT [min]	Sequence in Protein	Positions in Proteins
	FALSE	FALSE	Unambiguous	LISGVVLGPGVVLAHGVVMD	[V].LISGVVLGPGVVLAHGVVMD.[P]		--------------------	1	1	1	1	TRINITY_DN120331_c0_g1_i1.p1	TRINITY_DN120331_c0_g1_i1.p1 [2-21]		0	1932.1	20	3.90003e+06		High	0.00125	0.06523	2.25	34.9	V.LISGVVLGPGVVLAHGVVMD.P	[2-21]
