# Supplementary material for: Integrative transcriptomics and peptidomics approach reveals unexpectedly diverse endogenous secretory peptides in Odorrana grahami frog skin
Source: BMC Biol. 2025 Nov 28;23:354. doi: 10.1186/s12915-025-02463-w (PMC12664280; doi:10.1186/s12915-025-02463-w)
Supplement: Supplementary file 4 — Additional file 4. Mass spectrometry-detected mature peptides and truncations mapped to corresponding master proteins (excluding brevinin-2GRa, shown in Additional file 2: Fig. S3a). [file 12915_2025_2463_MOESM4_ESM.zip]

Archive with 18 entries (17 files):
- Additional file 4/
- Additional file 4/readme.txt
- Additional file 4/TRINITY_DN0_c1_g1_i11.p1.html
- Additional file 4/TRINITY_DN0_c1_g1_i14.p1,TRINITY_DN0_c1_g1_i4.p1.html
- Additional file 4/TRINITY_DN0_c1_g1_i16.p1.html
- Additional file 4/TRINITY_DN0_c1_g1_i17.p1.html
- Additional file 4/TRINITY_DN0_c1_g1_i20.p1.html
- Additional file 4/TRINITY_DN0_c1_g1_i22.p1.html
- Additional file 4/TRINITY_DN0_c1_g1_i24.p1.html
- Additional file 4/TRINITY_DN10285_c0_g1_i1.p1.html
- Additional file 4/TRINITY_DN2658_c0_g2_i1.p1.html
- Additional file 4/TRINITY_DN440_c40_g1_i1.p1.html
- Additional file 4/TRINITY_DN49_c0_g1_i1.p1_ORF1.html
- Additional file 4/TRINITY_DN5345_c0_g1_i2.p1.html
- Additional file 4/TRINITY_DN6_c2_g1_i1.p1.html
- Additional file 4/TRINITY_DN77_c0_g1_i1.p1_ORF1.html
- Additional file 4/TRINITY_DN96_c0_g1_i2.p1.html
- Additional file 4/TRINITY_DN96_c0_g2_i2.p1.html
