# Supplementary material for: Integrative transcriptomics and peptidomics approach reveals unexpectedly diverse endogenous secretory peptides in Odorrana grahami frog skin
Source: BMC Biol. 2025 Nov 28;23:354. doi: 10.1186/s12915-025-02463-w (PMC12664280; doi:10.1186/s12915-025-02463-w)
Supplement: Supplementary file 4 — Additional file 4. Mass spectrometry-detected mature peptides and truncations mapped to corresponding master proteins (excluding brevinin-2GRa, shown in Additional file 2: Fig. S3a). [file 12915_2025_2463_MOESM4_ESM.zip › Additional file 4/readme.txt]

Mature peptides and their truncated forms identified by LC-MS/MS.
The first column displays the peptide labels: Abundance rank (descending) - Peptide abundance | PSM count rank (descending) - PSM count | Length rank (descending) - Peptide length | Abundance rank of Isomer 1 (descending) - Quantification type (Isomer 1) ^ → ... → Abundance rank of Isomer N - Quantification type (Isomer N). Quantification type is denoted by E for exclusive peptides, N for "No Quan Values" or "Not Reliable" in the "Quan Info" column, and S for "Shared" in the "Quan Info" column, followed by Coverage (Cov) and Identity (Pid). The first row represents the master protein, which is the longest one in ORF_shift proteins if present. The second row represents the mature peptide, which exhibits higher abundance and greater length compared to its respective truncated peptides as demonstrated by the peptide labels, and conforms to the structural motif of the FSAP family peptides. The remaining rows show the truncated peptides of the mature peptide. The N-terminus of the mature peptide is flanked by a predicted proprotein convertase cleavage site, comprising single or paired basic residues (predominantly Lys-Arg dipeptide motifs). The structural features of proteins can be found in Additional file 2: Fig. S3.
