# Supplementary material for: Integrative transcriptomics and peptidomics approach reveals unexpectedly diverse endogenous secretory peptides in Odorrana grahami frog skin
Source: BMC Biol. 2025 Nov 28;23:354. doi: 10.1186/s12915-025-02463-w (PMC12664280; doi:10.1186/s12915-025-02463-w)
Supplement: Supplementary file 5 — Additional file 5. Alignments of ESP sequences identified in this study across different regions. [file 12915_2025_2463_MOESM5_ESM.zip]

Archive with 10 entries (9 files):
- Additional file 5/
- Additional file 5/All 14 families - signal peptide plus up to 45 nucleotides upstream of the 5’-UTR.html
- Additional file 5/All 14 families - signal peptide plus up to 45 nucleotides upstream of the 5’-UTR“translated”.html
- Additional file 5/FSAP family - acidic propiece region.html
- Additional file 5/FSAP family - mature peptide region.html
- Additional file 5/FSAP family - signal peptide plus up to 45 nucleotides upstream of the 5’-UTR “translated”.html
- Additional file 5/FSAP family - signal peptide plus up to 45 nucleotides upstream of the 5’-UTR.html
- Additional file 5/FSAP family - stop codon plus down to 45 nucleotides downstream of the 3’-UTR..html
- Additional file 5/FSAP family - Trimal.fasta
- Additional file 5/readme.pdf
