# Supplementary material for: Integrative transcriptomics and peptidomics approach reveals unexpectedly diverse endogenous secretory peptides in Odorrana grahami frog skin
Source: BMC Biol. 2025 Nov 28;23:354. doi: 10.1186/s12915-025-02463-w (PMC12664280; doi:10.1186/s12915-025-02463-w)
Supplement: Supplementary file 5 — Additional file 5. Alignments of ESP sequences identified in this study across different regions. [file 12915_2025_2463_MOESM5_ESM.zip › Additional file 5/FSAP family - Trimal.fasta]

>F1S1-P1-TRINITY_DN175_c1_g1_i1-9.3e+02-andersonin-Q
---------------caccaactgaactacccgaacccaaagatgttcaccttgaagaaa
tccctgttactccttttcttccttgcgaccatcaatttatctctctgtgaggaagagaga
aatgccgaagaagaaag---aagagatataaaatggatgttgaaatggaaaaacga----
------------------------------------------------------------
------------------------------------------------------------
tttttgccagcagctatttgtttagttatcaaaacttgt---------------------
----------------------------tgaaacttgaatttt-aaatctgattggaata
tcatttagctaaa
>F1S14-P50-TRINITY_DN603_c2_g1_i1-5.0e+02-odorranain-G1
ttctgcatttctcagtaccaactgaactacctgaacccaaagatgctcaccttgaagaaa
tccctgttactccttttcttccttgcgaccatcaacttatctctctgtgaggaagagaga
aatgcagaagaagaaag---aagagatatgaaatgaatgctgaagtggaaaaacga----
------------------------------------------------------------
--------------------------------------------------ttta------
----tgccaatacttagttgttcaaggtttaaaagatgt---------------------
----------------------------tgaaacttgaattgg-aaatctgattggaata
tcatttagctaaa
>F1S5-P5-TRINITY_DN23413_c1_g1_i1-1.3e+00-gaegurin-6-OG1
---------------------------------------aagatgttcaccttgaagaaa
tccctgttactcctttttttccctgggaccatcaacttatctctctgtgagcaagcgaga
gatgctgatgaggaagaaagaagcgatacgaaagggatgttgaagtggaaaaacga----
------------------------------------------------------------
-----------------tttttacaacttcttgcaggtctggctgctaatttct------
----tgccgtcaatatca------------------------------------------
----------------------------------------tga-aaaaccaaattgaaac
ttgtgcaagccca
>F1S9-P26-TRINITY_DN0_c1_g1_i2-2.2e+04-nigrocin-2GRc
tgtccacattctcatcaccaactgaactacccgatcccgaagatgttcaccttgaagaaa
tccctgttactccttttcttccttgggaccatcaacttatctctctgtcaggatgagaca
aatgcc---gaagaagaaagaagagat--gaagaagttgctaaaatggaagagataaaac
gc------------------------------------ggtctttt--------------
----------------------------------aagtggcatcctcggtgcgg------
----ggaagaacatagtatgtggacttagcgggctgtgc---------------------
----------------------------taaagcttgaatcgg-aaatctgattggaata
tcatttagctaaa
>F1S9-P25-TRINITY_DN49_c0_g1_i1-5.8e+03-nigrocin-2GRb
tgtttacattctcagcaccaactgaactacctgagcccaaagatgttcaccttgaagaaa
tccctgttactccttttctttcttgggaccatcaacttatctctctgtcaggatgagaca
aatgcc---gaagaagaaagaagagat--gaagaagttgctaaaatggaagagataaaac
gt------------------------------------ggtctttt--------------
----------------------------------cggtaaaatcctcggtgtgg------
----ggaagaaagtactatgtggacttagcgggatgtgc---------------------
----------------------------taaagcttgaatcgg-aaatttgattggaata
tcatttagctaaa
>F1S5-P7-TRINITY_DN23816_c1_g1_i1-4.5e+02-brevinin-1E-OG9
tgtctacattctcagcaccaactgaactacccgagcccaaagatgttcaccatgaagaaa
tccctgttactcctttttttccttgggaccatcaacttatctctctgtgagcaagagaga
gattctgatgaggaagaaagaagagataagaaagggatgttgaagttgaaaaacga----
------------------------------------------------------------
-----------------tttttaccacttctttcaggtctggctgctaatttct------
----tgcagaaattattttgtaaaataaccaaaaaatgt---------------------
----------------------------tggcaatggaattgt-aaatcttattggaata
tcatt--------
>F1S5-P8-TRINITY_DN33233_c1_g1_i1-1.1e+02-brevinin-1E-OG10
---------------------------------agcccaaagatgttcaccatgaagaaa
tccctgttactcctttttttccttgggaccatcaacttatctctctgtgagcaagagaca
gatgcggatgaggaagaaagaagagataagaaagggatgttgaagtggaaaaacga----
------------------------------------------------------------
-----------------tttttaccacttcttgaaggtctggctgctaatttct------
----tgccgaaaatattttgtaaaataaccacaaaacgt---------------------
----------------------------tggcaatggaattgg-aaagctgattggaata
tcatt--------
>F1S36-P83-TRINITY_DN14764_c0_g1_i2-4.9e+02-odorranain-X5a
------------cacaaccaactgaaccacccgagcccaaagatgttcaccatgaagaaa
tccctgttactcctttttttccttgggaccatcaacttatctctctgtgagcaagagaga
gatgctgatgaggaagaaagaagagataagaaagggatgttgaagtggaaaaacga----
------------------------------------------------------------
-----------------ttttttccacttattgcagacctcctc----------------
----ctgatgaagcgatccagtta--cagcgaaacatgt---------------------
--------------------------------------------tgatcacattcccata
cagttttgttggg
>F1S9-P27-TRINITY_DN9643_c0_g1_i4-2.5e+00-nigrocin-OG32
tgtctacattctcagaaccaactgaaccacccgagtccaaagatgttcaccatgaagaaa
tccctgttactcctttttttccttgggaccatcaacttatctatctgtcaggatgagaca
aatgcc---gaagaagaaagaagagat--gaagaagtggctaaaatggaagagataaaac
gc------------------------------------tgtctttt--------------
----------------------------------aagtggcatcctcggtgcgg------
----ggaagcatatagtatgtggactgagcgggctgtgc---------------------
----------------------------taaagcttgaatcgg-aaatctgattgtaata
tcatttagctaaa
>F1S17-P57-TRINITY_DN38944_c0_g1_i1-6.3e-01-odorranain-O4
---------------------ctgatctgcgtgagcccaaagatgttcaccttgaagaaa
tccctgttactccttttcttccttggaaccatcaacttatctctctgtgaggaagagaga
ggcgccgatgaagaag-----------atggaggggaagctaaactggaagacataaaaa
ga----------------------------------------------------------
------------------------------------gccgtgcccttgatatataa----
ccgcccttgtatatatgtcaccaaaagaccaaaaggaaaa--------------------
--------------------------------taatctactgg-aaatctgattggaata
tcatttagctaaa
>F1S9-P30-TRINITY_DN11504_c0_g1_i1-4.8e+00-nigrocin-OG35
---------------------------tacccgagcccaaagatgttcaccttgaagaaa
tccctgttactccttttcttccttggtaccatcaacttatctctctgtcagtatgagaca
aatgcc---gaagaagaaagaagagat--gaagaagttgctaaaatggaagagataaaac
gc------------------------------------ggtctttt--------------
----------------------------------acgtggcatcctcggtgcgg------
----ggaagacaatactatgtgaacttagccggatgtgc---------------------
----------------------------taaaacttctatctt-aaatctgattggaata
tcatgtagctaaa
>F1S17-P56-TRINITY_DN122946_c2_g1_i1-1.8e+03-odorranain-O1
tgtctacaatctcagcaccaactgaactatccgagcgcaaagatgttcaccttgaagaaa
tccctgttactccttttcttccttggaaccatcaacttatctctctgtgaggaagagaga
ggtgccgatgaagaag-----------atggaggggaagctaaactggaagacataaaaa
ga----------------------------------------------------------
------------------------------------gccgtgcccttgatatataa----
ccgccctggtatatatgtcaccaaaagaccaaaaggaaaa--------------------
--------------------------------taatctactgg-aaatctgattggaata
tcatttagctaaa
>F1S19-P61-TRINITY_DN4628_c1_g1_i1-1.2e+00-odorranain-P2d
---ctacattctcagcaccaactgaaccacccgagcccaaagatgttcaccaggaagaaa
tccctgttactcctttttttccttgggaccatcgacttatgtctctgtgagcaagataga
gattcggatgaggaagaaagaagagat--gaagaagttgctacaatggaagagataaaac
gc------------------------------------ggtctttt--------------
----------------------------------aagtggcatcatccgcgcgg------
----gcaagcacatagtacgtggacttagcgcgccgtcccaaagctccaatacca-----
----------------------------------------------atcagattggaata
acattt-------
>F1S19-P60-TRINITY_DN39_c0_g1_i2-7.2e+00-odorranain-P2c
ggtctacattcttagttccagctgaaccaccagagcccaaagatgttcaccttgaagaaa
tccctgttactcctgttcttccttgggaccatcaacttatctctctgtcaggaggagaca
aatgcc---gaagaagaaagaagagat--gaagaagttgctaaaaaggaagagataaaac
gc------------------------------------ggtctttt--------------
----------------------------------aagtggcatcctcggtgcgg------
----ggaagcatatagtatgtggacttagcgggccatctgctgctctcagtgtgtcgccg
gtaaacgttcgccttgtggtggtagaac-------tgagccga-acgccgaggggggccg
aggccgaggtggc
>F1S2-P2-TRINITY_DN142_c0_g1_i5-5.0e+01-andersonin-R
---ctacattctcagcaccaactgaactacccgagctcaaagatgttcaccttgaagaaa
tccctgttactccttttcttcattggaatgatctccttatctctctgtgagcaagagaga
gatgccgatgaagaaga----------acggagtggaagataaagtggaggacataaaaa
ga----------------------------------------------------------
--------------------agcgcggaccagacaggaatgaacaaagctgcgc------
----tgagtccaatacgttttatatcaaaaagtgtt------------------------
-----------------------------------taatctta-aaatcagttggaaata
tcatttagctaaa
>F1S12-P40-TRINITY_DN45_c27_g1_i1-7.5e+02-odorranain-C7
tgtctacattctcagcaccagctgaactacccgagcccaaagatgttcaccttgaagaaa
tccctcttactccttttctttattggaaccatctccttatctctctgtgaggaagagaga
gatgccgatgaagagga--------------aggggaaatgacagaggaagaagtaaaaa
ga------------------------------------ggtgtcctg------------g
gtacggtaaaggatttgcttattggtgcaggcaagagtgcggcccagagtgtgc------
----tgaaaacattatcttgtaaactttctaacgattgt---------------------
----------------------------taaaacatgaattgg-aaatttgattggaata
tcatttagcta--
>F1S29-P76-TRINITY_DN8472_c0_g1_i1-2.5e+03-palustrin-OG2
tgtctacattctcagcaccagctgaactacccgagcccaaagatgttcaccttgaagaaa
tccctcttactccttttctttattggaaccatctccttatctctctgtgagcaagagaga
gatgccgatgaag--------------atgaaggggaagctcta---gaagaagtaaaaa
ga------------------------------------ggtctctgg------------g
acaccatcaagca------------agcggggaagaagttttttctgaatgtgt------
----tggataagataagatgtaaagttgctggaggatgtagaa-----------------
-----------------------------------tgaatacg-ttgtcttataaaaata
tcatat-------
>F1S4-P4-TRINITY_DN836_c0_g1_i2-1.3e+01-andersonin-X-OG1
------------------------------ccgagcccaaagatgttcacctttaagaaa
tccctgttactccttttctttcttgggaccatctccttatctctctgtgaggaagagagg
gatgcagatgaagaaagatataaggacatggaggggaagctgaagtgaaagaaacaaaaa
ga----------------------------------------------------------
-------------------------------cagatgtttcatttgtggtatttg-----
----agacaaatgaaaaataggaaaccaatggcg--------------------------
----------------------------taaatattgagtagg-aaatctgattgaaata
ttatttagctaaa
>F1S6-P9-TRINITY_DN0_c1_g1_i4-9.2e-01-brevinin-2GRa
tgtccacattctcatcaccaactgaactacccgatcccgaagatgttcaccttgaagaaa
tccctgttactccttttctttcttgggaccatctccttatctctctgtgaggaagagaga
gatgctgatgaagatg-----------atggagtggaagtgacagaggaagaagtaaaaa
ga------------------------------------ggtctcctg------------g
atacattcaagaatctggcccttaatgcggccaagagtgcgggtgtgagtgtac------
----tgaattcattatcttgtaaactttctaaaacatgt---------------------
----------------------------taaaacatgaattgg-aaatttgattggaata
tcatttagcgaaa
>F1S6-P9-TRINITY_DN0_c1_g1_i14-1.3e+04-brevinin-2GRa
tgtccacattctcatcaccaactgaactacccgatcccgaagatgttcaccttgaagaaa
tccctgttactccttttctttcttgggaccatctccttatctctctgtgaggaagagaga
gatgctgatgaagatg-----------atggagtggaagtgacagaggaagaagtaaaaa
ga------------------------------------ggtctcctg------------g
atacattcaagaatctggcccttaatgcggccaagagtgcgggtgtgagtgtac------
----tgaattcattatcttgtaaactttctaaaacatgt---------------------
----------------------------taaaacatgaattgg-aaatctgattggaata
tcatttagctaaa
>F1S10-P32-TRINITY_DN25_c1_g1_i1-7.6e+03-odorranain-A9
---------------------------------------aagatgttcaccttgaagaaa
tccctgttactccttttctttcttgggaccatctccttatctctctgtgagcaagagaga
gatgctgatgaagaagaaggaagtgaa-----------aatggagcggaagacataaaat
tag------tcgttaaatgctccta-----tcgaccagggtc------------------
------------------------------------gcctgactcccgatgtaa------
----t-------------------------------------------------------
----------------------------taaatcttgaattgg-aaatctgattggaata
ttatttag-----
>F1S12-P39-TRINITY_DN0_c1_g1_i10-8.0e+03-brevinin-2GRb
tgtccacattctcatcaccaactgaactacccgatcccgaagatgttcaccttgaagaaa
tccctgttactccttttctttcttgggaccatctccttatctctctgtgaggaagagaga
gatgccgatgaagagga--------------aggggaaatgacagaggaagaagtaaaaa
ga------------------------------------ggtgtcctg------------g
gtacggtaaagaatttgcttattggtgcaggcaagagtgcggcccagagtgtgc------
----tgaaaacattatcttgtaaactttctaacgattgt---------------------
----------------------------taaaacatgaattgg-aaatttgattggaata
tcatttagcgaaa
>F1S12-P39-TRINITY_DN0_c1_g1_i11-1.7e+00-brevinin-2GRb
tgtccacattctcatcaccaactgaactacccgatcccgaagatgttcaccttgaagaaa
tccctgttactccttttctttcttgggaccatctccttatctctctgtgaggaagagaga
gatgctgatgaagatg-----------atggagtggaagtgacagaggaagaagtaaaaa
ga------------------------------------ggtgtcctg------------g
gtacggtaaagaatttgcttattggtgcaggcaagagtgcggcccagagtgtgc------
----tgaaaacattatcttgtaaactttctaacgattgt---------------------
----------------------------taaaacatgaattgg-aaat------------
-------------
>F3-P86-TRINITY_DN6_c0_g1_i12-1.0e+03-tachykinin_OG1
tgtctacattctcatcaccaactgatctacccgatcccgaagatgttcaccttgaagaaa
tccctgttactccttttctttcttgggaccatctccttatctctctgtgaagagaagaga
gatgccaatgaagaagcatatgaagaaatgtaagagatgccaacatggaaaaaaga----
------------------------------------------------------------
-----------------------------------gacgacaccgaggacttgg------
----caaacaaattcatcggcctaatg---------------------------------
----------------------------ccagtcttgaattgg-aaatc-----------
-------------
>F3-P87-TRINITY_DN6_c0_g1_i6-8.0e+02-ranamargarin
tgtctacattctcatcaccaactgatctacccgatcccgaagatgttcaccttgaagaaa
tccctgttactccttttctttcttgggaccatctccttatctctctgtgaagagaagaga
gatgccaatgaagaagcatatgaagaaatgtaagagatgccaacatggaaaaaaga----
------------------------------------------------------------
-----------------------------------gacgacgcctcagacaggg------
----caaaaaaattctacggcctaatg---------------------------------
----------------------------ccagtcttgaattgg-aaatc-----------
-------------
>F1S27-P74-TRINITY_DN139_c0_g1_i1-3.1e+02-OGC-RA3
tgtctacattctcaccaccaactgaactacccgagcccaaagatgttcaccttgaagaaa
tccctgttactccttttctttcttgggaccatctccttatctctctgtgaggaacagaga
gaagctgatgaagagga----------atggaggggaagttacagaaaaagaagtaaaaa
gat--------------------------------aca----------------------
------------------------------------------------------------
----------------------------------------------tgaattggaagtca
cctgatgtgatatatcatttggcta---------------tag-tagtcttaataaaata
tcacacgcaaaaa
>F1S24-P69-TRINITY_DN122936_c0_g1_i1-4.3e+02-odorranalectin
tgtctacattctcagcaccaactagactacccgagcccaaagatgttcaccttgaagaaa
tccctgttactccttttctttcttgggatcatctccttatctctctgtgaggaagagaga
gatgctgatgaagaaga----------atgaagtggaggctaaacttaaagacatcaaac
gatatgcatcccccaaatgcttta--------------ggtacccaa-------------
------------------------------------------------------------
----atggagttttagcgtgtaca------------------------------------
----------------------------tacattttgaatggg-aaatcgcattaaaata
tcatttag-----
>F1S8-P16-TRINITY_DN96_c0_g1_i2-2.3e+01-esculentin-2-RA1
tgtctacattctcagcaccaaccaaactacccaagcccaaagatgttcaccttgaagaaa
tccttgttactctttttctttcttgggaccatctccttatctctctgtgagcaagagaga
tctgccgatgaagacg-----------atggaggggaaatgaaaggggaagaagcgaaaa
ga------------------------------------ggcattttcgcaatacttaaaa
ttgcaaccaagttgattggcaagactctggccaaggcagcaggcaaggctggga------
----cgggacttttggcttgtaaagctgccaaagaatgt---------------------
----------------------------taaaacatgaattgg-aaatctgattggaata
tcatttagctaag
>F1S8-P23-TRINITY_DN96_c0_g2_i1-3.5e-01-esculentin-2-OG21
------------------------------------------atgttcaccttgaagaaa
tccttgttactctttttctttcttgggaccatctccttatctctctgtgagcaagagaga
gctgccgatgaagacg-----------atggaggggaaatgaaaggggaagaagtgaaaa
ga------------------------------------ggtattttctcgatacttaaaa
ttgcaaccaagttgattggcaagactctggccaaggcagcaggcaaggctggga------
----cgggacttttggcttgtaaagctgccaaagaatgt---------------------
----------------------------taaaacatgaattgg-aaatctgattggaata
tcatttagctaag
>F1S25-P70-TRINITY_DN1048_c0_g1_i1-1.9e+02-odorranaopin
tgtctacattctcagcaccaactgaactacccgagtccaaagatgttcaccttgaagaaa
tccttgttacttcttttctttcttgggaccatctccttatctctctgtgagcaagagaga
gatgctgatgaagagga----------atggaggggaagttacagagaaagaagtaaaaa
ga----------------------------------------------------------
----------------gattacaccattagaaccaggcttcaccaggaatcatcaa----
------------------------------ggaaagttttg-------------------
----------------------------taaaacatgaattgg-aaatctgatt------
-------------
>F1S20-P63-TRINITY_DN132_c0_g1_i4-8.5e+02-odorranain-Q1
tatctacattctcagcaccaattgaactacccaagcccaaagatgttcaccttgaagaaa
tccctgttactccttttctttcttggaaccatctccttatctctctgtgaggaagagagg
gatgcagatgaagaaag-----------------------tgaagtggaagaaacaaaaa
ga----------------------------------------------------------
-------------------------------gcgccgtttcgtatgtggtatatg-----
-taccacaaactgaaagatatggaaccaaaaccaatggcg--------------------
----------------------------taaatattgagtagg-aaatctgattgaaata
ttatttagctaaa
>F1S26-P71-TRINITY_DN132_c0_g1_i3-1.8e+02-ishikawain-7-EV1
tatctacattctcagcaccaattgaactacccaagcccaaagatgttcaccttgaagaaa
tccctgttactccttttctttcttggaaccatctccttatctctctgtgaggaagagaga
gatgccgacgaagaagaaaatgaagtaatgaaggggaagctaaagtggaagtaaaaaga-
------------------------------------------------------------
-------------------------tgcgggtacagacatggcaggttgtattg------
----tggacgt-------------------------------------------------
----------------------------tgaaacatgaattac-gaatctggt-------
-------------
>F1S8-P17-TRINITY_DN96_c0_g2_i2-1.4e+02-esculentin-2-OG8
tgtctacattctcagcaccaaccaaactacccaagcccaaagatgttcaccttgaagaaa
tccctgttactccttttctttcttgggaccatatccttatctctctgtgagcaagagaga
gctgccgatgaagacg-----------atggaggggaaatgaaaggggaagaagtgaaaa
ga------------------------------------ggtattttctcgatacttaaaa
ttgcaaccaagttgattggcaagactctggccaaggcagcaggcaaggctgggg------
----cggaacttgcggcttgtaaagctgccaatcaatgt---------------------
----------------------------taaaacatgaattgg-aaatctgattggaata
tcatttagctaag
>F1S8-P22-TRINITY_DN96_c0_g1_i1-6.4e+00-esculentin-2-OG20
tgtctacattctcagcaccaaccaaactacccaagcccaaagatgttcaccttgaagaaa
tccctgttactccttttctttcttgggaccatatccttatctctctgtgagcaagagaga
tctgccgatgaagacg-----------atggaggggaaatgaaaggggaagaagcgaaaa
ga------------------------------------ggcattttcgcaatacttaaaa
ttgcaaccaagttgattggcaagactctggccaaggcagcaggcaaggctgggg------
----cggaacttgcggcttgtaaagctgccaatcaatgt---------------------
----------------------------taaaacatgaattgg-aaatctgattggaata
tcatttagctaag
>F1S10-P34-TRINITY_DN6115_c1_g1_i1-2.5e+03-odorranain-A11
------------cagcaccaactgaactacccgagcccaaagatgttcaccatgaagaaa
tccctgttactccttttctttcttgggaccatctccttatctctctgtgcgccagagaga
gctgctgatgaagaagaaggaagtgaa-----------aatggagcggaagacataaaat
tag------tcgttacatgctccta-----tcgaccagggtc------------------
------------------------------------gcctgtctcccgatgtaa------
----t-------------------------------------------------------
----------------------------taaatcttgaattgg-aaatctgattcgaata
ttatttag-----
>F1S24-P69-TRINITY_DN106_c6_g1_i1-2.1e+01-odorranalectin
gatctacattctcagcaccaactgaaccacccgagcccaaagatgttcaccatgaagaaa
tccctgttactccttttctttcttgggatcatctccttatctctctgtgaggaagagaga
gatgctgatgaagaaga----------acgaagtggaggctaaacttaaagacatcaaac
gatatgcatcccccaaatgcttta--------------ggtacccaa-------------
------------------------------------------------------------
----atggagttttagcgtgtaca------------------------------------
----------------------------tacattttgaatggg-aaatcgcgtgaaaata
tcagttag-----
>F1S19-P62-TRINITY_DN638_c0_g1_i2-3.9e+00-odorranain-P2e
aggctacattctcagcaccaactgaactacctgagcccaaagatgttcaccttgaagaaa
cccctgttactccttttctttcttgggaccatctccttatctctctgtgaggaagagaga
tctgccgatgacgacga--------------aggggaagttatggaggaagaagtaagaa
ga------------------------------------ggtctcatc------------g
atacatccaagggt----------------------gcactgccaatag-----------
----tagatcagatattatgtcaaatggctggaggatgtaaaaagttgaatcagaagtca
tctgatgtgaaatatcatttagcta---------------tga-tagtctgatatatata
tcatataaactat
>F1S26-P71-TRINITY_DN132_c0_g1_i1-3.5e+02-ishikawain-7-EV1
tatctacattctcagcaccaattgaactacccaagcccaaagatgttcaccttgaagaaa
accctgttaatccttttctttcttgggaccatctccttatctctctgtgaggaagagaga
gatgccgacgaaga---aaatgaagtaatgaaggggaagctaaagtggaagtaaaaaga-
------------------------------------------------------------
-------------------------tgcgggtacagacatggcaggttgtattg------
----tggacgt-------------------------------------------------
----------------------------tgaaacatgaattac-gaatctggt-------
-------------
>F1S26-P72-TRINITY_DN132_c0_g1_i5-2.4e+02-OGA1
tatctacattctcagcaccaattgaactacccaagcccaaagatgttcaccttgaagaaa
accctgttaatccttttctttcttgggaccatctccttatctctctgtgaggaagagaga
gatgccgacgaagaagaaaatgaagtagcggatatgcagctaatgtg---aatataaaaa
ga----------------------------------------------------------
-------------------------tgcgggtacaaacatggcagggcgaattg------
----tggacgagga----------------------------------------------
----------------------------tgaaacatgaattac-gaatctggttg-----
-------------
>F1S12-P42-TRINITY_DN1218_c4_g1_i1-2.4e+00-odorranain-C12
----------------------tgaactaccc--gtccaaagatgttcaccatgcagaaa
tccctgttactccttttctttcttggggccatctccttatctctctgtgaggaagaggga
gatgccgatgaagagga--------------aggggaaatgacagaggaagaagtaaaaa
ga------------------------------------gggggcctg------------g
gtacggtaaagaattggcgtattggtgcaggcaagagtgcggcccagcgtgtgc------
----tgaaaaccttatcttttaaaatttctaacgattgt---------------------
----------------------------taaaacataaattgg-aaatttgcttggaata
tcatttagcgaaa
>F1S12-P41-TRINITY_DN10924_c1_g1_i1-2.4e+00-odorranain-C11
---------------------------------------aagatgttcaccatgaagaaa
tacctgttagtccttttctttcttgggatcgtctccttatctctctgtcaggaagagaga
tctgacgatgacgagga--------------aggggaagttatagaggaagaagtaaaaa
ga------------------------------------ggtttcctg------------g
gtacggtaaagaatttgcgtattggtgcaggcaagagtgcggcacagagtgtgc------
----tgaaaacattatctggtaaactttctaacgattgt---------------------
----------------------------taaaacatgaattgg-aaatttgattagaata
tcatttagcgaaa
>F1S13-P46-TRINITY_DN6_c27_g1_i1-4.8e+03-odorranain-F2
tgtctacattctcagcaccaactgaactactcgagtccaaagatgttcaccatgaagaaa
tccctgttagtccttttctttcttgggatcgtctccttatctctctgtcaggaagagaga
tctgccgatgacgagga--------------aggggaagttatagaggaagaagtaaaaa
ga------------------------------------ggtttcatg------------g
atacggccaagaa------------cgtagccaagaatgtggccgtgactttgc------
----tagacaatttaaaatgtaaaattactaaagcatgt---------------------
----------------------------taaaacgtgaattgg-aaatctgattggaata
tcgtttagctaaa
>F1S13-P46-TRINITY_DN10285_c0_g1_i1-3.0e+00-odorranain-F2
----------------accaactgatctaccc--gtccaaagatgttcaccatgaagaaa
tccctgttagtccttttctttcttgggatcgtctccttatctctctgtcaggaagagaga
tctgccgatgacgagga--------------aggggaagatatagaggaagaagtaaaaa
ga------------------------------------ggattcatg------------g
atacggccaagaa------------cgtagccaagaatgtggccgtgactttgc------
----tagacaatttaaaatgtaaaattacaaaagcatgt---------------------
----------------------------taaaacgtgaattgg-taatctgattggaata
tcgtttaggtaaa
>F1S13-P47-TRINITY_DN1102_c1_g1_i1-1.1e+00-odorranain-F3
cggctacattctcagcaccaactgaactatccgagcccaaagatgttcaccatgaagaaa
tccctgttagtccttttctttcttgggatcgtctccttatctctctgtcaggaagagaga
tctgccgatgacgcgga--------------aggggaagttatagaggaagacgtaacac
ga------------------------------------ggcttaatg------------g
atacggacaagaa------------cgtaacccagaatgttgccgggactttgc------
----tagacaatttaaaatgtaaaatcactaaagcatgt---------------------
----------------------------taaatcgtgaattgg-aaatctgattggaata
tcgtgtagctaaa
>F1S8-P18-TRINITY_DN0_c1_g1_i22-8.3e+03-esculentin-2-OG10
tgtctacattctcaacaccaactgaactac---agcccaaagatgttcaccttgaataaa
tccctgttactccttttctttcttgggaccatctccttatctctctgtcaggaagagaga
gctgccgatgaagaagataatggag-----------------aagttgaagaagtgaaaa
ga------------------------------------ggtcttttcacgttaatcaaag
gtgcagccaagttgattggcaagactgtggccaaagaagcaggcaagactgggc------
----ttgaacttatggcttgtaaaattaccaaccaatgt---------------------
----------------------------taaaacatgaattgg-aaatctgattggaata
tcatttagctaaa
>F1S12-P39-TRINITY_DN0_c1_g1_i15-2.2e+01-brevinin-2GRb
tgtctacattctcaacaccaactgaactac---agcccaaagatgttcaccttgaataaa
tccctgttactccttttctttcttgggaccatctccttatctctctgtgaggaagagaga
gatgccgatgaagagga--------------aggggaaatgacagaggaagaagtaaaaa
ga------------------------------------ggtgtcctg------------g
gtacggtaaagaatttgcttattggtgcaggcaagagtgcggcccagagtgtgc------
----tgaaaacattatcttgtaaactttctaacgattgt---------------------
----------------------------taaaacatgaattgg-aaatttgattggaata
tcatttagcgaaa
>F1S12-P39-TRINITY_DN0_c1_g1_i23-8.4e+00-brevinin-2GRb
tgtctacattctcaacaccaactgaactac---agcccaaagatgttcaccttgaataaa
tccctgttactccttttctttcttgggaccatctccttatctctctgtgaggaagagaga
gatgctgatgaagatg-----------atggagtggaagtgacagaggaagaagtaaaaa
ga------------------------------------ggtgtcctg------------g
gtacggtaaagaatttgcttattggtgcaggcaagagtgcggcccagagtgtgc------
----tgaaaacattatcttgtaaactttctaacgattgt---------------------
----------------------------taaaacatgaattgg-aaat------------
-------------
>F1S22-P65-TRINITY_DN98_c53_g1_i1-3.6e+03-odorranain-T1
tgtctacattctcaacaccaactgaactac---agcccaaagatgttcaccttgaataaa
tccctgttactccttttctttcttgggaccatctccttatctctctgtgagcaagaaaga
gatgccgatgaagaaagcaatgaagaaatggagtagaagctaaagttaaagagctaaaaa
gga------cctctagatgctata-----------taggatatc----------------
------------------------------------------------------------
----ggcgcaaagtagtttgttca------------------------------------
----------------------------tcaatcttgaattgg-agatctgattgaaata
tcatttag-----
>F1S28-P75-TRINITY_DN0_c1_g1_i20-5.5e+03-OGTI
tgtctacattctcaacaccaactgaactac---agcccaaagatgttcaccttgaataaa
tccctgttactccttttctttcttgggaccatctccttatctctctgtgaggaagagaga
gatgccaatgaagaaagaaatgaagcaatgagggggaagctaaagtggaagaaataaaaa
ga----------------------------------------------------------
-----------------------------------------gctgtgaacattc------
----cttttaaagtacattttaggtgtaaagccgcgttctg-------------------
---------------------------ttaaaactggaattgg-aaaattgctcaaaata
aaa----------
>F1S32-P79-TRINITY_DN13210_c0_g1_i1-9.0e+00-odorranain-X1a
---ctacattctcagcaccaactgaactacccgagcccaaagatgttcaccttgaagaaa
tccctagtactccttttctttcttgggaccatctccttaactctctgtaaggaagagaga
gatgcctatgaagaaga------ggaaatggaggggaagttaaa---gaggatgtaaaaa
ga------------------------------------cattttct--------------
----------------------------------ggacatactcgcgagcgggc------
----tgcctaagctgatttctctaattaagggt---------------------------
-----------------------------------taaaa----agactaagttaaaaag
taacatttctgaa
>F1S11-P35-TRINITY_DN11239_c0_g1_i2-7.5e+03-odorranain-B1
tgtctacactctcagcaccaactgaactacccgagcccaaaaatgttcaccttgaagaaa
cccctgttactccttttctttcttgggatcgtctccttatctgtctgt---caagagaga
gatgccgatgaagaag-----------atggaggggaagttacaggggaagaagtaaaaa
ga----------------------------------------------------------
--------------------gctgcgctcaaagggtgctggaccaagagtatacc-----
---accaaagccgtgttttggaaaaaga--------------------------------
----------------------------taaaacttgaaatgg-aaatctgattggaata
tcatttagctaaa
>F1S11-P37-TRINITY_DN56_c1_g1_i1-5.0e+01-odorranain-B7
---------------------ctgaactacccgagcccaaaaatgttcaccttgaagaaa
cccctgttactccttttctttcttgggagcgtctccttatctgtctgtgatcaagagaga
gatgccgatgaagaag-----------atggaggggcagttacaggggaagaaggaaaaa
ga----------------------------------------------------------
--------------------gctgcactcaaagggtgctggaccaagagtataac-----
---accaacgcct-----------------------------------------------
-------------------------------------------------tgattgcaaaa
tcatccaactcga
>F1S11-P38-TRINITY_DN1399_c4_g1_i1-2.5e+01-odorranain-B8
------------------cagctgaactacccgagcccaaaaatgttcaccttgaagaaa
cccctgttactccttttctttcttgggatcgtcgccttatctgtctgtgatcaagagaga
gatgccgatgaagaag-----------atggaggggacgttacaggggaagaagtaaaac
ga----------------------------------------------------------
--------------------gctgcactcaaagggcgctggaccaagagtatacc-----
---accaaagccttggtttggaaaaaga--------------------------------
----------------------------taaaacttgaaatgg-aaagctgatttgaata
tcatttagctaaa
>F1S11-P36-TRINITY_DN79_c1_g3_i1-3.4e+03-odorranain-B6
---------tctccgcaccaactgaactacccgagcccaaagatgttcaccttgcagaaa
cccctgttactccttttctttcttgggatcgtctccttatctttctgtgagcaagagaga
gatgccgatgaagaag-----------atggagggggagttacaggggaagaagtaaaaa
ga----------------------------------------------------------
--------------------gctgcactcagagggtgctggaccaagagtatacc-----
---accaaagccttgttcaggaaaaaga--------------------------------
----------------------------taaaacttgaaatgg-aaatctgattggaata
tcatttagctaaa
>F1S5-P6-TRINITY_DN0_c1_g1_i24-1.9e+03-brevinin-1E-OG3
tgtccacattctcatcaccaactgaactacccgatcccgaagatgttcaccttgaagaaa
tccatgttactccttttctttcttggaaccatctcattatctctctgtgagcaagagaga
gatgctgatgaggaagaaagaagagataagaaagggatgttgaagtggaaaaacga----
------------------------------------------------------------
-----------------tttttaccacttcttgcaggtctggctgctaatttct------
----tgccgaaattattttgtaaaataaccaaaaaatgt---------------------
----------------------------tggcaatggaattgg-aaatctgattggaata
tcatt--------
>F1S7-P12-TRINITY_DN0_c1_g1_i16-1.0e+00-esculentin-1-OG5
tgtccacattctcatcaccaactgaactacccgatcccgaagatgttcaccttgaagaaa
tccatgttactccttttctttcttggaaccatctcattatctctctgtgagcaagagaga
gctgccgatgaagatga--------------------------gggaaacgaaataaaaa
gagggcttttctccaaatttgccgggaaagggattaaggatttgatc---------ttca
aaggggtcaagcacataggcaaggaagttggcatggatgtgatcagaactggga------
----tagatgttgcaggttgtaaaattaaaggtgaatgt---------------------
----------------------------taaaacctgaattga-aaatctgattggaata
aaatttagctaaa
>F1S9-P26-TRINITY_DN0_c1_g1_i17-1.5e+04-nigrocin-2GRc
tgtccacattctcatcaccaactgaactacccgatcccgaagatgttcaccttgaagaaa
tccatgttactccttttctttcttggaaccatctcattatctctctgtgagcaagagaga
aatgccgatgaggaagaaagaagagat--gaagaagttgctaaaatggaagagataaaac
gc------------------------------------ggtctttt--------------
----------------------------------aagtggcatcctcggtgcgg------
----ggaagaacatagtatgtggacttagcgggctgtgc---------------------
----------------------------taaagcttgaatcgg-aaatctgattggaata
tcatttagctaaa
>F1S34-P81-TRINITY_DN17503_c0_g1_i1-1.2e+00-odorranain-X3a
------cattctcatcaccaactgaactacccgatccagaagatgttcaccttgaagaaa
tccatgttactccttttctttcttggagccatctcattatctctctgtgagctagagaga
aatgccgatgaggaagaaagaagagat--gaaagagatgttgaaatggaaaaacga----
------------------------------------------------------------
-----------------gttataccgtttgtggcaagcggggctgcc-------------
------------------------------------------------------------
----------------------------cagcacgtgtattct-gcatccaaatgtgaca
at-----------
>F1S10-P31-TRINITY_DN7347_c0_g1_i1-4.9e+03-odorranain-A8
tgtcaacattctcatcaccaactgaactaccc---------gatgttcaccttgaagaaa
tccctgttactccttttctttcttgggaccatctccttatctctctgtgaggaagagaga
gatgctgatgaagaaggaagtgaagaaatggatcggaagctaaagttgaagacataaaaa
gag------tctttaaatgct--------------ataagcct-----------------
-----------------------------------------------gacagtc------
----gagggtttcaagtttgtgaa------------------------------------
----------------------------taaatcttgaattgg-aaatctgattggaata
ttatttag-----
>F1S12-P43-TRINITY_DN2658_c0_g2_i1-3.3e-01-odorranain-C13
---------------------------------------aagatgttcaccatgaagaaa
cccctgttactccctttctttcttcggaccatctccttatctctctgcgaggaagagaga
gatgccgatgaagagga--------------cggggaaatgacagaggaagaagtaaaaa
ga------------------------------------ggtgtcctg------------g
gtacagtaaagaatttgcttattggtgcaagcaagagtgcggcccagagtgtgc------
----tgaaaacattatcttgtaaactttccaacgattgt---------------------
----------------------------taaaacatgaattgg-gaatttgattggaata
tcatttatcgaaa
>F1S15-P51-TRINITY_DN45_c1_g1_i1-3.1e+03-odorranain-L2
------------------------aaggagatggtcccaaagatgttcaccatgacgaaa
tccctgttactccttttctttcttgggaccatctccttatctctctgtgagcaagagaga
aatgccgatgaagaaggaaatgaagaaataga----------------------------
--gtgga-----------------------------------------------------
----------------agttcaagtgagagacaaaggcaaaggcatatatgggc------
----tgagcccattacgtcaaccagcacct------------------------------
-----------------------------------tgatttgg-aaatctgattggaata
tcatttagctaaa
>F1S3-P3-TRINITY_DN25_c0_g1_i2-5.2e+02-andersonin-S
tgtctacattctaagcaccagctgaactacccgagcccaaagatgttcaccttgaagaaa
ttcctattgctccttttctttcttgggatcgtctcctca---------tttagaaagaga
gatgccgatgaagaaggaaatgaagaaatggaggggaagctaaaatggaagacataaaaa
gag-------------------------------caacagcctt----------------
----------------aggcattccaccacgtggg----tttctaccaatagttaataag
tttaaggatataatactttgt---------------------------------------
----------------------------ttaattttgaattgg-agatctgattggaata
ttatt--------
>F1S16-P54-TRINITY_DN25_c0_g1_i3-2.7e+03-odorranain-M3
tgtctacattctaagcaccagctgaactacccgagcccaaagatgttcaccttgaagaaa
ttcctattgctccttttctttcttgggatcgtctcctca---------tttagaaagaga
gatgccgatgaagaaggaaatgaagaaatggaggggaagctaaaatggaagacataaaaa
gag-------------------------------caacagcctt----------------
----------------aggcctttcatcacgtggg----ttgctaccaataggttttatg
tttaaggatacaatacgttgtagaaaatat------------------------------
-----------------------------taattttgaattgg-agatctgattggaata
ttatttagc----
>F1S16-P55-TRINITY_DN3181_c1_g1_i1-3.5e+02-odorranain-M4
---------------------------------agcccaaagatgttcaccttgaagaaa
ttcctattgctccttttctttcttgggatcgtctcctca---------tttagaaagaga
gatgccgaggaagaaggaaatgaagaaatggaggggaagctaaaatggaagacataaaaa
gag-------------------------------caacagcctt----------------
----------------aggcctttcatcacgtgga----gtactaacaataggttttatg
tttaaggatacaagacgttgtagaaaatat------------------------------
-----------------------------taattttgaattgg-agatctgattggaata
ttatttagctaaa
>F1S33-P80-TRINITY_DN1399_c2_g1_i1-7.7e+00-odorranain-X2a
tgtctacattctaagcaccagctgaactacccgagcccaaagatgttcaccttgaagaaa
ttcctattgctccttttctttcttgggatcgtctcctca---------tttagaaagaga
gatgccgatgaagaaggaaatgaagaaatggaggggaagctaaaatggaagacataaaaa
gag-------------------------------caacagcctt----------------
----------------aggcctttcatcacgtggggagacctctactgaagtcttccagc
tgtctacattc-------------------------------------------------
----------------------------caccagctgaaccca-aagttcacctgaagaa
-------------
>F1S16-P53-TRINITY_DN25_c0_g1_i1-2.1e+03-odorranain-M2
tgtctacattctaagcaccagctgaactacccgagcccaaagatgttcaccttgaagaaa
ttcctgttgctccttttctttcttgggattgtctcctca---------cttagaaagaga
gatgccgatgaagaaggaaatgaagaaatggaggggaagctaaaatggaagacataaaaa
gag-------------------------------caacagcctg----------------
----------------ggacttcggaccacacggg----ctgctaccaatacgcccta--
-ttcggataagaccactttgtggaaaagataaa---------------------------
-----------------------------------tgaattgg-aaatctgattgaaata
ttgtttagcttaa
>F1S23-P67-TRINITY_DN12170_c0_g1_i1-1.1e+00-odorranain-U2
---------------------------------------aagatgttcacctttaagaaa
ttcctattgctccttttctttcttgggatcgcctcctca---------tttagaaagaga
gatgacgatgaagcaggaaatgaagaaatggaggggaagccaaattggaagtagtaaaaa
ga----------------------------------------------------------
-------------------------------------------------tggattattg-
-gactccatggacaaatttgtagagat---------------------------------
----------------------------tggcacttgaactgg-aa-------cggaata
ttattcag-----
>F1S21-P64-TRINITY_DN638_c6_g1_i1-2.4e+02-odorranain-S1
tgtctacattctcagcatcaactgaactatccaagcgcaacaatgttcaccttgaagaaa
tccctgttactccttttctttctgggggccatctccttatctctctgtgaacaagagaga
gatgccgatgaagaaga------ggaaatggaggggaagctaaagtggaagaaataaaaa
gat---------------------------------------------------------
------------------------------------ttttgccccctagtcctt------
----ggaaagaaacattccgaacaagt---------------------------------
----------------------------gaaatcttgagttggaaaatctgattggaata
tcatttagcta--
>F1S9-P24-TRINITY_DN77_c0_g1_i1-7.4e+01-nigrocin-2GRa
tgtctacattgtcagcaccaactgaaccacccgagccgaaagatgttcaccttgaagaaa
tccatgttactcctttgctttcttggaaccatctcattatctctctgtgagcaagagaga
aatgccgaggaggaagaaagaagagag--gaagaagttgctaaaatggaagagataacac
gc------------------------------------ggtctttt--------------
----------------------------------aagtggcatcctcggtgcgg------
----ggaagcatatagtctgtggacttagcgggctgtgc---------------------
----------------------------taaagctt------------------------
-------------
>F1S5-P6-TRINITY_DN0_c1_g1_i6-6.1e+02-brevinin-1E-OG3
tgtccacattctcatcaccaactgaactacccgatcccgaagatgttcaccttgaagaaa
cccctgttactgattgtccttcttgggatcatctccttatctctctgtgagcaagagaga
gatgctgatgaggaagaaagaagagataagaaagggatgttgaagtggaaaaacga----
------------------------------------------------------------
-----------------tttttaccacttcttgcaggtctggctgctaatttct------
----tgccgaaattattttgtaaaataaccaaaaaatgt---------------------
----------------------------tggcaatggaattgg-aaatctgattggaata
tcatt--------
>F1S9-P26-TRINITY_DN0_c1_g1_i3-1.2e+00-nigrocin-2GRc
tgtccacattctcatcaccaactgaactacccgatcccgaagatgttcaccttgaagaaa
cccctgttactgattgtccttcttgggatcatctccttatctctctgtgagcaagagaga
aatgccgatgaggaagaaagaagagat--gaagaagttgctaaaatggaagagataaaac
gc------------------------------------ggtctttt--------------
----------------------------------aagtggcatcctcggtgcgg------
----ggaagaacatagtatgtggacttagcgggctgtgc---------------------
----------------------------taaagcttgaatcgg-aaatctgattggaata
tcatttagctaaa
>F1S7-P12-TRINITY_DN0_c1_g1_i18-2.7e+03-esculentin-1-OG5
tgtccacattctcatcaccaactgaactacccgatcccgaagatgttcaccttgaagaaa
cccctgttactgattgtccttcttgggatcatctccctatctctctgtgagcaagagaga
gctgccgatgaagatga--------------------------gggaaacgaaataaaaa
gagggcttttctccaaatttgccgggaaagggattaaggatttgatc---------ttca
aaggggtcaagcacataggcaaggaagttggcatggatgtgatcagaactggga------
----tagatgttgcaggttgtaaaattaaaggtgaatgt---------------------
----------------------------taaaacctgaattga-aaatctgattggaata
aaatttagctaaa
>F1S7-P12-TRINITY_DN81_c0_g1_i1-9.5e+03-esculentin-1-OG5
tgtctgcattctcagcaccaactgaactacccgagcccaaagatgttcaccttgaagaaa
cccctgttactgattgtccttcttgggatcatctccttatctctctgtgagcaagagaga
gctgccgatgaagatga--------------------------gggaagcgaaataaaaa
gaggtcttttctccaaatttgccgggaaagggattaaggatttgatc---------ttca
aaggggtcaagcacataggcaaggaagttggcatggatgtgatcagaactggga------
----tagatgttgcaggttgtaaaattaaaggtgaatgt---------------------
----------------------------taaaacctgaattga-aaatctgattggaata
aaatttagctaaa
>F1S7-P14-TRINITY_DN4249_c0_g1_i1-2.1e+03-esculentin-1-OG13
---------------------ctgaactacccgagcccaaagatgttcaccttgaagaaa
cccctgttactgattgtccttcttgggatcatctccttagctctctgtgagcaagagaga
gctgccgatgaagatga--------------------------gggaaacgaaataaaaa
gagggcttttctccaaattttccgggaaagggattaagaatttc----------------
------------------------------------------------------------
------------------------------------------------------------
-----------------------------------tgaat----aagtcaagcggcaagg
aagttgggatgga
>F1S7-P15-TRINITY_DN12856_c2_g1_i1-2.7e-01-esculentin-1-OG14
---------------------cgggactactcgagcccaaagatgttcaccttgaagaaa
cccctgatactgattgtccttcttgggatcatctccttatccctctgtgagcaagagaga
gctgccgacgaagatga--------------------------gggaagcgaaataaaaa
gaggtcttttctccaaatttgccgggaaagtgattaaggatttgctc---------ttca
aaggggtcaagcacataggcaaggaagttggcatggatgtgatcagaactggga------
----tagatgttgcaggttataaaattaaaggtgactgttcaaacctgaat---------
----------------------------------------tga-aaaactgattggaatc
aaaattag-----
>F1S7-P13-TRINITY_DN259_c0_g1_i1-1.7e+02-esculentin-1-OG12
tgtgtacatcccgggcgccgccggaactacccaagaccaaagatgttcaccttgaagaaa
cccctgttactgattgtccttcttgggatcatctccttatcccaatgtgagcaagagaga
gctgccgatgaagatgc--------------------------gggaagcgaaataaaaa
gagggcttttctccaaatttgccgggaaaggggttaagaatttctta---------atca
aagggggcaagcacataggcaaggaagttggcatggatgtgatcagaactggga------
----tagatgttgcaggttgtaaaattaaagttgaatgt---------------------
----------------------------taaaacctgaattga-aaatctgattggaata
aaattcagctaaa
>F1S18-P58-TRINITY_DN5345_c0_g1_i2-5.3e+03-odorranain-P1b
--------------gcaccaactgaagtcctcgagcccaaagatgttcaccttgaagaaa
tcactgttactccttttcttgcttgggaccatcaacttatctctctgtgaggtagagaga
aatgcagatgaggaagaaagaagagat--gaaagggatgttgaagtggaaaaacga----
------------------------------------------------------------
-----------------gttataccattcgtggcaagtgtggctgccgaaatga------
----tgcagcacgtgtattgtgcagcttccaaaaaatgt---------------------
-----------------------------taaaagtgaattgg-aaatccgattggaaaa
tcatttagctaaa
>F1S35-P82-TRINITY_DN360_c0_g1_i1-7.9e+02-odorranain-X4a
---------------caccaactgaactacccgagctcaaagatgttcaccttgaagaaa
tccctattattccttttctttcttgggatcatctccttctctctctgtgaggaagagaga
ggagccgaagaagagga----------atggtggggaagttacagagaaagaagtaaaaa
ga----------------------------------------------------------
-----------------cgttttgtatatacaatagattcttccggtaatatac------
--------------attttggaaaaaga--------------------------------
----------------------------taaatcaagatcagg-aaatctgattggaata
tcatttagctaaa
>F1S9-P24-TRINITY_DN1399_c0_g1_i1-4.6e+01-nigrocin-2GRa
------------aagcaccagctgaactacccgagcacaaagatgttcaccttgaagaaa
tccctgttcctccttttcttccttgggaccatcaacttatctctctgg------------
---------gaagaagaaagaagagat--gaagaagttgctaaaatggaagagataaaac
gc------------------------------------gggctttt--------------
----------------------------------aagtggcatcctcggtgcgg------
----gtaagcatatagtatgtggacttagcgggctgtgc---------------------
----------------------------taaagcttgaatc-------------------
-------------
>F1S6-P11-TRINITY_DN6490_c1_g1_i1-8.1e+00-brevinin-2E-OG8
----------------accaactgaactaccc--gtccaaagatgttcaccatgaagaaa
tccgtgttactccttttctttcttgggacaatatcaatatctctctgtgaagaagagaga
gatgctgatgaagatt-----------atggagtggaagtgacagaagaagaagtaaaaa
ga------------------------------------ggtctcctg------------g
ataccttcaagaatctggcccttaatgcggccacgagtgcgggggtgtgtgtac------
----ggaattcattatctcgtaaactttctaaaacatgt---------------------
----------------------------taaaacatgaagtgt-aaatc-----------
-------------
>F1S8-P19-TRINITY_DN2168_c4_g1_i1-6.8e+00-esculentin-2-OG17
---------------caccaaccgaactacccgagcccaaagatgttaaccatgaagaaa
tgcatgttagtccttttctttcgtgggaccatctccttgtctctctgtcaggaagagaga
gcggccgatgaagaagataatggag-----------------aagttgaagaagtgaaaa
ga------------------------------------ggtctttgcacgttaatcaaag
gtgcagccaagttgattggcaagactgtggccaaa-------------------------
------------------------------------------------------------
----------------------------gcaagactgggcttg-aaatggctttaaaatt
accaac-------
>F1S9-P28-TRINITY_DN4414_c6_g1_i1-5.3e+00-nigrocin-OG33
------------cagcccccactgaaatactggggcccaatgatgttccccttgaagaaa
tccctgttactccttttcttccttgggaccattaacttatctctctgtcaggatgataca
aatgcc---gaagaagaaagaagagat--gaagaagttgctaaaatggaagagataaaac
gt------------------------------------ggtctttt--------------
----------------------------------aagtggcatcctcggtgcgg------
----ggaagcatataatatgtggactgagtggggtgtgc---------------------
----------------------------tgaagcttggatcgg-aaaggtgattggaata
tcatgtagctaga
>F1S18-P59-TRINITY_DN38049_c0_g1_i1-9.8e+01-odorranain-P1i
-----------ccagcaccaactgaagttctcgacccccacgatgttccccttgaagaca
tctctgttactccttttcttccttcggaccatcaacttatctctctgtcaggaagagaga
aatgcagatgaggaagaaagaagagat--gaaagagatgttgaagtggaagaacga----
------------------------------------------------------------
-----------------gttataccatttgtggcaagtgtggctggcgaaatga------
----tgcagcacgtgtattgtgcagcttccaaaacatgt---------------------
-----------------------------taacatagacttgg-aactccgattggaaaa
tcatttagctcaa
>F1S30-P77-TRINITY_DN0_c174_g2_i1-9.7e+03-pleurain-E-OG1
tgtctacattctcagcaccaaccgaactacccgagcccaaagatgttatccttgaagaca
tccctgttactccttttctttattgggattgtctcctcatctccctgt------------
------------------aaaagagaaatggagaggaagctgaaatagaagacataaaaa
gag-------------------------------caacaccctg----------------
----------------gggaattccaccaaatggg----ataccaccaattgtagctg--
-ttcggataagaccactttgtggaactgtt------------------------------
-----------------------------taatcctgaattgg-aaatctgattgg----
-------------
>F1S10-P33-TRINITY_DN25595_c0_g1_i1-3.1e+00-odorranain-A10
-------actgtggcaacaaggcgtactatccgagcccaaagatgttcaccatgacgaaa
tccctgttactgcttttctttcttgggaccatctccttatctctctgtgagcaagagaga
gatgctgatgaagaagaaggaagtgaa-----------gatggagcggaagacataaaat
tgg------tcgttaaatgctccta-----tctaccagggtc------------------
------------------------------------gcctgactcccgatgtaa------
----t-------------------------------------------------------
----------------------------taaatcttgaattgg-aaatctgcttggaata
ttctttag-----
>F1S23-P68-TRINITY_DN128039_c0_g1_i1-2.6e+03-odorranain-U3
---------------------------------------aagatgtgcaccgggaagaaa
tccctgttactccttttctttcttgtgagcatcgccttatctctctgtgaggaagagaga
gttgctgatgaagaaggaaatgaagaaatggaggggaagccaaattggaagtcgtaaaaa
gag---------------------------------------------------------
--------------------------------------gatgctcaagatgtattattg-
-gaatccatggacaaatttgtatagat---------------------------------
----------------------------tggaacttgaactgg-aa-------cggaata
ttattcag-----
>F1S9-P29-TRINITY_DN16_c2_g1_i1-5.9e+00-nigrocin-OG34
------------cagaaccaactgaaccaccagagcccacagatgttatcgttgaagaaa
tccctgttacaccttttcttccttgggaccatcaacttatccctctgtcaggatgagaca
aatgccgaagaagaaag---aagagat--gaagcagctgcaaaaatcgaagagatacccc
gc---------------------------------------ctttt--------------
----------------------------------aagtggcatcctcggtacgg------
----ggaagcatatagtatgtggacttagcgggctgtgc---------------------
----------------------------taaagcttgaagcgg-aaatctgattggaata
tcatttagctaaa
>F1S12-P44-TRINITY_DN2213_c1_g1_i1-5.8e+00-odorranain-C14
---------------------atgaactaaccgagcccaaagatgttcacctttaggaaa
tcccgggtactccttctggttcttgggaccatctccttatctctctgtgaggaagagaga
gatgcagatgaagagga--------------aggggaaatgacagaggaagaagtaaaaa
ga---------------------------------------------------------g
gtacggtaaaggatttgcttattggtgcaggcaagagtgcggcccagcgtgtgc------
----tgaaaacattatcttgtaaacattctaatgattgt---------------------
----------------------------taaaacatgaacttg-aaatttgcttggaata
tcatttagcgaaa
>F1S12-P45-TRINITY_DN2213_c1_g1_i2-2.4e+00-odorranain-C15
---------------------atgaactaaccgagcccaaagatgttcacctttaggaaa
tcccgggtactccttctggttcttgggaccatctccttatctctctgtgaggaagagaga
gatgcagatgaagagga--------------aggggaaatgacagaggaagaagtaaaaa
ga---------------------------------------------------------g
gtacggtaaaggatttgcttattggtgcaggcaagagtgcggcccagcgtgtgc------
----tgaaaacattatcttgtacactttctaacgattgt---------------------
----------------------------taaaacatgaattgg-acatttcattggacta
tcatttagctcca
>F1S28-P75-TRINITY_DN603_c0_g1_i1-4.5e+01-OGTI
tgtctacattctcagcaccagctgaactacccgagcccaaagatgttcaccatgaagaaa
tccatgttactcctattatttgttggggtgatcttcgggtccctctgg------------
------aatgagggaagaaatgaagcaatgagggggaagctaaagtggaagaaataaaaa
ga----------------------------------------------------------
-----------------------------------------gctgtgaacattc------
----cttttaaagtacattttaggtgtaaagccgcgttctg-------------------
---------------------------ttaaaactggaattgg-aaaattgct-------
-------------
>F1S28-P75-TRINITY_DN603_c0_g1_i3-5.1e-01-OGTI
---------------------ctgcactacaagagcgataaaatgttcgcaatgaagaaa
tcactgttcgtccgattgtgtgttggggggatccaattatctctctgg---gaagaggga
ggtagcaatgaagaaagaaatgaagcaatgagggggaagctaaagtggaagaaataaaaa
ga----------------------------------------------------------
-----------------------------------------gctgtgaacattc------
----cttttaaagtacattttaggtgtaaagccgcgttctg-------------------
---------------------------ttaaaactggaattgg-aaaattgct-------
-------------
